# Supplementary material for: Cell-type-resolved quantitative proteomics map of interferon response against SARS-CoV-2
Source: iScience. 2021 Apr 20;24(5):102420. doi: 10.1016/j.isci.2021.102420 (PMC8056843; doi:10.1016/j.isci.2021.102420)
Supplement: Table S4. 293FT and Huh7 TMTpro raw peptide groups abundances, related to figure 3 — Peptide list containing raw TMTpro-labeling abundances across the samples. Peptide identifications were obtained from 12 HpH-RPLC fractions. All entries were considered with 1% FDR. [file mmc2.xlsx]

## Sheet: PeptideGroups
Checked	Confidence	Annotated Sequence	Modifications	Contaminant	Qvality PEP	Qvality q-value	# Protein Groups	# Proteins	# PSMs	Master Protein Accessions	Positions in Master Proteins	Modifications in Master Proteins	# Missed Cleavages	Theo. MH+ [Da]	Abundance: F4: 126, Sample, 293FT, Mock, R1	Abundance: F4: 127N, Sample, 293FT, SARS-CoV-2, R1	Abundance: F4: 127C, Sample, 293FT, Mock, R2	Abundance: F4: 128N, Sample, 293FT, SARS-CoV-2, R2	Abundance: F4: 129N, Sample, 293FT, Mock, R3	Abundance: F4: 129C, Sample, 293FT, SARS-CoV-2, R3	Abundance: F4: 130N, Sample, Huh7, Mock, R1	Abundance: F4: 130C, Sample, Huh7, SARS-CoV-2, R1	Abundance: F4: 131N, Sample, Huh7, Mock, R2	Abundance: F4: 131C, Sample, Huh7, SARS-CoV-2, R2	Abundance: F4: 132N, Sample, Huh7, Mock, R3	Abundance: F4: 132C, Sample, Huh7, SARS-CoV-2, R3	Abundance: F4: 133N, Sample, Pool, Pool, Pool	Quan Info	Found in Sample: [S49] F4: 126, Sample, 293FT, Mock, R1	Found in Sample: [S50] F4: 127N, Sample, 293FT, SARS-CoV-2, R1	Found in Sample: [S51] F4: 127C, Sample, 293FT, Mock, R2	Found in Sample: [S52] F4: 128N, Sample, 293FT, SARS-CoV-2, R2	Found in Sample: [S53] F4: 128C, Sample, Empty, Empty, Empty	Found in Sample: [S54] F4: 129N, Sample, 293FT, Mock, R3	Found in Sample: [S55] F4: 129C, Sample, 293FT, SARS-CoV-2, R3	Found in Sample: [S56] F4: 130N, Sample, Huh7, Mock, R1	Found in Sample: [S57] F4: 130C, Sample, Huh7, SARS-CoV-2, R1	Found in Sample: [S58] F4: 131N, Sample, Huh7, Mock, R2	Found in Sample: [S59] F4: 131C, Sample, Huh7, SARS-CoV-2, R2	Found in Sample: [S60] F4: 132N, Sample, Huh7, Mock, R3	Found in Sample: [S61] F4: 132C, Sample, Huh7, SARS-CoV-2, R3	Found in Sample: [S62] F4: 133N, Sample, Pool, Pool, Pool	Found in Sample: [S63] F4: 133C, Sample, Empty, Empty, Empty	Found in Sample: [S64] F4: 134N, Sample, Empty, Empty, Empty	Confidence (by Search Engine): Sequest HT	Percolator q-Value (by Search Engine): Sequest HT	Percolator PEP (by Search Engine): Sequest HT	XCorr (by Search Engine): Sequest HT
FALSE	High	[R].RGPEQTQGNFGDQELIR.[Q]	1xDeamidated [N9]; 1xTMTpro [N-Term]	FALSE	3.75158e-07	9.3883e-06	1	1	2	YP_009724397.2	YP_009724397.2 [277-293]		1	2250.14	731886	1.10786e+06	751523	1.19219e+06	660115	1.14801e+06	368308	565783	449881	657063	386414	613661	2.9624e+06		High	High	High	High	High	High	High	High	High	High	High	High	High	High	Not Found	Not Found	High	1.084e-05	4.841e-07	5.4
FALSE	High	[R].MAGNGGDAALALLLLDRLNQLESK.[M]	1xDeamidated [N4]; 1xTMTpro [K24]	FALSE	0.000691205	7.11043e-05	1	1	1	YP_009724397.2	YP_009724397.2 [210-233]		1	2788.52	74986.1	101140	60226.1	95851.9	73865.9	110041	57458.6	91788.8	71395.9	107826	64351.7	112927	441674		High	High	High	High	High	High	High	High	High	High	High	High	High	High	Not Found	Not Found	High	5.976e-05	0.0004541	2.83
FALSE	High	[R].MAGNGGDAALALLLLDR.[L]	1xDeamidated [N4]; 1xTMTpro [N-Term]	FALSE	5.96534e-09	9.3883e-06	1	1	8	YP_009724397.2	YP_009724397.2 [210-226]		0	1976.08	367013	1.01943e+06	349837	1.23984e+06	361510	846231	252292	547561	352305	506987	321867	555256	2.45199e+06		High	High	High	High	High	High	High	High	High	High	High	High	High	High	Not Found	High	High	1.084e-05	1.145e-08	6.23
FALSE	High	[R].RGPEQTQGNFGDQELIR.[Q]	1xTMTpro [N-Term]	FALSE	2.19389e-09	9.3883e-06	1	1	3	YP_009724397.2	YP_009724397.2 [277-293]		1	2249.16	1.57345e+06	1.30606e+07	1.56469e+06	1.81429e+07	1.10416e+06	1.20036e+07	1.99765e+06	7.00774e+06	1.69863e+06	6.12545e+06	926580	5.74744e+06	7.65148e+07		High	High	High	High	Not Found	High	High	High	High	High	High	High	High	High	Not Found	Not Found	High	1.084e-05	4.622e-09	6.79
FALSE	High	[R].MAGNGGDAALALLLLDR.[L]	1xTMTpro [N-Term]	FALSE	2.37924e-09	9.3883e-06	1	1	3	YP_009724397.2	YP_009724397.2 [210-226]		0	1975.1	976270	1.78666e+06	883248	2.5059e+06	829026	1.49947e+06	1.66841e+06	2.62812e+06	2.01493e+06	2.44136e+06	1.98608e+06	2.3934e+06	4.67583e+06		High	High	High	High	Not Found	High	High	High	High	High	High	High	High	High	Not Found	Not Found	High	1.084e-05	4.994e-09	7.36
FALSE	High	[R].NPANNAAIVLQLPQGTTLPK.[G]	1xTMTpro [K20]	FALSE	3.83357e-07	9.3883e-06	1	1	4	YP_009724397.2	YP_009724397.2 [150-169]		0	2364.36	3.51226e+06	9.14075e+06	3.53624e+06	7.50444e+06	3.32264e+06	9.59738e+06	2.40592e+06	4.45677e+06	2.7688e+06	4.95736e+06	2.13755e+06	4.88411e+06	3.53749e+07		High	High	High	High	High	High	High	High	High	High	High	High	High	High	Not Found	High	High	1.084e-05	4.927e-07	4.24
FALSE	High	[R].NPANNAAIVLQLPQGTTLPK.[G]	1xTMTpro [K20]; 1xTMTpro [N-Term]	FALSE	2.30508e-08	9.3883e-06	1	1	3	YP_009724397.2	YP_009724397.2 [150-169]		0	2668.56	1.84503e+06	4.09184e+06	1.83739e+06	6.87457e+06	1.64486e+06	4.10766e+06	1.71739e+06	3.31392e+06	2.01868e+06	2.99251e+06	1.80838e+06	2.87133e+06	1.53035e+07		High	High	High	High	Not Found	High	High	High	High	High	High	High	High	High	Not Found	Not Found	High	1.084e-05	3.877e-08	5.32
FALSE	High	[K].QQTVTLLPAADLDDFSK.[Q]	1xDeamidated [Q2]; 1xTMTpro [K17]; 1xTMTpro [N-Term]	FALSE	0.00343171	0.000379485	1	1	1	YP_009724397.2	YP_009724397.2 [389-405]		0	2471.35	29290.2	55179.3	30379.6	62059.5	19766.9	40558.7	21670.4	31759.8	33969.8	39038.1	21670.4	35198.1	94617.8		High	High	High	High	Not Found	High	High	High	High	High	High	High	High	High	Not Found	Not Found	High	0.0002547	0.00219	1.85
FALSE	High	[R].MAGNGGDAALALLLLDRLNQLESK.[M]	1xTMTpro [K24]; 1xTMTpro [N-Term]	FALSE	1.14763e-06	9.3883e-06	1	1	1	YP_009724397.2	YP_009724397.2 [210-233]		1	3091.74	67484.1	83968.4	51460.2	115185	58600.3	77931.4	46942.4	93531.8	63705.8	81268.9	65654.7	84487.4	285445		High	High	High	High	High	High	High	High	High	High	High	High	High	High	Not Found	Not Found	High	1.084e-05	1.328e-06	4.79
FALSE	High	[K].QQTVTLLPAADLDDFSK.[Q]	1xTMTpro [K17]; 1xTMTpro [N-Term]	FALSE	1.42405e-06	9.3883e-06	1	1	4	YP_009724397.2	YP_009724397.2 [389-405]		0	2470.37	3.06586e+06	1.03965e+07	3.21414e+06	1.48404e+07	3.06683e+06	9.47234e+06	1.9979e+06	5.60074e+06	2.25723e+06	5.22773e+06	1.74434e+06	4.59489e+06	4.50199e+07		High	High	High	High	Not Found	High	High	High	High	High	High	High	High	High	Not Found	Not Found	High	1.084e-05	1.611e-06	5.76
FALSE	High	[R].MAGNGGDAALALLLLDR.[L]	1xDeamidated [N4]; 1xOxidation [M1]	FALSE	6.94582e-07	9.3883e-06	1	1	16	YP_009724397.2	YP_009724397.2 [210-226]		0	1687.87														No Quan Labels	High	High	High	High	High	High	High	High	High	High	High	High	High	High	Not Found	Not Found	High	1.084e-05	8.409e-07	3.16
FALSE	High	[K].QQTVTLLPAADLDDFSK.[Q]	1xTMTpro [K17]	FALSE	4.43894e-05	2.36052e-05	1	1	4	YP_009724397.2	YP_009724397.2 [389-405]		0	2166.16	1.71044e+06	3.95383e+06	1.59313e+06	2.79477e+06	1.50954e+06	3.8695e+06	1.33079e+06	2.16595e+06	1.47194e+06	2.35021e+06	1.44593e+06	2.29299e+06	1.39157e+07		High	High	High	High	High	High	High	High	High	High	High	High	High	High	Not Found	Not Found	High	2.669e-05	3.465e-05	3.59
FALSE	High	[K].GQQQQGQTVTK.[K]	1xTMTpro [K11]; 1xTMTpro [N-Term]	FALSE	5.75467e-06	9.3883e-06	1	1	4	YP_009724397.2	YP_009724397.2 [238-248]		0	1811.03	951059	6.13642e+06	595760	7.18359e+06	1.27726e+06	7.77877e+06	1.13711e+06	2.88926e+06	1.19222e+06	3.39076e+06	1.09692e+06	3.39531e+06	2.89438e+07		High	High	High	High	High	High	High	High	High	High	High	High	High	High	Not Found	Not Found	High	1.084e-05	5.682e-06	4.54
FALSE	High	[K].DGIIWVATEGALNTPK.[D]	1xTMTpro [K16]; 1xTMTpro [N-Term]	FALSE	1.21781e-06	9.3883e-06	1	1	4	YP_009724397.2	YP_009724397.2 [128-143]		0	2293.3	1.98349e+06	9.4937e+06	1.90028e+06	1.09388e+07	1.70457e+06	9.34059e+06	1.68738e+06	4.53976e+06	1.87948e+06	4.57725e+06	1.80611e+06	4.09779e+06	3.34805e+07		High	High	High	High	High	High	High	High	High	High	High	High	High	High	Not Found	Not Found	High	1.084e-05	1.398e-06	4.12
FALSE	High	[K].DGIIWVATEGALNTPK.[D]	1xTMTpro [K16]	FALSE	2.76149e-05	9.3883e-06	1	1	6	YP_009724397.2	YP_009724397.2 [128-143]		0	1989.1	152802	571311	168577	215863	170774	668027	173433	258357	181249	356737	178442	369320	2.06025e+06		High	High	High	High	High	High	High	High	High	High	High	High	High	High	Not Found	Not Found	High	1.084e-05	2.298e-05	3.23
FALSE	High	[R].GQGVPINTNSSPDDQIGYYR.[R]		FALSE	1.57769e-06	9.3883e-06	1	1	3	YP_009724397.2	YP_009724397.2 [69-88]		0	2181.02														No Quan Labels	High	High	High	High	Not Found	High	High	High	High	High	High	High	High	High	Not Found	Not Found	High	1.084e-05	1.766e-06	4.06
FALSE	High	[K].LDDKDPNFK.[D]	2xTMTpro [K4; K9]	FALSE	0.0296139	0.00280199	1	1	1	YP_009724397.2	YP_009724397.2 [339-347]		1	1699.95	85278.3	924149	116097	220870	85278.3	1.09659e+06	110284	242748	90009.7	374308	133424	418924	5.53984e+06		High	High	High	High	Not Found	High	High	High	High	High	High	High	High	High	Not Found	Not Found	High	0.001884	0.01853	2.12
FALSE	High	[K].KADETQALPQR.[Q]	1xTMTpro [K1]	FALSE	0.000168599	3.33313e-05	1	1	2	YP_009724397.2	YP_009724397.2 [375-385]		1	1560.87	113187	222000	92518.2	150717	100993	291345	114367	161969	154826	185274	113396	166172	1.00174e+06		High	High	High	High	High	High	High	High	High	High	High	High	High	High	Not Found	Not Found	High	2.968e-05	0.0001162	3.46
FALSE	High	[K].HIDAYK.[T]	1xTMTpro [K6]; 1xTMTpro [N-Term]	FALSE	0.0047057	0.000444183	1	1	2	YP_009724397.2	YP_009724397.2 [356-361]		0	1354.8	2.54446e+06	3.84711e+07	3.31866e+06	7.81501e+07	540074	5.54726e+07	5.96248e+06	2.53958e+07	4.59241e+06	2.58911e+07	5.95459e+06	2.43419e+07	2.06283e+08		High	High	High	High	High	High	High	High	High	High	High	High	High	High	Not Found	Not Found	High	0.000298	0.003008	3.27
FALSE	High	[R].MAGNGGDAALALLLLDR.[L]	1xOxidation [M1]	FALSE	1.02465e-06	9.3883e-06	1	1	4	YP_009724397.2	YP_009724397.2 [210-226]		0	1686.88														No Quan Labels	High	High	High	High	Not Found	High	High	High	High	High	High	High	High	High	High	Not Found	High	1.084e-05	1.199e-06	3.96
FALSE	High	[R].GQGVPINTNSSPDDQIGYYR.[R]	1xTMTpro [N-Term]	FALSE	2.40698e-08	9.3883e-06	1	1	6	YP_009724397.2	YP_009724397.2 [69-88]		0	2485.23	1.35256e+06	4.24113e+06	1.32246e+06	4.73091e+06	1.31535e+06	4.30636e+06	950177	2.18178e+06	987051	2.27532e+06	863065	2.17682e+06	2.05787e+07		High	High	High	High	High	High	High	High	High	High	High	High	High	High	Not Found	Not Found	High	1.084e-05	4.038e-08	4.93
FALSE	High	[R].IGMEVTPSGTWLTYTGAIK.[L]	1xTMTpro [K19]; 1xTMTpro [N-Term]	FALSE	3.47987e-06	9.3883e-06	1	1	6	YP_009724397.2	YP_009724397.2 [320-338]		0	2633.45	1.15074e+06	3.06045e+06	1.10816e+06	3.79048e+06	1.00763e+06	2.93933e+06	885509	1.88848e+06	1.07105e+06	1.84169e+06	1.01603e+06	1.78759e+06	9.31121e+06		High	High	High	High	High	High	High	High	High	High	High	High	High	High	Not Found	Not Found	High	1.084e-05	3.605e-06	3.71
FALSE	High	[R].IGMEVTPSGTWLTYTGAIK.[L]	1xOxidation [M3]; 1xTMTpro [K19]; 1xTMTpro [N-Term]	FALSE	4.7992e-06	9.3883e-06	1	1	4	YP_009724397.2	YP_009724397.2 [320-338]		0	2649.45	856334	2.78758e+06	869364	3.67317e+06	786931	2.86348e+06	748940	1.68051e+06	833852	1.58243e+06	824496	1.51814e+06	1.00729e+07		High	High	High	High	High	High	High	High	High	High	High	High	High	High	Not Found	Not Found	High	1.084e-05	4.812e-06	3.6
FALSE	High	[K].GFYAEGSR.[G]	1xTMTpro [N-Term]	FALSE	0.00220951	0.000245456	1	1	3	YP_009724397.2	YP_009724397.2 [170-177]		0	1190.61	213434	1.73208e+06	214704	1.57138e+06	176952	1.73709e+06	237453	733890	229148	794451	181864	708177	1.13779e+07		High	High	High	High	Not Found	High	High	High	High	High	High	High	High	High	Not Found	Not Found	High	0.000174	0.001401	2.6
FALSE	High	[K].DQVILLNK.[H]	1xTMTpro [K8]	FALSE	0.0544501	0.00402813	1	1	1	YP_009724397.2	YP_009724397.2 [348-355]		0	1246.77	68260.8	394960	61299.3	112106	75415.6	451449	63523.1	148801	64350.3	188611	36847.9	175503	2.24476e+06		High	High	High	High	Not Found	High	High	High	High	High	High	High	High	High	Not Found	Not Found	High	0.002681	0.03304	2.69
FALSE	High	[R].WYFYYLGTGPEAGLPYGANK.[D]	1xTMTpro [K20]	FALSE	5.55894e-05	2.36052e-05	1	1	2	YP_009724397.2	YP_009724397.2 [108-127]		0	2571.29	695282	2.38489e+06	620071	1.54699e+06	566846	2.65715e+06	572552	1.16506e+06	584240	1.29999e+06	506385	1.2875e+06	9.36284e+06		High	High	High	High	High	High	High	High	High	High	High	High	High	High	Not Found	Not Found	High	2.669e-05	4.214e-05	3.48
FALSE	High	[R].WYFYYLGTGPEAGLPYGANK.[D]	1xTMTpro [K20]; 1xTMTpro [N-Term]	FALSE	4.77361e-06	9.3883e-06	1	1	3	YP_009724397.2	YP_009724397.2 [108-127]		0	2875.5	255942	657957	269018	809579	222978	607961	245211	442945	267611	446924	264055	418165	1.89153e+06		High	High	High	High	High	High	High	High	High	High	High	High	High	High	Not Found	Not Found	High	1.084e-05	4.799e-06	4.1
FALSE	High	[K].ADETQALPQR.[Q]	1xTMTpro [N-Term]	FALSE	0.000269455	4.19319e-05	1	1	1	YP_009724397.2	YP_009724397.2 [376-385]		0	1432.77	83827.4	361092	82392.3	348799	70573.7	324420	77833.7	179558	94489	200911	64256.4	158963	1.67973e+06		High	High	High	High	Not Found	High	High	High	High	High	High	High	High	High	Not Found	Not Found	High	3.296e-05	0.0001823	3.34
FALSE	High	[K].GQQQQGQTVTKK.[S]	2xTMTpro [K11; K12]	FALSE	0.00174457	0.000170625	1	1	1	YP_009724397.2	YP_009724397.2 [238-249]		1	1939.12	127824	479011	110092	222714	118081	1.10739e+06	182188	217651	166877	454882	127114	437296	3.12133e+06		High	High	High	High	Not Found	High	High	High	High	High	High	High	High	High	Not Found	Not Found	High	0.0001182	0.001101	2.54
FALSE	High	[K].TFPPTEPK.[K]	1xTMTpro [K8]	FALSE	0.0382511	0.00332684	1	1	10	YP_009724397.2	YP_009724397.2 [362-369]		0	1220.68	2.39375e+06	3.64567e+06	2.53419e+06	2.6446e+06	2.31991e+06	4.05456e+06	2.05743e+06	2.3247e+06	2.25295e+06	2.95127e+06	2.11924e+06	2.77347e+06	1.12486e+07		High	High	High	High	High	High	High	High	High	High	High	High	High	High	Not Found	Not Found	High	0.002212	0.02351	1.96
FALSE	High	[K].TFPPTEPK.[K]	1xTMTpro [K8]; 1xTMTpro [N-Term]	FALSE	0.00677785	0.000548378	1	1	4	YP_009724397.2	YP_009724397.2 [362-369]		0	1524.89	9.66498e+06	1.51254e+07	7.45512e+06	2.21596e+07	7.41596e+06	1.43353e+07	4.7799e+06	8.41646e+06	5.56695e+06	8.74563e+06	4.70001e+06	7.54956e+06	4.7932e+07		High	High	High	High	High	High	High	High	High	High	High	High	High	High	Not Found	Not Found	High	0.0003755	0.004328	2.53
FALSE	High	[R].GQGVPINTNSSPDDQIGYYRR.[A]	1xTMTpro [N-Term]	FALSE	2.6689e-07	9.3883e-06	1	1	1	YP_009724397.2	YP_009724397.2 [69-89]		1	2641.33	251392	421000	196203	661168	244143	536926	196670	453798	204485	441022	119553	381756	8.12488e+06		High	High	High	High	High	High	High	High	High	High	High	High	High	High	Not Found	Not Found	High	1.084e-05	3.551e-07	4.29
FALSE	High	[R].GQGVPINTNSSPDDQIGYYR.[R]	1xDeamidated [N]; 1xTMTpro [N-Term]	FALSE	9.87038e-08	9.3883e-06	1	1	4	YP_009724397.2	YP_009724397.2 [69-88]		0	2486.21	1.15691e+06	2.04434e+06	1.10758e+06	2.17674e+06	1.11914e+06	1.93391e+06	866136	1.34591e+06	921401	1.48324e+06	851095	1.27992e+06	5.91029e+06		High	High	High	High	Not Found	High	High	High	High	High	High	High	High	High	Not Found	Not Found	High	1.084e-05	1.446e-07	5.35
FALSE	High	[R].MAGNGGDAALALLLLDRLNQLESK.[M]	1xDeamidated [N4]; 1xTMTpro [K24]; 1xTMTpro [N-Term]	FALSE	3.89623e-07	9.3883e-06	1	1	1	YP_009724397.2	YP_009724397.2 [210-233]		1	3092.73	42251.1	51257.3	36565	69803.3	35121.1	47633	32267.6	60968.4	45218.5	58858.8	44120.9	63109	226745		High	High	High	High	Not Found	High	High	High	High	High	High	High	High	High	Not Found	Not Found	High	1.084e-05	4.999e-07	3.94
FALSE	High	[K].GQQQQGQTVTKK.[S]	2xTMTpro [K11; K12]; 1xTMTpro [N-Term]	FALSE	2.98971e-07	9.3883e-06	1	1	1	YP_009724397.2	YP_009724397.2 [238-249]		1	2243.33	93210.1	1.70277e+06	54710.3	4.2637e+06		2.94112e+06	119373	1.40671e+06	74725.7	1.58141e+06	111642	1.20229e+06	1.14178e+07		High	High	High	High	Not Found	Not Found	High	High	High	High	High	High	High	High	Not Found	Not Found	High	1.084e-05	3.926e-07	4.2
FALSE	High	[K].EDLKFPR.[G]	1xTMTpro [K4]	FALSE	0.135959	0.00786991	1	1	2	YP_009724397.2	YP_009724397.2 [62-68]		1	1208.7	43460.9	1.2357e+06	48412.2	172461	59728	1.55468e+06	26257.4	171684	14399	518388	21756.3	488412	9.2145e+06		High	High	High	High	Not Found	High	High	High	High	High	High	High	High	High	Not Found	Not Found	High	0.00515	0.0853	1.42
FALSE	High	[K].EDLKFPR.[G]	1xTMTpro [K4]; 1xTMTpro [N-Term]	FALSE	0.034774	0.00307797	1	1	1	YP_009724397.2	YP_009724397.2 [62-68]		1	1512.9	415355	2.82204e+07	363930	3.4775e+07		2.74573e+07	366952	9.50657e+06		9.29658e+06		9.68814e+06	2.03671e+08		High	High	High	High	High	Not Found	High	High	High	Not Found	High	Not Found	High	High	Not Found	Not Found	High	0.002058	0.02157	1.79
FALSE	High	[R].RGPEQTQGNFGDQELIR.[Q]		FALSE	2.6402e-07	9.3883e-06	1	1	3	YP_009724397.2	YP_009724397.2 [277-293]		1	1944.95														No Quan Labels	High	High	High	High	Not Found	High	High	High	High	High	High	High	High	High	Not Found	Not Found	High	1.084e-05	3.509e-07	5.18
FALSE	High	[K].LDDKDPNFKDQVILLNK.[H]	3xTMTpro [K4; K9; K17]	FALSE	0.000631466	7.11043e-05	1	1	2	YP_009724397.2	YP_009724397.2 [339-355]		2	2927.7	4.94405e+06	2.1232e+07	4.29085e+06	7.91083e+06	4.45154e+06	2.51271e+07	5.11229e+06	9.226e+06	5.09675e+06	1.13592e+07	4.45269e+06	1.19301e+07	1.18343e+08		High	High	High	High	Not Found	High	High	High	High	High	High	High	High	High	Not Found	Not Found	High	5.641e-05	0.0004168	2.84
FALSE	High	[K].LDDKDPNFKDQVILLNK.[H]	3xTMTpro [K4; K9; K17]; 1xTMTpro [N-Term]	FALSE	7.33447e-05	3.33313e-05	1	1	3	YP_009724397.2	YP_009724397.2 [339-355]		2	3231.91	4.16805e+06	9.50021e+07	2.72948e+06	1.25488e+08	2.23348e+06	9.59382e+07	3.22704e+06	3.87359e+07	2.68399e+06	3.59142e+07	1.69651e+06	3.59785e+07	6.04168e+08		High	High	High	High	Not Found	High	High	High	High	High	High	High	High	High	Not Found	Not Found	High	2.968e-05	5.386e-05	3.2
FALSE	High	[R].IGMEVTPSGTWLTYTGAIK.[L]	1xTMTpro [K19]	FALSE	8.12798e-05	3.33313e-05	1	1	2	YP_009724397.2	YP_009724397.2 [320-338]		0	2329.24	493068	1.33332e+06	421896	785836	508459	1.56663e+06	518508	858561	620416	939154	522487	916019	4.47389e+06		High	High	High	High	High	High	High	High	High	High	High	High	High	High	Not Found	Not Found	High	2.968e-05	5.89e-05	3.72
FALSE	High	[R].ITFGGPSDSTGSNQNGER.[S]		FALSE	6.37071e-07	9.3883e-06	1	1	2	YP_009724397.2	YP_009724397.2 [15-32]		0	1823.82														No Quan Labels	High	High	High	High	Not Found	High	High	High	High	High	High	High	High	High	Not Found	High	High	1.084e-05	7.81e-07	4.31
FALSE	High	[R].GPEQTQGNFGDQELIR.[Q]		FALSE	0.000117919	3.33313e-05	1	1	1	YP_009724397.2	YP_009724397.2 [278-293]		0	1788.85														No Quan Labels	High	High	High	High	Not Found	High	High	High	High	High	High	High	High	High	Not Found	Not Found	High	2.968e-05	8.308e-05	3.48
FALSE	High	[K].QLQQSMSSADSTQA.[-]	1xTMTpro [N-Term]	FALSE	0.00170268	0.000170625	1	1	4	YP_009724397.2	YP_009724397.2 [406-419]		0	1785.86	204036	433296	243317	554158	182647	444030	151579	273110	149278	255702	158981	256529	1.74102e+06		High	High	High	High	High	High	High	High	High	High	High	High	High	High	Not Found	Not Found	High	0.0001128	0.001076	3.36
FALSE	High	[R].RPQGLPNNTASWFTALTQHGK.[E]	1xDeamidated [N7]; 1xTMTpro [K21]; 1xTMTpro [N-Term]	FALSE	1.08128e-08	9.3883e-06	1	1	1	YP_009724397.2	YP_009724397.2 [41-61]		0	2933.59	1.41558e+06	3.12111e+06	1.2882e+06	3.80234e+06	1.21373e+06	3.05468e+06	1.13343e+06	2.23544e+06	1.35246e+06	2.17239e+06	1.13031e+06	1.88356e+06	1.03638e+07		High	High	High	High	Not Found	High	High	High	High	High	High	High	High	High	Not Found	Not Found	High	1.084e-05	1.957e-08	6.31
FALSE	High	[R].RPQGLPNNTASWFTALTQHGK.[E]	1xTMTpro [K21]; 1xTMTpro [N-Term]	FALSE	1.64964e-07	9.3883e-06	1	1	1	YP_009724397.2	YP_009724397.2 [41-61]		0	2932.6	479761	954499	418292	1.18188e+06	411224	1.01146e+06	309801	617450	347232	596516	302991	557334	3.65422e+06		High	High	High	High	Not Found	High	High	High	High	High	High	High	High	High	Not Found	Not Found	High	1.084e-05	2.297e-07	6.72
FALSE	High	[R].MAGNGGDAALALLLLDR.[L]	1xDeamidated [N4]	FALSE	1.92588e-06	9.3883e-06	1	1	13	YP_009724397.2	YP_009724397.2 [210-226]		0	1671.87														No Quan Labels	High	High	High	High	High	High	High	High	High	High	High	High	High	High	High	High	High	1.084e-05	2.115e-06	3.32
FALSE	High	[K].AYNVTQAFGR.[R]		FALSE	0.000726484	7.11043e-05	1	1	1	YP_009724397.2	YP_009724397.2 [267-276]		0	1126.56														No Quan Labels	High	High	High	High	High	High	High	High	High	High	High	High	High	High	Not Found	Not Found	High	5.976e-05	0.0004736	2.98
FALSE	High	[R].ITFGGPSDSTGSNQNGER.[S]	1xDeamidated [N15]	FALSE	9.50061e-07	9.3883e-06	1	1	4	YP_009724397.2	YP_009724397.2 [15-32]		0	1824.8														No Quan Labels	High	High	High	High	High	High	High	High	High	High	High	High	High	High	Not Found	Not Found	High	1.084e-05	1.116e-06	4.19
FALSE	High	[R].ITFGGPSDSTGSNQNGER.[S]	1xTMTpro [N-Term]	FALSE	8.75706e-09	9.3883e-06	1	1	4	YP_009724397.2	YP_009724397.2 [15-32]		0	2128.02	1.64159e+06	6.2887e+06	1.61238e+06	8.34647e+06	1.25073e+06	5.93688e+06	1.41353e+06	3.03261e+06	1.31583e+06	3.24742e+06	1.3473e+06	3.06927e+06	3.25144e+07		High	High	High	High	High	High	High	High	High	High	High	High	High	High	Not Found	Not Found	High	1.084e-05	1.62e-08	5.03
FALSE	High	[K].QLQQSMSSADSTQA.[-]	1xOxidation [M6]; 1xTMTpro [N-Term]	FALSE	0.0156147	0.00145467	1	1	4	YP_009724397.2	YP_009724397.2 [406-419]		0	1801.86	269240	477652	240226	710269	234710	492706	196573	326617	204878	311871	188075	296613	1.68824e+06		High	High	High	High	High	High	High	High	High	High	High	High	High	High	Not Found	High	High	0.0009905	0.009921	3.3
FALSE	High	[R].RPQGLPNNTASWFTALTQHGK.[E]	1xTMTpro [K21]	FALSE	6.7239e-08	9.3883e-06	1	1	1	YP_009724397.2	YP_009724397.2 [41-61]		0	2628.4	1.1316e+06	1.92489e+06	1.04244e+06	1.41769e+06	1.08372e+06	1.96343e+06	591976	955181	647846	960517	610823	974230	5.81779e+06		High	High	High	High	High	High	High	High	High	High	High	High	High	High	Not Found	Not Found	High	1.084e-05	1.021e-07	5.43
FALSE	High	[K].GQQQQGQTVTK.[K]	1xTMTpro [K11]	FALSE	0.00124002	0.000100222	1	1	5	YP_009724397.2	YP_009724397.2 [238-248]		0	1506.82	69443.7	347519	52864.5	104561	68165.6	605993	80539.2	83408.9	66067.8	192161	33894.7	229744	1.74802e+06		High	High	High	High	Not Found	High	High	High	High	High	High	High	High	High	Not Found	Not Found	High	7.473e-05	0.0007917	2.55
FALSE	High	[R].ITFGGPSDSTGSNQNGER.[S]	1xDeamidated [N15]; 1xTMTpro [N-Term]	FALSE	5.45572e-06	9.3883e-06	1	1	12	YP_009724397.2	YP_009724397.2 [15-32]		0	2129.01	1.50915e+06	3.43152e+06	1.38134e+06	4.02241e+06	1.59076e+06	3.34061e+06	1.8805e+06	2.94082e+06	2.00431e+06	2.69771e+06	1.41449e+06	2.16255e+06	1.36879e+07		High	High	High	High	High	High	High	High	High	High	High	High	High	High	Not Found	High	High	1.084e-05	5.42e-06	4.78
FALSE	High	[R].LNQLESK.[M]	1xTMTpro [K7]; 1xTMTpro [N-Term]	FALSE	0.0113229	0.0010068	1	1	3	YP_009724397.2	YP_009724397.2 [227-233]		0	1439.87	6.51053e+06	5.32707e+07	5.76532e+06	7.78656e+07	2.99018e+06	5.14319e+07	4.42631e+06	2.2223e+07	4.11485e+06	2.12757e+07	1.45196e+06	1.92404e+07	2.61163e+08		High	High	High	High	High	High	High	High	High	High	High	High	High	High	Not Found	Not Found	High	0.0006901	0.007208	2.91
FALSE	High	[K].AYNVTQAFGR.[R]	1xTMTpro [N-Term]	FALSE	6.65962e-05	2.36052e-05	1	1	2	YP_009724397.2	YP_009724397.2 [267-276]		0	1430.77	4.39282e+06	1.20476e+07	4.44152e+06	1.4963e+07	3.97902e+06	1.13656e+07	3.66285e+06	7.33694e+06	4.24437e+06	7.34783e+06	3.52235e+06	6.54916e+06	5.24349e+07		High	High	High	High	High	High	High	High	High	High	High	High	High	High	Not Found	Not Found	High	2.669e-05	4.932e-05	3.49
FALSE	High	[R].MAGNGGDAALALLLLDR.[L]		FALSE	9.72725e-06	9.3883e-06	1	1	3	YP_009724397.2	YP_009724397.2 [210-226]		0	1670.89														No Quan Labels	High	High	High	High	Not Found	High	High	High	High	High	High	High	High	High	Not Found	Not Found	High	1.084e-05	9.068e-06	3.81
FALSE	High	[R].GPEQTQGNFGDQELIR.[Q]	1xTMTpro [N-Term]	FALSE	5.97082e-07	9.3883e-06	1	1	4	YP_009724397.2	YP_009724397.2 [278-293]		0	2093.06	1.58945e+06	4.69005e+06	1.48075e+06	4.66291e+06	1.31336e+06	4.79589e+06	1.55651e+06	2.73361e+06	1.53622e+06	2.76074e+06	1.40438e+06	2.81973e+06	1.99944e+07		High	High	High	High	High	High	High	High	High	High	High	High	High	High	Not Found	Not Found	High	1.084e-05	7.343e-07	5.02
FALSE	High	[R].CSFYEDFLEYHDVR.[V]	1xCarbamidomethyl [C1]; 1xTMTpro [N-Term]	FALSE	0.000351696	4.19319e-05	1	1	1	YP_009724396.1	YP_009724396.1 [102-115]		0	2184	587959	663918	530027	818502	594565	608794	522404	691626	631516	738737	584787	653973	844114		High	High	High	High	High	High	High	High	High	High	High	High	High	High	Not Found	Not Found	High	3.296e-05	0.0002372	3.02
FALSE	High	[K].EPCSSGTYEGNSPFHPLADNK.[F]	1xCarbamidomethyl [C3]; 1xTMTpro [K21]; 1xTMTpro [N-Term]	FALSE	4.62304e-10	9.3883e-06	1	1	2	YP_009724395.1	YP_009724395.1 [33-53]		0	2915.41	473492	1.72872e+06	434586	1.8183e+06	392062	1.99846e+06	501388	1.32151e+06	399118	1.0139e+06	434565	1.07102e+06	1.5973e+07		High	High	High	High	High	High	High	High	High	High	High	High	High	High	Not Found	Not Found	High	1.084e-05	1.131e-09	4.21
FALSE	High	[R].GTTVLLKEPCSSGTYEGNSPFHPLADNK.[F]	1xCarbamidomethyl [C10]; 2xTMTpro [K7; K28]; 1xTMTpro [N-Term]	FALSE	3.53505e-07	9.3883e-06	1	1	1	YP_009724395.1	YP_009724395.1 [26-53]		1	3932.07	599042	2.83175e+06	540953	3.14215e+06	561284	3.50857e+06	575806	1.81673e+06	550076	1.85243e+06	445747	1.74712e+06	2.66091e+07		High	High	High	High	Not Found	High	High	High	High	High	High	High	High	High	Not Found	Not Found	High	1.084e-05	4.576e-07	4.24
FALSE	High	[K].LNTDHSSSSDNIALLVQ.[-]	1xTMTpro [N-Term]	FALSE	4.64764e-06	9.3883e-06	1	1	3	YP_009724393.1	YP_009724393.1 [206-222]		0	2118.1	930695	1.32734e+06	887919	1.77756e+06	960791	1.3958e+06	769213	1.35285e+06	936199	1.28183e+06	787041	1.27241e+06	3.49273e+06		High	High	High	High	High	High	High	High	High	High	High	High	High	High	Not Found	High	High	1.084e-05	4.685e-06	5.8
FALSE	High	[K].EITVATSR.[T]	1xTMTpro [N-Term]	FALSE	0.00812924	0.000708791	1	1	1	YP_009724393.1	YP_009724393.1 [167-174]		0	1180.69	90897.6	1.09705e+06	68613.1	1.14891e+06	20669.7	1.13132e+06	65973.3	480504	64995.9	509676		475704	7.23607e+06		High	High	High	High	Not Found	High	High	High	High	High	High	Not Found	High	High	Not Found	Not Found	High	0.0004837	0.005169	2.17
FALSE	High	[R].VAGDSGFAAYSR.[Y]	1xTMTpro [N-Term]	FALSE	1.12312e-06	9.3883e-06	1	1	5	YP_009724393.1	YP_009724393.1 [187-198]		0	1504.77	876195	6.2376e+06	749501	8.89135e+06	526572	6.51902e+06	610606	3.17062e+06	597014	2.97794e+06	377191	2.90548e+06	3.98698e+07		High	High	High	High	Not Found	High	High	High	High	High	High	High	High	High	Not Found	Not Found	High	1.084e-05	1.299e-06	4.09
FALSE	High	[R].TLSYYK.[L]	1xTMTpro [K6]; 1xTMTpro [N-Term]	FALSE	0.174425	0.00982884	1	1	1	YP_009724393.1	YP_009724393.1 [175-180]		0	1382.82	1.08587e+06	6.81526e+06	1.00014e+06	1.10153e+07	541349	6.6433e+06	823312	3.7106e+06	806140	3.28015e+06	278286	3.23795e+06	4.30886e+07		High	High	High	High	Not Found	High	High	High	High	High	High	High	High	High	Not Found	Not Found	High	0.00642	0.1112	2.6
FALSE	High	[K].LNTDHSSSSDNIALLVQ.[-]		FALSE	0.000160634	3.33313e-05	1	1	2	YP_009724393.1	YP_009724393.1 [206-222]		0	1813.89														No Quan Labels	High	High	High	High	High	High	High	High	High	High	High	High	High	High	Not Found	Not Found	High	2.968e-05	0.0001112	3.56
FALSE	High	[R].IAGHHLGR.[C]	1xTMTpro [N-Term]	FALSE	0.00166159	0.000170625	1	1	1	YP_009724393.1	YP_009724393.1 [151-158]		0	1164.69	138671	155858	121003	193809	139265	292056	79579.8	104077	83702.8	118373	72805.5	88703.8	494013		High	High	High	High	High	High	High	High	High	High	High	High	High	High	Not Found	Not Found	High	0.0001128	0.001056	3.46
FALSE	High	[R].VAGDSGFAAYSR.[Y]		FALSE	6.69166e-05	2.36052e-05	1	1	2	YP_009724393.1	YP_009724393.1 [187-198]		0	1200.56														No Quan Labels	High	High	High	High	High	High	High	High	High	High	High	High	High	High	High	Not Found	High	2.669e-05	4.956e-05	3.7
FALSE	High	[R].CDIKDLPK.[E]	1xCarbamidomethyl [C1]; 2xTMTpro [K4; K8]	FALSE	0.0492972	0.00381497	1	1	2	YP_009724393.1	YP_009724393.1 [159-166]		1	1596.93	414076	1.29389e+06	352347	1.06259e+06	262676	1.39042e+06	513553	1.04934e+06	483747	1.03715e+06	552724	1.00628e+06	7.11457e+06		High	High	High	High	Not Found	High	High	High	High	High	High	High	High	High	Not Found	Not Found	High	0.00253	0.0301	1.88
FALSE	High	[R].WQLALSK.[G]	1xTMTpro [K7]; 1xTMTpro [N-Term]	FALSE	0.00622289	0.000504662	1	1	2	YP_009724391.1	YP_009724391.1 [69-75]		0	1453.9	1.04163e+06	3.40321e+06	1.00137e+06	4.9913e+06	883587	3.37007e+06	968850	2.27726e+06	1.03427e+06	2.04091e+06	799336	1.95727e+06	2.18671e+07		High	High	High	High	High	High	High	High	High	High	High	High	High	High	Not Found	Not Found	High	0.0003429	0.003981	3.18
FALSE	High	[K].QGEIKDATPSDFVR.[A]	1xTMTpro [K5]; 1xTMTpro [N-Term]	FALSE	6.10213e-06	9.3883e-06	1	1	1	YP_009724391.1	YP_009724391.1 [17-30]		1	2171.2	147782	699075	120643	1.16443e+06	139089	760960	108068	281146	120539	281494	75762.4	243947	4.39223e+06		High	High	High	High	Not Found	High	High	High	High	High	High	High	High	High	Not Found	Not Found	High	1.084e-05	5.982e-06	3.14
FALSE	High	[R].IFTIGTVTLK.[Q]	1xTMTpro [K10]	FALSE	0.00422962	0.00041033	1	1	1	YP_009724391.1	YP_009724391.1 [7-16]		0	1396.87	583972	1.19166e+06	536561	1.05541e+06	551073	1.27874e+06	448502	675415	510680	729328	414678	714329	4.98105e+06		High	High	High	High	Not Found	High	High	High	High	High	High	High	High	High	Not Found	Not Found	High	0.0002851	0.002712	2.71
FALSE	High	[R].IFTIGTVTLK.[Q]	1xTMTpro [K10]; 1xTMTpro [N-Term]	FALSE	0.00289629	0.000328432	1	1	1	YP_009724391.1	YP_009724391.1 [7-16]		0	1701.08	29554.7	236414	29169.9	416460	2693.79	245443	48026.4	137745	50373.7	111686	69628.7	121850	1.57314e+06		High	High	High	High	High	High	High	High	High	High	High	High	High	High	Not Found	Not Found	High	0.0002231	0.001844	3.42
FALSE	High	[K].EIDRLNEVAK.[N]	1xTMTpro [K10]; 1xTMTpro [N-Term]	FALSE	0.00413486	0.00041033	1	1	2	YP_009724390.1	YP_009724390.1 [1182-1191]		1	1795.06	142542	1.4465e+06	160983	1.59102e+06	87875.5	1.61617e+06	163262	660070	137880	690391	169434	633478	9.32216e+06		High	High	High	High	High	High	High	High	High	High	High	High	High	High	Not Found	Not Found	High	0.0002851	0.002643	2.61
FALSE	High	[R].QIAPGQTGK.[I]	1xTMTpro [K9]; 1xTMTpro [N-Term]	FALSE	0.000162579	3.33313e-05	1	1	1	YP_009724390.1	YP_009724390.1 [409-417]		0	1507.91	681112	2.17135e+06	588260	3.13817e+06	588260	2.57768e+06	551260	1.21246e+06	634556	1.23852e+06	477122	1.11103e+06	9.5938e+06		High	High	High	High	Not Found	High	High	High	High	High	High	High	High	High	Not Found	Not Found	High	2.968e-05	0.0001126	2.67
FALSE	High	[R].VVVLSFELLHAPATVCGPK.[K]	1xCarbamidomethyl [C16]; 1xTMTpro [K19]; 1xTMTpro [N-Term]	FALSE	2.71253e-07	9.3883e-06	1	1	1	YP_009724390.1	YP_009724390.1 [510-528]		0	2645.53	345333	448975	288940	527932	285752	428030	184523	315841	265266	308544	235521	278063	716263		High	High	High	High	Not Found	High	High	High	High	High	High	High	High	High	Not Found	Not Found	High	1.084e-05	3.606e-07	3.92
FALSE	High	[K].NTQEVFAQVK.[Q]	1xTMTpro [K10]	FALSE	0.0193093	0.00191497	1	1	1	YP_009724390.1	YP_009724390.1 [777-786]		0	1467.81	412122	409321	363702	425545	400555	417207	341371	439758	393167	471535	381196	434135	628933		High	High	High	High	Not Found	High	High	High	High	High	High	High	High	High	Not Found	Not Found	High	0.001287	0.01224	1.74
FALSE	High	[R].ISNCVADYSVLYNSASFSTFK.[C]	1xCarbamidomethyl [C4]; 1xDeamidated [N13]; 1xTMTpro [K21]; 1xTMTpro [N-Term]	FALSE	5.18832e-07	9.3883e-06	1	1	1	YP_009724390.1	YP_009724390.1 [358-378]		0	2982.51	245502	433059	237941	536135	199248	397264	203028	328003	267382	304283	229622	304844	1.00072e+06		High	High	High	High	High	High	High	High	High	High	High	High	High	High	Not Found	Not Found	High	1.084e-05	6.488e-07	6
FALSE	High	[R].ISNCVADYSVLYNSASFSTFK.[C]	1xCarbamidomethyl [C4]; 1xTMTpro [K21]; 1xTMTpro [N-Term]	FALSE	3.31143e-08	9.3883e-06	1	1	1	YP_009724390.1	YP_009724390.1 [358-378]		0	2981.52	223853	691159	216681	1.07206e+06	243848	746975	175605	362078	207257	344352	167243	344021	2.40944e+06		High	High	High	High	Not Found	High	High	High	High	High	High	High	High	High	Not Found	Not Found	High	1.084e-05	5.398e-08	5.97
FALSE	High	[K].LQDVVNQNAQALNTLVK.[Q]	1xTMTpro [K17]; 1xTMTpro [N-Term]	FALSE	2.94162e-07	9.3883e-06	1	1	3	YP_009724390.1	YP_009724390.1 [948-964]		0	2476.44	2.20768e+06	4.62153e+06	1.93686e+06	6.23174e+06	2.05688e+06	4.79978e+06	1.62172e+06	3.2039e+06	1.98115e+06	3.12727e+06	1.63865e+06	2.89247e+06	1.82967e+07		High	High	High	High	Not Found	High	High	High	High	High	High	High	High	High	Not Found	Not Found	High	1.084e-05	3.87e-07	5.18
FALSE	High	[K].GIYQTSNFR.[V]	1xTMTpro [N-Term]	FALSE	0.000279047	4.19319e-05	1	1	1	YP_009724390.1	YP_009724390.1 [311-319]		0	1389.74	7.01128e+06	1.06196e+07	5.5844e+06	1.2439e+07	5.56741e+06	1.11858e+07	3.35913e+06	5.72813e+06	3.83475e+06	5.9868e+06	3.51809e+06	5.59653e+06	3.42964e+07		High	High	High	High	Not Found	High	High	High	High	High	High	High	High	High	Not Found	Not Found	High	3.296e-05	0.0001895	2.62
FALSE	High	[R].FDNPVLPFNDGVYFASTEK.[S]	1xTMTpro [K19]	FALSE	0.00035432	4.19319e-05	1	1	4	YP_009724390.1	YP_009724390.1 [79-97]		0	2464.24	91744.2	667270	117890	362456	91373.1	699478	101338	200316	99162.3	233846	92000.5	243230	2.47267e+06		High	High	High	High	High	High	High	High	High	High	High	High	High	High	High	Not Found	High	3.296e-05	0.0002386	3.76
FALSE	High	[R].FQTLLALHR.[S]		FALSE	0.00195087	0.000209551	1	1	1	YP_009724390.1	YP_009724390.1 [238-246]		0	1098.64														No Quan Labels	High	High	High	High	Not Found	High	High	High	High	High	High	High	High	High	Not Found	Not Found	High	0.00015	0.001231	2.95
FALSE	High	[K].NIDGYFK.[I]	1xTMTpro [K7]; 1xTMTpro [N-Term]	FALSE	0.0135939	0.00125673	1	1	1	YP_009724390.1	YP_009724390.1 [196-202]		0	1464.83	1.746e+06	3.3923e+06	1.49266e+06	5.15667e+06	1.46908e+06	3.4873e+06	1.63335e+06	2.59709e+06	1.84309e+06	2.84542e+06	1.79401e+06	2.37456e+06	1.24081e+07		High	High	High	High	Not Found	High	High	High	High	High	High	High	High	High	Not Found	Not Found	High	0.0008572	0.008672	2.43
FALSE	High	[R].FQTLLALHR.[S]	1xTMTpro [N-Term]	FALSE	2.82968e-05	9.3883e-06	1	1	1	YP_009724390.1	YP_009724390.1 [238-246]		0	1402.85	10567	38246.8	10256.7	57813.9	5117.99	29374.2	8065.8	19388.9	5381.03	13438.7	12459.2	15199.6	148392		High	High	High	High	High	High	High	High	High	High	High	High	High	High	Not Found	Not Found	High	1.084e-05	2.349e-05	3.79
FALSE	High	[R].FDNPVLPFNDGVYFASTEK.[S]	1xTMTpro [K19]; 1xTMTpro [N-Term]	FALSE	5.06271e-06	9.3883e-06	1	1	1	YP_009724390.1	YP_009724390.1 [79-97]		0	2768.44	325757	706060	307510	1.25639e+06	324262	708350	284178	529767	410206	474602	353634	458756	1.88863e+06		High	High	High	High	Not Found	High	High	High	High	High	High	High	High	High	Not Found	Not Found	High	1.084e-05	5.061e-06	4.45
FALSE	High	[R].ALTGIAVEQDKNTQEVFAQVK.[Q]	2xTMTpro [K11; K21]; 1xTMTpro [N-Term]	FALSE	1.17983e-07	9.3883e-06	1	1	2	YP_009724390.1	YP_009724390.1 [766-786]		1	3201.83	2.2808e+06	1.2993e+07	2.09987e+06	1.49775e+07	1.84578e+06	1.46342e+07	1.5289e+06	5.68992e+06	1.6639e+06	5.74916e+06	1.39378e+06	5.41681e+06	6.83702e+07		High	High	High	High	High	High	High	High	High	High	High	High	High	High	Not Found	Not Found	High	1.084e-05	1.699e-07	4.24
FALSE	High	[R].SYLTPGDSSSGWTAGAAAYYVGYLQPR.[T]	1xTMTpro [N-Term]	FALSE	1.54497e-08	9.3883e-06	1	1	1	YP_009724390.1	YP_009724390.1 [247-273]		0	3142.54	210470	298717	188224	373483	182747	307596	214431	320609	245959	291796	217762	256157	487745		High	High	High	High	High	High	High	High	High	High	High	High	High	High	Not Found	Not Found	High	1.084e-05	2.699e-08	6.16
FALSE	High	[R].VYSTGSNVFQTR.[A]		FALSE	0.000133267	3.33313e-05	1	1	1	YP_009724390.1	YP_009724390.1 [635-646]		0	1358.67														No Quan Labels	High	High	High	High	High	High	High	High	High	High	High	High	High	High	Not Found	Not Found	High	2.968e-05	9.297e-05	2.8
FALSE	High	[K].MSECVLGQSK.[R]	1xCarbamidomethyl [C4]; 1xTMTpro [K10]	FALSE	0.00657109	0.00052253	1	1	1	YP_009724390.1	YP_009724390.1 [1029-1038]		0	1442.73	657236	940977	643773	849905	658460	1.09356e+06	430814	599100	421973	613331	432569	622452	2.60261e+06		High	High	High	High	High	High	High	High	High	High	High	High	High	High	Not Found	Not Found	High	0.0003569	0.004219	2.27
FALSE	High	[R].SFIEDLLFNK.[V]	1xTMTpro [K10]; 1xTMTpro [N-Term]	FALSE	0.00302745	0.00034506	1	1	2	YP_009724390.1	YP_009724390.1 [816-825]		0	1834.06	112679	278921	111907	306637	109441	235382	144824	229934	188631	245170	181249	214712	791046		High	High	High	High	Not Found	High	High	High	High	High	High	High	High	High	Not Found	Not Found	High	0.0002316	0.001923	3.22
FALSE	High	[K].YNENGTITDAVDCALDPLSETK.[C]	1xCarbamidomethyl [C13]; 1xTMTpro [K22]; 1xTMTpro [N-Term]	FALSE	0.000246402	4.19319e-05	1	1	1	YP_009724390.1	YP_009724390.1 [279-300]		0	3034.52	39919.3	94555.8	34048.8	133377	36046.4	94871.7	38639.5	38751.1	41492.1	45053.7	43566.7	48176.9	50293.9		High	High	High	High	Not Found	High	High	High	High	High	High	High	High	High	Not Found	Not Found	High	3.296e-05	0.0001677	2.35
FALSE	High	[R].SFIEDLLFNK.[V]	1xTMTpro [K10]	FALSE	0.0310224	0.00287793	1	1	1	YP_009724390.1	YP_009724390.1 [816-825]		0	1529.85	23379.5	74186.4	21099.8	30830.7	25486.2	91394.7	24578.6	31498.5	25846.2	44603.3	26177.6	48878.5	276187		High	High	High	High	High	High	High	High	High	High	High	High	High	High	Not Found	Not Found	High	0.001939	0.01935	1.74
FALSE	High	[K].FLPFQQFGR.[D]	1xTMTpro [N-Term]	FALSE	0.00054603	7.11043e-05	1	1	1	YP_009724390.1	YP_009724390.1 [559-567]		0	1443.81	100957	679183	109143	792649	63905.8	728957	59310.3	222450	67166.5	227539	40425.9	240559	3.27032e+06		High	High	High	High	Not Found	High	High	High	High	High	High	High	High	High	Not Found	Not Found	High	5.641e-05	0.0003604	2.61
FALSE	High	[R].LDKVEAEVQIDR.[L]	1xTMTpro [K3]; 1xTMTpro [N-Term]	FALSE	4.85129e-05	2.36052e-05	1	1	1	YP_009724390.1	YP_009724390.1 [984-995]		1	2023.17	86206.6	598491	66112.1	750698	51233.1	542549	50466.1	259847	41664.4	268038	50175	265742	2.56129e+06		High	High	High	High	High	High	High	High	High	High	High	High	High	High	Not Found	Not Found	High	2.669e-05	3.747e-05	3.74
FALSE	High	[R].GVYYPDK.[V]	1xTMTpro [K7]; 1xTMTpro [N-Term]	FALSE	0.0810825	0.00527001	1	1	1	YP_009724390.1	YP_009724390.1 [35-41]		0	1449.82	3.7578e+06	1.25393e+07	3.7578e+06	1.40931e+07	3.53292e+06	1.40015e+07	2.12449e+06	4.68097e+06	2.41131e+06	5.04653e+06	1.53597e+06	4.70803e+06	5.56499e+07		High	High	High	High	High	High	High	High	High	High	High	High	High	High	Not Found	Not Found	High	0.003474	0.04946	2.47
FALSE	High	[R].GWIFGTTLDSK.[T]	1xTMTpro [K11]; 1xTMTpro [N-Term]	FALSE	0.000256716	4.19319e-05	1	1	1	YP_009724390.1	YP_009724390.1 [103-113]		0	1833.04	569643	1.65883e+06	573785	1.87405e+06	395888	1.96922e+06	373402	824483	426509	942310	454407	821482	6.72411e+06		High	High	High	High	Not Found	High	High	High	High	High	High	High	High	High	Not Found	Not Found	High	3.296e-05	0.0001747	3.32
FALSE	High	[R].LQSLQTYVTQQLIR.[A]	1xTMTpro [N-Term]	FALSE	2.28807e-06	9.3883e-06	1	1	2	YP_009724390.1	YP_009724390.1 [1001-1014]		0	1995.16	74273.5	140838	82108.7	219265	82426.7	158854	59737.6	116303	92260.3	123448	74960.4	97346.1	415667		High	High	High	High	Not Found	High	High	High	High	High	High	High	High	High	Not Found	High	High	1.084e-05	2.474e-06	5.18
FALSE	High	[R].VYSTGSNVFQTR.[A]	1xTMTpro [N-Term]	FALSE	1.13866e-05	9.3883e-06	1	1	1	YP_009724390.1	YP_009724390.1 [635-646]		0	1662.88	506432	1.46976e+06	422941	2.67131e+06	279116	1.52173e+06	333965	706932	349431	712656	260847	612360	6.28583e+06		High	High	High	High	High	High	High	High	High	High	High	High	High	High	Not Found	Not Found	High	1.084e-05	1.044e-05	4.04
FALSE	High	[K].SWMESEFR.[V]	1xTMTpro [N-Term]	FALSE	0.00918816	0.0008079	1	1	1	YP_009724390.1	YP_009724390.1 [151-158]		0	1375.66	90222.8	252169	95027.6	290107	70094.8	234366	71842.7	120424	87477	149851	78404.2	118979	1.00023e+06		High	High	High	High	Not Found	High	High	High	High	High	High	High	High	High	Not Found	Not Found	High	0.0005586	0.005863	2.2
FALSE	High	[K].LNDLCFTNVYADSFVIR.[G]	1xCarbamidomethyl [C5]; 1xTMTpro [N-Term]	FALSE	9.19778e-07	9.3883e-06	1	1	1	YP_009724390.1	YP_009724390.1 [387-403]		0	2351.2	336587	558622	323220	560146	334991	432964	218473	336787	292317	349054	303311	350401	765299		High	High	High	High	Not Found	High	High	High	High	High	High	High	High	High	Not Found	Not Found	High	1.084e-05	1.085e-06	5.16
FALSE	High	[R].VQPTESIVR.[F]	1xTMTpro [N-Term]	FALSE	0.00222655	0.000245456	1	1	1	YP_009724390.1	YP_009724390.1 [320-328]		0	1332.78	117945	2.08645e+06	97641.7	2.60352e+06		2.13495e+06	61867.9	644232	89759.1	577313		616897	1.13259e+07		High	High	High	High	Not Found	Not Found	High	High	High	High	High	Not Found	High	High	Not Found	Not Found	High	0.000174	0.001408	2.73
FALSE	High	[R].ASANLAATK.[M]	1xTMTpro [K9]; 1xTMTpro [N-Term]	FALSE	9.35244e-05	3.33313e-05	1	1	1	YP_009724390.1	YP_009724390.1 [1020-1028]		0	1454.88	643841	8.48879e+06	486350	1.10888e+07	42259.2	1.03831e+07	578951	4.2025e+06	439496	4.32093e+06		4.12793e+06	5.45243e+07		High	High	High	High	Not Found	High	High	High	High	High	High	Not Found	High	High	Not Found	Not Found	High	2.968e-05	6.712e-05	3.75
FALSE	High	[K].QYGDCLGDIAAR.[D]	1xCarbamidomethyl [C5]; 1xTMTpro [N-Term]	FALSE	1.46943e-05	9.3883e-06	1	1	1	YP_009724390.1	YP_009724390.1 [836-847]		0	1642.82	308320	632458	270324	857585	251129	673436	173356	415183	257497	388871	213941	395938	2.66049e+06		High	High	High	High	Not Found	High	High	High	High	High	High	High	High	High	Not Found	Not Found	High	1.084e-05	1.315e-05	3.37
FALSE	High	[K].LIANQFNSAIGK.[I]	1xTMTpro [K12]; 1xTMTpro [N-Term]	FALSE	1.68313e-06	9.3883e-06	1	1	3	YP_009724390.1	YP_009724390.1 [922-933]		0	1884.12	1.80964e+06	3.8835e+06	1.87147e+06	4.83931e+06	1.51048e+06	4.07906e+06	1.54891e+06	2.76703e+06	1.6161e+06	2.52231e+06	1.34017e+06	2.54137e+06	1.66977e+07		High	High	High	High	Not Found	High	High	High	High	High	High	High	High	High	Not Found	Not Found	High	1.084e-05	1.876e-06	4.78
FALSE	High	[R].LDKVEAEVQIDR.[L]	1xTMTpro [K3]	FALSE	0.000379025	4.19319e-05	1	1	1	YP_009724390.1	YP_009724390.1 [984-995]		1	1718.96	65805.2	153961	56370.8	122160	59048.8	216127	74846.6	85538.9	67526.3	116432	54585.5	110433	574753		High	High	High	High	High	High	High	High	High	High	High	High	High	High	Not Found	Not Found	High	3.296e-05	0.0002546	3.11
FALSE	High	[R].VQPTESIVR.[F]		FALSE	0.0396471	0.00337256	1	1	1	YP_009724390.1	YP_009724390.1 [320-328]		0	1028.57														No Quan Labels	High	High	High	High	High	High	High	High	High	High	High	High	High	High	Not Found	High	High	0.002243	0.02428	1.82
FALSE	High	[R].DLICAQK.[F]	1xCarbamidomethyl [C4]; 1xTMTpro [K7]; 1xTMTpro [N-Term]	FALSE	0.0229014	0.00224554	1	1	2	YP_009724390.1	YP_009724390.1 [848-854]		0	1455.85	5.61779e+06	1.02478e+07	5.35721e+06	1.37154e+07	4.72495e+06	1.08162e+07	3.67814e+06	6.63286e+06	3.91433e+06	6.44943e+06	3.73251e+06	6.20973e+06	3.86286e+07		High	High	High	High	Not Found	High	High	High	High	High	High	High	High	High	Not Found	Not Found	High	0.001517	0.0145	2.82
FALSE	High	[K].QLSSNFGAISSVLNDILSR.[L]	1xTMTpro [N-Term]	FALSE	9.04999e-07	9.3883e-06	1	1	1	YP_009724390.1	YP_009724390.1 [965-983]		0	2325.27	51900.2	61173.4	53779	97379.6	41214.9	57595.1	45676.9	68163.1	58000.4	61913.4	56671.4	51482.3	83112		High	High	High	High	High	High	High	High	High	High	High	High	High	High	Not Found	Not Found	High	1.084e-05	1.071e-06	4.89
FALSE	High	[R].QIAPGQTGK.[I]	1xTMTpro [K9]	FALSE	0.00693657	0.000592218	1	1	1	YP_009724390.1	YP_009724390.1 [409-417]		0	1203.7	74784.4	181877	57732.4	82562.6	56356	240411	59032.3	66143.7	56066.5	99256	50373.4	100283	861051		High	High	High	High	Not Found	High	High	High	High	High	High	High	High	High	Not Found	Not Found	High	0.0004085	0.00445	2.27
FALSE	High	[K].DVLECNVK.[T]	1xCarbamidomethyl [C5]; 1xTMTpro [K8]; 1xTMTpro [N-Term]	FALSE	0.125205	0.00741314	1	3	1	YP_009724389.1	YP_009724389.1 [2060-2067]		0	1584.89	28744.2	80408.3	25234	89304.5	19968.8	95516.7	26287.1	33229.3	29254.9	43124	25583.5	46454.1	169573		High	High	High	High	High	High	High	High	High	High	High	High	High	High	Not Found	Not Found	High	0.004827	0.07792	1.86
FALSE	High	[K].TCGQQQTTLK.[G]	1xCarbamidomethyl [C2]; 1xTMTpro [K10]	FALSE	0.00361422	0.000386353	1	3	1	YP_009724389.1	YP_009724389.1 [1754-1763]		0	1468.77	13083.9	87780.1	13008.4	70013.3	7573.55	124649	17160	28507.8	14276.2	30078.6	10405.1	26741.1	258409		High	High	High	High	Not Found	High	High	High	High	High	High	High	High	High	Not Found	Not Found	High	0.000263	0.002316	2.34
FALSE	High	[R].TILGSALLEDEFTPFDVVR.[Q]		FALSE	0.0989131	0.00614819	1	3	1	YP_009724389.1	YP_009724389.1 [3543-3561]		0	2122.11														No Quan Labels	High	High	High	High	Not Found	High	High	High	High	High	High	High	High	High	Not Found	Not Found	High	0.003989	0.06059	1.62
FALSE	High	[K].DNSYFTEQPIDLVPNQPYPNASFDNFK.[F]	1xDeamidated [N15]; 1xTMTpro [K27]; 1xTMTpro [N-Term]	FALSE	0.00160804	0.000161524	1	3	1	YP_009724389.1	YP_009724389.1 [1903-1929]		0	3769.85	8695.66	38153.5	3559.97	41581.6		31222.7	8540.16	15637.9		9958.19	8889.79	8609.62	61321.6		High	High	High	High	Not Found	Not Found	High	High	High	Not Found	High	High	High	High	Not Found	Not Found	High	0.0001078	0.001017	2.33
FALSE	High	[R].EAACCHLAK.[A]	2xCarbamidomethyl [C4; C5]; 1xTMTpro [K9]; 1xTMTpro [N-Term]	FALSE	0.000384792	4.19319e-05	1	3	1	YP_009724389.1	YP_009724389.1 [3228-3236]		0	1667.89	711929	976513	552675	1.19256e+06	516867	1.09263e+06	446192	604503	552053	674103	551324	577486	1.48646e+06		High	High	High	High	Not Found	High	High	High	High	High	High	High	High	High	Not Found	Not Found	High	3.296e-05	0.0002581	3.28
FALSE	High	[R].YVLMDGSIIQFPNTYLEGSVR.[V]	1xTMTpro [N-Term]	FALSE	2.94162e-07	9.3883e-06	1	3	1	YP_009724389.1	YP_009724389.1 [2954-2974]		0	2706.41	106056	172092	128528	158382	108059	158556	119800	143178	164416	167696	147439	154796	133297		High	High	High	High	Not Found	High	High	High	High	High	High	High	High	High	Not Found	Not Found	High	1.084e-05	3.88e-07	4.2
FALSE	High	[K].ILNNLGVDIAANTVIWDYK.[R]	1xDeamidated [N3]; 1xTMTpro [K19]; 1xTMTpro [N-Term]	FALSE	0.0507777	0.00387648	1	2	1	YP_009724389.1	YP_009724389.1 [6523-6541]		0	2741.54	3.29945e+06	2.76659e+06	2.90795e+06	3.6438e+06	2.93623e+06	3.52347e+06	6.3205e+06	6.70547e+06	6.07222e+06	5.83298e+06	5.96825e+06	6.53998e+06	3.81127e+06		High	High	High	High	Not Found	High	High	High	High	High	High	High	High	High	Not Found	Not Found	High	0.002588	0.03099	2.85
FALSE	High	[R].VVTTFDSEYCR.[H]	1xCarbamidomethyl [C10]; 1xTMTpro [N-Term]	FALSE	1.98914e-06	9.3883e-06	1	3	1	YP_009724389.1	YP_009724389.1 [2975-2985]		0	1680.82	100511	373810	93982.5	421756	79293.5	370490	55763.9	101599	63854.6	134868	68978.7	121404	688872		High	High	High	High	High	High	High	High	High	High	High	High	High	High	Not Found	Not Found	High	1.084e-05	2.182e-06	3.95
FALSE	High	[R].GFGDSVEEVLSEAR.[Q]	1xTMTpro [N-Term]	FALSE	0.000351696	4.19319e-05	1	3	1	YP_009724389.1	YP_009724389.1 [30-43]		0	1798.91	712097	916038	674258	652641	659018	920208	710413	636420	816911	826158	801874	812478	1.27949e+06		High	High	High	High	Not Found	High	High	High	High	High	High	High	High	High	Not Found	Not Found	High	3.296e-05	0.0002362	2.23
FALSE	High	[R].TILGSALLEDEFTPFDVVR.[Q]	1xTMTpro [N-Term]	FALSE	1.83472e-06	9.3883e-06	1	3	1	YP_009724389.1	YP_009724389.1 [3543-3561]		0	2426.31	32026.6	48975.7	36430.2	55678.9	28600.2	47886.8	23902.2	37913.8	38546.9	45117.3	29322	33890.5	47149.7		High	High	High	High	High	High	High	High	High	High	High	High	High	High	Not Found	Not Found	High	1.084e-05	2.021e-06	5.19
FALSE	High	[K].NVSLDNVLSTFISAAR.[Q]	1xTMTpro [N-Term]	FALSE	6.20041e-06	9.3883e-06	1	3	1	YP_009724389.1	YP_009724389.1 [2623-2638]		0	2011.11	20280.8	35855.3	25506.5	48973.5	25050.9	43105.7	16136.4	21744.2	21891.4	25956.4	16023.6	24018.5	34950.1		High	High	High	High	Not Found	High	High	High	High	High	High	High	High	High	Not Found	Not Found	High	1.084e-05	6.056e-06	3.38
FALSE	High	[K].IVQLSEISMDNSPNLAWPLIVTALR.[A]	1xTMTpro [N-Term]	FALSE	4.15727e-07	9.3883e-06	1	3	1	YP_009724389.1	YP_009724389.1 [4108-4132]		0	3084.71	43714.6	72218.9	29694.3	88501.3	26198.7	69424.6	30934.7	39405.5	30443.3	47642.9	23735.5	37460.5	71550.4		High	High	High	High	High	High	High	High	High	High	High	High	High	High	Not Found	Not Found	High	1.084e-05	5.295e-07	4.53
FALSE	High	[K].IQEGVVDYGAR.[F]	1xTMTpro [N-Term]	FALSE	2.50279e-05	9.3883e-06	1	3	1	YP_009724389.1	YP_009724389.1 [1411-1421]		0	1510.82	161033	1.05276e+06	137758	1.4519e+06	87226.5	1.12071e+06	131441	326949	153893	316107	132152	355977	2.76863e+06		High	High	High	High	High	High	High	High	High	High	High	High	High	High	Not Found	Not Found	High	1.084e-05	2.101e-05	3.46
FALSE	High	[K].ACVEEVTTTLEETK.[F]	1xCarbamidomethyl [C2]; 1xTMTpro [K14]; 1xTMTpro [N-Term]	FALSE	5.66333e-06	9.3883e-06	1	3	1	YP_009724389.1	YP_009724389.1 [1234-1247]		0	2218.18	129958	285023	124548	256317	103003	311074	74177.6	150323	119229	151269	85906.8	135372	498137		High	High	High	High	Not Found	High	High	High	High	High	High	High	High	High	Not Found	Not Found	High	1.084e-05	5.598e-06	4.35
FALSE	High	[K].VVSTTTNIVTR.[C]	1xTMTpro [N-Term]	FALSE	2.82968e-05	9.3883e-06	1	3	1	YP_009724389.1	YP_009724389.1 [2149-2159]		0	1494.88	665157	1.25667e+06	602587	1.57966e+06	553546	1.26042e+06	484775	689396	600585	717778	523958	629280	2.34519e+06		High	High	High	High	Not Found	High	High	High	High	High	High	High	High	High	Not Found	Not Found	High	1.084e-05	2.347e-05	3.41
FALSE	High	[K].DNSYFTEQPIDLVPNQPYPNASFDNFK.[F]	1xTMTpro [K27]; 1xTMTpro [N-Term]	FALSE	3.55537e-06	9.3883e-06	1	3	1	YP_009724389.1	YP_009724389.1 [1903-1929]		0	3768.87	30670.6	71627.9	35539.9	75970.5	24762.1	73365.9	16923.7	29156.3	22957.5	36413	25283.7	35367.2	111319		High	High	High	High	Not Found	High	High	High	High	High	High	High	High	High	Not Found	Not Found	High	1.084e-05	3.687e-06	3.68
FALSE	High	[R].ITGLYPTLNISDEFSSNVANYQK.[V]	1xDeamidated [N17]; 1xTMTpro [K23]; 1xTMTpro [N-Term]	FALSE	0.00150511	0.000141539	1	2	1	YP_009724389.1	YP_009724389.1 [5573-5595]		0	3183.67	170005	196503	174917	283682	165637	186261	120006	158418	148871	159850	133157	151690	202781		High	High	High	High	Not Found	High	High	High	High	High	High	High	High	High	Not Found	Not Found	High	9.705e-05	0.000958	2.59
FALSE	High	[R].YDVYLYDR.[I]		FALSE	0.0149757	0.00141134	1	1	1	Q9Y6Y8	Q9Y6Y8 [319-326]		0	1106.52														No Quan Labels	High	High	High	High	Not Found	High	High	High	High	High	High	High	High	High	Not Found	Not Found	High	0.0009637	0.009525	2.5
FALSE	High	[K].AVTTNQWHR.[R]	1xTMTpro [N-Term]	FALSE	0.0020609	0.000245456	1	1	2	Q9Y6Y8	Q9Y6Y8 [373-381]		0	1416.77	5.30524e+06	3.57748e+06	4.4195e+06	4.87239e+06	4.43387e+06	4.22738e+06	3.81598e+06	4.42862e+06	4.41929e+06	5.09377e+06	5.33767e+06	4.49951e+06	3.9353e+06		High	High	High	High	High	High	High	High	High	High	High	High	High	High	High	High	High	0.000174	0.001307	4.33
FALSE	High	[K].DMASLPSESNEPK.[R]	1xTMTpro [K13]; 1xTMTpro [N-Term]	FALSE	3.54426e-05	2.36052e-05	1	1	2	Q9Y6Y8	Q9Y6Y8 [734-746]		0	2013.05	2.15671e+06	1.87858e+06	1.80446e+06	2.19986e+06	1.76739e+06	1.80706e+06	1.0125e+06	1.33568e+06	1.16864e+06	1.43987e+06	1.21077e+06	1.36492e+06	1.60133e+06		High	High	High	High	Not Found	High	High	High	High	High	High	High	High	High	Not Found	Not Found	High	2.669e-05	2.856e-05	3.29
FALSE	High	[K].DMASLPSESNEPKR.[K]	1xOxidation [M2]; 1xTMTpro [K13]; 1xTMTpro [N-Term]	FALSE	0.0242787	0.00238343	1	1	1	Q9Y6Y8	Q9Y6Y8 [734-747]		1	2185.14	228177	261680	242491	280166	215150	258953	159609	185805	168802	207561	171821	209240	188470		High	High	High	High	Not Found	High	High	High	High	High	High	High	High	High	Not Found	Not Found	High	0.001601	0.01525	2.01
FALSE	High	[R].GVDRIDENYSLPTCK.[G]	1xCarbamidomethyl [C14]; 1xTMTpro [K15]; 1xTMTpro [N-Term]	FALSE	4.92922e-06	9.3883e-06	1	1	2	Q9Y6Y8	Q9Y6Y8 [801-815]		1	2375.25	3.53486e+06	3.67529e+06	3.3417e+06	3.61457e+06	3.14953e+06	3.68844e+06	1.96633e+06	2.44481e+06	2.6169e+06	2.90375e+06	2.35906e+06	2.6947e+06	3.40314e+06		High	High	High	High	Not Found	High	High	High	High	High	High	High	High	High	Not Found	Not Found	High	1.084e-05	4.931e-06	5.96
FALSE	High	[K].VIVQFQPSSVPDEWGTTQDGQTRPR.[V]		FALSE	3.16213e-05	2.36052e-05	1	1	1	Q9Y6Y8	Q9Y6Y8 [398-422]		0	2828.4														No Quan Labels	High	High	High	High	Not Found	High	High	High	High	High	High	High	High	High	Not Found	Not Found	High	2.142e-05	2.584e-05	4.83
FALSE	High	[K].IANFVEHK.[A]	1xTMTpro [K8]	FALSE	0.00532483	0.000458241	1	1	1	Q9Y6Y8	Q9Y6Y8 [696-703]		0	1261.72	218481	225797	219114	72895	228898	242699	184498	125907	176856	192515	177542	189752	204585		High	High	High	High	Not Found	High	High	High	High	High	High	High	High	High	Not Found	Not Found	High	0.0003191	0.00341	2.37
FALSE	High	[K].DMASLPSESNEPK.[R]	1xTMTpro [K13]	FALSE	0.00060628	7.11043e-05	1	1	1	Q9Y6Y8	Q9Y6Y8 [734-746]		0	1708.84	147013	146043	170024	71162.7	160382	169647	118775	73452.7	125473	108338	124290	144267	135322		High	High	High	High	Not Found	High	High	High	High	High	High	High	High	High	Not Found	Not Found	High	5.641e-05	0.0003989	2.84
FALSE	High	[K].VIVQFQPSSVPDEWGTTQDGQTRPR.[V]	1xTMTpro [N-Term]	FALSE	4.08878e-08	9.3883e-06	1	1	2	Q9Y6Y8	Q9Y6Y8 [398-422]		0	3132.6	5.6637e+06	5.31964e+06	5.04128e+06	6.54854e+06	5.01159e+06	4.91577e+06	3.05761e+06	4.17741e+06	3.73419e+06	4.07477e+06	3.49128e+06	3.82036e+06	4.13842e+06		High	High	High	High	Not Found	High	High	High	High	High	High	High	High	High	Not Found	Not Found	High	1.084e-05	6.518e-08	6.42
FALSE	High	[K].IDMESLLMCTVDDLK.[E]	1xCarbamidomethyl [C9]; 1xTMTpro [K15]; 1xTMTpro [N-Term]	FALSE	3.17731e-05	2.36052e-05	1	1	1	Q9Y6Y8	Q9Y6Y8 [670-684]		0	2391.25	210354	211907	183998	212298	216912	156033	96763	161121	135985	138980	129994	140777	91655.1		High	High	High	High	Not Found	High	High	High	High	High	High	High	High	High	Not Found	Not Found	High	2.142e-05	2.595e-05	3.68
FALSE	High	[K].AAYWEEEPAEVRR.[C]	1xTMTpro [N-Term]	FALSE	6.50195e-05	2.36052e-05	1	1	1	Q9Y6Y8	Q9Y6Y8 [330-342]		1	1909.97	611517	582412	562579	736393	574291	578473	358173	433332	426858	489509	441836	414200	473371		High	High	High	High	Not Found	High	High	High	High	High	High	High	High	High	Not Found	Not Found	High	2.669e-05	4.839e-05	4
FALSE	High	[K].VVESPDFSKDEDYLGK.[V]	2xTMTpro [K9; K16]; 1xTMTpro [N-Term]	FALSE	9.9992e-05	3.33313e-05	1	1	2	Q9Y6Y8	Q9Y6Y8 [923-938]		1	2740.49	1.15566e+06	1.09737e+06	1.11068e+06	1.22024e+06	1.0007e+06	1.09386e+06	561060	824266	713419	836629	689116	752546	886808		High	High	High	High	Not Found	High	High	High	High	High	High	High	High	High	Not Found	Not Found	High	2.968e-05	7.123e-05	3.23
FALSE	High	[K].AAYWEEEPAEVR.[R]	1xTMTpro [N-Term]	FALSE	0.000133267	3.33313e-05	1	1	1	Q9Y6Y8	Q9Y6Y8 [330-341]		0	1753.87	243772	246996	252880	242960	222280	232429	135716	158999	136723	171660	152219	200430	192324		High	High	High	High	High	High	High	High	High	High	High	High	High	High	Not Found	Not Found	High	2.968e-05	9.339e-05	4.02
FALSE	High	[K].VVESPDFSKDEDYLGK.[V]	2xTMTpro [K9; K16]	FALSE	0.000217058	4.19319e-05	1	1	2	Q9Y6Y8	Q9Y6Y8 [923-938]		1	2436.28	457158	442744	537597	157163	441488	502268	349271	260902	359454	391693	348991	412503	447505		High	High	High	High	Not Found	High	High	High	High	High	High	High	High	High	Not Found	High	High	3.296e-05	0.0001481	3.16
FALSE	High	[K].VANQIKEEEEK.[Q]	2xTMTpro [K6; K11]; 1xTMTpro [N-Term]	FALSE	0.00240289	0.000254865	1	1	1	Q9Y6Y8	Q9Y6Y8 [905-915]		1	2229.29	1.23337e+06	1.13446e+06	1.10015e+06	1.65618e+06	1.10381e+06	1.01085e+06	615585	903737	619569	832439	639787	734615	1.00176e+06		High	High	High	High	Not Found	High	High	High	High	High	High	High	High	High	Not Found	High	High	0.0001791	0.001521	2.15
FALSE	High	[R].LEPMIVPDLDLK.[A]	1xTMTpro [K12]; 1xTMTpro [N-Term]	FALSE	4.98951e-05	2.36052e-05	1	1	3	Q9Y6Y8	Q9Y6Y8 [831-842]		0	1991.17	1.86057e+06	2.19923e+06	1.58865e+06	2.09079e+06	1.69319e+06	1.64152e+06	1.2778e+06	1.74273e+06	1.61891e+06	1.76335e+06	1.49639e+06	1.70852e+06	1.51867e+06		High	High	High	High	High	High	High	High	High	High	High	High	High	High	High	High	High	2.669e-05	3.843e-05	3.81
FALSE	High	[R].LEPMIVPDLDLK.[A]	1xTMTpro [K12]	FALSE	0.000696948	7.11043e-05	1	1	1	Q9Y6Y8	Q9Y6Y8 [831-842]		0	1686.97	464928	501247	521150	429844	473344	463245	317134	353830	363837	415389	401108	396865	373378		High	High	High	High	Not Found	High	High	High	High	High	High	High	High	High	Not Found	Not Found	High	5.976e-05	0.0004563	2.5
FALSE	High	[R].TMNISPEQPQH.[-]		FALSE	0.000225814	4.19319e-05	1	1	1	Q9Y6Y8	Q9Y6Y8 [990-1000]		0	1281.59														No Quan Labels	High	High	High	High	High	High	High	High	High	High	High	High	High	High	Not Found	High	High	3.296e-05	0.0001538	3.02
FALSE	High	[R].TMNISPEQPQH.[-]	1xTMTpro [N-Term]	FALSE	0.00580108	0.000490827	1	1	2	Q9Y6Y8	Q9Y6Y8 [990-1000]		0	1585.8	719857	624974	642453	612809	616768	660468	508520	505980	536447	571785	554125	579379	566424		High	High	High	High	Not Found	High	High	High	High	High	High	High	High	High	High	High	High	0.0003358	0.003725	2.47
FALSE	High	[R].TMNISPEQPQH.[-]	1xOxidation [M2]; 1xTMTpro [N-Term]	FALSE	0.00562296	0.00048328	1	1	2	Q9Y6Y8	Q9Y6Y8 [990-1000]		0	1601.79	201031	202841	190631	352778	177666	205218	155233	213507	162076	207616	143521	189179	198722		High	High	High	High	Not Found	High	High	High	High	High	High	High	High	High	Not Found	Not Found	High	0.0003322	0.003594	2.36
FALSE	High	[R].IDENYSLPTCK.[G]	1xCarbamidomethyl [C10]; 1xTMTpro [K11]	FALSE	0.0019663	0.000219247	1	1	1	Q9Y6Y8	Q9Y6Y8 [805-815]		0	1643.83	351778	340352	318145	254450	306555	324347	180893	190160	231549	253301	216396	232154	250010		High	High	High	High	Not Found	High	High	High	High	High	High	High	High	High	Not Found	Not Found	High	0.00015	0.001242	2.09
FALSE	High	[R].IDENYSLPTCK.[G]	1xCarbamidomethyl [C10]; 1xTMTpro [K11]; 1xTMTpro [N-Term]	FALSE	6.25821e-05	2.36052e-05	1	1	1	Q9Y6Y8	Q9Y6Y8 [805-815]		0	1948.03	1.15523e+06	1.08024e+06	1.04714e+06	1.40772e+06	998950	938914	568021	881977	713943	900979	675105	826374	969972		High	High	High	High	Not Found	High	High	High	High	High	High	High	High	High	Not Found	Not Found	High	2.669e-05	4.679e-05	3.85
FALSE	High	[K].GFFNIYHPLDPVAYR.[L]	1xTMTpro [N-Term]	FALSE	2.11194e-05	9.3883e-06	1	1	2	Q9Y6Y8	Q9Y6Y8 [816-830]		0	2113.12	3.85286e+06	3.5298e+06	3.33467e+06	3.8645e+06	3.32564e+06	3.20741e+06	2.2635e+06	3.09801e+06	3.06606e+06	3.14866e+06	2.70334e+06	3.15424e+06	3.08976e+06		High	High	High	High	High	High	High	High	High	High	High	High	High	High	Not Found	High	High	1.084e-05	1.813e-05	3.8
FALSE	High	[R].LHLELK.[E]	1xTMTpro [K6]; 1xTMTpro [N-Term]	FALSE	0.00477853	0.000449954	1	1	2	Q9Y6Y8	Q9Y6Y8 [855-860]		0	1360.88	2.62275e+07	2.45011e+07	2.47825e+07	3.3494e+07	2.36165e+07	2.40148e+07	3.49617e+07	4.72905e+07	3.89318e+07	4.07582e+07	3.53665e+07	4.04374e+07	5.03455e+07		High	High	High	High	Not Found	High	High	High	High	High	High	High	High	High	Not Found	High	High	0.00031	0.003064	2.97
FALSE	High	[K].QLHFQEK.[Q]	1xTMTpro [K7]; 1xTMTpro [N-Term]	FALSE	0.000428188	5.34912e-05	1	1	2	Q9Y6Y8	Q9Y6Y8 [617-623]		0	1537.9	1.15397e+07	1.15627e+07	9.97038e+06	1.15736e+07	1.05416e+07	1.04679e+07	6.83258e+06	7.6311e+06	7.83313e+06	9.14226e+06	7.31017e+06	7.68e+06	9.47379e+06		High	High	High	High	Not Found	High	High	High	High	High	High	High	High	High	Not Found	Not Found	High	3.92e-05	0.0002857	3.01
FALSE	High	[K].VANQIKEEEEK.[Q]	2xTMTpro [K6; K11]	FALSE	0.012462	0.00113341	1	1	1	Q9Y6Y8	Q9Y6Y8 [905-915]		1	1925.08	1.12899e+06	988280	1.14669e+06	575879	1.07369e+06	1.15038e+06	830338	735948	792249	953826	822822	863915	850109		High	High	High	High	Not Found	High	High	High	High	High	High	High	High	High	Not Found	Not Found	High	0.00077	0.007922	2.99
FALSE	High	[K].AVAATSTK.[G]	1xTMTpro [K8]; 1xTMTpro [N-Term]	FALSE	0.00222655	0.000245456	1	1	1	Q9Y6Y8	Q9Y6Y8 [716-723]		0	1356.83	2.55917e+06	1.83814e+06	1.94601e+06	4.73807e+06	2.33356e+06	4.01924e+06	3.36428e+06	3.21468e+06	3.10572e+06	3.65316e+06	3.1239e+06	2.56546e+06	1.54062e+06		High	High	High	High	Not Found	High	High	High	High	High	High	High	High	High	Not Found	Not Found	High	0.000174	0.001407	3.11
FALSE	High	[R].SIIECVDDFR.[V]	1xCarbamidomethyl [C5]; 1xTMTpro [N-Term]	FALSE	2.68154e-05	9.3883e-06	1	1	2	Q9Y6Y8	Q9Y6Y8 [463-472]		0	1557.79	1.95669e+06	1.95017e+06	1.9929e+06	2.33024e+06	1.63908e+06	1.78238e+06	929410	1.40373e+06	1.05707e+06	1.08573e+06	869727	1.12374e+06	1.56383e+06		High	High	High	High	Not Found	High	High	High	High	High	High	High	High	High	Not Found	Not Found	High	1.084e-05	2.235e-05	4.18
FALSE	High	[K].GGVSVAGHSLGSLILFDILSNQK.[D]	1xTMTpro [K23]; 1xTMTpro [N-Term]	FALSE	2.74802e-05	9.3883e-06	1	1	1	Q9Y6Y8	Q9Y6Y8 [575-597]		0	2920.68	146928	171746	155502	196696	142482	119723	99763.1	114747	120356	146240	112790	128687	123812		High	High	High	High	Not Found	High	High	High	High	High	High	High	High	High	Not Found	Not Found	High	1.084e-05	2.289e-05	2.99
FALSE	High	[R].VEFLPVHWHSSLGGDATGVDR.[N]	1xTMTpro [N-Term]	FALSE	7.94995e-07	9.3883e-06	1	1	1	Q9Y6Y8	Q9Y6Y8 [495-515]		0	2583.33	1.13858e+06	1.00234e+06	961597	1.33181e+06	994044	961446	766918	1.02354e+06	985752	1.13126e+06	912620	1.04124e+06	1.19521e+06		High	High	High	High	Not Found	High	High	High	High	High	High	High	High	High	High	High	High	1.084e-05	9.517e-07	6.32
FALSE	High	[K].GQEQSAQK.[T]	1xTMTpro [K8]; 1xTMTpro [N-Term]	FALSE	0.00416618	0.00041033	1	1	1	Q9Y6Y8	Q9Y6Y8 [724-731]		0	1483.84	275663	162581	173273	233399	172014	221111	212986	254306	242253	304283	289194	200340	124060		High	High	High	High	Not Found	High	High	High	High	High	High	High	High	High	Not Found	Not Found	High	0.0002851	0.002675	2.64
FALSE	High	[K].QGFISSLK.[S]	1xTMTpro [K8]; 1xTMTpro [N-Term]	FALSE	0.00192029	0.000209551	1	1	2	Q9Y6Y8	Q9Y6Y8 [872-879]		0	1487.91	1.71184e+07	1.46467e+07	1.48428e+07	2.48045e+07	1.29701e+07	1.36806e+07	6.8665e+06	1.07575e+07	9.0247e+06	1.13677e+07	8.64538e+06	9.45965e+06	1.25303e+07		High	High	High	High	Not Found	High	High	High	High	High	High	High	High	High	Not Found	Not Found	High	0.00015	0.001219	3.07
FALSE	High	[R].AHTSSTQLQEELEK.[V]	1xTMTpro [K14]; 1xTMTpro [N-Term]	FALSE	1.18622e-07	9.3883e-06	1	1	2	Q9Y6Y8	Q9Y6Y8 [891-904]		0	2209.2	1.18456e+06	1.12802e+06	1.01519e+06	1.49006e+06	1.01707e+06	1.06869e+06	529080	845362	737584	880920	678567	870604	969286		High	High	High	High	High	High	High	High	High	High	High	High	High	High	Not Found	Not Found	High	1.084e-05	1.707e-07	6.03
FALSE	High	[K].QMPEEPK.[L]	1xTMTpro [K7]; 1xTMTpro [N-Term]	FALSE	0.0144455	0.00135871	1	1	1	Q9Y6Y8	Q9Y6Y8 [624-630]		0	1466.82	2.91749e+06	2.42793e+06	2.08555e+06	2.97863e+06	2.22914e+06	2.34881e+06	1.54536e+06	1.88839e+06	1.70843e+06	1.9339e+06	1.77875e+06	1.9497e+06	2.29006e+06		High	High	High	High	Not Found	High	High	High	High	High	High	High	High	High	Not Found	Not Found	High	0.0009145	0.009187	2.55
FALSE	High	[K].VGMEINHLHALFMSR.[N]	1xTMTpro [N-Term]	FALSE	1.17901e-06	9.3883e-06	1	1	1	Q9Y6Y8	Q9Y6Y8 [555-569]		0	2059.09	305405	282148	241515	389523	296608	265127	226237	304016	293306	271604	256636	218547	275352		High	High	High	High	Not Found	High	High	High	High	High	High	High	High	High	Not Found	Not Found	High	1.084e-05	1.357e-06	5.44
FALSE	High	[K].LTLDESYDLVVENK.[E]	1xTMTpro [K14]; 1xTMTpro [N-Term]	FALSE	5.85553e-05	2.36052e-05	1	1	3	Q9Y6Y8	Q9Y6Y8 [631-644]		0	2246.24	403832	412472	339188	402325	359486	385603	81320.2	83824.2	91589.6	101164	83624.2	78966.2	171765		High	High	High	High	High	High	High	High	High	High	High	High	High	High	Not Found	Not Found	High	2.669e-05	4.415e-05	3.6
FALSE	High	[K].ITLPSIGR.[F]	1xTMTpro [N-Term]	FALSE	0.00398224	0.000403344	1	1	1	Q9Y6Y8	Q9Y6Y8 [520-527]		0	1160.73	2.12782e+06	2.04112e+06	1.95069e+06	2.71352e+06	1.67407e+06	1.74266e+06	1.12836e+06	1.69517e+06	1.44353e+06	1.63594e+06	1.33814e+06	1.56318e+06	1.83376e+06		High	High	High	High	Not Found	High	High	High	High	High	High	High	High	High	Not Found	Not Found	High	0.0002769	0.002551	2.65
FALSE	High	[K].SAWQTLNEFAR.[A]	1xTMTpro [N-Term]	FALSE	8.79987e-06	9.3883e-06	1	1	1	Q9Y6Y8	Q9Y6Y8 [880-890]		0	1626.86	3.4084e+06	3.18805e+06	3.06578e+06	5.14298e+06	2.81672e+06	3.13506e+06	2.09504e+06	3.31173e+06	2.86848e+06	3.13754e+06	2.44052e+06	2.89442e+06	3.01023e+06		High	High	High	High	Not Found	High	High	High	High	High	High	High	High	High	Not Found	Not Found	High	1.084e-05	8.311e-06	4.17
FALSE	High	[R].GIDDNLDEIPDGEMPQVDHLVFVVHGIGPVCDLR.[F]	1xCarbamidomethyl [C31]; 1xOxidation [M14]; 1xTMTpro [N-Term]	FALSE	1.79554e-05	9.3883e-06	1	1	1	Q9Y6Y8	Q9Y6Y8 [427-460]		0	4091.02	24829.9	30605.3	28000.4	31652.1	26487.8	28708.1	24837	28667.6	28173.3	23354.2	17670.1	29813.3	24837		High	High	High	High	Not Found	High	High	High	High	High	High	High	High	High	Not Found	Not Found	High	1.084e-05	1.566e-05	4.64
FALSE	High	[R].AHTSSTQLQEELEK.[V]	1xTMTpro [K14]	FALSE	5.99599e-05	2.36052e-05	1	1	2	Q9Y6Y8	Q9Y6Y8 [891-904]		0	1904.99	835062	821715	843116	538849	789378	877788	737404	733951	830691	870088	758310	795440	747826		High	High	High	High	Not Found	High	High	High	High	High	High	High	High	High	Not Found	Not Found	High	2.669e-05	4.498e-05	4.12
FALSE	High	[R].GIDDNLDEIPDGEMPQVDHLVFVVHGIGPVCDLR.[F]	1xCarbamidomethyl [C31]; 1xTMTpro [N-Term]	FALSE	8.5697e-09	9.3883e-06	1	1	1	Q9Y6Y8	Q9Y6Y8 [427-460]		0	4075.02	621797	649952	613621	685220	581734	564564	468903	713370	623936	607570	550947	653351	357880		High	High	High	High	Not Found	High	High	High	High	High	High	High	High	High	High	Not Found	High	1.084e-05	1.588e-08	7.22
FALSE	High	[K].DVYSAAK.[K]	1xTMTpro [K7]; 1xTMTpro [N-Term]	FALSE	0.0244403	0.00239774	1	1	1	Q9Y6Y0	Q9Y6Y0 [104-110]		0	1361.79	1.93863e+06	1.77558e+06	1.7491e+06	2.4685e+06	1.74621e+06	1.85906e+06	2.1267e+06	2.79654e+06	2.46121e+06	2.8016e+06	2.44739e+06	2.52602e+06	2.16117e+06		High	High	High	High	High	High	High	High	High	High	High	High	High	High	High	High	High	0.001613	0.01541	3.44
FALSE	High	[K].LLDGNLLDGQAEVFGSDDDHIQFVQK.[K]	1xDeamidated [Q10]; 1xTMTpro [K26]; 1xTMTpro [N-Term]	FALSE	0.0174716	0.00166586	1	1	1	Q9Y6Y0	Q9Y6Y0 [231-256]		0	3482.79	16078.1	27650.6	14794	13388.7	17105.5	17054.1	19185.9	26865.4	26946.5	26946.5	19629.8	27334.8	15592.7		High	High	High	High	High	High	High	High	High	High	High	High	High	High	Not Found	High	High	0.00114	0.01111	1.91
FALSE	High	[K].SGQFCDVR.[L]	1xCarbamidomethyl [C5]; 1xTMTpro [N-Term]	FALSE	0.0362918	0.0031917	1	1	1	Q9Y6Y0	Q9Y6Y0 [28-35]		0	1272.63	461259	427346	403276	699294	326716	475647	560584	710212	519614	685596	534801	583106	537024		High	High	High	High	Not Found	High	High	High	High	High	High	High	High	High	Not Found	Not Found	High	0.00211	0.02236	2.09
FALSE	High	[R].YNPENNTWTLIAPMNVAR.[R]	1xTMTpro [N-Term]	FALSE	1.01989e-05	9.3883e-06	1	1	1	Q9Y6Y0	Q9Y6Y0 [532-549]		0	2408.24	690711	705722	697365	882946	645018	633041	599769	760848	771475	767477	681866	701840	626197		High	High	High	High	Not Found	High	High	High	High	High	High	High	High	High	Not Found	Not Found	High	1.084e-05	9.472e-06	4.51
FALSE	High	[R].LGGDLTR.[D]	1xTMTpro [N-Term]	FALSE	0.0339105	0.00299065	1	1	1	Q9Y6X9	Q9Y6X9 [320-326]		0	1035.61	508951	508056	468936	659853	444004	481933	580866	684308	580338	654031	569976	635165	594124		High	High	High	High	Not Found	High	High	High	High	High	High	High	High	High	Not Found	Not Found	High	0.001997	0.02092	1.98
FALSE	High	[R].IGKDFILFTK.[K]	2xTMTpro [K3; K10]; 1xTMTpro [N-Term]	FALSE	0.00358752	0.000386353	1	2	1	Q9Y6X9	Q9Y6X9 [111-120]		1	2094.31	914111	911306	863747	1.26138e+06	824714	892706	1.32355e+06	1.73883e+06	1.59942e+06	1.85008e+06	1.45796e+06	1.55239e+06	1.16355e+06		High	High	High	High	Not Found	High	High	High	High	High	High	High	High	High	High	Not Found	High	0.000263	0.002282	3.63
FALSE	High	[R].LGGDLTR.[D]		FALSE	0.0265309	0.00255207	1	1	2	Q9Y6X9	Q9Y6X9 [320-326]		0	731.405														No Quan Labels	High	High	High	High	High	High	High	High	High	High	High	High	High	High	Not Found	Not Found	High	0.001709	0.01662	1.89
FALSE	High	[R].DIQMAETSPEGTKPER.[R]	1xTMTpro [K13]; 1xTMTpro [N-Term]	FALSE	1.08792e-07	9.3883e-06	1	1	1	Q9Y6X9	Q9Y6X9 [222-237]		0	2397.26	245197	242637	251255	283077	206528	261234	315227	360845	348069	366519	328719	384945	321242		High	High	High	High	Not Found	High	High	High	High	High	High	High	High	High	Not Found	Not Found	High	1.084e-05	1.577e-07	5.19
FALSE	High	[R].DIQMAETSPEGTKPER.[R]	1xDeamidated [Q3]; 1xTMTpro [K13]; 1xTMTpro [N-Term]	FALSE	1.19979e-05	9.3883e-06	1	1	1	Q9Y6X9	Q9Y6X9 [222-237]		0	2398.24	136116	117260	108440	146857	104480	108222	172973	216880	189746	210908	184256	206148	139560		High	High	High	High	Not Found	High	High	High	High	High	High	High	High	High	Not Found	Not Found	High	1.084e-05	1.096e-05	3.99
FALSE	High	[R].TPESTQIGQYGNGLK.[S]	1xTMTpro [K15]	FALSE	1.21239e-05	9.3883e-06	1	1	1	Q9Y6X9	Q9Y6X9 [91-105]		0	1897	43455.4	48982.7	60905.9	34002.6	39501.4	56685.9	86071.5	55469.3	78611.2	86023.9	77380.2	84294.8	66632.9		High	High	High	High	Not Found	High	High	High	High	High	High	High	High	High	Not Found	Not Found	High	1.084e-05	1.107e-05	3.15
FALSE	High	[R].TPESTQIGQYGNGLK.[S]	1xDeamidated [N12]; 1xTMTpro [K15]; 1xTMTpro [N-Term]	FALSE	4.60804e-05	2.36052e-05	1	1	1	Q9Y6X9	Q9Y6X9 [91-105]		0	2202.19	243848	225427	200309	240055	214481	193296	248231	345098	302219	330824	310646	320060	241614		High	High	High	High	Not Found	High	High	High	High	High	High	High	High	High	Not Found	Not Found	High	2.669e-05	3.576e-05	4.81
FALSE	High	[K].QDFADAK.[E]	1xTMTpro [K7]	FALSE	0.0460499	0.00357886	1	1	1	Q9Y6X9	Q9Y6X9 [428-434]		0	1098.58	464496	402890	426710	463934	417550	467168	528999	472129	523320	536778	497609	560677	392496		High	High	High	High	High	High	High	High	High	High	High	High	High	High	High	High	High	0.002395	0.02818	2.4
FALSE	High	[K].DIAIAQR.[G]	1xTMTpro [N-Term]	FALSE	0.0167657	0.0015825	1	1	2	Q9Y6X9	Q9Y6X9 [453-459]		0	1090.65	272582	255309	245020	313243	261577	271001	361280	428953	421558	461048	382783	412235	317217		High	High	High	High	Not Found	High	High	High	High	High	High	High	High	High	Not Found	Not Found	High	0.001096	0.01063	2.43
FALSE	High	[R].TEEEVMTQFMK.[I]	1xTMTpro [K11]; 1xTMTpro [N-Term]	FALSE	0.00293941	0.000337653	1	1	1	Q9Y6X9	Q9Y6X9 [180-190]		0	1981.03	155915	147647	121755	211924	118859	150621	143330	208153	169709	203070	150975	192982	330294		High	High	High	High	Not Found	High	High	High	High	High	High	High	High	High	Not Found	High	High	0.0002281	0.001872	2.35
FALSE	High	[K].DKGLHVEVR.[V]	1xTMTpro [K2]; 1xTMTpro [N-Term]	FALSE	0.00398224	0.000403344	1	1	1	Q9Y6X9	Q9Y6X9 [794-802]		1	1661	746913	727262	604102	837269	631064	689199	1.228e+06	1.42221e+06	1.32837e+06	1.35039e+06	1.21453e+06	1.40521e+06	886752		High	High	High	High	Not Found	High	High	High	High	High	High	High	High	High	Not Found	Not Found	High	0.0002769	0.002539	3.66
FALSE	High	[K].LMDNGEPELDIISNPR.[D]	1xTMTpro [N-Term]	FALSE	1.62068e-05	9.3883e-06	1	1	3	Q9Y6X9	Q9Y6X9 [206-221]		0	2117.09	513414	517671	509400	541163	500723	510282	474165	549649	560073	592121	514472	559800	532738		High	High	High	High	Not Found	High	High	High	High	High	High	High	High	High	Not Found	Not Found	High	1.084e-05	1.433e-05	4.55
FALSE	High	[R].IDIYAER.[R]	1xTMTpro [N-Term]	FALSE	0.0434874	0.003483	1	1	1	Q9Y6X9	Q9Y6X9 [48-54]		0	1183.66	6.32093e+06	5.87362e+06	5.75316e+06	8.25673e+06	5.61022e+06	6.22564e+06	4.70099e+06	6.49563e+06	5.26168e+06	6.46532e+06	5.26635e+06	5.58863e+06	5.30407e+06		High	High	High	High	Not Found	High	High	High	High	High	High	High	High	High	Not Found	Not Found	High	0.002327	0.02655	2.22
FALSE	High	[R].SVAVSDEEEVEEEAER.[R]	1xTMTpro [N-Term]	FALSE	9.03525e-06	9.3883e-06	1	1	1	Q9Y6X9	Q9Y6X9 [739-754]		0	2110.99	43565.4	31701.7	30661.4	50761.5	36640	49058.2	58807.2	81888.5	72255.1	75613.5	66691.8	73143	61281.9		High	High	High	High	Not Found	High	High	High	High	High	High	High	High	High	Not Found	Not Found	High	1.084e-05	8.514e-06	3.54
FALSE	High	[R].TFHEEEGIDEVIVPLPTWNAR.[T]		FALSE	5.00889e-06	9.3883e-06	1	1	1	Q9Y6X9	Q9Y6X9 [133-153]		0	2452.21														No Quan Labels	High	High	High	High	Not Found	High	High	High	High	High	High	High	High	High	Not Found	Not Found	High	1.084e-05	4.998e-06	4.56
FALSE	High	[K].VGPQLEGGMACGGVVGVVDVPYLVLEPTHNK.[Q]	1xCarbamidomethyl [C11]; 1xTMTpro [K31]	FALSE	7.33447e-05	3.33313e-05	1	1	1	Q9Y6X9	Q9Y6X9 [397-427]		0	3495.83	48534.1	48573.6	42908.4	41513.5	63017.7	57228.3	66638.5	51756	70814.4	67442.3	63508.2	62103.1	42994.5		High	High	High	High	High	High	High	High	High	High	High	High	High	High	Not Found	Not Found	High	2.968e-05	5.375e-05	3.08
FALSE	High	[R].IFIHGHK.[V]	1xTMTpro [K7]; 1xTMTpro [N-Term]	FALSE	0.00366829	0.000386353	1	1	1	Q9Y6X9	Q9Y6X9 [255-261]		0	1459.9	814104	803512	630607	1.0589e+06	701495	786413	1.22319e+06	1.73195e+06	1.53721e+06	1.67564e+06	1.34608e+06	1.5497e+06	908729		High	High	High	High	Not Found	High	High	High	High	High	High	High	High	High	Not Found	Not Found	High	0.000263	0.002346	2.54
FALSE	High	[R].TREPVTDNVEK.[F]	1xTMTpro [K11]	FALSE	0.027102	0.00261781	1	1	2	Q9Y6X9	Q9Y6X9 [154-164]		1	1591.86	302728	289172	278524	179684	227655	322161	456417	440189	430041	494783	446675	468429	389068		High	High	High	High	Not Found	High	High	High	High	High	High	High	High	High	Not Found	Not Found	High	0.001748	0.01702	2.64
FALSE	High	[R].YFLPPSFPISK.[K]	1xTMTpro [K11]; 1xTMTpro [N-Term]	FALSE	3.96763e-05	2.36052e-05	1	1	5	Q9Y6X9	Q9Y6X9 [921-931]		0	1904.12	645482	598408	576249	810801	604381	621547	682632	911867	767348	883915	726624	851833	589798		High	High	High	High	High	High	High	High	High	High	High	High	High	High	High	Not Found	High	2.669e-05	3.143e-05	2.8
FALSE	High	[R].AMEIPTTIQCDLCLK.[W]	2xCarbamidomethyl [C10; C13]; 1xTMTpro [K15]; 1xTMTpro [N-Term]	FALSE	3.76807e-05	2.36052e-05	1	1	1	Q9Y6X9	Q9Y6X9 [490-504]		0	2401.28	1.27933e+06	1.20879e+06	1.19266e+06	1.36997e+06	1.24322e+06	1.20401e+06	1.42789e+06	1.67757e+06	1.59172e+06	1.55487e+06	1.38241e+06	1.55681e+06	1.0672e+06		High	High	High	High	High	High	High	High	High	High	High	High	High	High	High	Not Found	High	2.669e-05	3.008e-05	3.55
FALSE	High	[R].TNIVALLQK.[V]	1xTMTpro [K9]; 1xTMTpro [N-Term]	FALSE	8.49886e-05	3.33313e-05	1	1	2	Q9Y6X9	Q9Y6X9 [999-1007]		0	1608.03	970302	889087	823301	1.51287e+06	746254	822362	1.03361e+06	1.77624e+06	1.21901e+06	1.37332e+06	1.15847e+06	1.3161e+06	952032		High	High	High	High	High	High	High	High	High	High	High	High	High	High	Not Found	Not Found	High	2.968e-05	6.146e-05	3.98
FALSE	High	[R].IEPDTTALSTNHETIDLLVQILR.[N]	1xTMTpro [N-Term]	FALSE	4.91542e-07	9.3883e-06	1	1	1	Q9Y6X9	Q9Y6X9 [894-916]		0	2896.6	394210	483788	575069	390844	348996	375127	220572	272835	300383	260739	257148	306482	233292		High	High	High	High	Not Found	High	High	High	High	High	High	High	High	High	Not Found	Not Found	High	1.084e-05	6.172e-07	4.31
FALSE	High	[R].TREPVTDNVEK.[F]	1xTMTpro [K11]; 1xTMTpro [N-Term]	FALSE	3.01374e-05	9.3883e-06	1	1	1	Q9Y6X9	Q9Y6X9 [154-164]		1	1896.07	977232	919593	776177	1.51445e+06	839668	1.00951e+06	1.09469e+06	1.35289e+06	1.12662e+06	1.3163e+06	1.02118e+06	1.1581e+06	885547		High	High	High	High	Not Found	High	High	High	High	High	High	High	High	High	Not Found	Not Found	High	1.084e-05	2.477e-05	4.68
FALSE	High	[K].GIGTPQPDVAK.[D]	1xTMTpro [K11]; 1xTMTpro [N-Term]	FALSE	0.000115382	3.33313e-05	1	1	1	Q9Y6X8	Q9Y6X8 [34-44]		0	1691	2.6759e+06	2.61567e+06	2.45356e+06	2.9796e+06	2.24359e+06	2.73149e+06	2.11893e+06	2.76261e+06	2.25252e+06	2.77438e+06	2.59623e+06	2.75445e+06	2.25702e+06		High	High	High	High	Not Found	High	High	High	High	High	High	High	High	High	Not Found	Not Found	High	2.968e-05	8.132e-05	3.59
FALSE	High	[K].VGSEPAKDCLPAKPSEATSDR.[S]	1xCarbamidomethyl [C9]; 2xTMTpro [K7; K13]; 1xTMTpro [N-Term]	FALSE	3.38546e-07	9.3883e-06	1	1	1	Q9Y6X8	Q9Y6X8 [751-771]		1	3127.69	486537	455121	496911	679907	408434	443741	483595	813926	543498	596921	505412	579289	495815		High	High	High	High	Not Found	High	High	High	High	High	High	High	High	High	High	Not Found	High	1.084e-05	4.402e-07	4.92
FALSE	High	[K].VPVPLNTTK.[Y]	1xTMTpro [K9]; 1xTMTpro [N-Term]	FALSE	0.00419776	0.00041033	1	1	1	Q9Y6X8	Q9Y6X8 [258-266]		0	1576.99	1.59264e+06	1.3934e+06	1.46419e+06	1.8437e+06	1.34225e+06	1.4586e+06	1.48415e+06	1.8421e+06	1.679e+06	1.87273e+06	1.64865e+06	1.62676e+06	1.43599e+06		High	High	High	High	Not Found	High	High	High	High	High	High	High	High	High	Not Found	Not Found	High	0.0002851	0.002685	3.03
FALSE	High	[K].SQEQVHLLR.[S]	1xTMTpro [N-Term]	FALSE	0.00012459	3.33313e-05	1	1	1	Q9Y6X8	Q9Y6X8 [636-644]		0	1413.81	211889	179467	198771	246220	190272	189146	189371	267844	207525	233331	202149	224729	165590		High	High	High	High	Not Found	High	High	High	High	High	High	High	High	High	Not Found	Not Found	High	2.968e-05	8.763e-05	3.23
FALSE	High	[K].SMGESQSK.[K]	1xTMTpro [K8]; 1xTMTpro [N-Term]	FALSE	0.0054505	0.000474783	1	1	1	Q9Y6X8	Q9Y6X8 [65-72]		0	1461.79	139201	115987	116827	318424	109109	196269	288881	303183	249917	274320	255468	202815	94906.8		High	High	High	High	Not Found	High	High	High	High	High	High	High	High	High	Not Found	Not Found	High	0.0003277	0.003491	2.36
FALSE	High	[K].VANPPLTPASDR.[K]	1xTMTpro [N-Term]	FALSE	1.88939e-05	9.3883e-06	1	1	3	Q9Y6X8	Q9Y6X8 [433-444]		0	1541.86	864515	783243	720924	1.00438e+06	755913	775406	839955	1.15188e+06	930895	1.03726e+06	946094	959791	795801		High	High	High	High	High	High	High	High	High	High	High	High	High	High	Not Found	Not Found	High	1.084e-05	1.642e-05	3.29
FALSE	High	[K].ASFLQSQFPDDAEVYR.[L]	1xTMTpro [N-Term]	FALSE	2.48044e-06	9.3883e-06	1	1	2	Q9Y6X8	Q9Y6X8 [456-471]		0	2177.08	331452	380471	357074	390395	359141	351671	341639	387342	405052	397820	359139	368481	280518		High	High	High	High	High	High	High	High	High	High	High	High	High	High	Not Found	Not Found	High	1.084e-05	2.665e-06	4.55
FALSE	High	[K].GQDVGAPNGALSR.[L]	1xDeamidated [N8]; 1xTMTpro [N-Term]	FALSE	2.38874e-06	9.3883e-06	1	1	1	Q9Y6X8	Q9Y6X8 [601-613]		0	1546.81	139750	130469	144273	158314	138122	143459	172494	204877	186910	200611	185985	183786	124743		High	High	High	High	Not Found	High	High	High	High	High	High	High	High	High	Not Found	High	High	1.084e-05	2.575e-06	3.53
FALSE	High	[K].ILEDSFLK.[S]	1xTMTpro [K8]; 1xTMTpro [N-Term]	FALSE	0.00166159	0.000170625	1	1	1	Q9Y6X8	Q9Y6X8 [543-550]		0	1572.95	2.8121e+06	2.61303e+06	2.40216e+06	2.86796e+06	2.44711e+06	2.55589e+06	2.92583e+06	3.40702e+06	3.23539e+06	3.41071e+06	3.20159e+06	3.26359e+06	2.43731e+06		High	High	High	High	Not Found	High	High	High	High	High	High	High	High	High	Not Found	Not Found	High	0.0001128	0.001055	3.68
FALSE	High	[R].TSQVVEQDVPEEVDR.[A]		FALSE	0.00302745	0.00034506	1	1	1	Q9Y6X8	Q9Y6X8 [15-29]		0	1729.82														No Quan Labels	High	High	High	High	Not Found	High	High	High	High	High	High	High	High	High	Not Found	Not Found	High	0.0002316	0.001923	3.7
FALSE	High	[K].ENEVIEVK.[S]	1xTMTpro [K8]; 1xTMTpro [N-Term]	FALSE	0.0187484	0.00184778	1	1	1	Q9Y6X8	Q9Y6X8 [57-64]		0	1567.92	429511	426231	415761	353578	455291	410449	500150	544349	488964	596170	533341	607237	497999		High	High	High	High	Not Found	High	High	High	High	High	High	High	High	High	Not Found	Not Found	High	0.001252	0.01191	2.26
FALSE	High	[R].LQLQEDDDDPLIG.[-]	1xTMTpro [N-Term]	FALSE	0.00984732	0.000890449	1	1	1	Q9Y6X5	Q9Y6X5 [441-453]		0	1774.9	133690	127740	110737	155742	119075	129099	33820.5	58928.3	59983.7	59055.1	49224.3	52610.1	96136.3		High	High	High	High	High	High	High	High	High	High	High	High	High	High	Not Found	Not Found	High	0.0006161	0.006287	2.56
FALSE	High	[K].EGVLVEHVK.[N]	1xTMTpro [K9]; 1xTMTpro [N-Term]	FALSE	0.000287033	4.19319e-05	1	1	1	Q9Y6X5	Q9Y6X5 [55-63]		0	1617.98	1.34663e+06	1.36087e+06	1.27875e+06	1.48371e+06	1.23001e+06	1.43598e+06	287197	264569	307553	379125	298760	332015	1.43525e+06		High	High	High	High	Not Found	High	High	High	High	High	High	High	High	High	Not Found	Not Found	High	3.296e-05	0.0001945	3.59
FALSE	High	[K].LLLVSFDGFR.[AW]	1xTMTpro [N-Term]	FALSE	0.000631466	7.11043e-05	1	2	2	Q9Y6X5	Q9Y6X5 [28-37]		0	1470.86	308034	293362	279286	353016	283650	296102	132588	178163	186904	171866	143714	187701	224286		High	High	High	High	Not Found	High	High	High	High	High	High	High	High	High	Not Found	Not Found	High	5.641e-05	0.0004144	2.92
FALSE	High	[K].LQPFNSSEDSTNLVPLVVESSKPPEVDAPDKTPR.[I]	2xTMTpro [K22; K31]; 1xTMTpro [N-Term]	FALSE	1.73877e-09	9.3883e-06	1	1	1	Q9Y6X4	Q9Y6X4 [458-491]		1	4605.49	165347	151976	152362	193957	152886	162625	117073	189956	141059	172387	145067	151280	126748		High	High	High	High	Not Found	High	High	High	High	High	High	High	High	High	Not Found	Not Found	High	1.084e-05	3.759e-09	4.23
FALSE	High	[R].VVLYVLNR.[I]	1xTMTpro [N-Term]	FALSE	0.00435982	0.000419427	1	1	1	Q9Y6X4	Q9Y6X4 [114-121]		0	1279.81	185378	167361	158826	176545	165342	168746	157756	156161	196466	200280	161178	195512	147826		High	High	High	High	Not Found	High	High	High	High	High	High	High	High	High	Not Found	Not Found	High	0.0002899	0.002802	2.59
FALSE	High	[K].TSLITEEEDSTSEVLDEELK.[L]	1xTMTpro [K20]	FALSE	0.000133267	3.33313e-05	1	1	1	Q9Y6X4	Q9Y6X4 [438-457]		0	2571.27	127695	120079	129833	111346	127417	143588	125279	142844	154941	158852	113923	157076	152817		High	High	High	High	Not Found	High	High	High	High	High	High	High	High	High	Not Found	High	High	2.968e-05	9.319e-05	2.96
FALSE	High	[R].GIEFEDESSDRDARPALETQPQQEK.[Q]	1xTMTpro [K25]; 1xTMTpro [N-Term]	FALSE	0.000333977	4.19319e-05	1	1	2	Q9Y6X4	Q9Y6X4 [391-415]		1	3483.75	384914	392489	392798	413401	355638	436269	334365	443991	372781	459580	353868	425236	358009		High	High	High	High	Not Found	High	High	High	High	High	High	High	High	High	High	Not Found	High	3.296e-05	0.0002248	2.6
FALSE	High	[K].AHLGSSDNVATMSNEER.[S]	1xTMTpro [N-Term]	FALSE	2.59424e-09	9.3883e-06	1	1	1	Q9Y6X4	Q9Y6X4 [522-538]		0	2122.02	1.17524e+06	1.11695e+06	1.17803e+06	1.42228e+06	1.27086e+06	1.35441e+06	997936	1.2625e+06	1.15151e+06	1.32162e+06	959355	1.11478e+06	1.12441e+06		High	High	High	High	Not Found	High	High	High	High	High	High	High	High	High	Not Found	Not Found	High	1.084e-05	5.38e-09	7.06
FALSE	High	[K].LESTARPSESSEEFLEEEPEQR.[G]	1xTMTpro [N-Term]	FALSE	2.33463e-05	9.3883e-06	1	1	1	Q9Y6X4	Q9Y6X4 [369-390]		0	2883.38	152190	163580	149153	270586	126689	151138	76621.6	131251	89121.7	114776	92879.8	116364	136461		High	High	High	High	High	High	High	High	High	High	High	High	High	High	Not Found	Not Found	High	1.084e-05	1.981e-05	3.41
FALSE	High	[K].LESTARPSESSEEFLEEEPEQR.[G]	1xDeamidated [Q21]; 1xTMTpro [N-Term]	FALSE	0.150152	0.00859562	1	1	1	Q9Y6X4	Q9Y6X4 [369-390]		0	2884.37	66648.5	64639.3	53784.5	86328.3	46760.9	61342.6	40300.2	56342.1	41448.9	49305.2	39823.5	55327.7	54994.3		High	High	High	High	Not Found	High	High	High	High	High	High	High	High	High	Not Found	Not Found	High	0.005612	0.0948	2.52
FALSE	High	[K].NQSEEQSEASSEQLDQFTQSAEK.[A]	1xDeamidated [Q16]; 1xTMTpro [K23]	FALSE	0.000165554	3.33313e-05	1	1	1	Q9Y6X4	Q9Y6X4 [609-631]		0	2905.31	255545	279552	252959	246219	552733	629049	327967	349435	347692	322853	268057	324930	261589		High	High	High	High	Not Found	High	High	High	High	High	High	High	High	High	High	High	High	2.968e-05	0.0001145	3.48
FALSE	High	[K].RPMSGEYGPASVPEYEAR.[T]	1xTMTpro [N-Term]	FALSE	5.96534e-09	9.3883e-06	1	1	2	Q9Y6X4	Q9Y6X4 [275-292]		0	2300.13	414802	365283	356814	426549	385274	378689	566117	657476	594190	697626	575002	697072	492646		High	High	High	High	High	High	High	High	High	High	High	High	High	High	High	High	High	1.084e-05	1.143e-08	7.4
FALSE	High	[K].LQPFNSSEDSTNLVPLVVESSKPPEVDAPDK.[T]	1xDeamidated [N12]; 2xTMTpro [K22; K31]; 1xTMTpro [N-Term]	FALSE	2.28848e-05	9.3883e-06	1	1	1	Q9Y6X4	Q9Y6X4 [458-488]		0	4252.27	160165	165389	152749	172670	143407	146393	158720	193007	164306	258874	155366	198747	139166		High	High	High	High	Not Found	High	High	High	High	High	High	High	High	High	High	Not Found	High	1.084e-05	1.947e-05	4.22
FALSE	High	[K].ILALSQNEPK.[R]	1xTMTpro [K10]; 1xTMTpro [N-Term]	FALSE	4.2165e-05	2.36052e-05	1	1	2	Q9Y6X4	Q9Y6X4 [265-274]		0	1721.05	3.18408e+06	3.03448e+06	2.88651e+06	4.20308e+06	2.86458e+06	3.00065e+06	2.36027e+06	3.24207e+06	2.78507e+06	3.25802e+06	2.70976e+06	2.89347e+06	2.97868e+06		High	High	High	High	High	High	High	High	High	High	High	High	High	High	Not Found	Not Found	High	2.669e-05	3.316e-05	4.19
FALSE	High	[R].GLFSFFQGR.[Y]	1xTMTpro [N-Term]	FALSE	7.12429e-05	2.36052e-05	1	1	1	Q9Y6X3	Q9Y6X3 [466-474]		0	1362.75	144810	153544	133616	149925	134744	149531	146414	171679	191454	172225	158848	179749	128750		High	High	High	High	Not Found	High	High	High	High	High	High	High	High	High	Not Found	Not Found	High	2.669e-05	5.239e-05	3.12
FALSE	High	[K].MSNAEDLNR.[L]	1xTMTpro [N-Term]	FALSE	0.000148703	3.33313e-05	1	1	2	Q9Y6X3	Q9Y6X3 [488-496]		0	1353.68	2.39418e+06	2.04884e+06	2.10573e+06	2.95163e+06	2.16461e+06	2.35527e+06	2.31705e+06	2.75677e+06	2.41687e+06	2.72192e+06	2.37955e+06	2.43486e+06	1.93785e+06		High	High	High	High	Not Found	High	High	High	High	High	High	High	High	High	High	High	High	2.968e-05	0.0001034	3.11
FALSE	High	[K].DLVSACDLLGVGAEYAR.[V]	1xCarbamidomethyl [C6]; 1xTMTpro [N-Term]	FALSE	1.99989e-06	9.3883e-06	1	1	1	Q9Y6X3	Q9Y6X3 [160-176]		0	2113.09	383316	427335	372057	441003	319345	347492	303992	377687	319939	346350	318246	298736	261751		High	High	High	High	High	High	High	High	High	High	High	High	High	High	High	Not Found	High	1.084e-05	2.191e-06	5.06
FALSE	High	[R].AAAFYVR.[G]	1xTMTpro [N-Term]	FALSE	0.0407448	0.00340555	1	1	1	Q9Y6X3	Q9Y6X3 [459-465]		0	1101.64	1.23344e+06	1.12298e+06	1.21271e+06	1.67762e+06	1.2464e+06	1.26195e+06	1.46795e+06	1.71153e+06	1.49548e+06	1.71189e+06	1.51334e+06	1.52432e+06	1.20545e+06		High	High	High	High	High	High	High	High	High	High	High	High	High	High	High	High	High	0.002264	0.02499	2.4
FALSE	High	[R].LLFQLAQLHTLEK.[D]	1xTMTpro [K13]; 1xTMTpro [N-Term]	FALSE	1.34549e-05	9.3883e-06	1	1	2	Q9Y6X3	Q9Y6X3 [147-159]		0	2162.32	704511	700192	625716	1.01403e+06	660063	706540	709299	936782	769434	773193	707835	770617	779033		High	High	High	High	High	High	High	High	High	High	High	High	High	High	Not Found	High	High	1.084e-05	1.216e-05	4.85
FALSE	High	[K].FEAASLLSELYCQENSVDAAKPLLR.[K]	1xCarbamidomethyl [C12]; 1xTMTpro [K21]; 1xTMTpro [N-Term]	FALSE	6.90299e-09	9.3883e-06	1	1	1	Q9Y6X3	Q9Y6X3 [107-131]		0	3432.83	428513	605196	316950	477291	397238	388135	308081	349625	342937	480111	319517	394795	257621		High	High	High	High	Not Found	High	High	High	High	High	High	High	High	High	Not Found	Not Found	High	1.084e-05	1.305e-08	6.42
FALSE	High	[R].ALFLLSK.[G]	1xTMTpro [K7]; 1xTMTpro [N-Term]	FALSE	0.0229014	0.00224554	1	1	2	Q9Y6X3	Q9Y6X3 [185-191]		0	1399.92	1.17668e+06	1.06286e+06	1.1365e+06	1.25997e+06	1.04323e+06	1.14606e+06	1.10463e+06	1.27232e+06	1.26439e+06	1.26226e+06	1.28249e+06	1.2393e+06	983865		High	High	High	High	Not Found	High	High	High	High	High	High	High	High	High	Not Found	Not Found	High	0.001505	0.01443	3.1
FALSE	High	[R].INPDHSFPVSSHCLR.[A]	1xCarbamidomethyl [C13]	FALSE	2.85736e-05	9.3883e-06	1	1	1	Q9Y6X3	Q9Y6X3 [444-458]		0	1765.84														No Quan Labels	High	High	High	High	Not Found	High	High	High	High	High	High	High	High	High	Not Found	Not Found	High	1.084e-05	2.362e-05	3.64
FALSE	High	[K].GMLLLMER.[K]	1xTMTpro [N-Term]	FALSE	0.00925287	0.000816175	1	1	1	Q9Y6X3	Q9Y6X3 [192-199]		0	1266.72	1.20073e+06	1.14564e+06	1.16306e+06	1.6216e+06	1.05084e+06	1.09479e+06	1.01003e+06	1.30825e+06	1.18058e+06	1.29163e+06	1.07614e+06	1.20996e+06	1.09394e+06		High	High	High	High	Not Found	High	High	High	High	High	High	High	High	High	Not Found	Not Found	High	0.0005586	0.005905	2.16
FALSE	High	[K].AWLISQQIPQFEDVK.[F]	1xTMTpro [K15]; 1xTMTpro [N-Term]	FALSE	2.44154e-05	9.3883e-06	1	1	1	Q9Y6X3	Q9Y6X3 [92-106]		0	2410.36	903241	851842	695787	893501	767466	737194	787943	930841	860759	881856	839662	907173	649789		High	High	High	High	Not Found	High	High	High	High	High	High	High	High	High	Not Found	Not Found	High	1.084e-05	2.057e-05	4.96
FALSE	High	[R].EGHGGPLPSGPSLTGCR.[S]	1xCarbamidomethyl [C16]; 1xTMTpro [N-Term]	FALSE	0.000206054	4.19319e-05	1	1	1	Q9Y6X2	Q9Y6X2 [605-621]		0	1983	149191	138320	123039	126993	134382	154862	86410.8	105552	104109	116531	85771.9	102729	131320		High	High	High	High	Not Found	High	High	High	High	High	High	High	High	High	Not Found	Not Found	High	3.296e-05	0.0001413	2.65
FALSE	High	[R].NAPEEK.[A]	1xTMTpro [K6]; 1xTMTpro [N-Term]	FALSE	0.147484	0.00843198	1	1	1	Q9Y6X1	Q9Y6X1 [30-35]		0	1295.75	381547	277654	311125	551902	343161	393957	1.3207e+06	1.61508e+06	1.18907e+06	1.37768e+06	1.30367e+06	925621	426337		High	High	High	High	High	High	High	High	High	High	High	High	High	High	High	High	High	0.005486	0.09253	2.06
FALSE	High	[R].NSLPVPVLETYNTCDTPPPLNNLTPYRDDGK.[E]	1xCarbamidomethyl [C14]; 1xTMTpro [K31]	FALSE	6.31818e-05	2.36052e-05	1	1	3	Q9Y6W5	Q9Y6W5 [114-144]		1	3804.91	135864	134969	135248	108009	114138	132106	62660.2	88208	75738.8	85031.7	75502.6	79419.5	102069		High	High	High	High	Not Found	High	High	High	High	High	High	High	High	High	Not Found	Not Found	High	2.669e-05	4.708e-05	3.53
FALSE	High	[R].SSTIQDQK.[L]	1xTMTpro [K8]; 1xTMTpro [N-Term]	FALSE	0.00958044	0.000856492	1	1	1	Q9Y6W5	Q9Y6W5 [102-109]		0	1514.87	394601	269641	329732	812272	284300	414740	270483	342143	292278	349643	287376	252920	259850		High	High	High	High	Not Found	High	High	High	High	High	High	High	High	High	Not Found	High	High	0.0005897	0.006108	2.74
FALSE	High	[R].NSLPVPVLETYNTCDTPPPLNNLTPYR.[D]	1xCarbamidomethyl [C14]	FALSE	3.08826e-07	9.3883e-06	1	1	1	Q9Y6W5	Q9Y6W5 [114-140]		0	3085.53														No Quan Labels	High	High	High	High	High	High	High	High	High	High	High	High	High	High	Not Found	Not Found	High	1.084e-05	4.062e-07	4.66
FALSE	High	[R].SELECVTNITLANVIR.[Q]	1xCarbamidomethyl [C5]; 1xTMTpro [N-Term]	FALSE	2.89431e-07	9.3883e-06	1	1	1	Q9Y6W5	Q9Y6W5 [23-38]		0	2136.17	518800	729278	567461	725662	505325	553249	405383	561098	521999	564117	474304	515435	410710		High	High	High	High	Not Found	High	High	High	High	High	High	High	High	High	High	Not Found	High	1.084e-05	3.82e-07	5.52
FALSE	High	[R].GSGLAGPK.[R]	1xTMTpro [K8]; 1xTMTpro [N-Term]	FALSE	0.00201316	0.000239044	1	1	1	Q9Y6W5	Q9Y6W5 [283-290]		0	1294.8	4.97502e+06	4.07243e+06	3.98257e+06	6.69578e+06	4.33883e+06	5.66974e+06	4.40499e+06	5.28294e+06	4.85228e+06	5.66143e+06	4.68439e+06	4.83405e+06	4.03814e+06		High	High	High	High	Not Found	High	High	High	High	High	High	High	High	High	Not Found	Not Found	High	0.0001607	0.001273	3.36
FALSE	High	[K].EEEVSLQGINTR.[K]	1xTMTpro [N-Term]	FALSE	2.30042e-06	9.3883e-06	1	1	2	Q9Y6W5	Q9Y6W5 [86-97]		0	1678.89	597047	530384	569683	607927	549165	550949	301023	381975	299063	378498	300167	383614	500430		High	High	High	High	Not Found	High	High	High	High	High	High	High	High	High	Not Found	High	High	1.084e-05	2.482e-06	3.92
FALSE	High	[R].VSSLAER.[V]	1xTMTpro [N-Term]	FALSE	0.0621285	0.0043977	1	1	1	Q9Y6W5	Q9Y6W5 [65-71]		0	1065.62	254568	228457	220720	423689	187334	226090	103916	179279	151211	165672	130999	149880	217558		High	High	High	High	Not Found	High	High	High	High	High	High	High	High	High	Not Found	Not Found	High	0.002923	0.03771	2.19
FALSE	High	[K].VTQLDPKEEEVSLQGINTR.[K]	1xTMTpro [K7]; 1xTMTpro [N-Term]	FALSE	4.04366e-06	9.3883e-06	1	1	2	Q9Y6W5	Q9Y6W5 [79-97]		1	2764.53	1.20096e+06	1.06049e+06	1.02665e+06	1.50876e+06	974767	1.05323e+06	615344	894454	757604	860714	673950	862947	1.07086e+06		High	High	High	High	High	High	High	High	High	High	High	High	High	High	Not Found	High	High	1.084e-05	4.132e-06	5.33
FALSE	High	[K].MGQEFVESK.[E]	1xTMTpro [K9]	FALSE	0.00709834	0.000598947	1	1	1	Q9Y6W5	Q9Y6W5 [208-216]		0	1358.69	738986	775444	823708	484889	802629	847625	477929	436987	509122	561358	501355	541774	767895		High	High	High	High	Not Found	High	High	High	High	High	High	High	High	High	Not Found	Not Found	High	0.0004164	0.004538	2.54
FALSE	High	[K].YAEDIFGELFTQANTFASR.[V]	1xTMTpro [N-Term]	FALSE	4.0448e-08	9.3883e-06	1	1	3	Q9Y6W5	Q9Y6W5 [46-64]		0	2484.24	317333	371769	312225	431885	325299	312426	180507	263779	259499	300056	224398	248252	203796		High	High	High	High	High	High	High	High	High	High	High	High	High	High	Not Found	Not Found	High	1.084e-05	6.458e-08	6.17
FALSE	High	[R].DVVGNDVATILSR.[R]	1xTMTpro [N-Term]	FALSE	7.02126e-07	9.3883e-06	1	1	2	Q9Y6W5	Q9Y6W5 [463-475]		0	1662.93	1.517e+06	1.51677e+06	1.22703e+06	1.63932e+06	1.35558e+06	1.32494e+06	571088	823767	766239	919450	751809	856940	1.33577e+06		High	High	High	High	Not Found	High	High	High	High	High	High	High	High	High	Not Found	Not Found	High	1.084e-05	8.507e-07	4.13
FALSE	High	[R].NSLPVPVLETYNTCDTPPPLNNLTPYRDDGKEALK.[F]	1xCarbamidomethyl [C14]; 1xDeamidated [N12]; 2xTMTpro [K31; K35]	FALSE	3.40596e-06	9.3883e-06	1	1	1	Q9Y6W5	Q9Y6W5 [114-148]		2	4551.36	208450	179671	171048	188228	210838	175723	115856	161925	142399	171622	139125	132617	173355		High	High	High	High	Not Found	High	High	High	High	High	High	High	High	High	Not Found	Not Found	High	1.084e-05	3.536e-06	4.58
FALSE	High	[R].DVVGNDVATILSR.[R]		FALSE	0.000115382	3.33313e-05	1	1	1	Q9Y6W5	Q9Y6W5 [463-475]		0	1358.73														No Quan Labels	High	High	High	High	Not Found	High	High	High	High	High	High	High	High	High	Not Found	Not Found	High	2.968e-05	8.125e-05	3.85
FALSE	High	[K].LHLNGVPR.[K]	1xDeamidated [N4]; 1xTMTpro [N-Term]	FALSE	0.00106352	8.1279e-05	1	1	1	Q9Y6W3	Q9Y6W3 [336-343]		0	1210.72	234900	194689	187325	282536	182369	234107	295756	331833	311537	364261	299335	296824	212721		High	High	High	High	High	High	High	High	High	High	High	High	High	High	Not Found	Not Found	High	6.501e-05	0.0006825	2.74
FALSE	High	[K].VMGGYDFPGSNSNIDLHALTGWIPER.[I]	1xDeamidated [N13]; 1xTMTpro [N-Term]	FALSE	7.29181e-07	9.3883e-06	1	1	1	Q9Y6W3	Q9Y6W3 [382-407]		0	3151.55	264180	285733	262033	325163	266147	217139	235562	320686	354308	331921	282665	294542	199298		High	High	High	High	Not Found	High	High	High	High	High	High	High	High	High	High	Not Found	High	1.084e-05	8.819e-07	5.18
FALSE	High	[K].NNPIYQFHIEK.[T]	1xTMTpro [K11]	FALSE	0.000708596	7.11043e-05	1	1	1	Q9Y6W3	Q9Y6W3 [713-723]		0	1706.92	436285	427984	422861	364033	434420	431064	545497	552254	575879	676863	537845	610683	527774		High	High	High	High	High	High	High	High	High	High	High	High	High	High	Not Found	Not Found	High	5.976e-05	0.0004635	2.61
FALSE	High	[K].LITGIIYPQNK.[D]	1xTMTpro [K11]; 1xTMTpro [N-Term]	FALSE	0.00101903	7.11043e-05	1	1	2	Q9Y6W3	Q9Y6W3 [310-320]		0	1868.15	718864	678099	733194	885945	729178	696253	673371	982933	815612	946822	796722	918673	678305		High	High	High	High	Not Found	High	High	High	High	High	High	High	High	High	High	High	High	5.976e-05	0.0006572	3.24
FALSE	High	[K].TSYETADK.[V]	1xTMTpro [K8]	FALSE	0.0403739	0.00339974	1	1	1	Q9Y6W3	Q9Y6W3 [123-130]		0	1218.62	73931	70761.9	57048.9	42156	67687.8	81066.1	114862	132636	144724	171244	130827	159400	74518.2		High	High	High	High	Not Found	High	High	High	High	High	High	High	High	High	Not Found	Not Found	High	0.002264	0.02478	1.72
FALSE	High	[R].DAVQFAR.[L]	1xTMTpro [N-Term]	FALSE	0.0152468	0.00144213	1	1	2	Q9Y6W3	Q9Y6W3 [9-15]		0	1110.62	484320	478949	457902	697420	425946	462996	496158	732545	593457	786511	603681	709228	493390		High	High	High	High	High	High	High	High	High	High	High	High	High	High	Not Found	Not Found	High	0.0009802	0.009676	2.34
FALSE	High	[K].EAAQALIYAEMAGSSLENIQEK.[I]	1xTMTpro [K22]; 1xTMTpro [N-Term]	FALSE	1.58838e-07	9.3883e-06	1	1	1	Q9Y6W3	Q9Y6W3 [35-56]		0	2974.57	108319	103180	86969.4	90752.9	82994	90355.9	75288.4	92564.5	113256	84627.3	78964.5	89346.3	47504.5		High	High	High	High	Not Found	High	High	High	High	High	High	High	High	High	Not Found	Not Found	High	1.084e-05	2.223e-07	5.29
FALSE	High	[K].WSGQSAGGCGNFQETHK.[N]	1xCarbamidomethyl [C9]; 1xTMTpro [K17]; 1xTMTpro [N-Term]	FALSE	2.17029e-09	9.3883e-06	1	1	1	Q9Y6W3	Q9Y6W3 [696-712]		0	2459.2	900535	841138	908290	1.24265e+06	752708	803115	915076	1.46906e+06	1.0939e+06	1.43607e+06	1.07081e+06	1.32984e+06	953169		High	High	High	High	Not Found	High	High	High	High	High	High	High	High	High	Not Found	Not Found	High	1.084e-05	4.593e-09	6.83
FALSE	High	[K].QEGPFFLDFNSIIPIK.[I]	1xTMTpro [K16]; 1xTMTpro [N-Term]	FALSE	2.59082e-05	9.3883e-06	1	1	1	Q9Y6W3	Q9Y6W3 [793-808]		0	2473.4	197671	200382	210967	242315	197671	154517	192783	292890	261136	291282	226730	271040	134097		High	High	High	High	High	High	High	High	High	High	High	High	High	High	High	Not Found	High	1.084e-05	2.168e-05	4.3
FALSE	High	[K].VYYPADPPPYIDGIR.[I]	1xTMTpro [N-Term]	FALSE	2.80223e-05	9.3883e-06	1	1	2	Q9Y6W3	Q9Y6W3 [618-632]		0	2040.08	475210	509244	430653	535672	455321	420070	451985	658889	579875	686771	550816	646131	500790		High	High	High	High	Not Found	High	High	High	High	High	High	High	High	High	Not Found	High	High	1.084e-05	2.327e-05	3.54
FALSE	High	[R].IAMHSDSQTFSK.[D]	1xTMTpro [K12]; 1xTMTpro [N-Term]	FALSE	0.00012053	3.33313e-05	1	1	1	Q9Y6W3	Q9Y6W3 [408-419]		0	1960.05	1.80375e+06	1.69693e+06	1.74172e+06	2.25567e+06	1.77763e+06	1.68949e+06	1.8266e+06	2.25754e+06	1.99086e+06	2.30357e+06	1.95324e+06	2.12998e+06	2.03502e+06		High	High	High	High	High	High	High	High	High	High	High	High	High	High	High	High	High	2.968e-05	8.498e-05	3.07
FALSE	High	[K].GDVLITASTGMMTEAEGEK.[W]	1xTMTpro [K19]; 1xTMTpro [N-Term]	FALSE	7.38932e-06	9.3883e-06	1	1	1	Q9Y6W3	Q9Y6W3 [433-451]		0	2548.31	50867.9	57134	61366.2	56572.1	62917.5	51264.7	89253.3	91634.4	101200	84941.5	84210.9	99482.3	67194.2		High	High	High	High	Not Found	High	High	High	High	High	High	High	High	High	Not Found	Not Found	High	1.084e-05	7.088e-06	3.47
FALSE	High	[R].VLGKPLGLK.[D]	2xTMTpro [K4; K9]	FALSE	0.0325457	0.00292046	1	1	1	Q9Y6V7	Q9Y6V7 [92-100]		0	1533.04	1.25495e+06	1.12753e+06	1.27817e+06	748172	1.19586e+06	1.3471e+06	904504	751283	978193	945767	914040	984928	876207		High	High	High	High	Not Found	High	High	High	High	High	High	High	High	High	Not Found	Not Found	High	0.001972	0.02021	2.31
FALSE	High	[R].ELQGLATNQPFFWEAQAPVSTVEQLDQR.[Y]		FALSE	3.85434e-07	9.3883e-06	1	1	2	Q9Y6V7	Q9Y6V7 [195-222]		0	3202.58														No Quan Labels	High	High	High	High	Not Found	High	High	High	High	High	High	High	High	High	Not Found	Not Found	High	1.084e-05	4.954e-07	4.16
FALSE	High	[K].QLILEGKDPDLEAK.[R]	2xTMTpro [K7; K14]; 1xTMTpro [N-Term]	FALSE	2.93039e-06	9.3883e-06	1	1	2	Q9Y6V7	Q9Y6V7 [415-428]		1	2481.47	5.29226e+06	5.13714e+06	4.66715e+06	5.55443e+06	4.31563e+06	4.46936e+06	3.39435e+06	3.98222e+06	3.46241e+06	3.9721e+06	3.76323e+06	3.79781e+06	3.44957e+06		High	High	High	High	Not Found	High	High	High	High	High	High	High	High	High	Not Found	Not Found	High	1.084e-05	3.087e-06	4.44
FALSE	High	[K].VKDAYLVHLIQR.[F]	1xTMTpro [N-Term]	FALSE	0.00023982	4.19319e-05	1	1	1	Q9Y6V7	Q9Y6V7 [230-241]		1	1759.05	339377	352144	338889	190459	324728	375765	275897	218276	290693	315834	276212	313149	285358		High	High	High	High	Not Found	High	High	High	High	High	High	High	High	High	Not Found	Not Found	High	3.296e-05	0.0001635	3.89
FALSE	High	[K].TAAFVLPILQK.[L]	1xTMTpro [K11]; 1xTMTpro [N-Term]	FALSE	5.5328e-05	2.36052e-05	1	1	1	Q9Y6V7	Q9Y6V7 [53-63]		0	1809.15	321892	286118	263997	584931	239968	269643	208198	302862	253082	265134	204876	230316	186799		High	High	High	High	Not Found	High	High	High	High	High	High	High	High	High	Not Found	Not Found	High	2.669e-05	4.205e-05	3.13
FALSE	High	[R].SSNTFSIK.[K]	1xTMTpro [K8]; 1xTMTpro [N-Term]	FALSE	0.0125406	0.0011386	1	1	1	Q9Y6V7	Q9Y6V7 [137-144]		0	1491.87	2.58504e+06	2.21589e+06	2.31853e+06	3.51429e+06	2.32201e+06	2.36904e+06	1.97885e+06	2.59375e+06	2.13797e+06	2.3844e+06	2.09785e+06	2.46207e+06	2.49411e+06		High	High	High	High	Not Found	High	High	High	High	High	High	High	High	High	Not Found	Not Found	High	0.0007786	0.007968	2.91
FALSE	High	[R].ELQGLATNQPFFWEAQAPVSTVEQLDQR.[Y]	1xTMTpro [N-Term]	FALSE	2.69431e-09	9.3883e-06	1	1	2	Q9Y6V7	Q9Y6V7 [195-222]		0	3506.79	441507	440436	416401	508873	423980	426756	290682	380677	324969	379712	318368	359586	297252		High	High	High	High	High	High	High	High	High	High	High	High	High	High	High	Not Found	High	1.084e-05	5.577e-09	7.41
FALSE	High	[K].TAAFVLPILQK.[L]	1xTMTpro [K11]	FALSE	0.00144359	0.000100222	1	1	2	Q9Y6V7	Q9Y6V7 [53-63]		0	1504.94	1.22093e+06	1.20005e+06	1.19505e+06	942588	1.12198e+06	1.14653e+06	896632	918543	1.0004e+06	1.06321e+06	934652	1.06884e+06	868385		High	High	High	High	Not Found	High	High	High	High	High	High	High	High	High	Not Found	High	High	7.473e-05	0.0009217	3.25
FALSE	High	[R].DCLGCAK.[T]	2xCarbamidomethyl [C2; C5]; 1xTMTpro [K7]; 1xTMTpro [N-Term]	FALSE	0.0216466	0.00215437	1	1	1	Q9Y6V7	Q9Y6V7 [41-47]		0	1431.76	1.57626e+06	1.45936e+06	1.35649e+06	2.06832e+06	1.33192e+06	1.57415e+06	738695	1.01175e+06	839926	994436	829427	937116	985853		High	High	High	High	Not Found	High	High	High	High	High	High	High	High	High	Not Found	Not Found	High	0.001454	0.01371	1.55
FALSE	High	[R].TPSGSHSGPVPSQGLV.[-]	1xTMTpro [N-Term]	FALSE	0.01393	0.00130418	1	1	1	Q9Y6V7	Q9Y6V7 [468-483]		0	1810.96	137836	128261	127318	146798	117493	131608	97772.2	102754	108546	107620	116518	123877	94440.9		High	High	High	High	Not Found	High	High	High	High	High	High	High	High	High	Not Found	Not Found	High	0.0008819	0.00887	2.69
FALSE	High	[K].DCIIVGGMDMVAQALELSR.[K]	1xCarbamidomethyl [C2]	FALSE	0.0887691	0.00563734	1	1	1	Q9Y6V7	Q9Y6V7 [101-119]		0	2078.01														No Quan Labels	High	High	High	High	Not Found	High	High	High	High	High	High	High	High	High	Not Found	Not Found	High	0.003658	0.05403	1.09
FALSE	High	[K].DCIIVGGMDMVAQALELSR.[K]	1xCarbamidomethyl [C2]; 1xTMTpro [N-Term]	FALSE	7.94494e-09	9.3883e-06	1	1	1	Q9Y6V7	Q9Y6V7 [101-119]		0	2382.22	325142	345510	334675	369860	341951	324389	260164	422233	465967	360522	353415	404056	156603		High	High	High	High	Not Found	High	High	High	High	High	High	High	High	High	High	Not Found	High	1.084e-05	1.481e-08	7.46
FALSE	High	[K].VKDAYLVHLIQR.[F]	1xTMTpro [K2]; 1xTMTpro [N-Term]	FALSE	5.88333e-05	2.36052e-05	1	1	1	Q9Y6V7	Q9Y6V7 [230-241]		1	2063.26	1.40266e+06	1.30229e+06	1.2381e+06	1.72654e+06	1.16178e+06	1.39473e+06	1.08346e+06	1.41455e+06	1.26495e+06	1.39337e+06	1.16685e+06	1.23285e+06	995268		High	High	High	High	Not Found	High	High	High	High	High	High	High	High	High	Not Found	Not Found	High	2.669e-05	4.422e-05	4.96
FALSE	High	[R].ILIATDVASR.[G]	1xTMTpro [N-Term]	FALSE	8.45665e-05	3.33313e-05	1	1	1	Q9Y6V7	Q9Y6V7 [301-310]		0	1362.83	2.31055e+06	2.12193e+06	1.99018e+06	2.75795e+06	2.08583e+06	2.10312e+06	1.57186e+06	1.88065e+06	1.81736e+06	1.69687e+06	1.5175e+06	1.75997e+06	1.55468e+06		High	High	High	High	Not Found	High	High	High	High	High	High	High	High	High	Not Found	Not Found	High	2.968e-05	6.119e-05	3.6
FALSE	High	[K].LEAAHFDEK.[K]	1xTMTpro [K9]; 1xTMTpro [N-Term]	FALSE	0.000181527	4.19319e-05	1	1	1	Q9Y6V7	Q9Y6V7 [399-407]		0	1667.92	1.27903e+06	1.06195e+06	1.0682e+06	1.32077e+06	1.06698e+06	1.07673e+06	765784	894431	730591	868068	754944	942902	774426		High	High	High	High	Not Found	High	High	High	High	High	High	High	High	High	Not Found	Not Found	High	2.968e-05	0.000125	3.68
FALSE	High	[K].QPTPVQLGCIPAILEGR.[D]	1xCarbamidomethyl [C9]; 1xTMTpro [N-Term]	FALSE	8.52811e-07	9.3883e-06	1	1	1	Q9Y6V7	Q9Y6V7 [24-40]		0	2153.21	955033	912616	846493	1.08512e+06	913936	868909	1.47473e+06	1.85403e+06	1.70545e+06	1.78477e+06	1.49813e+06	1.78395e+06	1.28162e+06		High	High	High	High	Not Found	High	High	High	High	High	High	High	High	High	Not Found	Not Found	High	1.084e-05	1.014e-06	3.47
FALSE	High	[K].LSEDPYGIFCLVLTPTR.[E]	1xCarbamidomethyl [C10]; 1xTMTpro [N-Term]	FALSE	4.11258e-07	9.3883e-06	1	1	4	Q9Y6V7	Q9Y6V7 [64-80]		0	2285.22	513099	513755	476470	597352	521063	485649	346526	525403	447317	414115	418426	440942	270338		High	High	High	High	Not Found	High	High	High	High	High	High	High	High	High	Not Found	Not Found	High	1.084e-05	5.244e-07	5.11
FALSE	High	[K].LSEDPYGIFCLVLTPTR.[E]	1xCarbamidomethyl [C10]	FALSE	7.15884e-05	2.36052e-05	1	1	1	Q9Y6V7	Q9Y6V7 [64-80]		0	1981.01														No Quan Labels	High	High	High	High	Not Found	High	High	High	High	High	High	High	High	High	Not Found	Not Found	High	2.669e-05	5.267e-05	3.32
FALSE	High	[R].ELAYQIAEQFR.[V]	1xTMTpro [N-Term]	FALSE	9.03525e-06	9.3883e-06	1	1	1	Q9Y6V7	Q9Y6V7 [81-91]		0	1671.9	4.2285e+06	3.79514e+06	3.92702e+06	4.71226e+06	3.83618e+06	3.95912e+06	2.91241e+06	3.74535e+06	3.77714e+06	3.84909e+06	3.52533e+06	3.52533e+06	2.75192e+06		High	High	High	High	Not Found	High	High	High	High	High	High	High	High	High	Not Found	Not Found	High	1.084e-05	8.509e-06	4.28
FALSE	High	[R].LLEQGCTDFTVDLEAILAAVPAR.[R]	1xCarbamidomethyl [C6]; 1xTMTpro [N-Term]	FALSE	1.51073e-09	9.3883e-06	1	1	1	Q9Y6V7	Q9Y6V7 [157-179]		0	2806.5	184070	170104	167653	154728	167255	193124	109051	139296	169707	160235	134582	153258	58016.1		High	High	High	High	Not Found	High	High	High	High	High	High	High	High	High	Not Found	Not Found	High	1.084e-05	3.308e-09	7.73
FALSE	High	[K].QPQTKMEGLPSGTPQSLPK.[E]	2xDeamidated [Q1; Q3]; 2xTMTpro [K5; K19]	FALSE	0.126363	0.00745956	1	1	1	Q9Y6V0	Q9Y6V0 [1290-1308]		1	2634.43	126763	115574	93598	103898	134710	113580	149521	158402	178150	162898	159847	161678	92125.7		High	High	High	High	Not Found	High	High	High	High	High	High	High	High	High	Not Found	Not Found	High	0.004852	0.07893	1.54
FALSE	High	[K].DYQTSPLLETQAEDHPPR.[L]	1xTMTpro [N-Term]	FALSE	6.61622e-07	9.3883e-06	1	1	1	Q9Y6U3	Q9Y6U3 [598-615]		0	2401.2	174018	156038	173593	161342	166088	158159	128708	139894	128765	138195	124800	125856	271454		High	High	High	High	High	High	High	High	High	High	High	High	High	High	Not Found	Not Found	High	1.084e-05	8.069e-07	4.6
FALSE	High	[R].GEFDAGFIEDLTHK.[T]	1xTMTpro [K14]; 1xTMTpro [N-Term]	FALSE	1.64585e-05	9.3883e-06	1	1	1	Q9Y6R9	Q9Y6R9 [44-57]		0	2187.16	115024	109535	102859	140882	98558.5	100399	89258.4	117827	131017	109181	109787	125253	93410.1		High	High	High	High	Not Found	High	High	High	High	High	High	High	High	High	Not Found	Not Found	High	1.084e-05	1.452e-05	3.99
FALSE	High	[K].NLLEEEWNFTK.[E]	1xTMTpro [K11]	FALSE	0.133504	0.00779824	1	1	1	Q9Y6R4	Q9Y6R4 [724-734]		0	1726.9	70866.5	60754.7	66587.9	51379.9	61054.2	65720.5	48232.8	49628.3	49219.9	57315.2	48248.4	89228.8	50515.1		High	High	High	High	Not Found	High	High	High	High	High	High	High	High	High	Not Found	Not Found	High	0.005072	0.0834	1.24
FALSE	High	[R].QPIDNSFDIQSR.[D]	1xTMTpro [N-Term]	FALSE	2.94178e-05	9.3883e-06	1	1	1	Q9Y6R4	Q9Y6R4 [476-487]		0	1723.89	609457	562652	556609	655891	542951	537572	388120	433581	388902	464090	381124	419859	515944		High	High	High	High	Not Found	High	High	High	High	High	High	High	High	High	Not Found	Not Found	High	1.084e-05	2.426e-05	2.78
FALSE	High	[R].QEGTLGDSACK.[S]	1xCarbamidomethyl [C10]; 1xTMTpro [K11]	FALSE	0.00358752	0.000386353	1	1	1	Q9Y6R4	Q9Y6R4 [52-62]		0	1469.72	170293	182355	176439	159137	165472	215126	129919	127750	129548	160980	141480	136954	132105		High	High	High	High	Not Found	High	High	High	High	High	High	High	High	High	High	Not Found	High	0.000263	0.002289	1.92
FALSE	High	[K].ELFHEAR.[E]	1xTMTpro [N-Term]	FALSE	0.00899562	0.00079187	1	1	1	Q9Y6R4	Q9Y6R4 [803-809]		0	1205.66	468816	436947	439781	484540	418889	439781	216349	237572	253807	314730	236886	262214	330870		High	High	High	High	High	High	High	High	High	High	High	High	High	High	Not Found	Not Found	High	0.000546	0.005742	2.92
FALSE	High	[R].YLLDRDDPSDALSK.[E]	1xTMTpro [K14]; 1xTMTpro [N-Term]	FALSE	0.0184205	0.00183541	1	1	1	Q9Y6Q9	Q9Y6Q9 [740-753]		1	2216.21	1.37226e+06	1.31257e+06	1.32679e+06	1.78196e+06	1.27996e+06	1.14287e+06	724812	963701	829532	963692	823959	867195	1.01238e+06		High	High	High	High	Not Found	High	High	High	High	High	High	High	High	High	Not Found	Not Found	High	0.001225	0.01166	2.12
FALSE	High	[K].ELQPQVEGVDNK.[M]	1xTMTpro [K12]; 1xTMTpro [N-Term]	FALSE	0.000641874	7.11043e-05	1	1	1	Q9Y6Q9	Q9Y6Q9 [754-765]		0	1964.09	447078	1.08534e+06	436050	417082	382997	489103	379122	416676	374669	544820	374364	493537	544166		High	High	High	High	Not Found	High	High	High	High	High	High	High	High	High	Not Found	Not Found	High	5.641e-05	0.0004217	3.51
FALSE	High	[K].ELEEESIR.[D]	1xTMTpro [N-Term]	FALSE	0.00184547	0.000200336	2	2	1	Q9Y6Q5; Q9BXS5	Q9Y6Q5 [97-104]; Q9BXS5 [97-104]		0	1308.7	1.3152e+06	1.1986e+06	1.36769e+06	1.66659e+06	1.51058e+06	1.28677e+06	1.20949e+06	1.32249e+06	1.14819e+06	1.1737e+06	913345	1.03957e+06	1.54475e+06	Shared	High	High	High	High	Not Found	High	High	High	High	High	High	High	High	High	Not Found	Not Found	High	0.0001397	0.001169	3.26
FALSE	High	[KR].VFLSGMPELR.[L]	1xTMTpro [N-Term]	FALSE	0.000381895	4.19319e-05	2	2	1	Q9Y6Q5; Q9BXS5	Q9Y6Q5 [202-211]; Q9BXS5 [202-211]		0	1452.82	6.07272e+06	5.91884e+06	5.05885e+06	7.94124e+06	5.01277e+06	4.88499e+06	3.46683e+06	4.98135e+06	4.4216e+06	4.83229e+06	4.0353e+06	4.3263e+06	5.81553e+06	Shared	High	High	High	High	Not Found	High	High	High	High	High	High	High	High	High	Not Found	Not Found	High	3.296e-05	0.0002551	3.78
FALSE	High	[K].SGYQALPWVR.[Y]		FALSE	0.00132706	0.000100222	2	2	1	Q9Y6Q5; Q9BXS5	Q9Y6Q5 [401-410]; Q9BXS5 [401-410]		0	1176.62														No Quan Labels	High	High	High	High	Not Found	High	High	High	High	High	High	High	High	High	Not Found	High	High	7.473e-05	0.0008447	2.27
FALSE	High	[K].SVELEDVK.[F]	1xTMTpro [K8]; 1xTMTpro [N-Term]	FALSE	0.0010366	8.1279e-05	2	2	2	Q9Y6Q5; Q9BXS5	Q9Y6Q5 [230-237]; Q9BXS5 [230-237]		0	1526.89	3.29019e+06	3.3056e+06	2.83529e+06	3.67853e+06	2.65149e+06	2.91426e+06	1.69731e+06	2.45963e+06	2.01512e+06	2.5395e+06	1.79454e+06	2.44803e+06	3.30598e+06	Shared	High	High	High	High	Not Found	High	High	High	High	High	High	High	High	High	Not Found	Not Found	High	6.501e-05	0.0006655	3.35
FALSE	High	[K].SVELEDVK.[F]	1xTMTpro [K8]	FALSE	0.0189705	0.00187781	2	2	1	Q9Y6Q5; Q9BXS5	Q9Y6Q5 [230-237]; Q9BXS5 [230-237]		0	1222.68	1.2674e+06	1.34952e+06	1.39796e+06	282029	1.34845e+06	1.5974e+06	853177	583171	997184	992672	992066	1.05492e+06	1.48685e+06	Shared	High	High	High	High	Not Found	High	High	High	High	High	High	High	High	High	Not Found	Not Found	High	0.001268	0.01205	2.42
FALSE	High	[R].YITQSGDYQLR.[T]	1xTMTpro [N-Term]	FALSE	6.85448e-05	2.36052e-05	1	1	1	Q9Y6Q5	Q9Y6Q5 [411-421]		0	1647.87	326911	354482	344161	416959	319207	334447	230110	281860	249857	312946	225615	246158	1.66239e+06		High	High	High	High	Not Found	High	High	High	High	High	High	High	High	High	Not Found	Not Found	High	2.669e-05	5.059e-05	2.39
FALSE	High	[K].QIEGLTQHQR.[V]	1xTMTpro [N-Term]	FALSE	3.08719e-05	9.3883e-06	1	1	1	Q9Y6Q3	Q9Y6Q3 [528-537]		0	1513.84	173602	142440	161830	187605	178310	171867	192189	216228	198962	219842	187467	204268	135294		High	High	High	High	Not Found	High	High	High	High	High	High	High	High	High	Not Found	Not Found	High	1.084e-05	2.529e-05	4.25
FALSE	High	[K].VGLPDEVNPQQAESLGFQSDDLPQFQYFR.[E]	1xDeamidated [N8]; 1xTMTpro [N-Term]	FALSE	0.0523136	0.00395353	1	1	1	Q9Y6Q2	Q9Y6Q2 [149-177]		0	3629.77	6534.94	8289.83	7822.85	6264.26	5439.03	3612.32	8490.1	4118.5	8006.92	9893.65	7737.37	8554.89	7787.29		High	High	High	High	Not Found	High	High	High	High	High	High	High	High	High	Not Found	Not Found	High	0.002619	0.0317	2.61
FALSE	High	[R].AGTSTYIDTR.[T]	1xTMTpro [N-Term]	FALSE	8.75757e-05	3.33313e-05	1	1	1	Q9Y6Q1	Q9Y6Q1 [445-454]		0	1388.73	263306	229495	231800	339254	249905	305645	331021	354686	293569	301828	219643	325217	3.52232e+06		High	High	High	High	Not Found	High	High	High	High	High	High	High	High	High	Not Found	Not Found	High	2.968e-05	6.321e-05	2.63
FALSE	High	[K].DVDTSMLR.[R]	1xTMTpro [N-Term]	FALSE	0.00146794	0.000110472	1	1	1	Q9Y6P5	Q9Y6P5 [395-402]		0	1240.65	767160	717302	669517	769039	640814	689535	266455	315452	336084	409950	340038	352372	475774		High	High	High	High	Not Found	High	High	High	High	High	High	High	High	High	Not Found	Not Found	High	8.023e-05	0.0009365	3.01
FALSE	High	[R].YDDYDYGEINQLLDR.[S]	1xTMTpro [N-Term]	FALSE	0.12753	0.00752807	1	1	1	Q9Y6P5	Q9Y6P5 [417-431]		0	2196.04	62929.2	61607.4	55163.5	88571.4	63598.7	61456.4	30081.1	54672.6	44503.9	51838.1	33596.3	41697.5	52550.2		High	High	High	High	Not Found	High	High	High	High	High	High	High	High	High	Not Found	Not Found	High	0.004867	0.07914	1.81
FALSE	High	[K].SEPQFIQLDAHGNPVSPEDQVSLAQQISDVVK.[Q]	1xDeamidated [Q7]; 1xTMTpro [K32]	FALSE	0.0315169	0.00289005	1	1	1	Q9Y6N7	Q9Y6N7 [864-895]		0	3780.93	26283	17630.2	32297.6	28121.7	29054.7	23048.8	28254.9	36848.7	32297.6	27599.8	36221.7	32583.7	24200.5		High	High	High	High	Not Found	High	High	High	High	High	High	High	High	High	Not Found	Not Found	High	0.001949	0.01956	1.29
FALSE	High	[K].QTNLMLPESTVYGDVDLSNK.[I]	1xTMTpro [K20]	FALSE	0.000379025	4.19319e-05	1	1	2	Q9Y6N7	Q9Y6N7 [1027-1046]		0	2528.29	253847	263824	228076	218768	241233	239838	248471	248832	281467	298854	289866	298009	218975		High	High	High	High	High	High	High	High	High	High	High	High	High	High	Not Found	Not Found	High	3.296e-05	0.0002535	2.34
FALSE	High	[R].TVTFQCEATGNPQPAIFWR.[R]	1xCarbamidomethyl [C6]	FALSE	2.87128e-05	9.3883e-06	1	1	2	Q9Y6N7	Q9Y6N7 [367-385]		0	2223.07														No Quan Labels	High	High	High	High	High	High	High	High	High	High	High	High	High	High	Not Found	Not Found	High	1.084e-05	2.371e-05	2.97
FALSE	High	[K].GEPATLNCK.[A]	1xCarbamidomethyl [C8]; 1xTMTpro [K9]; 1xTMTpro [N-Term]	FALSE	0.00105447	8.1279e-05	1	1	2	Q9Y6N7	Q9Y6N7 [82-90]		0	1597.89	456831	419897	404322	564870	429869	454561	795329	951112	796182	950488	732967	957878	535160		High	High	High	High	Not Found	High	High	High	High	High	High	High	High	High	Not Found	Not Found	High	6.501e-05	0.0006765	2.99
FALSE	High	[K].SEPQFIQLDAHGNPVSPEDQVSLAQQISDVVK.[Q]	1xDeamidated [Q26]; 1xTMTpro [K32]; 1xTMTpro [N-Term]	FALSE	0.000103713	3.33313e-05	1	1	1	Q9Y6N7	Q9Y6N7 [864-895]		0	4085.13	33677.2	24748.5	21285	36318.5	35272.9	29025.1	36955.8	46564.2	36760.1	35269.8	30799	37091.3	25500.2		High	High	High	High	Not Found	High	High	High	High	High	High	High	High	High	Not Found	Not Found	High	2.968e-05	7.385e-05	3.2
FALSE	High	[R].EAQEQQNDGK.[G]	1xTMTpro [K10]; 1xTMTpro [N-Term]	FALSE	0.00789172	0.000693575	1	1	1	Q9Y6N7	Q9Y6N7 [1552-1561]		0	1754.92	90386	70263.1	66059.6	84401.4	71079.7	85227.2	164236	193159	139505	213360	166585	132940	59905		High	High	High	High	High	High	High	High	High	High	High	High	High	High	Not Found	Not Found	High	0.0004759	0.005054	3.02
FALSE	High	[R].GEDNNEELEETES.[-]	1xTMTpro [N-Term]	FALSE	0.00340645	0.000379485	1	1	1	Q9Y6N7	Q9Y6N7 [1639-1651]		0	1798.78	220898	219722	224868	290730	214198	239466	257268	325030	280783	331896	303821	309231	221746		High	High	High	High	High	High	High	High	High	High	High	High	High	High	High	Not Found	High	0.0002547	0.002177	3.2
FALSE	High	[K].GREVLDGR.[Q]	1xTMTpro [N-Term]	FALSE	0.0198903	0.00197389	1	1	1	Q9Y6N7	Q9Y6N7 [1531-1538]		1	1205.69	70236.7	54794.8	50858.3	85533.3	64286.5	70357.3	189804	210831	191903	211396	198438	199303	90144		High	High	High	High	Not Found	High	High	High	High	High	High	High	High	High	High	Not Found	High	0.001318	0.01257	2.74
FALSE	High	[K].TQDVLPTSQGVDHK.[Q]	1xTMTpro [K14]; 1xTMTpro [N-Term]	FALSE	9.9992e-05	3.33313e-05	1	1	1	Q9Y6N7	Q9Y6N7 [654-667]		0	2133.18	101127	90661	98778.7	131569	92125.7	92330.6	186130	296180	201287	245786	197947	240776	130543		High	High	High	High	High	High	High	High	High	High	High	High	High	High	High	Not Found	High	2.968e-05	7.142e-05	3.09
FALSE	High	[K].TVDGSTFSVVIPFLVPGIR.[Y]		FALSE	0.00086674	7.11043e-05	1	1	1	Q9Y6N7	Q9Y6N7 [829-847]		0	2004.12														No Quan Labels	High	High	High	High	Not Found	High	High	High	High	High	High	High	High	High	Not Found	Not Found	High	5.976e-05	0.0005623	2.61
FALSE	High	[R].YSVEVAASTGAGSGVK.[S]	1xTMTpro [K16]	FALSE	6.03746e-06	9.3883e-06	1	1	1	Q9Y6N7	Q9Y6N7 [848-863]		0	1786.95	161190	153714	164675	95220.9	139891	166224	318627	232733	308518	318432	297203	349770	151634		High	High	High	High	Not Found	High	High	High	High	High	High	High	High	High	Not Found	Not Found	High	1.084e-05	5.917e-06	3.61
FALSE	High	[R].NIAEMQVLGGYERGEDNNEELEETES.[-]	1xTMTpro [N-Term]	FALSE	8.12891e-06	9.3883e-06	1	1	1	Q9Y6N7	Q9Y6N7 [1626-1651]		1	3259.49	107114	80646.7	77380.7	103759	72865.1	70244.9	106241	145356	136051	141073	112508	113605	84518		High	High	High	High	High	High	High	High	High	High	High	High	High	High	Not Found	Not Found	High	1.084e-05	7.732e-06	4.22
FALSE	High	[K].RPSNLAVTVDDSAEFK.[C]	1xTMTpro [K16]; 1xTMTpro [N-Term]	FALSE	4.20082e-08	9.3883e-06	1	1	1	Q9Y6N7	Q9Y6N7 [267-282]		0	2357.3	217653	209430	224181	231007	199090	191951	363715	524448	376603	437881	371423	454316	242733		High	High	High	High	High	High	High	High	High	High	High	High	High	High	Not Found	Not Found	High	1.084e-05	6.674e-08	5.53
FALSE	High	[K].AYLEVTDVIADRPPPVIR.[Q]	1xTMTpro [N-Term]	FALSE	2.68887e-06	9.3883e-06	1	1	1	Q9Y6N7	Q9Y6N7 [441-458]		0	2328.32	163958	153749	149099	181210	143544	171710	135792	191995	177066	203367	168883	199830	136168		High	High	High	High	High	High	High	High	High	High	High	High	High	High	Not Found	Not Found	High	1.084e-05	2.866e-06	4.56
FALSE	High	[R].ESEVAELTVLERPSFVK.[R]	1xTMTpro [K17]; 1xTMTpro [N-Term]	FALSE	1.49487e-06	9.3883e-06	1	1	2	Q9Y6N7	Q9Y6N7 [250-266]		0	2541.44	264300	236022	252148	311564	241232	259720	421181	632084	513348	618393	442483	569640	268121		High	High	High	High	High	High	High	High	High	High	High	High	High	High	High	Not Found	High	1.084e-05	1.688e-06	4.17
FALSE	High	[R].FSVSQTGDLTITNVQR.[S]		FALSE	1.15065e-05	9.3883e-06	1	1	1	Q9Y6N7	Q9Y6N7 [405-420]		0	1765.91														No Quan Labels	High	High	High	High	Not Found	High	High	High	High	High	High	High	High	High	Not Found	Not Found	High	1.084e-05	1.057e-05	3.43
FALSE	High	[K].TLEEAPSAPPQGVTVSK.[N]	1xTMTpro [K17]; 1xTMTpro [N-Term]	FALSE	1.47705e-05	9.3883e-06	1	1	1	Q9Y6N7	Q9Y6N7 [770-786]		0	2319.31	214801	178299	180817	225049	164006	195717	319833	473365	386833	456109	358831	430925	250690		High	High	High	High	Not Found	High	High	High	High	High	High	High	High	High	Not Found	Not Found	High	1.084e-05	1.321e-05	4.93
FALSE	High	[R].EGSQNLLFSYQPPQSSSR.[F]		FALSE	4.90294e-06	9.3883e-06	1	1	2	Q9Y6N7	Q9Y6N7 [387-404]		0	2024.97														No Quan Labels	High	High	High	High	High	High	High	High	High	High	High	High	High	High	Not Found	Not Found	High	1.084e-05	4.901e-06	3.65
FALSE	High	[R].DPSSSSSMSSR.[G]	1xTMTpro [N-Term]	FALSE	0.0464965	0.00361503	1	1	1	Q9Y6N7	Q9Y6N7 [1600-1610]		0	1431.67	401465	149654	353859	313165	138946	138552	245221	274742	228401	285501	244593	277831	127836		High	High	High	High	High	High	High	High	High	High	High	High	High	High	Not Found	Not Found	High	0.002414	0.02843	1.89
FALSE	High	[K].AEPLETFPFDQSK.[E]	1xTMTpro [K13]; 1xTMTpro [N-Term]	FALSE	2.46588e-05	9.3883e-06	1	1	1	Q9Y6N5	Q9Y6N5 [397-409]		0	2117.14	232915	208645	187969	237906	219431	183796	199206	266303	253855	258556	215365	253472	1.15751e+06		High	High	High	High	High	High	High	High	High	High	High	High	High	High	Not Found	Not Found	High	1.084e-05	2.077e-05	4.28
FALSE	High	[R].VTELNPDK.[N]	1xTMTpro [K8]; 1xTMTpro [N-Term]	FALSE	0.0191956	0.00189982	1	1	1	Q9Y6N5	Q9Y6N5 [118-125]		0	1523.89	561052	510996	467345	636190	491739	522379	412906	528796	459627	596077	441263	521773	1.21204e+06		High	High	High	High	Not Found	High	High	High	High	High	High	High	High	High	Not Found	Not Found	High	0.001275	0.01215	1.63
FALSE	High	[K].YDGYTSCPLVTGYNR.[V]	1xCarbamidomethyl [C7]	FALSE	5.93937e-05	2.36052e-05	1	1	1	Q9Y6N5	Q9Y6N5 [373-387]		0	1765.79														No Quan Labels	High	High	High	High	Not Found	High	High	High	High	High	High	High	High	High	Not Found	Not Found	High	2.669e-05	4.458e-05	3.2
FALSE	High	[R].GYWGGPAFLR.[K]	1xTMTpro [N-Term]	FALSE	0.00149263	0.000131406	1	1	1	Q9Y6N5	Q9Y6N5 [433-442]		0	1427.78	235592	238276	228549	233821	213230	200905	261616	361136	272719	337652	251684	331299	1.12873e+06		High	High	High	High	Not Found	High	High	High	High	High	High	High	High	High	Not Found	Not Found	High	8.023e-05	0.0009465	3.07
FALSE	High	[K].YADALQEIIQER.[N]	1xTMTpro [N-Term]	FALSE	0.00120878	9.12986e-05	1	1	1	Q9Y6N5	Q9Y6N5 [242-253]		0	1752.95	69975.8	60628	59936.3	82809	55761	58442.4	60671.6	77212.5	68288.1	68659.2	64276	66717.8	113940		High	High	High	High	Not Found	High	High	High	High	High	High	High	High	High	Not Found	Not Found	High	7.028e-05	0.0007752	2.98
FALSE	High	[R].LNPQEEVDMPVFFYIDPEFAEDPR.[M]		FALSE	0.156994	0.00890305	1	1	1	Q9Y6N1	Q9Y6N1 [225-248]		0	2897.33														No Quan Labels	High	High	Not Found	High	Not Found	High	High	Not Found	Not Found	High	High	High	Not Found	Not Found	Not Found	Not Found	High	0.005821	0.09956	1.19
FALSE	High	[R].LNPQEEVDMPVFFYIDPEFAEDPR.[M]	1xTMTpro [N-Term]	FALSE	1.14836e-07	9.3883e-06	1	1	1	Q9Y6N1	Q9Y6N1 [225-248]		0	3201.54	170380	176171	151386	162095	169656	160561	87242.4	139797	145089	115039	117308	121196	47311.9		High	High	High	High	Not Found	High	High	High	High	High	High	High	High	High	Not Found	Not Found	High	1.084e-05	1.655e-07	4.21
FALSE	High	[R].LNPQEEVDMPVFFYIDPEFAEDPR.[M]	1xOxidation [M9]; 1xTMTpro [N-Term]	FALSE	3.35155e-06	9.3883e-06	1	1	7	Q9Y6N1	Q9Y6N1 [225-248]		0	3217.54	118275	110826	81939	133455	110329	84330.8	79034.3	99849.1	105153	96655.1	80146.2	109275	40556		High	High	High	High	High	High	High	High	High	High	High	High	High	High	Not Found	Not Found	High	1.084e-05	3.494e-06	3.76
FALSE	High	[K].EGHKLPVPGYN.[-]	1xTMTpro [K4]; 1xTMTpro [N-Term]	FALSE	0.0835821	0.00533655	1	1	1	Q9Y6N1	Q9Y6N1 [266-276]		1	1819.04	4.34605e+06	3.39993e+06	3.54795e+06	4.45723e+06	3.56861e+06	3.95594e+06	3.0909e+06	3.33621e+06	2.96874e+06	3.83269e+06	3.24566e+06	3.4033e+06	3.15831e+06		High	High	High	High	Not Found	High	High	High	High	High	High	High	High	High	High	Not Found	High	0.003509	0.05091	2.42
FALSE	High	[R].LNPQEEVDMPVFFYIDPEFAEDPR.[M]	1xDeamidated [Q4]; 1xOxidation [M9]; 1xTMTpro [N-Term]	FALSE	0.0647271	0.00448578	1	1	1	Q9Y6N1	Q9Y6N1 [225-248]		0	3218.52	6958.47	10331	9477.18	15631	14448.9	10263	2976	12310.1	18885.1	8203	7398.28	11563.4	5007.46		High	High	High	High	Not Found	High	High	High	High	High	High	High	High	High	Not Found	Not Found	High	0.002984	0.0393	1.43
FALSE	High	[K].IQCFCFEEQR.[L]	2xCarbamidomethyl [C3; C5]; 1xTMTpro [N-Term]	FALSE	9.9992e-05	3.33313e-05	1	1	2	Q9Y6N1	Q9Y6N1 [215-224]		0	1720.81	1.71847e+06	1.58384e+06	1.96008e+06	1.87177e+06	1.51568e+06	1.57739e+06	1.22856e+06	1.44958e+06	1.30091e+06	1.22738e+06	1.04455e+06	1.30408e+06	1.26649e+06		High	High	High	High	Not Found	High	High	High	High	High	High	High	High	High	Not Found	Not Found	High	2.968e-05	7.123e-05	3.71
FALSE	High	[K].IQCFCFEEQR.[L]	2xCarbamidomethyl [C3; C5]	FALSE	0.00358752	0.000386353	1	1	1	Q9Y6N1	Q9Y6N1 [215-224]		0	1416.6														No Quan Labels	High	High	High	High	High	High	High	High	High	High	High	High	High	High	Not Found	Not Found	High	0.000263	0.002286	2.59
FALSE	High	[K].VDLITLSYTFFEAK.[E]	1xTMTpro [K14]; 1xTMTpro [N-Term]	FALSE	0.00018966	4.19319e-05	1	1	1	Q9Y6N1	Q9Y6N1 [252-265]		0	2255.28	55316.9	49573.6	53159.1	54655.5	52621.8	45503.8	36606.4	43475.8	57489.3	37592.3	40870.7	44804.8	33658.2		High	High	High	High	Not Found	High	High	High	High	High	High	High	High	High	Not Found	Not Found	High	3.296e-05	0.0001304	2.77
FALSE	High	[K].VDLITLSYTFFEAK.[E]	1xTMTpro [K14]	FALSE	0.150152	0.00859562	1	1	1	Q9Y6N1	Q9Y6N1 [252-265]		0	1951.07	89271.3	96940.5	66138.3	75837.4	80473.4	93885.6	43559	48260.7	74876.3	72552.5	69196	68163.2	38987.3		High	High	High	High	High	High	High	High	High	High	High	High	High	High	Not Found	Not Found	High	0.005601	0.09436	1.36
FALSE	High	[K].NPTDKPVIGISTYNIVPFEAGQYFNK.[I]	1xDeamidated [N14]; 2xTMTpro [K5; K26]; 1xTMTpro [N-Term]	FALSE	1.88714e-08	9.3883e-06	1	1	1	Q9Y6N1	Q9Y6N1 [189-214]		0	3826.09	569157	514137	501154	747190	466348	504377	384539	526615	488940	484283	404225	500700	358921		High	High	High	High	Not Found	High	High	High	High	High	High	High	High	High	Not Found	High	High	1.084e-05	3.247e-08	6.9
FALSE	High	[K].NPTDKPVIGISTYNIVPFEAGQYFNK.[I]	2xTMTpro [K5; K26]	FALSE	4.57364e-06	9.3883e-06	1	1	1	Q9Y6N1	Q9Y6N1 [189-214]		0	3520.9	253501	234884	217681	200523	247072	233907	150019	179485	198826	204938	196097	219541	143403		High	High	High	High	Not Found	High	High	High	High	High	High	High	High	High	High	High	High	1.084e-05	4.607e-06	4.78
FALSE	High	[R].HLESWCVQR.[D]	1xCarbamidomethyl [C6]	FALSE	0.00166159	0.000170625	1	1	1	Q9Y6M9	Q9Y6M9 [26-34]		0	1214.57														No Quan Labels	High	High	High	High	High	High	High	High	High	High	High	High	High	High	Not Found	Not Found	High	0.0001128	0.001054	2.92
FALSE	High	[K].VPEWCLDDWHPSEK.[A]	1xCarbamidomethyl [C5]; 1xTMTpro [K14]; 1xTMTpro [N-Term]	FALSE	9.11784e-05	3.33313e-05	1	1	3	Q9Y6M9	Q9Y6M9 [99-112]		0	2406.2	3.6232e+06	3.04949e+06	3.24878e+06	3.47634e+06	3.1842e+06	3.26648e+06	2.32704e+06	2.78275e+06	2.46939e+06	2.44845e+06	2.26469e+06	2.61679e+06	2.38191e+06		High	High	High	High	Not Found	High	High	High	High	High	High	High	High	High	High	Not Found	High	2.968e-05	6.54e-05	3.46
FALSE	High	[R].ARFEEHKNEK.[D]	2xTMTpro [K7; K10]; 1xTMTpro [N-Term]	FALSE	0.00760137	0.000633059	1	1	1	Q9Y6M9	Q9Y6M9 [46-55]		2	2200.27	1.87154e+06	1.32914e+06	1.31566e+06	2.71572e+06	1.74955e+06	2.58133e+06	2.95191e+06	3.12544e+06	2.96453e+06	2.70635e+06	2.31253e+06	2.76441e+06	1.54723e+06		High	High	High	High	Not Found	High	High	High	High	High	High	High	High	High	Not Found	Not Found	High	0.0004296	0.004838	3.22
FALSE	High	[R].HLESWCVQR.[D]	1xCarbamidomethyl [C6]; 1xTMTpro [N-Term]	FALSE	0.000156835	3.33313e-05	1	1	1	Q9Y6M9	Q9Y6M9 [26-34]		0	1518.78	8.78072e+06	8.48884e+06	9.72812e+06	5.68557e+06	8.13372e+06	8.89048e+06	4.74852e+06	4.56944e+06	5.26621e+06	5.22802e+06	5.17416e+06	5.31644e+06	7.35415e+06		High	High	High	High	Not Found	High	High	High	High	High	High	High	High	High	High	Not Found	High	2.968e-05	0.0001089	3.46
FALSE	High	[K].AMYPDYFAK.[R]	1xOxidation [M2]; 1xTMTpro [K9]; 1xTMTpro [N-Term]	FALSE	0.00571131	0.000490827	1	1	2	Q9Y6M9	Q9Y6M9 [113-121]		0	1729.91	6.85365e+06	6.23607e+06	6.32726e+06	8.71212e+06	6.48595e+06	6.91635e+06	4.77435e+06	5.9113e+06	5.28347e+06	5.8559e+06	4.9098e+06	5.71471e+06	5.97358e+06		High	High	High	High	Not Found	High	High	High	High	High	High	High	High	High	Not Found	High	High	0.0003322	0.003647	2.14
FALSE	High	[K].VPEWCLDDWHPSEK.[A]	1xCarbamidomethyl [C5]; 1xTMTpro [K14]	FALSE	0.0174716	0.00166586	1	1	1	Q9Y6M9	Q9Y6M9 [99-112]		0	2102	161734	169314	198743	112613	159986	187089	181696	142355	173516	168558	173532	197312	181589		High	High	High	High	Not Found	High	High	High	High	High	High	High	High	High	Not Found	Not Found	High	0.00114	0.0111	1.52
FALSE	High	[R].QHPQPYIFPDSPGGTSYER.[Y]	1xTMTpro [N-Term]	FALSE	4.67698e-09	9.3883e-06	1	1	2	Q9Y6M9	Q9Y6M9 [75-93]		0	2480.22	255163	215820	223866	293658	228823	220580	222636	243713	232242	298151	212729	272900	266420		High	High	High	High	Not Found	High	High	High	High	High	High	High	High	High	Not Found	Not Found	High	1.084e-05	9.175e-09	4.67
FALSE	High	[R].RESWER.[E]	1xTMTpro [N-Term]	FALSE	0.111985	0.00681063	1	1	1	Q9Y6M9	Q9Y6M9 [130-135]		1	1166.62	15392.3	10687.2	15185.1	21904.4	15049.9	16450.2	15325.9	17486	23182.3	19750.7	15404	17539.2	11667.4		High	High	High	High	Not Found	High	High	High	High	High	High	High	High	High	Not Found	Not Found	High	0.004409	0.06921	1.34
FALSE	High	[K].QLQEETPPGGPLTEALPPARK.[E]	1xTMTpro [K21]; 1xTMTpro [N-Term]	FALSE	2.83086e-08	9.3883e-06	1	1	1	Q9Y6M9	Q9Y6M9 [139-159]		1	2837.6	1.02183e+06	884371	1.00796e+06	1.23488e+06	1.05721e+06	890722	1.00102e+06	1.07594e+06	1.14931e+06	1.01788e+06	991066	927867	831915		High	High	High	High	Not Found	High	High	High	High	High	High	High	High	High	Not Found	High	High	1.084e-05	4.686e-08	6.69
FALSE	High	[R].QHPQPYIFPDSPGGTSYER.[Y]		FALSE	5.94171e-06	9.3883e-06	1	1	1	Q9Y6M9	Q9Y6M9 [75-93]		0	2176.01														No Quan Labels	High	High	High	High	Not Found	High	High	High	High	High	High	High	High	High	Not Found	Not Found	High	1.084e-05	5.843e-06	5.38
FALSE	High	[K].EAEEEFWYR.[Q]	1xTMTpro [N-Term]	FALSE	0.000289075	4.19319e-05	1	1	1	Q9Y6M9	Q9Y6M9 [66-74]		0	1562.74	1.83946e+06	1.66866e+06	1.68527e+06	1.97251e+06	1.59235e+06	1.72283e+06	1.3917e+06	1.74754e+06	1.4578e+06	1.66735e+06	1.34318e+06	1.54828e+06	1.44754e+06		High	High	High	High	Not Found	High	High	High	High	High	High	High	High	High	Not Found	Not Found	High	3.296e-05	0.0001952	3.38
FALSE	High	[K].AMYPDYFAK.[R]	1xTMTpro [K9]; 1xTMTpro [N-Term]	FALSE	0.0141002	0.00132024	1	1	1	Q9Y6M9	Q9Y6M9 [113-121]		0	1713.92	3.14083e+06	2.56135e+06	2.5442e+06	3.09236e+06	2.63717e+06	2.74072e+06	2.53714e+06	2.82781e+06	2.61968e+06	2.87841e+06	2.80253e+06	2.58092e+06	2.48968e+06		High	High	High	High	Not Found	High	High	High	High	High	High	High	High	High	Not Found	Not Found	High	0.0008855	0.008965	2.55
FALSE	High	[K].QLQEETPPGGPLTEALPPAR.[K]	1xTMTpro [N-Term]	FALSE	9.97769e-08	9.3883e-06	1	1	5	Q9Y6M9	Q9Y6M9 [139-158]		0	2405.3	681880	613234	633480	752598	616801	629780	429952	523940	445821	543240	456688	502966	505742		High	High	High	High	High	High	High	High	High	High	High	High	High	High	High	Not Found	High	1.084e-05	1.462e-07	5.88
FALSE	High	[R].ELSWLDDLMPESK.[K]	1xOxidation [M9]; 1xTMTpro [K13]; 1xTMTpro [N-Term]	FALSE	0.000636645	7.11043e-05	3	3	1	Q9Y6M7; Q2Y0W8; Q6U841	Q9Y6M7 [1130-1142]; Q2Y0W8 [1000-1012]; Q6U841 [1031-1043]		0	2187.15	66865.6	61523.7	48795.9	77790.9	69323.7	79914.4	105149	122356	102600	112667	97577.6	114679	77458.5	Shared	High	High	High	High	Not Found	High	High	High	High	High	High	High	High	High	Not Found	Not Found	High	5.641e-05	0.0004187	2.93
FALSE	High	[R].LAPAVLLTGLTEVPVPTR.[F]		FALSE	3.83952e-05	2.36052e-05	1	1	1	Q9Y6M7	Q9Y6M7 [449-466]		0	1847.1														No Quan Labels	High	High	High	High	Not Found	High	High	High	High	High	High	High	High	High	Not Found	Not Found	High	2.669e-05	3.062e-05	3.77
FALSE	High	[K].LHVPEKFEPTHPER.[G]	1xTMTpro [K6]; 1xTMTpro [N-Term]	FALSE	0.000381895	4.19319e-05	1	1	1	Q9Y6M7	Q9Y6M7 [885-898]		1	2324.3	1.05278e+06	1.01654e+06	959537	1.23268e+06	949580	954106	1.50267e+06	1.92088e+06	1.64164e+06	1.65345e+06	1.57806e+06	1.65077e+06	1.13767e+06		High	High	High	High	High	High	High	High	High	High	High	High	High	High	High	High	High	3.296e-05	0.0002554	3.04
FALSE	High	[K].FEKEELESHR.[A]	1xTMTpro [K3]; 1xTMTpro [N-Term]	FALSE	0.000976424	7.11043e-05	1	1	1	Q9Y6M7	Q9Y6M7 [32-41]		1	1912.04	118992	107335	112145	151185	111725	112913	222333	294697	226449	255596	221170	241186	141662		High	High	High	High	Not Found	High	High	High	High	High	High	High	High	High	Not Found	High	High	5.976e-05	0.0006293	3.45
FALSE	High	[R].LAPAVLLTGLTEVPVPTR.[F]	1xTMTpro [N-Term]	FALSE	3.27581e-08	9.3883e-06	1	1	4	Q9Y6M7	Q9Y6M7 [449-466]		0	2151.31	161508	166422	143529	197516	161727	160600	223738	288290	243630	272644	231682	253178	140527		High	High	High	High	High	High	High	High	High	High	High	High	High	High	Not Found	Not Found	High	1.084e-05	5.345e-08	5.37
FALSE	High	[K].HSDPHLLER.[N]	1xTMTpro [N-Term]	FALSE	0.000254959	4.19319e-05	1	1	1	Q9Y6M7	Q9Y6M7 [241-249]		0	1407.77	103468	42593.3	66732.9	61407.5	68574.5	48656.4	181008	232426	200590	173913	161212	169598	87142.3		High	High	High	High	Not Found	High	High	High	High	High	High	High	High	High	High	Not Found	High	3.296e-05	0.0001736	3.66
FALSE	High	[R].ASTLDEIADMVLDNMIASGQLDESIR.[E]	1xOxidation [M15]; 1xTMTpro [N-Term]	FALSE	1.36662e-05	9.3883e-06	1	1	2	Q9Y6M7	Q9Y6M7 [180-205]		0	3127.55	41042.6	44539.1	30916.6	45772.2	33875.1	31477.2	34200.1	49680.3	31150.3	52839.9	42400.6	42639.3	22432.1		High	High	High	High	High	High	High	High	High	High	High	High	High	High	Not Found	Not Found	High	1.084e-05	1.23e-05	3.65
FALSE	High	[R].SIATLMTDEIFHDVAYK.[A]	1xOxidation [M6]; 1xTMTpro [K17]	FALSE	0.00130479	0.000100222	1	1	1	Q9Y6M7	Q9Y6M7 [487-503]		0	2274.16	111863	122436	123387	118756	111737	110109	145935	148816	164895	144546	144250	162889	125611		High	High	High	High	High	High	High	High	High	High	High	High	High	High	Not Found	Not Found	High	7.473e-05	0.0008336	2.9
FALSE	High	[K].FEEDVEDGGDR.[W]	1xTMTpro [N-Term]	FALSE	2.1226e-05	9.3883e-06	1	1	2	Q9Y6M7	Q9Y6M7 [138-148]		0	1571.71	830597	752674	777982	876891	769169	738763	1.07792e+06	1.29698e+06	1.16871e+06	1.20547e+06	1.03257e+06	1.22978e+06	894905		High	High	High	High	Not Found	High	High	High	High	High	High	High	High	High	Not Found	Not Found	High	1.084e-05	1.816e-05	3.91
FALSE	High	[K].APFFLSDFK.[D]	1xTMTpro [K9]; 1xTMTpro [N-Term]	FALSE	0.023961	0.00237028	1	1	1	Q9Y6M7	Q9Y6M7 [593-601]		0	1679.97	129672	111903	117267	148749	114546	105062	245689	246016	232211	207049	216464	217038	136525		High	High	High	High	Not Found	High	High	High	High	High	High	High	High	High	High	Not Found	High	0.001578	0.01506	2.24
FALSE	High	[R].MLQDDDDTVHLPFEGGSLLQIPVK.[A]	1xTMTpro [K24]; 1xTMTpro [N-Term]	FALSE	6.87118e-07	9.3883e-06	1	1	2	Q9Y6M7	Q9Y6M7 [1160-1183]		0	3275.75	189015	188327	198332	214830	163683	184906	318650	368844	377717	368145	330869	350553	197817		High	High	High	High	Not Found	High	High	High	High	High	High	High	High	High	High	Not Found	High	1.084e-05	8.334e-07	4.98
FALSE	High	[R].AVYIGVHVPFSK.[E]	1xTMTpro [K12]; 1xTMTpro [N-Term]	FALSE	0.000102632	3.33313e-05	1	1	1	Q9Y6M7	Q9Y6M7 [42-53]		0	1925.15	1.0565e+06	993723	1.0226e+06	1.23004e+06	1.00484e+06	1.01856e+06	1.79499e+06	1.89185e+06	1.97342e+06	1.92613e+06	1.91037e+06	1.9514e+06	1.01989e+06		High	High	High	High	Not Found	High	High	High	High	High	High	High	High	High	Not Found	Not Found	High	2.968e-05	7.292e-05	3.91
FALSE	High	[K].LHVPEK.[F]	1xTMTpro [K6]; 1xTMTpro [N-Term]	FALSE	0.0870126	0.00556933	1	1	1	Q9Y6M7	Q9Y6M7 [885-890]		0	1330.83	1.00927e+06	829250	841364	1.21859e+06	915439	883340	1.86977e+06	2.28564e+06	2.00747e+06	2.12453e+06	1.88329e+06	1.95219e+06	1.16366e+06		High	High	High	High	Not Found	High	High	High	High	High	High	High	High	High	Not Found	Not Found	High	0.003603	0.05287	2.18
FALSE	High	[K].FEPTHPER.[G]	1xTMTpro [N-Term]	FALSE	0.000349096	4.19319e-05	1	1	1	Q9Y6M7	Q9Y6M7 [891-898]		0	1316.69	91444.1	63302.2	66793	100973	78198	72418.8	218484	275253	220454	224647	201532	193629	98790.3		High	High	High	High	Not Found	High	High	High	High	High	High	High	High	High	Not Found	Not Found	High	3.296e-05	0.0002354	3.54
FALSE	High	[K].VESECSAPGEQPK.[F]	1xCarbamidomethyl [C5]; 1xTMTpro [K13]	FALSE	0.00229576	0.000245456	1	1	1	Q9Y6M7	Q9Y6M7 [989-1001]		0	1721.83	82967.6	72865	84987.7	51221.9	80610.9	86237.8	151266	101533	134833	121473	145943	120996	95424.3		High	High	High	High	Not Found	High	High	High	High	High	High	High	High	High	Not Found	Not Found	High	0.000174	0.001453	1.92
FALSE	High	[K].SVPSQEK.[R]	1xTMTpro [K7]; 1xTMTpro [N-Term]	FALSE	0.0317691	0.0028961	1	1	1	Q9Y6M7	Q9Y6M7 [540-546]		0	1382.81	256088	265467	222314	426064	241799	299511	498163	462443	365234	415174	386133	313327	146293		High	High	High	High	Not Found	High	High	High	High	High	High	High	High	High	High	Not Found	High	0.001956	0.01978	2.3
FALSE	High	[R].NVEGVEEVHELHVWQLAGSR.[I]		FALSE	1.49487e-06	9.3883e-06	1	1	2	Q9Y6M5	Q9Y6M5 [362-381]		0	2288.14														No Quan Labels	High	High	High	High	High	High	High	High	High	High	High	High	High	High	Not Found	High	High	1.084e-05	1.686e-06	5.6
FALSE	High	[K].QCCGTLPQAPSGK.[D]	2xCarbamidomethyl [C2; C3]; 1xTMTpro [K13]	FALSE	0.00251414	0.000283071	1	1	2	Q9Y6M5	Q9Y6M5 [445-457]		0	1707.85	329365	296663	334003	261058	325473	371777	563129	514721	528830	506824	447339	539155	485957		High	High	High	High	High	High	High	High	High	High	High	High	High	High	High	High	High	0.0001941	0.001593	2.59
FALSE	High	[K].STRPGSSDINVAPGEQGPDQEETNTLVANTSNSNGLK.[L]	1xTMTpro [K37]	FALSE	1.12092e-05	9.3883e-06	1	1	1	Q9Y6M5	Q9Y6M5 [167-203]		0	4088.99	30368.4	30485.2	21720.1	24818.1	22684.2	27731.4	53222.7	45339.9	56683.3	57796.8	54444.5	60227.6	41592.1		High	High	High	High	High	High	High	High	High	High	High	High	High	High	Not Found	Not Found	High	1.084e-05	1.032e-05	3.78
FALSE	High	[R].AGQLNMR.[G]	1xTMTpro [N-Term]	FALSE	0.0328115	0.00292046	1	1	1	Q9Y6M5	Q9Y6M5 [240-246]		0	1093.61	1.89237e+06	1.46856e+06	1.58005e+06	2.15807e+06	1.62122e+06	1.59425e+06	2.91734e+06	3.46674e+06	3.02057e+06	3.33304e+06	2.91469e+06	2.75704e+06	2.17042e+06		High	High	High	High	High	High	High	High	High	High	High	High	High	High	Not Found	Not Found	High	0.001972	0.0203	2.22
FALSE	High	[K].QCCGTLPQAPSGK.[D]	2xCarbamidomethyl [C2; C3]; 1xTMTpro [K13]; 1xTMTpro [N-Term]	FALSE	3.73281e-05	2.36052e-05	1	1	1	Q9Y6M5	Q9Y6M5 [445-457]		0	2012.05	212137	174988	183083	240075	187849	194151	396039	503440	363019	375847	326152	402184	321242		High	High	High	High	High	High	High	High	High	High	High	High	High	High	Not Found	High	High	2.669e-05	2.981e-05	3.84
FALSE	High	[K].NTFGWIR.[A]		FALSE	0.109894	0.00667266	1	1	1	Q9Y6M5	Q9Y6M5 [70-76]		0	893.463														No Quan Labels	High	High	High	High	Not Found	High	High	High	High	High	High	High	High	High	Not Found	Not Found	High	0.00431	0.06769	1.87
FALSE	High	[R].EPDHMELEEDR.[A]	1xOxidation [M5]; 1xTMTpro [N-Term]	FALSE	0.000438214	5.34912e-05	1	1	1	Q9Y6M5	Q9Y6M5 [229-239]		0	1719.78	197528	205190	187914	249651	176850	221854	280058	324497	262071	326689	274235	352397	248576		High	High	High	High	High	High	High	High	High	High	High	High	High	High	Not Found	Not Found	High	3.92e-05	0.0002928	3.12
FALSE	High	[K].GCSEGDFCVNPCFPDPCK.[A]	4xCarbamidomethyl [C2; C8; C12; C17]; 1xDeamidated [N10]; 1xTMTpro [K18]; 1xTMTpro [N-Term]	FALSE	8.0798e-07	9.3883e-06	1	1	1	Q9Y6M5	Q9Y6M5 [275-292]		0	2755.21	130697	131497	125006	129922	112544	128342	252955	295539	259845	199319	205935	249057	189974		High	High	High	High	Not Found	High	High	High	High	High	High	High	High	High	High	High	High	1.084e-05	9.673e-07	4.32
FALSE	High	[K].ESALILLQTVPK.[Q]	1xTMTpro [K12]; 1xTMTpro [N-Term]	FALSE	0.000197009	4.19319e-05	1	1	3	Q9Y6M5	Q9Y6M5 [338-349]		0	1920.2	1.59386e+06	1.65482e+06	1.58699e+06	1.91354e+06	1.52221e+06	1.51409e+06	2.26895e+06	3.03627e+06	2.78244e+06	2.69456e+06	2.46811e+06	2.70625e+06	2.10511e+06		High	High	High	High	Not Found	High	High	High	High	High	High	High	High	High	High	Not Found	High	3.296e-05	0.0001349	3.19
FALSE	High	[R].IIATAHIK.[C]	1xTMTpro [K8]; 1xTMTpro [N-Term]	FALSE	0.000200821	4.19319e-05	1	1	2	Q9Y6M5	Q9Y6M5 [382-389]		0	1474.96	2.62818e+06	2.39029e+06	2.37409e+06	3.53846e+06	2.48607e+06	2.82262e+06	7.45757e+06	8.7781e+06	7.58081e+06	8.18805e+06	7.22133e+06	7.85453e+06	5.97057e+06		High	High	High	High	Not Found	High	High	High	High	High	High	High	High	High	Not Found	Not Found	High	3.296e-05	0.000138	3.92
FALSE	High	[K].EYIDPETK.[K]	1xTMTpro [K8]; 1xTMTpro [N-Term]	FALSE	0.0251049	0.00246227	3	3	1	Q9Y6M4; Q9HCP0; P78368	Q9Y6M4 [191-198]; Q9HCP0 [193-200]; P78368 [194-201]		0	1602.89	299541	294978	270493	314763	290765	273452	281443	323023	311056	328337	279412	284922	314917	Shared	High	High	High	High	Not Found	High	High	High	High	High	High	High	High	High	Not Found	Not Found	High	0.001647	0.01582	2.53
FALSE	High	[R].APQLHLEYR.[F]	1xTMTpro [N-Term]	FALSE	5.50678e-05	2.36052e-05	3	3	1	Q9Y6M4; Q9HCP0; P78368	Q9Y6M4 [80-88]; Q9HCP0 [81-89]; P78368 [83-91]		0	1430.81	2.41389e+06	2.21405e+06	2.12842e+06	2.21405e+06	2.12842e+06	2.24405e+06	2.17058e+06	2.38456e+06	2.09138e+06	2.42551e+06	2.28938e+06	2.26463e+06	1.90576e+06	Shared	High	High	High	High	Not Found	High	High	High	High	High	High	High	High	High	Not Found	Not Found	High	2.669e-05	4.182e-05	4.08
FALSE	High	[K].NLYTNEYVAIK.[L]	1xTMTpro [K11]	FALSE	0.00113875	9.12986e-05	3	3	1	Q9Y6M4; Q9HCP0; P78368	Q9Y6M4 [62-72]; Q9HCP0 [63-73]; P78368 [65-75]		0	1631.9	1.23707e+06	1.16974e+06	1.29473e+06	1.20305e+06	1.25594e+06	1.25804e+06	980220	1.02425e+06	1.04146e+06	1.08461e+06	971206	1.09731e+06	1.03549e+06	Shared	High	High	High	High	High	High	High	High	High	High	High	High	High	High	High	High	High	7.028e-05	0.0007289	2.36
FALSE	High	[K].IGCGNFGELR.[L]	1xCarbamidomethyl [C3]	FALSE	0.00204489	0.000239044	3	3	1	Q9Y6M4; Q9HCP0; P78368	Q9Y6M4 [49-58]; Q9HCP0 [50-59]; P78368 [52-61]		0	1122.54														No Quan Labels	High	High	High	High	High	High	High	High	High	High	High	High	High	High	Not Found	High	High	0.0001713	0.001289	2.66
FALSE	High	[K].EYIDPETKK.[H]	2xTMTpro [K8; K9]; 1xTMTpro [N-Term]	FALSE	0.0127785	0.0011386	3	3	1	Q9Y6M4; Q9HCP0; P78368	Q9Y6M4 [191-199]; Q9HCP0 [193-201]; P78368 [194-202]		1	2035.19	1.63464e+06	1.48625e+06	1.46523e+06	1.65843e+06	1.47975e+06	1.5867e+06	1.46961e+06	1.72684e+06	1.54821e+06	1.60701e+06	1.4479e+06	1.72301e+06	1.57723e+06	Shared	High	High	High	High	Not Found	High	High	High	High	High	High	High	High	High	Not Found	Not Found	High	0.0007854	0.008155	1.98
FALSE	High	[R].GSLPWQGLK.[A]	1xTMTpro [K9]; 1xTMTpro [N-Term]	FALSE	0.00015872	3.33313e-05	3	3	1	Q9Y6M4; Q9HCP0; P78368	Q9Y6M4 [245-253]; Q9HCP0 [247-255]; P78368 [248-256]		0	1593.96	4.2019e+06	3.57248e+06	3.63089e+06	4.18241e+06	3.62364e+06	3.83029e+06	3.2901e+06	4.31066e+06	3.89692e+06	4.34131e+06	3.78118e+06	4.11514e+06	3.64617e+06	Shared	High	High	High	High	Not Found	High	High	High	High	High	High	High	High	High	Not Found	Not Found	High	2.968e-05	0.0001098	3.91
FALSE	High	[K].LFTDLFDR.[KS]	1xTMTpro [N-Term]	FALSE	0.0111766	0.0010068	2	2	1	Q9Y6M4; P78368	Q9Y6M4 [307-314]; P78368 [311-318]		0	1330.73	1.00017e+06	947632	947507	1.18338e+06	854243	862283	813308	1.10348e+06	922896	1.0288e+06	879105	969739	774792	Shared	High	High	High	High	Not Found	High	High	High	High	High	High	High	High	High	Not Found	Not Found	High	0.0006901	0.007096	2.96
FALSE	High	[R].ATPIEVLCENFPEMATYLR.[Y]	1xCarbamidomethyl [C8]; 1xTMTpro [N-Term]	FALSE	1.05268e-06	9.3883e-06	1	1	1	Q9Y6M4	Q9Y6M4 [270-288]		0	2558.3	99779.7	146260	113556	122821	168663	109302	102515	121458	130914	129585	105258	132845	102905		High	High	High	High	High	High	High	High	High	High	High	High	High	High	Not Found	High	High	1.084e-05	1.23e-06	4.84
FALSE	High	[R].SNAPITAPTEVEVMDETK.[C]	1xTMTpro [K18]; 1xTMTpro [N-Term]	FALSE	2.11194e-05	9.3883e-06	1	1	1	Q9Y6M4	Q9Y6M4 [413-430]		0	2540.34	212083	194055	196713	288107	198089	226994	207213	233188	226840	249399	211801	239373	194255		High	High	High	High	Not Found	High	High	High	High	High	High	High	High	High	Not Found	Not Found	High	1.084e-05	1.813e-05	3.33
FALSE	High	[R].LLVPTQFVGAIIGK.[E]	1xTMTpro [K14]; 1xTMTpro [N-Term]	FALSE	4.98951e-05	2.36052e-05	2	2	14	Q9Y6M1; O00425	Q9Y6M1 [198-211]; O00425 [200-213]		0	2064.31	684129	642103	630751	770460	642291	657239	441469	618252	615805	629360	533263	589575	636107	Shared	High	High	High	High	High	High	High	High	High	High	High	High	High	High	Not Found	High	High	2.669e-05	3.836e-05	3.32
FALSE	High	[R].FAGASIK.[I]	1xTMTpro [K7]; 1xTMTpro [N-Term]	FALSE	0.0137612	0.00128995	2	2	1	Q9Y6M1; O00425	Q9Y6M1 [456-462]; O00425 [434-440]		0	1301.81	549853	459697	460417	712546	419818	444236	330010	540438	418479	535302	416873	446284	527226	Shared	High	High	High	High	Not Found	High	High	High	High	High	High	High	High	High	Not Found	Not Found	High	0.0008653	0.008763	2.05
FALSE	High	[K].EEVKLEAHIR.[V]	1xTMTpro [K4]	FALSE	0.00242114	0.00026405	2	2	1	Q9Y6M1; O00425	Q9Y6M1 [506-515]; O00425 [484-493]		1	1527.88	51988.2	52097.1	55391.1	35140.9	53217	64370.9	45328.8	35115.7	52837.3	59762.5	53912.1	46425	55767.8	Shared	High	High	High	High	High	High	High	High	High	High	High	High	High	High	Not Found	Not Found	High	0.000184	0.001535	2.76
FALSE	High	[K].EEVKLEAHIR.[V]	1xTMTpro [K4]; 1xTMTpro [N-Term]	FALSE	0.000333977	4.19319e-05	2	2	1	Q9Y6M1; O00425	Q9Y6M1 [506-515]; O00425 [484-493]		1	1832.09	356244	335583	332381	401452	341812	358616	237034	353476	293306	397104	291667	348045	344841	Shared	High	High	High	High	Not Found	High	High	High	High	High	High	High	High	High	High	Not Found	High	3.296e-05	0.0002244	3.04
FALSE	High	[R].ILVPTQFVGAIIGK.[E]	1xTMTpro [K14]	FALSE	0.00356103	0.000386353	2	2	3	Q9Y6M1; O00425	Q9Y6M1 [198-211]; O00425 [200-213]		0	1760.1	176973	210615	197701	128232	198775	211783	167773	131415	180731	169611	178897	177255	153153	Shared	High	High	High	High	High	High	High	High	High	High	High	High	High	High	Not Found	Not Found	High	0.0002597	0.002278	2.11
FALSE	High	[K].LYIGNLSPAVTADDLR.[Q]	1xTMTpro [N-Term]	FALSE	1.58838e-07	9.3883e-06	1	1	2	Q9Y6M1	Q9Y6M1 [5-20]		0	2022.12	4.12434e+06	4.05504e+06	3.72065e+06	4.84595e+06	3.6535e+06	3.7956e+06	2.91637e+06	4.23245e+06	3.73002e+06	4.13686e+06	3.664e+06	3.71948e+06	3.90221e+06		High	High	High	High	Not Found	High	High	High	High	High	High	High	High	High	High	High	High	1.084e-05	2.227e-07	5.42
FALSE	High	[K].LYIGNLSPAVTADDLR.[Q]		FALSE	8.84647e-06	9.3883e-06	1	1	1	Q9Y6M1	Q9Y6M1 [5-20]		0	1717.91														No Quan Labels	High	High	High	High	Not Found	High	High	High	High	High	High	High	High	High	Not Found	Not Found	High	1.084e-05	8.355e-06	4.23
FALSE	High	[R].ILVPTQFVGAIIGK.[E]	1xDeamidated [Q6]; 1xTMTpro [K14]; 1xTMTpro [N-Term]	FALSE	0.0287337	0.00272143	1	1	1	Q9Y6M1	Q9Y6M1 [198-211]		0	2065.29	8789.7	12885.8	8375.68	13251.2	8199.81	10726	10874.9	9680.93	11223.9	8030.77	11001.1	9240.89	11386.1		High	High	High	High	Not Found	High	High	High	High	High	High	High	High	High	Not Found	Not Found	High	0.001832	0.01789	1.37
FALSE	High	[K].SGYAFVDYPDQNWAIR.[A]	1xTMTpro [N-Term]	FALSE	1.31336e-06	9.3883e-06	1	1	2	Q9Y6M1	Q9Y6M1 [38-53]		0	2206.09	1.76778e+06	1.91108e+06	1.84888e+06	2.40229e+06	1.58553e+06	1.74186e+06	1.13341e+06	1.74843e+06	1.41844e+06	1.59573e+06	1.31052e+06	1.50661e+06	1.47755e+06		High	High	High	High	Not Found	High	High	High	High	High	High	High	High	High	Not Found	Not Found	High	1.084e-05	1.496e-06	4.95
FALSE	High	[R].IIGHFFASQTAQR.[K]	1xTMTpro [N-Term]	FALSE	6.33639e-07	9.3883e-06	1	1	1	Q9Y6M1	Q9Y6M1 [561-573]		0	1779.98	305096	337049	295062	422189	301155	303014	265938	360539	317544	355304	360845	360538	351030		High	High	High	High	Not Found	High	High	High	High	High	High	High	High	High	High	Not Found	High	1.084e-05	7.765e-07	3.9
FALSE	High	[K].ITISSLQDLSIYNPER.[T]		FALSE	7.00727e-06	9.3883e-06	1	1	2	Q9Y6M1	Q9Y6M1 [308-323]		0	1848.97														No Quan Labels	High	High	High	High	High	High	High	High	High	High	High	High	High	High	Not Found	Not Found	High	1.084e-05	6.781e-06	4.01
FALSE	High	[K].ITISSLQDLSIYNPER.[T]	1xTMTpro [N-Term]	FALSE	1.58767e-05	9.3883e-06	1	1	1	Q9Y6M1	Q9Y6M1 [308-323]		0	2153.18	899836	972107	860920	1.11511e+06	897109	886864	727105	884816	857149	921210	722088	896909	711383		High	High	High	High	Not Found	High	High	High	High	High	High	High	High	High	High	High	High	1.084e-05	1.41e-05	4.61
FALSE	High	[R].IIGHFFASQTAQR.[K]		FALSE	0.000462676	6.48732e-05	1	1	1	Q9Y6M1	Q9Y6M1 [561-573]		0	1475.78														No Quan Labels	High	High	High	High	Not Found	High	High	High	High	High	High	High	High	High	High	High	High	4.534e-05	0.0003081	3.56
FALSE	High	[K].QQEQKYPQGVASQR.[S]	1xTMTpro [K5]; 1xTMTpro [N-Term]	FALSE	6.83417e-07	9.3883e-06	1	1	1	Q9Y6M1	Q9Y6M1 [584-597]		1	2255.24	2.02486e+06	1.6363e+06	1.59504e+06	3.24248e+06	1.93825e+06	1.50632e+06	2.11555e+06	2.48227e+06	2.74046e+06	2.44027e+06	2.21273e+06	2.09555e+06	2.70339e+06		High	High	High	High	Not Found	High	High	High	High	High	High	High	High	High	Not Found	Not Found	High	1.084e-05	8.322e-07	5.17
FALSE	High	[K].QQEQKYPQGVASQR.[S]	1xTMTpro [K5]	FALSE	0.000131025	3.33313e-05	1	1	1	Q9Y6M1	Q9Y6M1 [584-597]		1	1951.03	80382.4	65841.9	79617.3	74272.9	83320.8	69985.8	81012.5	67555.4	103846	87565.3	78180.7	82404.8	80238.1		High	High	High	High	Not Found	High	High	High	High	High	High	High	High	High	Not Found	Not Found	High	2.968e-05	9.164e-05	2.65
FALSE	High	[R].MILEIMQK.[E]	1xTMTpro [K8]; 1xTMTpro [N-Term]	FALSE	0.0190827	0.00188482	1	1	1	Q9Y6M1	Q9Y6M1 [257-264]		0	1613.96	830452	837273	674140	944673	708223	699581	534987	731494	678984	744699	631012	703612	680500		High	High	High	High	Not Found	High	High	High	High	High	High	High	High	High	Not Found	Not Found	High	0.001271	0.01212	2.4
FALSE	High	[K].VELHGK.[I]	1xTMTpro [K6]; 1xTMTpro [N-Term]	FALSE	0.0739684	0.004893	1	1	1	Q9Y6M1	Q9Y6M1 [62-67]		0	1290.8	2.85878e+06	2.09146e+06	1.98684e+06	7.45214e+06	2.32824e+06	4.3889e+06	3.95062e+06	5.27313e+06	3.92837e+06	6.01139e+06	4.82309e+06	4.05419e+06	2.06904e+06		High	High	High	High	Not Found	High	High	High	High	High	High	High	High	High	Not Found	Not Found	High	0.003225	0.04472	2.68
FALSE	High	[R].DQTPDENEEVIVR.[I]	1xTMTpro [N-Term]	FALSE	2.86319e-07	9.3883e-06	1	1	4	Q9Y6M1	Q9Y6M1 [548-560]		0	1847.93	1.03869e+06	921256	896548	1.25244e+06	830686	914238	782561	1.05311e+06	879534	1.08806e+06	846709	999758	1.15844e+06		High	High	High	High	High	High	High	High	High	High	High	High	High	High	Not Found	Not Found	High	1.084e-05	3.777e-07	4.56
FALSE	High	[K].ISYIPDEEVSSPSPPQR.[A]	1xTMTpro [N-Term]	FALSE	4.29428e-07	9.3883e-06	1	1	2	Q9Y6M1	Q9Y6M1 [152-168]		0	2205.14	296778	308091	307051	304930	275531	282877	296670	307375	325843	345606	303467	360719	379767		High	High	High	High	High	High	High	High	High	High	High	High	High	High	Not Found	High	High	1.084e-05	5.462e-07	5.54
FALSE	High	[K].IAPAEGPDVSER.[M]	1xTMTpro [N-Term]	FALSE	1.15065e-05	9.3883e-06	1	1	1	Q9Y6M1	Q9Y6M1 [463-474]		0	1544.82	1.95065e+06	1.69859e+06	1.65999e+06	2.03002e+06	1.61722e+06	1.71543e+06	1.68375e+06	2.11142e+06	1.80434e+06	1.99999e+06	1.80828e+06	1.93649e+06	2.13755e+06		High	High	High	High	Not Found	High	High	High	High	High	High	High	High	High	Not Found	Not Found	High	1.084e-05	1.055e-05	4.04
FALSE	High	[K].LKEENFFNPK.[E]	2xTMTpro [K2; K10]; 1xTMTpro [N-Term]	FALSE	8.4147e-05	3.33313e-05	1	1	1	Q9Y6M1	Q9Y6M1 [496-505]		1	2178.27	1.53246e+07	1.41555e+07	1.40593e+07	1.66106e+07	1.29892e+07	1.38562e+07	1.0357e+07	1.46685e+07	1.20162e+07	1.53068e+07	1.23269e+07	1.35442e+07	1.55717e+07		High	High	High	High	Not Found	High	High	High	High	High	High	High	High	High	Not Found	Not Found	High	2.968e-05	6.082e-05	4.47
FALSE	High	[K].ILAHNGLVGR.[L]	1xTMTpro [N-Term]	FALSE	6.56451e-05	2.36052e-05	1	1	1	Q9Y6M1	Q9Y6M1 [279-288]		0	1353.83	963492	941525	974369	1.41803e+06	966215	944458	868321	1.04507e+06	932998	1.08263e+06	997435	979918	1.0172e+06		High	High	High	High	High	High	High	High	High	High	High	High	High	High	High	High	High	2.669e-05	4.875e-05	3.84
FALSE	High	[K].LAEEIPLK.[I]	1xTMTpro [K8]	FALSE	0.0844293	0.00539282	1	1	1	Q9Y6M1	Q9Y6M1 [271-278]		0	1216.75	229247	216340	234683	75962.2	208891	246086	205800	155260	226947	231419	220003	246726	341017		High	High	High	High	Not Found	High	High	High	High	High	High	High	High	High	Not Found	Not Found	High	0.003538	0.05148	1.95
FALSE	High	[R].EIVQQVK.[Q]	1xTMTpro [K7]; 1xTMTpro [N-Term]	FALSE	0.0163739	0.0015372	1	1	1	Q9Y6M1	Q9Y6M1 [577-583]		0	1451.91	1.48142e+07	1.30789e+07	1.25829e+07	1.47531e+07	1.19082e+07	1.32162e+07	1.02746e+07	1.3086e+07	1.24457e+07	1.38307e+07	1.22583e+07	1.31955e+07	1.50241e+07		High	High	High	High	Not Found	High	High	High	High	High	High	High	High	High	Not Found	Not Found	High	0.00106	0.01037	3.03
FALSE	High	[K].ISYIPDEEVSSPSPPQR.[A]		FALSE	1.03067e-05	9.3883e-06	1	1	1	Q9Y6M1	Q9Y6M1 [152-168]		0	1900.93														No Quan Labels	High	High	High	High	Not Found	High	High	High	High	High	High	High	High	High	Not Found	Not Found	High	1.084e-05	9.568e-06	3.39
FALSE	High	[R].VPSSTAGR.[V]	1xTMTpro [N-Term]	FALSE	0.0185291	0.00184778	1	1	1	Q9Y6M1	Q9Y6M1 [516-523]		0	1078.62	686384	497451	501115	973407	518497	779866	667094	877799	735462	945134	699986	780973	490308		High	High	High	High	Not Found	High	High	High	High	High	High	High	High	High	Not Found	Not Found	High	0.001245	0.01174	1.98
FALSE	High	[K].YPQGVASQR.[S]	1xTMTpro [N-Term]	FALSE	0.000299559	4.19319e-05	1	1	3	Q9Y6M1	Q9Y6M1 [589-597]		0	1309.72	1.68791e+06	1.44265e+06	1.32025e+06	1.94797e+06	1.2729e+06	1.51944e+06	1.30858e+06	1.75266e+06	1.36275e+06	1.80895e+06	1.41457e+06	1.44334e+06	1.39564e+06		High	High	High	High	High	High	High	High	High	High	High	High	High	High	Not Found	Not Found	High	3.296e-05	0.0002022	2.8
FALSE	High	[K].TVNELQNLTSAEVIVPR.[D]		FALSE	2.08024e-05	9.3883e-06	1	1	1	Q9Y6M1	Q9Y6M1 [531-547]		0	1883.02														No Quan Labels	High	High	High	High	Not Found	High	High	High	High	High	High	High	High	High	Not Found	Not Found	High	1.084e-05	1.784e-05	4.31
FALSE	High	[K].ENSGAAEKPVTIHATPEGTSEACR.[M]	1xCarbamidomethyl [C23]; 1xTMTpro [K8]; 1xTMTpro [N-Term]	FALSE	8.9415e-10	9.3883e-06	1	1	1	Q9Y6M1	Q9Y6M1 [233-256]		0	3120.59	291776	276011	259026	291176	244139	258454	240765	268156	223198	249830	183885	238357	301825		High	High	High	High	Not Found	High	High	High	High	High	High	High	High	High	Not Found	Not Found	High	1.084e-05	2.059e-09	7.13
FALSE	High	[R].AIETLSGK.[V]	1xTMTpro [K8]; 1xTMTpro [N-Term]	FALSE	0.000720465	7.11043e-05	1	1	2	Q9Y6M1	Q9Y6M1 [54-61]		0	1426.88	1.14531e+07	1.06901e+07	1.05894e+07	1.17084e+07	9.95017e+06	1.0751e+07	8.82949e+06	1.01065e+07	1.02631e+07	1.18007e+07	1.00671e+07	1.09573e+07	1.20407e+07		High	High	High	High	Not Found	High	High	High	High	High	High	High	High	High	Not Found	Not Found	High	5.976e-05	0.0004707	3.91
FALSE	High	[K].ILAHNGLVGR.[L]	1xDeamidated [N5]	FALSE	0.000591724	7.11043e-05	1	1	1	Q9Y6M1	Q9Y6M1 [279-288]		0	1050.61														No Quan Labels	High	High	High	High	Not Found	High	High	High	High	High	High	High	High	High	Not Found	Not Found	High	5.641e-05	0.0003889	1.84
FALSE	High	[K].LPLAGQVLLK.[S]	1xTMTpro [K10]; 1xTMTpro [N-Term]	FALSE	0.000182661	4.19319e-05	1	1	1	Q9Y6M1	Q9Y6M1 [28-37]		0	1660.1	135039	139395	128933	150119	118829	118917	101433	125748	125215	138082	111379	127355	129104		High	High	High	High	Not Found	High	High	High	High	High	High	High	High	High	Not Found	Not Found	High	3.296e-05	0.000126	3.5
FALSE	High	[K].ILAHNGLVGR.[L]		FALSE	0.00039967	4.19319e-05	1	1	1	Q9Y6M1	Q9Y6M1 [279-288]		0	1049.62														No Quan Labels	High	High	High	High	Not Found	High	High	High	High	High	High	High	High	High	Not Found	Not Found	High	3.296e-05	0.0002674	2.98
FALSE	High	[K].LAEEIPLK.[I]	1xTMTpro [K8]; 1xTMTpro [N-Term]	FALSE	0.0512835	0.00388933	1	1	1	Q9Y6M1	Q9Y6M1 [271-278]		0	1520.95	478572	457791	423542	416397	448584	451675	351352	430034	342838	458772	356552	379982	477688		High	High	High	High	Not Found	High	High	High	High	High	High	High	High	High	Not Found	Not Found	High	0.002588	0.03112	2.65
FALSE	High	[K].ENSGAAEKPVTIHATPEGTSEACR.[M]	1xCarbamidomethyl [C23]; 1xTMTpro [K8]	FALSE	1.40982e-05	9.3883e-06	1	1	1	Q9Y6M1	Q9Y6M1 [233-256]		0	2816.38	155926	149526	178456	55963	150349	153911	152488	128061	163970	142698	147850	182582	182638		High	High	High	High	Not Found	High	High	High	High	High	High	High	High	High	Not Found	Not Found	High	1.084e-05	1.266e-05	4.97
FALSE	High	[K].LSGHQFENYSFK.[I]	1xTMTpro [K12]; 1xTMTpro [N-Term]	FALSE	3.44509e-05	2.36052e-05	1	1	1	Q9Y6M1	Q9Y6M1 [140-151]		0	2065.1	5.68471e+06	5.02685e+06	5.12378e+06	7.12288e+06	4.78591e+06	5.27467e+06	4.22827e+06	5.46165e+06	4.85543e+06	5.91477e+06	4.71737e+06	5.038e+06	7.02591e+06		High	High	High	High	Not Found	High	High	High	High	High	High	High	High	High	Not Found	Not Found	High	2.669e-05	2.779e-05	4.07
FALSE	High	[K].EADETK.[L]	1xTMTpro [K6]; 1xTMTpro [N-Term]	FALSE	0.0739684	0.004893	1	1	1	Q9Y6M1	Q9Y6M1 [265-270]		0	1300.72	721507	424849	431612	393762	497258	496007	619490	782902	762741	1.00187e+06	964652	785966	495541		High	High	High	High	Not Found	High	High	High	High	High	High	High	High	High	Not Found	Not Found	High	0.003236	0.04498	2.14
FALSE	High	[K].TVNELQNLTSAEVIVPR.[D]	1xTMTpro [N-Term]	FALSE	5.29632e-09	9.3883e-06	1	1	1	Q9Y6M1	Q9Y6M1 [531-547]		0	2187.23	359035	355833	332629	536944	328752	351525	279330	414514	317629	398145	323964	328209	313437		High	High	High	High	Not Found	High	High	High	High	High	High	High	High	High	Not Found	High	High	1.084e-05	1.028e-08	5.48
FALSE	High	[K].ELLQEQLEQLQR.[E]	1xTMTpro [N-Term]	FALSE	1.3787e-06	9.3883e-06	1	1	2	Q9Y6K9	Q9Y6K9 [327-338]		0	1831.02	796274	770872	691572	818096	704555	686747	449523	516696	522647	617982	544210	592418	570284		High	High	High	High	Not Found	High	High	High	High	High	High	High	High	High	Not Found	Not Found	High	1.084e-05	1.569e-06	4.37
FALSE	High	[R].QSNQILR.[E]	1xTMTpro [N-Term]	FALSE	0.034774	0.00307797	1	1	1	Q9Y6K9	Q9Y6K9 [67-73]		0	1162.69	538807	503627	452876	826034	452609	455544	287417	413646	322795	383420	346854	343295	364277		High	High	High	High	Not Found	High	High	High	High	High	High	High	High	High	Not Found	Not Found	High	0.002058	0.02158	2.42
FALSE	High	[R].ERCEELLHFQASQR.[E]	1xCarbamidomethyl [C3]; 1xTMTpro [N-Term]	FALSE	8.12798e-05	3.33313e-05	1	1	1	Q9Y6K9	Q9Y6K9 [74-87]		1	2107.07	175170	173933	208500	167339	171283	175170	135085	181630	157225	181676	149870	174027	149166		High	High	High	High	Not Found	High	High	High	High	High	High	High	High	High	Not Found	Not Found	High	2.968e-05	5.91e-05	4.69
FALSE	High	[K].QQLQQAEEALVAK.[Q]	1xTMTpro [K13]; 1xTMTpro [N-Term]	FALSE	2.56539e-05	9.3883e-06	1	1	2	Q9Y6K9	Q9Y6K9 [265-277]		0	2064.19	343414	326914	323300	380381	297600	311633	190302	233761	219630	268492	211921	251416	238999		High	High	High	High	Not Found	High	High	High	High	High	High	High	High	High	High	High	High	1.084e-05	2.146e-05	4.67
FALSE	High	[R].CLEENQELR.[D]	1xCarbamidomethyl [C1]; 1xTMTpro [N-Term]	FALSE	0.00140772	0.000100222	1	1	1	Q9Y6K9	Q9Y6K9 [54-62]		0	1494.75	428403	367762	366565	541038	323009	355369	278180	385651	308091	408369	323073	369578	352917		High	High	High	High	High	High	High	High	High	High	High	High	High	High	Not Found	Not Found	High	7.473e-05	0.0008978	2.29
FALSE	High	[R].EALQQQHSVQVDQLR.[M]	1xTMTpro [N-Term]	FALSE	3.36558e-08	9.3883e-06	1	1	2	Q9Y6K9	Q9Y6K9 [189-203]		0	2083.12	1.09983e+06	1.07137e+06	1.03229e+06	1.38419e+06	1.0609e+06	1.14076e+06	741105	872240	773716	935042	744729	875486	955415		High	High	High	High	High	High	High	High	High	High	High	High	High	High	High	High	High	1.084e-05	5.477e-08	6.18
FALSE	High	[K].AQVTSLLGELQESQSR.[L]	1xTMTpro [N-Term]	FALSE	3.95991e-07	9.3883e-06	1	1	2	Q9Y6K9	Q9Y6K9 [144-159]		0	2050.11	1.66639e+06	1.65341e+06	1.56344e+06	1.81028e+06	1.56447e+06	1.60819e+06	1.66265e+06	1.98726e+06	1.87841e+06	2.001e+06	1.75038e+06	2.00443e+06	1.54944e+06		High	High	High	High	High	High	High	High	High	High	High	High	High	High	Not Found	Not Found	High	1.084e-05	5.063e-07	5.8
FALSE	High	[RK].WSLIAK.[HI]	1xTMTpro [K6]; 1xTMTpro [N-Term]	FALSE	0.148813	0.00852065	1	2	1	Q9Y6K8	Q9Y6K8 [180-185]		0	1325.84	7.70304e+06	5.51511e+06	7.83618e+06	9.33847e+06	5.81619e+06	5.33296e+06	6.16882e+06	7.30071e+06	6.10733e+06	6.5391e+06	5.94996e+06	7.05636e+06	6.1584e+06		High	High	High	High	Not Found	High	High	High	High	High	High	High	High	High	High	Not Found	High	0.00558	0.09411	2.68
FALSE	High	[K].AIDIILR.[C]	1xTMTpro [N-Term]	FALSE	0.0426771	0.00344897	1	1	1	Q9Y6K5	Q9Y6K5 [437-443]		0	1117.73	597261	577351	558214	537928	514544	514801	384045	383788	400809	440869	365112	428132	1.67289e+06		High	High	High	High	Not Found	High	High	High	High	High	High	High	High	High	Not Found	Not Found	High	0.002309	0.02609	2.16
FALSE	High	[R].ASLESWWQNPVPGLR.[L]	1xTMTpro [N-Term]	FALSE	0.000150462	3.33313e-05	1	1	1	Q9Y6K5	Q9Y6K5 [103-117]		0	2044.09	305336	290498	274600	342338	251042	275888	230244	312698	319796	334817	292817	315022	567369		High	High	High	High	Not Found	High	High	High	High	High	High	High	High	High	Not Found	Not Found	High	2.968e-05	0.0001043	4.59
FALSE	High	[R].DGTSVQPWDVMPALLYQTPAGDLDK.[F]	1xDeamidated [Q6]; 1xTMTpro [K25]; 1xTMTpro [N-Term]	FALSE	0.0135939	0.00125673	1	1	1	Q9Y6K5	Q9Y6K5 [733-757]		0	3326.71	37284.1	38903.8	31575.2	50627.8	40322.3	37682.2	26721.6	29388.4	34679.1	30330.3	31155.6	26517.4	47421.2		High	High	High	High	Not Found	High	High	High	High	High	High	High	High	High	Not Found	Not Found	High	0.0008527	0.00866	1.67
FALSE	High	[R].ALGALAAALR.[E]	1xTMTpro [N-Term]	FALSE	0.00771661	0.000659122	1	1	1	Q9Y6K5	Q9Y6K5 [32-41]		0	1230.79	145229	134499	122678	137834	116507	123723	83557.8	94144.9	80653.8	84692.5	82833.6	93973.9	379364		High	High	High	High	Not Found	High	High	High	High	High	High	High	High	High	Not Found	Not Found	High	0.0004576	0.004932	2.57
FALSE	High	[R].AQLEACQQER.[Q]	1xCarbamidomethyl [C6]; 1xTMTpro [N-Term]	FALSE	5.99599e-05	2.36052e-05	1	1	1	Q9Y6K5	Q9Y6K5 [845-854]		0	1536.78	566210	482091	497210	463327	487739	489768	58176.9	66294.6	79007.2	89397.2	41995.8	90212.9	2.14449e+06		High	High	High	High	Not Found	High	High	High	High	High	High	High	High	High	Not Found	Not Found	High	2.669e-05	4.511e-05	3.39
FALSE	High	[R].KGLYEGTGR.[L]	1xTMTpro [N-Term]	FALSE	0.0932782	0.00586513	2	2	1	Q9Y6K1; Q9UBC3	Q9Y6K1 [721-729]; Q9UBC3 [662-670]		1	1284.72	233816	211103	210855	424796	218056	333673	421303	276340	423943	475057	421625	403672	225549	Shared	High	High	High	High	Not Found	High	High	High	High	High	High	High	High	High	Not Found	High	High	0.003792	0.05687	1.83
FALSE	High	[R].HLFAPLK.[ED]	1xTMTpro [K7]; 1xTMTpro [N-Term]	FALSE	0.002077	0.000245456	2	2	1	Q9Y6K1; Q9UBC3	Q9Y6K1 [900-906]; Q9UBC3 [841-847]		0	1433.91	515316	484561	435349	661840	445250	466630	1.18751e+06	1.50079e+06	1.10285e+06	1.22925e+06	1.04838e+06	1.18149e+06	791950	Shared	High	High	High	High	Not Found	High	High	High	High	High	High	High	High	High	Not Found	Not Found	High	0.000174	0.001315	2.81
FALSE	High	[R].SWSVPVIR.[H]		FALSE	0.0186384	0.00184778	2	2	1	Q9Y6K1; Q9UBC3	Q9Y6K1 [892-899]; Q9UBC3 [833-840]		0	943.536														No Quan Labels	High	High	High	High	High	High	High	High	High	High	High	High	High	High	Not Found	Not Found	High	0.001248	0.01183	2.2
FALSE	High	[K].AGDDEPEYEDGR.[G]	1xTMTpro [N-Term]	FALSE	4.65132e-05	2.36052e-05	1	1	4	Q9Y6K1	Q9Y6K1 [277-288]		0	1656.73	320910	318245	291787	319906	301034	334268	565771	702952	599182	683758	565446	654903	386478		High	High	High	High	Not Found	High	High	High	High	High	High	High	High	High	Not Found	Not Found	High	2.669e-05	3.604e-05	3.27
FALSE	High	[R].EVLMCGNNNCCR.[C]	3xCarbamidomethyl [C5; C10; C11]; 1xTMTpro [N-Term]	FALSE	0.00140772	0.000100222	1	1	1	Q9Y6K1	Q9Y6K1 [545-556]		0	1830.8	297371	385830	321646	390259	277713	373247	235759	303439	277838	346092	229847	294112	767522		High	High	High	High	Not Found	High	High	High	High	High	High	High	High	High	Not Found	High	High	7.473e-05	0.0008946	3.12
FALSE	High	[R].VLSLFDGIATGLLVLK.[D]	1xTMTpro [K16]; 1xTMTpro [N-Term]	FALSE	0.0103249	0.000956028	1	1	1	Q9Y6K1	Q9Y6K1 [636-651]		0	2267.42	33905.4	39006.6	27635.9	49446.2	25019.2	25019.2	21466.2	44346	38343	33259.5	25019.2	41521.3	26484.8		High	High	High	High	Not Found	High	High	High	High	High	High	High	High	High	Not Found	Not Found	High	0.0006506	0.006573	1.98
FALSE	High	[R].FLESNPVMIDAK.[E]	1xTMTpro [K12]	FALSE	0.00302745	0.00034506	1	1	2	Q9Y6K1	Q9Y6K1 [772-783]		0	1667.9	153316	166126	149095	138262	153604	146392	201651	209239	217496	233355	219527	226878	188393		High	High	High	High	Not Found	High	High	High	High	High	High	High	High	High	Not Found	Not Found	High	0.0002316	0.001919	2.11
FALSE	High	[R].LFFEFYR.[L]	1xTMTpro [N-Term]	FALSE	0.016667	0.0015825	1	1	1	Q9Y6K1	Q9Y6K1 [730-736]		0	1325.72	295024	248512	238547	336400	245130	227669	612429	790154	665433	663879	574616	744068	346417		High	High	High	High	Not Found	High	High	High	High	High	High	High	High	High	Not Found	Not Found	High	0.001084	0.01056	2.71
FALSE	High	[R].VFGFPVHYTDVSNMSR.[L]	1xTMTpro [N-Term]	FALSE	8.66739e-07	9.3883e-06	1	1	1	Q9Y6K1	Q9Y6K1 [867-882]		0	2160.09	1.37689e+06	1.31886e+06	1.37689e+06	1.75312e+06	1.40175e+06	1.33474e+06	1.83406e+06	2.26852e+06	2.0781e+06	2.09716e+06	1.8081e+06	2.07974e+06	1.54448e+06		High	High	High	High	Not Found	High	High	High	High	High	High	High	High	High	Not Found	High	High	1.084e-05	1.03e-06	5.14
FALSE	High	[R].GFGIGELVWGK.[L]	1xTMTpro [K11]; 1xTMTpro [N-Term]	FALSE	0.00177295	0.000180548	1	1	1	Q9Y6K1	Q9Y6K1 [289-299]		0	1771.04	287588	237146	261817	283418	286958	271245	675069	766990	753732	755543	710333	712603	340394		High	High	High	High	Not Found	High	High	High	High	High	High	High	High	High	Not Found	Not Found	High	0.000129	0.001124	3.9
FALSE	High	[R].WVMWFGDGK.[F]	1xOxidation [M3]; 1xTMTpro [K9]; 1xTMTpro [N-Term]	FALSE	0.0160855	0.00150644	1	1	1	Q9Y6K1	Q9Y6K1 [327-335]		0	1749.93	114620	109913	119239	144093	112653	132583	143582	207600	178240	189548	165122	187812	149287		High	High	High	High	Not Found	High	High	High	High	High	High	High	High	High	Not Found	Not Found	High	0.001027	0.01021	2.22
FALSE	High	[K].VKEIIDER.[T]	1xTMTpro [K2]; 1xTMTpro [N-Term]	FALSE	0.0709943	0.00482896	1	1	1	Q9Y6K1	Q9Y6K1 [467-474]		1	1609.98	868714	766684	755404	860182	772572	814757	2.49921e+06	3.10991e+06	2.79389e+06	2.93969e+06	2.52985e+06	2.8474e+06	1.60894e+06		High	High	High	High	Not Found	High	High	High	High	High	High	High	High	High	Not Found	Not Found	High	0.003165	0.04285	2.25
FALSE	High	[K].LELQECLEHGR.[I]	1xCarbamidomethyl [C6]; 1xTMTpro [N-Term]	FALSE	0.000231905	4.19319e-05	1	1	1	Q9Y6K1	Q9Y6K1 [813-823]		0	1687.88	73825.4	86650.2	68490.5	79214.2	93817.5	64556.8	85195.5	111385	71271.5	105108	88975.9	86359	67168.1		High	High	High	High	Not Found	High	High	High	High	High	High	High	High	High	Not Found	Not Found	High	3.296e-05	0.0001586	3.73
FALSE	High	[K].LFQLPTPPLSR.[H]	1xTMTpro [N-Term]	FALSE	0.000256716	4.19319e-05	1	1	5	Q9Y6K0	Q9Y6K0 [35-45]		0	1572.94	505820	461691	476911	695361	450133	462406	397155	551652	416653	488429	438358	456287	382160		High	High	High	High	High	High	High	High	High	High	High	High	High	High	Not Found	High	High	3.296e-05	0.000175	3.32
FALSE	High	[R].SLLEPLMQGYWEWLVR.[R]	1xOxidation [M7]; 1xTMTpro [N-Term]	FALSE	1.87027e-05	9.3883e-06	1	1	1	Q9Y6K0	Q9Y6K0 [62-77]		0	2340.24	73034.4	66644.1	72555.5	76011.4	65597.4	63353.7	50287.9	69328.5	68217.3	60542.9	67648.8	72196.6	42920.1		High	High	High	High	Not Found	High	High	High	High	High	High	High	High	High	Not Found	Not Found	High	1.084e-05	1.628e-05	3.64
FALSE	High	[K].LFQLPTPPLSR.[H]		FALSE	0.0044946	0.000426729	1	1	1	Q9Y6K0	Q9Y6K0 [35-45]		0	1268.74														No Quan Labels	High	High	High	High	Not Found	High	High	High	High	High	High	High	High	High	Not Found	Not Found	High	0.0002936	0.002881	2.56
FALSE	High	[R].VIFTGGVGK.[N]	1xTMTpro [K9]; 1xTMTpro [N-Term]	FALSE	0.000107614	3.33313e-05	1	1	2	Q9Y6K0	Q9Y6K0 [268-276]		0	1485.93	6.90683e+06	5.70119e+06	6.85352e+06	8.01787e+06	6.08691e+06	6.10283e+06	5.37789e+06	6.76552e+06	5.93973e+06	6.29127e+06	5.92736e+06	5.70317e+06	5.02224e+06		High	High	High	High	Not Found	High	High	High	High	High	High	High	High	High	Not Found	Not Found	High	2.968e-05	7.613e-05	3.35
FALSE	High	[R].LMAESTGLELSDEVAALLAEDVCYR.[L]	1xCarbamidomethyl [C23]; 1xTMTpro [N-Term]	FALSE	4.85739e-09	9.3883e-06	1	1	1	Q9Y6J9	Q9Y6J9 [19-43]		0	3059.52	154290	174790	154968	209746	161559	164563	88871.8	155647	169038	164659	146363	151803	73676.2		High	High	High	High	Not Found	High	High	High	High	High	High	High	High	High	Not Found	Not Found	High	1.084e-05	9.499e-09	6.7
FALSE	High	[K].YYHQVTR.[A]	1xTMTpro [N-Term]	FALSE	0.00201316	0.000239044	1	1	1	Q9Y6J9	Q9Y6J9 [160-166]		0	1270.69	942514	823599	785428	1.18698e+06	781775	917464	545886	622080	614217	708523	557694	608687	697075		High	High	High	High	Not Found	High	High	High	High	High	High	High	High	High	Not Found	Not Found	High	0.0001713	0.001276	2.77
FALSE	High	[R].EGELYFPEDR.[E]	1xTMTpro [N-Term]	FALSE	0.00285377	0.000328432	1	1	1	Q9Y6J9	Q9Y6J9 [96-105]		0	1558.77	2.02851e+06	1.86175e+06	1.65114e+06	2.25101e+06	1.58922e+06	1.79905e+06	992746	1.3044e+06	1.15687e+06	1.32231e+06	1.13665e+06	1.21779e+06	1.52937e+06		High	High	High	High	Not Found	High	High	High	High	High	High	High	High	High	Not Found	Not Found	High	0.0002231	0.001812	3.39
FALSE	High	[R].EATQNSSQFMK.[H]	1xTMTpro [K11]; 1xTMTpro [N-Term]	FALSE	9.89606e-05	3.33313e-05	1	1	1	Q9Y6J9	Q9Y6J9 [46-56]		0	1878.99	786274	719981	672286	989844	648034	701390	509793	643183	562648	673609	565453	545919	614553		High	High	High	High	Not Found	High	High	High	High	High	High	High	High	High	Not Found	Not Found	High	2.968e-05	7.06e-05	4.27
FALSE	High	[R].WALSDYSLYLPL.[-]	1xTMTpro [N-Term]	FALSE	0.00439308	0.000426729	1	1	2	Q9Y6J9	Q9Y6J9 [611-622]		0	1744.95	217058	335032	183110	266003	235039	201462	100950	136702	156456	192721	123222	163890	106095		High	High	High	High	Not Found	High	High	High	High	High	High	High	High	High	Not Found	Not Found	High	0.0002899	0.00281	2.67
FALSE	High	[R].NPHLCLGPYVR.[C]	1xCarbamidomethyl [C5]	FALSE	0.000306077	4.19319e-05	1	1	1	Q9Y6J9	Q9Y6J9 [226-236]		0	1325.68														No Quan Labels	High	High	High	High	Not Found	High	High	High	High	High	High	High	High	High	Not Found	Not Found	High	3.296e-05	0.0002063	2.79
FALSE	High	[R].LFQTAFPAPYGPSPASR.[Y]	1xTMTpro [N-Term]	FALSE	4.62284e-06	9.3883e-06	1	1	2	Q9Y6J9	Q9Y6J9 [577-593]		0	2111.12	377684	355473	354737	483423	340567	393668	143757	189811	149525	180752	167774	173345	216159		High	High	High	High	Not Found	High	High	High	High	High	High	High	High	High	Not Found	Not Found	High	1.084e-05	4.659e-06	4.9
FALSE	High	[K].GCAETAVR.[V]	1xCarbamidomethyl [C2]; 1xTMTpro [N-Term]	FALSE	0.0136774	0.00125673	1	1	2	Q9Y6J9	Q9Y6J9 [121-128]		0	1167.61	604887	556452	530270	653398	564074	587854	496488	466134	461726	495038	421569	497397	468917		High	High	High	High	Not Found	High	High	High	High	High	High	High	High	High	High	Not Found	High	0.0008609	0.008682	2.16
FALSE	High	[R].FVEIPR.[E]		FALSE	0.118446	0.00715942	1	1	1	Q9Y6J9	Q9Y6J9 [9-14]		0	760.435														No Quan Labels	High	High	High	High	Not Found	High	High	High	High	High	High	High	High	High	Not Found	Not Found	High	0.004631	0.07327	1.47
FALSE	High	[R].LMAESTGLELSDEVAALLAEDVCYR.[L]	1xCarbamidomethyl [C23]; 1xOxidation [M2]; 1xTMTpro [N-Term]	FALSE	2.18206e-09	9.3883e-06	1	1	2	Q9Y6J9	Q9Y6J9 [19-43]		0	3075.52	37027	38046.2	34569	34783.1	38106.5	33793.4	15975.6	17902.5	25587.5	30510.8	18761.3	33169.2	17928.4		High	High	High	High	Not Found	High	High	High	High	High	High	High	High	High	Not Found	Not Found	High	1.084e-05	4.618e-09	6.11
FALSE	High	[K].AQAAEPNR.[G]	1xTMTpro [N-Term]	FALSE	0.00345716	0.000379485	1	1	2	Q9Y6J9	Q9Y6J9 [374-381]		0	1160.63	284580	212845	202205	349929	251997	311386	249077	188620	240717	244617	230508	212504	181396		High	High	High	High	High	High	High	High	High	High	High	High	High	High	High	Not Found	High	0.0002547	0.0022	2.45
FALSE	High	[R].EVNLVELALATNIPK.[G]	1xTMTpro [K15]; 1xTMTpro [N-Term]	FALSE	2.68887e-06	9.3883e-06	1	1	1	Q9Y6J9	Q9Y6J9 [106-120]		0	2232.35	1.06162e+06	965346	1.00096e+06	1.15644e+06	924468	945569	460915	638951	588130	612024	579261	601416	609486		High	High	High	High	Not Found	High	High	High	High	High	High	High	High	High	High	Not Found	High	1.084e-05	2.866e-06	4.16
FALSE	High	[K].SVSHDLEQLHR.[L]	1xTMTpro [N-Term]	FALSE	3.05763e-05	9.3883e-06	1	1	2	Q9Y6J9	Q9Y6J9 [205-215]		0	1624.87	157360	147691	157118	169911	145327	167548	124988	124953	123484	125953	108520	119955	139902		High	High	High	High	High	High	High	High	High	High	High	High	High	High	Not Found	Not Found	High	1.084e-05	2.513e-05	3.93
FALSE	High	[R].RFVEIPR.[E]	1xTMTpro [N-Term]	FALSE	0.113042	0.00685099	1	1	1	Q9Y6J9	Q9Y6J9 [8-14]		1	1220.74	500160	449237	448007	631894	420360	482252	284639	348101	295775	340970	264796	304756	379058		High	High	High	High	Not Found	High	High	High	High	High	High	High	High	High	Not Found	Not Found	High	0.004435	0.06981	3.16
FALSE	High	[R].GSGGGGPASASGPAASESRPLPR.[V]	1xTMTpro [N-Term]	FALSE	4.80515e-09	9.3883e-06	1	1	2	Q9Y6J9	Q9Y6J9 [504-526]		0	2327.2	638802	564856	555064	654510	530639	595160	336204	382639	352854	423224	363904	379261	433584		High	High	High	High	Not Found	High	High	High	High	High	High	High	High	High	Not Found	Not Found	High	1.084e-05	9.408e-09	6.2
FALSE	High	[K].RLPILSSQAGATGK.[D]	1xTMTpro [K14]; 1xTMTpro [N-Term]	FALSE	0.000137117	3.33313e-05	1	1	1	Q9Y6J0	Q9Y6J0 [1411-1424]		1	2007.22	278311	273942	248232	320315	273353	245753	319917	391023	311307	382058	328457	356151	297830		High	High	High	High	Not Found	High	High	High	High	High	High	High	High	High	Not Found	Not Found	High	2.968e-05	9.574e-05	4.67
FALSE	High	[R].GDLPGEPVAFPQGLPAGAEEQR.[Q]	1xTMTpro [N-Term]	FALSE	1.23111e-08	9.3883e-06	1	1	1	Q9Y6J0	Q9Y6J0 [1484-1505]		0	2539.31	112655	100941	114642	101553	104942	105526	96295	135677	118732	145885	129113	153463	110124		High	High	High	High	High	High	High	High	High	High	High	High	High	High	Not Found	Not Found	High	1.084e-05	2.203e-08	5.29
FALSE	High	[K].LLEDTESGK.[T]	1xTMTpro [K9]; 1xTMTpro [N-Term]	FALSE	6.82157e-05	2.36052e-05	1	1	1	Q9Y6J0	Q9Y6J0 [1849-1857]		0	1599.91	870662	762531	750885	902019	726884	735885	765886	844746	757005	823408	766283	770296	682107		High	High	High	High	Not Found	High	High	High	High	High	High	High	High	High	Not Found	Not Found	High	2.669e-05	5.054e-05	3.85
FALSE	High	[K].EAQEAEAFALYHK.[A]	1xTMTpro [K13]; 1xTMTpro [N-Term]	FALSE	2.32532e-06	9.3883e-06	1	1	1	Q9Y6J0	Q9Y6J0 [30-42]		0	2115.14	1.27567e+06	1.13406e+06	1.27315e+06	1.47981e+06	1.18497e+06	1.15725e+06	1.25887e+06	1.65106e+06	1.49372e+06	1.50893e+06	1.38967e+06	1.45176e+06	1.31613e+06		High	High	High	High	Not Found	High	High	High	High	High	High	High	High	High	Not Found	Not Found	High	1.084e-05	2.513e-06	5.85
FALSE	High	[R].SQDSTAVALSDSSSTQDFFNEPTSLLEGSR.[K]		FALSE	0.00404251	0.000403344	1	1	1	Q9Y6J0	Q9Y6J0 [1375-1404]		0	3176.45														No Quan Labels	High	High	High	High	Not Found	High	High	High	High	High	High	High	High	High	Not Found	Not Found	High	0.0002769	0.002594	2.55
FALSE	High	[R].HAFEEGLR.[C]	1xTMTpro [N-Term]	FALSE	0.000222846	4.19319e-05	1	1	1	Q9Y6J0	Q9Y6J0 [145-152]		0	1262.68	122628	105070	121691	146072	119253	128816	136163	159848	143558	142777	143558	154726	95497.5		High	High	High	High	Not Found	High	High	High	High	High	High	High	High	High	High	Not Found	High	3.296e-05	0.0001519	3.18
FALSE	High	[R].AGPTEPMDTSEATVCHSDLER.[T]	1xCarbamidomethyl [C15]; 1xTMTpro [N-Term]	FALSE	1.88714e-08	9.3883e-06	1	1	1	Q9Y6J0	Q9Y6J0 [1755-1775]		0	2607.2	53091.3	48014.8	46701.5	50633.8	47397.5	47430.7	53695.1	58202.8	59022.6	56326.1	50727.6	50371.6	56913.3		High	High	High	High	Not Found	High	High	High	High	High	High	High	High	High	Not Found	Not Found	High	1.084e-05	3.24e-08	5.99
FALSE	High	[R].QASGDTPTTPK.[H]	1xTMTpro [K11]	FALSE	0.0123058	0.00110927	1	1	1	Q9Y6J0	Q9Y6J0 [1919-1929]		0	1406.74	154247	150893	168484	141692	163916	176707	185005	200460	221134	262401	248805	253943	197511		High	High	High	High	Not Found	High	High	High	High	High	High	High	High	High	Not Found	Not Found	High	0.0007527	0.007807	2.18
FALSE	High	[K].TLLLDAYR.[V]		FALSE	0.0267189	0.00258189	1	1	1	Q9Y6J0	Q9Y6J0 [1858-1865]		0	964.546														No Quan Labels	High	High	High	High	Not Found	High	High	High	High	High	High	High	High	High	Not Found	Not Found	High	0.001733	0.01681	1.83
FALSE	High	[K].LVQPIPFFTWK.[C]	1xTMTpro [K11]; 1xTMTpro [N-Term]	FALSE	0.000796537	7.11043e-05	1	1	1	Q9Y6J0	Q9Y6J0 [261-271]		0	1984.19	33029	26481.6	28938.7	36331.4	31904.2	27251.5	36147.8	61405.3	53957.2	51915.7	40802.2	50169.3	23973.3		High	High	High	High	High	High	High	High	High	High	High	High	High	High	Not Found	Not Found	High	5.976e-05	0.0005202	2.71
FALSE	High	[R].GELPPELVQQMEGR.[R]	1xTMTpro [N-Term]	FALSE	3.46124e-06	9.3883e-06	1	1	1	Q9Y6J0	Q9Y6J0 [1166-1179]		0	1887	155575	138678	168495	159269	120677	139258	145252	157440	147533	193768	148849	169988	135638		High	High	High	High	Not Found	High	High	High	High	High	High	High	High	High	Not Found	Not Found	High	1.084e-05	3.594e-06	3.3
FALSE	High	[K].IGHVALR.[L]	1xTMTpro [N-Term]	FALSE	0.00843251	0.000716193	1	1	2	Q9Y6J0	Q9Y6J0 [130-136]		0	1069.68	323547	269005	290120	320993	304895	300959	405624	430346	409791	432138	390684	406975	285837		High	High	High	High	Not Found	High	High	High	High	High	High	High	High	High	Not Found	High	High	0.0004919	0.005385	3.29
FALSE	High	[K].GVAYDLGR.[V]	1xTMTpro [N-Term]	FALSE	0.00709834	0.000598947	1	1	1	Q9Y6J0	Q9Y6J0 [1873-1880]		0	1154.65	551223	478584	485907	525275	424555	482963	540840	635794	605080	654859	576287	610553	479720		High	High	High	High	Not Found	High	High	High	High	High	High	High	High	High	Not Found	Not Found	High	0.0004164	0.004529	2.83
FALSE	High	[R].LAFLYTYSK.[T]	1xTMTpro [K9]; 1xTMTpro [N-Term]	FALSE	0.0350695	0.00309154	1	1	1	Q9Y6J0	Q9Y6J0 [1533-1541]		0	1714.01	39646.5	48517.6	39026.5	48280.8	34774.9	37715.6	34525.7	58761.2	47168.9	46723.9	44276.5	52731.3	34041.7		High	High	High	High	Not Found	High	High	High	High	High	High	High	High	High	Not Found	Not Found	High	0.002058	0.02162	1.88
FALSE	High	[R].GKNEESLESTEGFR.[A]	1xTMTpro [K2]; 1xTMTpro [N-Term]	FALSE	9.1794e-06	9.3883e-06	1	1	1	Q9Y6J0	Q9Y6J0 [1434-1447]		1	2191.15	404994	299249	346725	332093	332760	342872	489268	500825	447910	498231	502264	464314	355139		High	High	High	High	Not Found	High	High	High	High	High	High	High	High	High	Not Found	Not Found	High	1.084e-05	8.621e-06	3.69
FALSE	High	[R].SQDSTAVALSDSSSTQDFFNEPTSLLEGSR.[K]	1xTMTpro [N-Term]	FALSE	3.83357e-07	9.3883e-06	1	1	1	Q9Y6J0	Q9Y6J0 [1375-1404]		0	3480.66	14359.9	16658.9	17269.8	18324.8	11105.9	11137.3	17904.2	14097.9	19666.4	12476.5	16428.1	15574.7	10880.9		High	High	High	High	Not Found	High	High	High	High	High	High	High	High	High	Not Found	Not Found	High	1.084e-05	4.936e-07	5.22
FALSE	High	[K].IFEEQPCLR.[K]	1xCarbamidomethyl [C7]; 1xTMTpro [N-Term]	FALSE	0.0127785	0.0011386	1	1	1	Q9Y6J0	Q9Y6J0 [201-209]		0	1495.79	865512	858926	834450	1.00033e+06	750118	825573	1.11963e+06	1.37004e+06	1.15458e+06	1.21633e+06	1.15063e+06	1.22282e+06	899669		High	High	High	High	Not Found	High	High	High	High	High	High	High	High	High	Not Found	Not Found	High	0.0007854	0.008143	3.28
FALSE	High	[K].ISEESGETAK.[R]	1xTMTpro [K10]	FALSE	0.00202898	0.000239044	1	1	1	Q9Y6J0	Q9Y6J0 [382-391]		0	1354.7	176947	193131	195748	97650.4	198384	218680	246706	186699	241963	246939	245293	255282	168708		High	High	High	High	Not Found	High	High	High	High	High	High	High	High	High	Not Found	Not Found	High	0.0001713	0.001287	2.63
FALSE	High	[R].ETSAATLSPGASSR.[G]		FALSE	3.33253e-05	2.36052e-05	1	1	4	Q9Y6I9	Q9Y6I9 [237-250]		0	1334.65														No Quan Labels	High	High	High	High	High	High	High	High	High	High	High	High	High	High	Not Found	Not Found	High	2.669e-05	2.709e-05	3.66
FALSE	High	[R].GWDDGDTR.[S]	1xTMTpro [N-Term]	FALSE	0.00971334	0.000856492	1	1	1	Q9Y6I9	Q9Y6I9 [251-258]		0	1225.58	363850	289361	322155	418162	328519	402693	414948	497716	414909	501587	395976	473857	374696		High	High	High	High	Not Found	High	High	High	High	High	High	High	High	High	Not Found	Not Found	High	0.0005982	0.006168	2.82
FALSE	High	[R].CAVGSILSEGEESPSPELIDLYQK.[F]	1xCarbamidomethyl [C1]; 1xDeamidated [Q23]; 1xTMTpro [K24]; 1xTMTpro [N-Term]	FALSE	7.05574e-05	2.36052e-05	1	1	1	Q9Y6I9	Q9Y6I9 [94-117]		0	3230.66	74287.1	64521.2	76730.9	96979.8	68729.8	81920	59992.1	75693.1	64741.8	64741.8	66775.5	73561.3	51861.2		High	High	High	High	Not Found	High	High	High	High	High	High	High	High	High	Not Found	Not Found	High	2.669e-05	5.203e-05	3.45
FALSE	High	[K].WLWEPTAPEK.[G]	1xTMTpro [K10]; 1xTMTpro [N-Term]	FALSE	3.61179e-05	2.36052e-05	1	1	1	Q9Y6I9	Q9Y6I9 [301-310]		0	1865.05	3.63793e+06	3.24628e+06	3.25978e+06	3.84011e+06	3.40509e+06	3.39287e+06	3.08296e+06	3.74823e+06	3.28297e+06	3.37316e+06	2.94088e+06	3.47354e+06	2.78144e+06		High	High	High	High	Not Found	High	High	High	High	High	High	High	High	High	Not Found	Not Found	High	2.669e-05	2.906e-05	4.21
FALSE	High	[R].LEIYQEDQIHFMCPLAR.[Q]	1xCarbamidomethyl [C13]; 1xTMTpro [N-Term]	FALSE	2.28167e-07	9.3883e-06	1	1	2	Q9Y6I9	Q9Y6I9 [170-186]		0	2467.24	1.59451e+06	3.94148e+06	1.52894e+06	1.92785e+06	1.57342e+06	1.60751e+06	1.32756e+06	1.66924e+06	1.58291e+06	1.74425e+06	1.43377e+06	1.70534e+06	1.35084e+06		High	High	High	High	High	High	High	High	High	High	High	High	High	High	Not Found	High	High	1.084e-05	3.084e-07	6.14
FALSE	High	[R].SIAVYYDNPHMVPPDK.[C]	1xTMTpro [K16]	FALSE	0.00173052	0.000170625	1	1	1	Q9Y6I9	Q9Y6I9 [76-91]		0	2150.09	566619	565146	562019	449062	559510	540693	561173	469186	544960	586573	572704	601578	502138		High	High	High	High	Not Found	High	High	High	High	High	High	High	High	High	High	High	High	0.0001182	0.0011	2.87
FALSE	High	[R].SEHSYSESGASGSSFEELDLEGEGPLGESR.[L]	1xTMTpro [N-Term]	FALSE	3.0487e-10	9.3883e-06	1	1	1	Q9Y6I9	Q9Y6I9 [259-288]		0	3433.55	25987.8	25988.5	32720.2	27413.9	37386.6	28541.8	30528.9	39741.8	38838.5	41186.9	32305.9	44940.8	32249.2		High	High	High	High	Not Found	High	High	High	High	High	High	High	High	High	Not Found	Not Found	High	1.084e-05	7.781e-10	5.7
FALSE	High	[R].QGDFYVPEMK.[E]	1xTMTpro [K10]; 1xTMTpro [N-Term]	FALSE	0.000408922	4.19319e-05	1	1	1	Q9Y6I9	Q9Y6I9 [187-196]		0	1821.97	1.6042e+06	1.39018e+06	1.35516e+06	1.98355e+06	1.40024e+06	1.38725e+06	1.36662e+06	1.7883e+06	1.41818e+06	1.6109e+06	1.4475e+06	1.50344e+06	1.34415e+06		High	High	High	High	Not Found	High	High	High	High	High	High	High	High	High	Not Found	Not Found	High	3.296e-05	0.0002735	3.21
FALSE	High	[R].SIAVYYDNPHMVPPDK.[C]	1xTMTpro [K16]; 1xTMTpro [N-Term]	FALSE	1.47088e-06	9.3883e-06	1	1	1	Q9Y6I9	Q9Y6I9 [76-91]		0	2454.3	1.70315e+06	1.58813e+06	1.63747e+06	2.28536e+06	1.5967e+06	1.69069e+06	1.68616e+06	2.16064e+06	1.95616e+06	2.08443e+06	1.7766e+06	1.9581e+06	1.97129e+06		High	High	High	High	Not Found	High	High	High	High	High	High	High	High	High	Not Found	Not Found	High	1.084e-05	1.663e-06	4.37
FALSE	High	[R].NVTVAYK.[F]	1xTMTpro [K7]; 1xTMTpro [N-Term]	FALSE	0.0142721	0.00133525	1	1	1	Q9Y6I9	Q9Y6I9 [45-51]		0	1402.85	2.55284e+06	2.14553e+06	2.42778e+06	3.73822e+06	2.08856e+06	2.23086e+06	2.26967e+06	3.08899e+06	2.3665e+06	2.90499e+06	2.7452e+06	2.94565e+06	2.96578e+06		High	High	High	High	Not Found	High	High	High	High	High	High	High	High	High	Not Found	Not Found	High	0.000902	0.009062	3.02
FALSE	High	[R].NVTVAYK.[F]	1xTMTpro [K7]	FALSE	0.135959	0.00786991	1	1	1	Q9Y6I9	Q9Y6I9 [45-51]		0	1098.65	1.96156e+06	1.6494e+06	1.95986e+06	1.67957e+06	1.77875e+06	1.88673e+06	2.35098e+06	2.4641e+06	2.52073e+06	2.59276e+06	2.28207e+06	2.54179e+06	1.88946e+06		High	High	High	High	Not Found	High	High	High	High	High	High	High	High	High	Not Found	Not Found	High	0.005136	0.08482	2.21
FALSE	High	[R].VHPALDTYIK.[E]	1xTMTpro [K10]; 1xTMTpro [N-Term]	FALSE	6.16943e-05	2.36052e-05	1	1	1	Q9Y6I9	Q9Y6I9 [151-160]		0	1765.05	3.03264e+06	2.6857e+06	2.97546e+06	3.57001e+06	2.89841e+06	2.83378e+06	3.96977e+06	4.7851e+06	4.65273e+06	4.65692e+06	4.17026e+06	4.19842e+06	3.89274e+06		High	High	High	High	High	High	High	High	High	High	High	High	High	High	High	Not Found	High	2.669e-05	4.623e-05	3.68
FALSE	High	[R].LFTESCSISPK.[L]	1xCarbamidomethyl [C6]; 1xTMTpro [K11]	FALSE	0.000202113	4.19319e-05	1	1	1	Q9Y6I9	Q9Y6I9 [63-73]		0	1572.83	959805	971978	1.18443e+06	493243	966290	966879	1.07772e+06	767608	1.0419e+06	958771	948025	1.04713e+06	922577		High	High	High	High	Not Found	High	High	High	High	High	High	High	High	High	Not Found	Not Found	High	3.296e-05	0.0001389	3.03
FALSE	High	[R].LEIYQEDQIHFMCPLAR.[Q]	1xCarbamidomethyl [C13]	FALSE	9.9992e-05	3.33313e-05	1	1	1	Q9Y6I9	Q9Y6I9 [170-186]		0	2163.04														No Quan Labels	High	High	High	High	High	High	High	High	High	High	High	High	High	High	High	Not Found	High	2.968e-05	7.125e-05	3.64
FALSE	High	[R].ETSAATLSPGASSR.[G]	1xTMTpro [N-Term]	FALSE	4.99575e-07	9.3883e-06	1	1	2	Q9Y6I9	Q9Y6I9 [237-250]		0	1638.86	543102	439566	454746	590271	370871	371472	456097	575677	410159	471910	413593	478524	392106		High	High	High	High	Not Found	High	High	High	High	High	High	High	High	High	High	Not Found	High	1.084e-05	6.247e-07	4.09
FALSE	High	[R].VLFALSR.[L]	1xTMTpro [N-Term]	FALSE	0.0221905	0.00217366	1	1	1	Q9Y6I8	Q9Y6I8 [134-140]		0	1109.7	85561.2	76650.2	76741.6	110063	80922.3	78345.2	224441	271345	245190	245725	230592	223514	224956		High	High	High	High	Not Found	High	High	High	High	High	High	High	High	High	Not Found	Not Found	High	0.001467	0.01406	2.59
FALSE	High	[R].VLFALSR.[L]		FALSE	0.144855	0.00832587	1	1	1	Q9Y6I8	Q9Y6I8 [134-140]		0	805.493														No Quan Labels	High	High	High	High	High	High	High	High	High	High	High	High	High	High	Not Found	Not Found	High	0.005411	0.09078	2
FALSE	High	[R].ALQSYIQGK.[T]	1xTMTpro [K9]; 1xTMTpro [N-Term]	FALSE	7.66301e-05	3.33313e-05	1	1	2	Q9Y6I8	Q9Y6I8 [90-98]		0	1615.97	2.21972e+06	2.00721e+06	2.25803e+06	2.47471e+06	1.75869e+06	1.97303e+06	6.92566e+06	7.71401e+06	7.27436e+06	7.60905e+06	7.34816e+06	7.12375e+06	5.75586e+06		High	High	High	High	Not Found	High	High	High	High	High	High	High	High	High	Not Found	Not Found	High	2.968e-05	5.599e-05	4.19
FALSE	High	[R].EHLQNLENSAFTADR.[H]	1xTMTpro [N-Term]	FALSE	8.30093e-07	9.3883e-06	1	1	1	Q9Y6I4	Q9Y6I4 [116-130]		0	2049.03	143895	143050	134076	171047	120618	116216	120533	173024	138614	166781	128285	157965	159795		High	High	High	High	Not Found	High	High	High	High	High	High	High	High	High	Not Found	Not Found	High	1.084e-05	9.92e-07	5.34
FALSE	High	[R].SFTDLEELDETELYMCHK.[C]	1xCarbamidomethyl [C16]; 1xTMTpro [K18]; 1xTMTpro [N-Term]	FALSE	4.10919e-06	9.3883e-06	1	1	1	Q9Y6I4	Q9Y6I4 [370-387]		0	2868.39	96749.5	94374.4	78183.3	109881	83013.7	94744.7	71075.8	110823	88490.4	84320.7	73664.8	90806.9	72012.9		High	High	High	High	High	High	High	High	High	High	High	High	High	High	Not Found	Not Found	High	1.084e-05	4.188e-06	3.53
FALSE	High	[R].SQGDNNVSLVEEFRK.[T]	1xTMTpro [K15]; 1xTMTpro [N-Term]	FALSE	1.40119e-06	9.3883e-06	1	1	1	Q9Y6I4	Q9Y6I4 [210-224]		1	2330.26	751885	690332	669282	946885	597962	623750	658806	893317	766238	921074	727196	790850	780653		High	High	High	High	Not Found	High	High	High	High	High	High	High	High	High	Not Found	Not Found	High	1.084e-05	1.585e-06	2.82
FALSE	High	[R].SKNQENGPVCSLR.[D]	1xCarbamidomethyl [C10]; 1xTMTpro [K2]	FALSE	0.00432685	0.00041033	1	1	1	Q9Y6I4	Q9Y6I4 [353-365]		1	1792.93	62979.7	42888.6	48944.8	62380.6	49071.5	59281	56063.6	47779.5	51577	78882.4	54803.8	62364.3	56527.2		High	High	High	High	Not Found	High	High	High	High	High	High	High	High	High	Not Found	Not Found	High	0.0002851	0.002766	2.73
FALSE	High	[K].VLCLHLK.[R]	1xCarbamidomethyl [C3]; 1xTMTpro [K7]; 1xTMTpro [N-Term]	FALSE	0.0407448	0.00340555	1	1	1	Q9Y6I4	Q9Y6I4 [406-412]		0	1490.94	771951	742630	841608	851703	687738	767792	623279	879036	784344	908311	677640	859951	852255		High	High	High	High	Not Found	High	High	High	High	High	High	High	High	High	Not Found	Not Found	High	0.00227	0.02509	3.19
FALSE	High	[R].NKVDTYVEFPLR.[G]	1xTMTpro [K2]	FALSE	0.00189008	0.000209551	1	1	1	Q9Y6I4	Q9Y6I4 [422-433]		1	1784.99	228161	199538	213096	182607	184869	225967	227722	218215	257078	259832	255290	283145	266497		High	High	High	High	Not Found	High	High	High	High	High	High	High	High	High	High	Not Found	High	0.00015	0.001197	3.39
FALSE	High	[K].VNGSTTAICATGLR.[N]	1xCarbamidomethyl [C9]; 1xDeamidated [N2]; 1xTMTpro [N-Term]	FALSE	1.83472e-06	9.3883e-06	1	1	1	Q9Y6I4	Q9Y6I4 [149-162]		0	1725.91	360997	340573	353364	500073	318567	323730	286463	385917	320510	392027	300609	354109	388487		High	High	High	High	Not Found	High	High	High	High	High	High	High	High	High	Not Found	Not Found	High	1.084e-05	2.028e-06	3.62
FALSE	High	[R].SAILQENSTLSASNK.[C]	1xTMTpro [K15]	FALSE	0.00037618	4.19319e-05	1	1	2	Q9Y6I4	Q9Y6I4 [286-300]		0	1867.01	379791	330760	354512	268568	367828	380178	275321	267260	326682	364184	315208	330897	330766		High	High	High	High	High	High	High	High	High	High	High	High	High	High	Not Found	Not Found	High	3.296e-05	0.0002525	2.39
FALSE	High	[K].ASNPFLPGGGPATGPSVTNPFQPAPPATLTLNQLR.[L]	1xTMTpro [N-Term]	FALSE	9.05244e-08	9.3883e-06	1	1	2	Q9Y6I3	Q9Y6I3 [500-534]		0	3790.02	123356	119146	99810.7	128370	127248	102603	68661.7	121539	95173.4	114635	95394.7	93828.3	71606.3		High	High	High	High	High	High	High	High	High	High	High	High	High	High	Not Found	Not Found	High	1.084e-05	1.336e-07	4.35
FALSE	High	[K].ASNPFLPGGGPATGPSVTNPFQPAPPATLTLNQLR.[L]	1xDeamidated [Q22]; 1xTMTpro [N-Term]	FALSE	1.5948e-06	9.3883e-06	1	1	1	Q9Y6I3	Q9Y6I3 [500-534]		0	3791.01	11371.2	10969.9	12098.8	17652.1	12276	14841.1	12339.6	16855.6	9266.45	19037.2	14498.5	10464.2	9644.67		High	High	High	High	Not Found	High	High	High	High	High	High	High	High	High	Not Found	Not Found	High	1.084e-05	1.788e-06	3.58
FALSE	High	[K].DFQYVDRDGKDQGVNVR.[E]	1xTMTpro [K10]; 1xTMTpro [N-Term]	FALSE	7.02174e-05	2.36052e-05	1	1	1	Q9Y6I3	Q9Y6I3 [108-124]		2	2619.38	644363	650122	658079	866106	627360	633464	535371	816135	774745	893628	686820	748519	742515		High	High	High	High	Not Found	High	High	High	High	High	High	High	High	High	Not Found	Not Found	High	2.669e-05	5.188e-05	4.05
FALSE	High	[K].QLVALLRDEDR.[L]		FALSE	0.00356103	0.000386353	1	1	1	Q9Y6I3	Q9Y6I3 [129-139]		1	1327.73														No Quan Labels	High	High	High	High	High	High	High	High	High	High	High	High	High	High	Not Found	Not Found	High	0.000263	0.002278	2.99
FALSE	High	[R].VSQQCK.[E]	1xCarbamidomethyl [C5]; 1xTMTpro [K6]; 1xTMTpro [N-Term]	FALSE	0.147484	0.00843198	1	1	1	Q9Y6I3	Q9Y6I3 [92-97]		0	1357.78	765361	554013	649242	1.01286e+06	611266	850442	752946	1.03996e+06	773703	999470	870522	753211	455767		High	High	High	High	Not Found	High	High	High	High	High	High	High	High	High	Not Found	Not Found	High	0.005515	0.09314	2.02
FALSE	High	[K].NIVHNYSEAEIK.[V]	1xTMTpro [K12]	FALSE	0.00192029	0.000209551	1	2	1	Q9Y6I3	Q9Y6I3 [12-23]		0	1720.92	466705	458944	430699	313213	386547	458522	330321	336595	359583	421890	375217	435793	459259		High	High	High	High	Not Found	High	High	High	High	High	High	High	High	High	Not Found	Not Found	High	0.00015	0.001213	3.79
FALSE	High	[R].TALPTSGSSAGELELLAGEVPAR.[S]	1xTMTpro [N-Term]	FALSE	1.30041e-07	9.3883e-06	1	1	2	Q9Y6I3	Q9Y6I3 [412-434]		0	2530.37	1.40686e+06	1.29361e+06	1.30606e+06	2.27129e+06	1.19407e+06	1.17209e+06	1.26732e+06	2.02078e+06	1.49898e+06	1.62391e+06	1.3052e+06	1.57526e+06	1.31495e+06		High	High	High	High	High	High	High	High	High	High	High	High	High	High	High	High	High	1.084e-05	1.855e-07	7.4
FALSE	High	[K].QLVALLRDEDR.[L]	1xTMTpro [N-Term]	FALSE	8.16822e-05	3.33313e-05	1	1	1	Q9Y6I3	Q9Y6I3 [129-139]		1	1631.94	2.26644e+06	2.03327e+06	1.80315e+06	2.63943e+06	1.74936e+06	1.89939e+06	1.4663e+06	2.14755e+06	1.71508e+06	2.1414e+06	1.57548e+06	1.98084e+06	2.08759e+06		High	High	High	High	Not Found	High	High	High	High	High	High	High	High	High	Not Found	Not Found	High	2.968e-05	5.917e-05	3.42
FALSE	High	[R].TALPTSGSSAGELELLAGEVPAR.[S]		FALSE	2.51338e-08	9.3883e-06	1	1	4	Q9Y6I3	Q9Y6I3 [412-434]		0	2226.16														No Quan Labels	High	High	High	High	High	High	High	High	High	High	High	High	High	High	High	Not Found	High	1.084e-05	4.202e-08	5.47
FALSE	High	[R].DEDRLREER.[A]	1xTMTpro [N-Term]	FALSE	0.0217806	0.00215437	1	1	1	Q9Y6I3	Q9Y6I3 [136-144]		2	1521.79	121554	106386	98641.1	136874	98316.1	129030	119767	130249	126267	169035	119706	112471	101947		High	High	High	High	Not Found	High	High	High	High	High	High	High	High	High	Not Found	Not Found	High	0.001454	0.01375	2.65
FALSE	High	[R].SPGAFDMSGVR.[G]	1xOxidation [M7]; 1xTMTpro [N-Term]	FALSE	0.0231961	0.00228086	1	1	1	Q9Y6I3	Q9Y6I3 [435-445]		0	1443.72	588239	547164	540544	705141	481071	569645	401287	568969	486493	559153	406207	561929	563872		High	High	High	High	Not Found	High	High	High	High	High	High	High	High	High	Not Found	Not Found	High	0.001537	0.01465	1.87
FALSE	High	[K].AMTLMEYLIK.[T]	1xOxidation [M2]; 1xTMTpro [K10]; 1xTMTpro [N-Term]	FALSE	0.000208736	4.19319e-05	1	1	1	Q9Y6I3	Q9Y6I3 [77-86]		0	1837.05	203610	233878	176855	228179	197341	192556	147212	205745	158821	193523	161836	194586	165579		High	High	High	High	Not Found	High	High	High	High	High	High	High	High	High	Not Found	Not Found	High	3.296e-05	0.0001425	3.41
FALSE	High	[K].EEADQPPSCGPEDDAQLQLALSLSR.[E]	1xCarbamidomethyl [C9]; 1xDeamidated [Q5]	FALSE	0.0088686	0.000766255	1	1	1	Q9Y6I3	Q9Y6I3 [197-221]		0	2727.24														No Quan Labels	High	High	High	High	High	High	High	High	High	High	High	High	High	High	Not Found	Not Found	High	0.0005276	0.005665	1.41
FALSE	High	[K].EEADQPPSCGPEDDAQLQLALSLSR.[E]	1xCarbamidomethyl [C9]; 1xTMTpro [N-Term]	FALSE	2.97039e-05	9.3883e-06	1	1	1	Q9Y6I3	Q9Y6I3 [197-221]		0	3030.46	77585.2	71895.7	73583.6	78678.8	76832	77396.9	54046	51315.5	57814.2	67635.7	57474.5	53346.5	48900.9		High	High	High	High	Not Found	High	High	High	High	High	High	High	High	High	Not Found	Not Found	High	1.084e-05	2.448e-05	2.96
FALSE	High	[K].TPESFLGPNAALVDLDSLVSRPGPTPPGAK.[A]	1xTMTpro [K30]; 1xTMTpro [N-Term]	FALSE	2.52847e-07	9.3883e-06	1	1	1	Q9Y6I3	Q9Y6I3 [470-499]		0	3611.99	289378	250312	237404	344520	242707	267485	212655	290330	280728	301659	236402	289346	189614		High	High	High	High	Not Found	High	High	High	High	High	High	High	High	High	Not Found	Not Found	High	1.084e-05	3.38e-07	6.41
FALSE	High	[K].NIVHNYSEAEIK.[V]	1xTMTpro [K12]; 1xTMTpro [N-Term]	FALSE	1.44728e-06	9.3883e-06	1	2	2	Q9Y6I3	Q9Y6I3 [12-23]		0	2025.13	2.87897e+06	2.65679e+06	2.59478e+06	4.63947e+06	2.49134e+06	2.71409e+06	2.13579e+06	2.93367e+06	2.45428e+06	2.85592e+06	2.21028e+06	2.59955e+06	3.03177e+06		High	High	High	High	Not Found	High	High	High	High	High	High	High	High	High	Not Found	Not Found	High	1.084e-05	1.636e-06	5.24
FALSE	High	[R].DGKDQGVNVR.[E]	1xTMTpro [K3]; 1xTMTpro [N-Term]	FALSE	0.00386472	0.000395335	1	2	1	Q9Y6I3	Q9Y6I3 [115-124]		1	1695.96	1.02669e+06	889149	769662	1.29772e+06	767514	903906	632913	894956	661239	821415	593777	777950	907591		High	High	High	High	Not Found	High	High	High	High	High	High	High	High	High	Not Found	Not Found	High	0.0002678	0.002472	2.28
FALSE	High	[R].LAQGNPQQGFFSSFFTSNQK.[C]	1xTMTpro [K20]; 1xTMTpro [N-Term]	FALSE	3.61306e-06	9.3883e-06	1	1	1	Q9Y6H3	Q9Y6H3 [32-51]		0	2841.48	131998	109728	117371	139452	110192	117461	103642	155418	139604	138944	113090	109154	83329.6		High	High	High	High	Not Found	High	High	High	High	High	High	High	High	High	High	Not Found	High	1.084e-05	3.733e-06	3.46
FALSE	High	[K].LCEGFNEVLK.[Q]	1xCarbamidomethyl [C2]; 1xTMTpro [K10]	FALSE	0.00212593	0.000245456	1	1	1	Q9Y6H1	Q9Y6H1 [133-142]		0	1512.81	7.56939e+06	7.51205e+06	8.71085e+06	3.92806e+06	8.00073e+06	8.70559e+06	5.78619e+06	4.09242e+06	6.07983e+06	5.69982e+06	5.53755e+06	6.16531e+06	7.53824e+06		High	High	High	High	Not Found	High	High	High	High	High	High	High	High	High	Not Found	Not Found	High	0.000174	0.001348	3.05
FALSE	High	[K].LCEGFNEVLK.[Q]	1xCarbamidomethyl [C2]; 1xTMTpro [K10]; 1xTMTpro [N-Term]	FALSE	2.3463e-05	9.3883e-06	1	1	4	Q9Y6H1	Q9Y6H1 [133-142]		0	1817.01	2.29164e+07	2.25225e+07	2.15986e+07	2.41701e+07	1.98468e+07	2.0553e+07	1.85895e+07	2.14959e+07	1.88839e+07	1.97894e+07	1.81596e+07	1.96619e+07	2.90992e+07		High	High	High	High	Not Found	High	High	High	High	High	High	High	High	High	Not Found	Not Found	High	1.084e-05	1.988e-05	3.89
FALSE	High	[R].AAPRPAPVAQPPAAAPPSAVGSSAAAPR.[Q]		FALSE	1.79328e-11	9.3883e-06	1	2	1	Q9Y6H1	Q9Y6H1 [24-51]		0	2533.36														No Quan Labels	High	High	High	High	High	High	High	High	High	High	High	High	High	High	Not Found	Not Found	High	1.084e-05	6e-11	6.41
FALSE	High	[K].QFLECAQNQGDIK.[L]	1xCarbamidomethyl [C5]; 1xTMTpro [K13]; 1xTMTpro [N-Term]	FALSE	4.20082e-08	9.3883e-06	1	2	1	Q9Y6H1	Q9Y6H1 [120-132]		0	2159.14	2.64914e+06	2.61071e+06	2.43305e+06	3.3928e+06	2.21027e+06	2.31245e+06	1.85348e+06	2.32585e+06	1.77524e+06	1.81475e+06	1.6871e+06	1.71696e+06	1.77334e+06		High	High	High	High	Not Found	High	High	High	High	High	High	High	High	High	Not Found	Not Found	High	1.084e-05	6.664e-08	5.51
FALSE	High	[R].AAPRPAPVAQPPAAAPPSAVGSSAAAPR.[Q]	1xDeamidated [Q10]; 1xTMTpro [N-Term]	FALSE	4.7204e-11	9.3883e-06	1	2	1	Q9Y6H1	Q9Y6H1 [24-51]		0	2838.55	792538	758496	799231	957370	846080	752381	809270	896276	881296	899948	776337	733355	721446		High	High	High	High	Not Found	High	High	High	High	High	High	High	High	High	Not Found	Not Found	High	1.084e-05	1.444e-10	8.18
FALSE	High	[R].AAPRPAPVAQPPAAAPPSAVGSSAAAPR.[Q]	1xTMTpro [N-Term]	FALSE	2.82644e-10	9.3883e-06	1	2	3	Q9Y6H1	Q9Y6H1 [24-51]		0	2837.57	2.54592e+06	2.08695e+06	2.68889e+06	2.91239e+06	2.08694e+06	2.09709e+06	2.00896e+06	2.48162e+06	2.13393e+06	2.30254e+06	1.91875e+06	1.96835e+06	2.24704e+06		High	High	High	High	High	High	High	High	High	High	High	High	High	High	High	High	High	1.084e-05	7.257e-10	5.8
FALSE	High	[K].QFLECAQNQGDIK.[L]	1xCarbamidomethyl [C5]; 1xTMTpro [K13]	FALSE	0.000572937	7.11043e-05	1	2	1	Q9Y6H1	Q9Y6H1 [120-132]		0	1854.93	674468	674203	723560	356475	707798	675583	529421	383816	519901	506147	470183	493935	521906		High	High	High	High	High	High	High	High	High	High	High	High	High	High	Not Found	High	High	5.641e-05	0.0003788	3.4
FALSE	High	[K].LQSLLAK.[Q]	1xTMTpro [K7]; 1xTMTpro [N-Term]	FALSE	0.0158957	0.00148457	1	1	2	Q9Y6G9	Q9Y6G9 [379-385]		0	1380.91	7.811e+06	7.41277e+06	6.55194e+06	1.2831e+07	6.05363e+06	6.40818e+06	5.41065e+06	8.50888e+06	6.785e+06	8.31361e+06	6.29391e+06	7.74593e+06	6.34178e+06		High	High	High	High	Not Found	High	High	High	High	High	High	High	High	High	Not Found	Not Found	High	0.001019	0.01012	1.81
FALSE	High	[K].DAVFIPAGWDNDK.[K]	1xTMTpro [K13]; 1xTMTpro [N-Term]	FALSE	0.000341434	4.19319e-05	1	1	1	Q9Y6G9	Q9Y6G9 [319-331]		0	2056.1	786452	771408	867890	804135	746309	789361	1.28729e+06	1.29544e+06	1.36783e+06	1.27158e+06	1.26127e+06	1.43893e+06	1.13402e+06		High	High	High	High	Not Found	High	High	High	High	High	High	High	High	High	Not Found	High	High	3.296e-05	0.00023	3.23
FALSE	High	[R].DFQEYVEPGEDFPASPQR.[R]	1xDeamidated [Q3]; 1xTMTpro [N-Term]	FALSE	8.75757e-05	3.33313e-05	1	1	1	Q9Y6G9	Q9Y6G9 [193-210]		0	2416.13	93985.7	86704.6	92087.9	95283.1	84248.9	84001.3	69808.6	84661.4	86750.3	111758	83906	98855.4	89714.9		High	High	High	High	High	High	High	High	High	High	High	High	High	High	Not Found	Not Found	High	2.968e-05	6.301e-05	3.77
FALSE	High	[K].SGQKPVLDVHAELDR.[I]	1xTMTpro [K4]; 1xTMTpro [N-Term]	FALSE	4.2434e-06	9.3883e-06	1	1	1	Q9Y6G9	Q9Y6G9 [487-501]		0	2272.29	1.9451e+06	1.79433e+06	1.6347e+06	2.67399e+06	1.51891e+06	1.52864e+06	1.22992e+06	1.9957e+06	1.59082e+06	1.79482e+06	1.38025e+06	1.71507e+06	1.3073e+06		High	High	High	High	Not Found	High	High	High	High	High	High	High	High	High	Not Found	Not Found	High	1.084e-05	4.306e-06	4.69
FALSE	High	[K].TGSPGGPGVSGGSPAGGAGGGSSGLPPSTK.[K]	1xTMTpro [K30]	FALSE	0.00015872	3.33313e-05	1	1	6	Q9Y6G9	Q9Y6G9 [456-485]		0	2699.36	605208	612665	611829	517848	576609	615057	457976	472005	523224	551606	517804	585259	557684		High	High	High	High	Not Found	High	High	High	High	High	High	High	High	High	Not Found	Not Found	High	2.968e-05	0.0001101	2.88
FALSE	High	[R].NTASQEDKDDSVVLPLGADTLTHNLGIPVLVVCTK.[C]	1xCarbamidomethyl [C33]; 2xTMTpro [K8; K35]	FALSE	7.21346e-07	9.3883e-06	1	1	1	Q9Y6G9	Q9Y6G9 [212-246]		1	4328.33	526901	549244	720615	494422	577039	477675	417054	494996	483405	441825	450352	511056	316073		High	High	High	High	Not Found	High	High	High	High	High	High	High	High	High	High	Not Found	High	1.084e-05	8.723e-07	5.44
FALSE	High	[K].SGQKPVLDVHAELDR.[I]	1xTMTpro [K4]	FALSE	2.04344e-06	9.3883e-06	1	1	1	Q9Y6G9	Q9Y6G9 [487-501]		0	1968.08	308746	289440	279136	123507	290285	270592	207972	204950	259138	271966	248875	268118	196278		High	High	High	High	Not Found	High	High	High	High	High	High	High	High	High	Not Found	Not Found	High	1.084e-05	2.228e-06	4.31
FALSE	High	[K].TGSPGGPGVSGGSPAGGAGGGSSGLPPSTKK.[S]	2xTMTpro [K30; K31]; 1xTMTpro [N-Term]	FALSE	0.00598494	0.000498899	1	1	1	Q9Y6G9	Q9Y6G9 [456-486]		1	3435.86	333619	321001	271078	434887	281827	275768	207168	284954	243025	326398	358625	451970	593229		High	High	High	High	Not Found	High	High	High	High	High	High	High	High	High	Not Found	Not Found	High	0.0003399	0.003835	2.22
FALSE	High	[K].EIMAEDDQVFLMK.[L]	1xOxidation [M12]; 1xTMTpro [K13]; 1xTMTpro [N-Term]	FALSE	4.25611e-05	2.36052e-05	1	1	1	Q9Y6G9	Q9Y6G9 [366-378]		0	2193.14	306750	364574	321297	356286	313918	381171	284824	369576	356749	416039	305514	399708	294128		High	High	High	High	Not Found	High	High	High	High	High	High	High	High	High	High	Not Found	High	2.669e-05	3.347e-05	3.75
FALSE	High	[K].IGILHENFQTLK.[A]	1xTMTpro [K12]; 1xTMTpro [N-Term]	FALSE	6.71559e-06	9.3883e-06	1	1	2	Q9Y6G9	Q9Y6G9 [333-344]		0	2021.2	9.68257e+06	9.59385e+06	8.33093e+06	1.11538e+07	8.29064e+06	9.00916e+06	6.99718e+06	1.03684e+07	8.22138e+06	1.02636e+07	7.53943e+06	9.11051e+06	7.4819e+06		High	High	High	High	Not Found	High	High	High	High	High	High	High	High	High	High	High	High	1.084e-05	6.528e-06	5.26
FALSE	High	[K].QPPTAAGRPVDASPR.[V]	1xTMTpro [N-Term]	FALSE	1.37373e-05	9.3883e-06	1	1	1	Q9Y6G9	Q9Y6G9 [386-400]		0	1824	130452	126150	118638	173072	116452	126639	115888	157392	123736	148028	123736	133605	117663		High	High	High	High	Not Found	High	High	High	High	High	High	High	High	High	Not Found	Not Found	High	1.084e-05	1.237e-05	3.55
FALSE	High	[K].NVLLLGEDGAGK.[T]	1xTMTpro [K12]; 1xTMTpro [N-Term]	FALSE	2.99406e-06	9.3883e-06	1	1	2	Q9Y6G9	Q9Y6G9 [69-80]		0	1794.06	6.32592e+06	5.92571e+06	5.48321e+06	9.96653e+06	5.49762e+06	5.36142e+06	4.84411e+06	7.1414e+06	5.9148e+06	6.89081e+06	5.60308e+06	6.13015e+06	5.33603e+06		High	High	High	High	High	High	High	High	High	High	High	High	High	High	High	High	High	1.084e-05	3.146e-06	4.31
FALSE	High	[K].DAVFIPAGWDNDKK.[I]	2xTMTpro [K13; K14]; 1xTMTpro [N-Term]	FALSE	0.000258488	4.19319e-05	1	1	1	Q9Y6G9	Q9Y6G9 [319-332]		1	2488.4	1.49871e+07	1.31263e+07	1.30516e+07	1.61032e+07	1.28131e+07	1.24964e+07	1.15977e+07	1.48673e+07	1.38362e+07	1.53862e+07	1.25817e+07	1.48402e+07	1.21582e+07		High	High	High	High	Not Found	High	High	High	High	High	High	High	High	High	Not Found	Not Found	High	3.296e-05	0.0001753	4.09
FALSE	High	[K].DAVFIPAGWDNDKK.[I]	2xTMTpro [K13; K14]	FALSE	0.0004315	5.34912e-05	1	1	1	Q9Y6G9	Q9Y6G9 [319-332]		1	2184.19	889108	844394	934938	322634	884220	974047	906829	616571	945610	976687	984179	1.06703e+06	812761		High	High	High	High	Not Found	High	High	High	High	High	High	High	High	High	Not Found	Not Found	High	3.92e-05	0.0002881	2.88
FALSE	High	[K].EIMAEDDQVFLMK.[L]	1xTMTpro [K13]; 1xTMTpro [N-Term]	FALSE	7.11981e-06	9.3883e-06	1	1	2	Q9Y6G9	Q9Y6G9 [366-378]		0	2177.15	2.80587e+06	2.80377e+06	2.43115e+06	3.45181e+06	2.73855e+06	2.66828e+06	1.89017e+06	2.54039e+06	2.5376e+06	2.87726e+06	2.31172e+06	2.49271e+06	2.06746e+06		High	High	High	High	High	High	High	High	High	High	High	High	High	High	High	Not Found	High	1.084e-05	6.866e-06	3.95
FALSE	High	[K].AEDNFEDIITKPPVR.[K]	1xTMTpro [K11]; 1xTMTpro [N-Term]	FALSE	3.5334e-08	9.3883e-06	1	1	4	Q9Y6G9	Q9Y6G9 [345-359]		0	2352.31	1.48787e+06	1.31999e+06	1.25193e+06	1.29336e+06	1.1899e+06	1.37326e+06	986131	1.24837e+06	1.13336e+06	1.36376e+06	1.08732e+06	1.29433e+06	1.12717e+06		High	High	High	High	Not Found	High	High	High	High	High	High	High	High	High	Not Found	Not Found	High	1.084e-05	5.707e-08	5.58
FALSE	High	[K].IPAVVVEK.[D]	1xTMTpro [K8]; 1xTMTpro [N-Term]	FALSE	0.0217806	0.00215437	1	1	1	Q9Y6G9	Q9Y6G9 [311-318]		0	1462.95	1.37931e+06	1.26351e+06	1.2162e+06	1.51436e+06	1.15112e+06	1.1452e+06	977858	1.38016e+06	1.26418e+06	1.41023e+06	1.15466e+06	1.28734e+06	1.06955e+06		High	High	High	High	Not Found	High	High	High	High	High	High	High	High	High	Not Found	Not Found	High	0.001454	0.01379	2.54
FALSE	High	[K].NIDLVYK.[Y]	1xTMTpro [K7]; 1xTMTpro [N-Term]	FALSE	0.0158015	0.00148457	1	1	1	Q9Y6G9	Q9Y6G9 [292-298]		0	1472.9	4.13925e+06	3.9173e+06	3.68751e+06	6.16433e+06	3.40951e+06	3.53625e+06	3.5342e+06	5.02637e+06	4.40558e+06	4.99777e+06	4.06243e+06	4.42485e+06	4.0607e+06		High	High	High	High	Not Found	High	High	High	High	High	High	High	High	High	Not Found	Not Found	High	0.00101	0.01006	2.93
FALSE	High	[K].AGATSEGVLANFFNSLLSK.[K]	1xTMTpro [K19]; 1xTMTpro [N-Term]	FALSE	7.5732e-08	9.3883e-06	1	1	5	Q9Y6G9	Q9Y6G9 [436-454]		0	2534.41	670799	688855	632981	694383	582274	599706	343680	596618	615965	679151	603907	650135	327465		High	High	High	High	High	High	High	High	High	High	High	High	High	High	High	Not Found	High	1.084e-05	1.139e-07	6.4
FALSE	High	[K].LYGFPYK.[I]	1xTMTpro [K7]; 1xTMTpro [N-Term]	FALSE	0.0130194	0.00117885	1	1	2	Q9Y6G9	Q9Y6G9 [304-310]		0	1495.88	7.88886e+06	7.42377e+06	6.47135e+06	1.01765e+07	6.51725e+06	6.76676e+06	6.29568e+06	9.41376e+06	8.03791e+06	9.01435e+06	7.24276e+06	8.42247e+06	6.63139e+06		High	High	High	High	Not Found	High	High	High	High	High	High	High	High	High	Not Found	Not Found	High	0.000798	0.008289	3.07
FALSE	High	[R].DFQEYVEPGEDFPASPQR.[R]	1xTMTpro [N-Term]	FALSE	2.69791e-07	9.3883e-06	1	1	4	Q9Y6G9	Q9Y6G9 [193-210]		0	2415.14	451489	464495	447017	552156	397602	438178	353240	478488	401116	496827	387017	452196	395583		High	High	High	High	Not Found	High	High	High	High	High	High	High	High	High	High	High	High	1.084e-05	3.587e-07	4.65
FALSE	High	[R].EHVDKLK.[I]	2xTMTpro [K5; K7]; 1xTMTpro [N-Term]	FALSE	0.0238047	0.00234795	1	1	1	Q9Y6G9	Q9Y6G9 [171-177]		1	1781.11	4.12505e+06	3.00451e+06	2.71409e+06	9.44274e+06	3.8245e+06	7.02038e+06	6.37111e+06	7.24292e+06	6.98667e+06	8.72962e+06	7.13822e+06	6.66891e+06	2.45561e+06		High	High	High	High	Not Found	High	High	High	High	High	High	High	High	High	Not Found	High	High	0.001567	0.01498	2.63
FALSE	High	[R].SVSSNVASVSPIPAGSKK.[I]	2xTMTpro [K17; K18]; 1xTMTpro [N-Term]	FALSE	2.18376e-08	9.3883e-06	1	1	1	Q9Y6G9	Q9Y6G9 [412-429]		1	2627.55	1.03796e+06	932421	992445	1.7676e+06	924807	812288	954518	1.29018e+06	1.2102e+06	1.30889e+06	1.01918e+06	1.02615e+06	1.0557e+06		High	High	High	High	Not Found	High	High	High	High	High	High	High	High	High	Not Found	Not Found	High	1.084e-05	3.692e-08	6.23
FALSE	High	[R].SVSSNVASVSPIPAGSK.[K]	1xTMTpro [K17]	FALSE	2.92756e-05	9.3883e-06	1	1	3	Q9Y6G9	Q9Y6G9 [412-428]		0	1891.05	1.16996e+06	1.11475e+06	1.21521e+06	604782	1.07895e+06	1.242e+06	803853	769444	913590	1.03347e+06	946524	975597	953950		High	High	High	High	Not Found	High	High	High	High	High	High	High	High	High	Not Found	Not Found	High	1.084e-05	2.417e-05	3.86
FALSE	High	[K].VLVEFSHK.[E]	1xTMTpro [K8]; 1xTMTpro [N-Term]	FALSE	5.80035e-05	2.36052e-05	1	1	1	Q9Y6G5	Q9Y6G5 [175-182]		0	1566.95	3.93951e+06	3.72306e+06	3.68185e+06	3.99316e+06	3.59998e+06	3.74205e+06	1.23772e+06	1.61096e+06	1.61987e+06	1.90943e+06	1.5863e+06	1.81904e+06	2.79147e+06		High	High	High	High	Not Found	High	High	High	High	High	High	High	High	High	Not Found	Not Found	High	2.669e-05	4.381e-05	4.06
FALSE	High	[K].STYSPLPDDYNCNVELALTSDGR.[T]	1xCarbamidomethyl [C12]; 1xTMTpro [N-Term]	FALSE	4.4358e-07	9.3883e-06	1	1	1	Q9Y6G3	Q9Y6G3 [34-56]		0	2891.37	196639	203423	219524	306809	198679	191245	141685	220253	158739	199508	127396	171435	143993		High	High	High	High	Not Found	High	High	High	High	High	High	High	High	High	Not Found	Not Found	High	1.084e-05	5.633e-07	5.61
FALSE	High	[K].VEHLEEGPMIEQLSK.[M]	1xTMTpro [K15]; 1xTMTpro [N-Term]	FALSE	3.51435e-08	9.3883e-06	1	1	1	Q9Y6G3	Q9Y6G3 [100-114]		0	2347.28	6.66233e+06	5.66277e+06	6.07685e+06	7.28564e+06	6.15761e+06	6.14953e+06	6.07282e+06	7.06583e+06	5.96934e+06	6.69289e+06	6.09004e+06	6.36747e+06	5.59418e+06		High	High	High	High	Not Found	High	High	High	High	High	High	High	High	High	Not Found	Not Found	High	1.084e-05	5.685e-08	6.47
FALSE	High	[R].WYPHGR.[Y]	1xTMTpro [N-Term]	FALSE	0.0330808	0.00292645	1	1	2	Q9Y6G3	Q9Y6G3 [123-128]		0	1119.6	1.10266e+06	920811	846222	1.20322e+06	898722	1.03111e+06	1.04559e+06	1.25388e+06	1.16791e+06	1.25497e+06	1.03957e+06	1.07243e+06	1.03275e+06		High	High	High	High	Not Found	High	High	High	High	High	High	High	High	High	Not Found	Not Found	High	0.001975	0.0205	2.32
FALSE	High	[K].VEHLEEGPMIEQLSK.[M]	1xTMTpro [K15]	FALSE	0.000180403	3.33313e-05	1	1	1	Q9Y6G3	Q9Y6G3 [100-114]		0	2043.08	218900	218800	231211	137049	236020	226209	282185	219669	266374	257873	282685	277756	290655		High	High	High	High	High	High	High	High	High	High	High	High	High	High	Not Found	High	High	2.968e-05	0.0001244	3.75
FALSE	High	[K].KEELVAEQALK.[H]	TMTpro [K]; 1xTMTpro [N-Term]	FALSE	5.61164e-05	2.36052e-05	2	2	4	Q9Y6E2; Q7L1Q6	Q9Y6E2 [310-320]; Q7L1Q6 [309-319]		1	1866.12	1.92544e+06	1.94209e+06	2.1718e+06	731938	2.01376e+06	2.06973e+06	1.46735e+06	1.11274e+06	1.63297e+06	1.6125e+06	1.53303e+06	1.69632e+06	1.83499e+06	Shared	High	High	High	High	Not Found	High	High	High	High	High	High	High	High	High	Not Found	High	High	2.669e-05	4.255e-05	3.71
FALSE	High	[K].IVVLFYK.[A]	1xTMTpro [K7]; 1xTMTpro [N-Term]	FALSE	0.00964676	0.000856492	2	2	4	Q9Y6E2; Q7L1Q6	Q9Y6E2 [363-369]; Q7L1Q6 [362-368]		0	1489.96	1.0171e+06	1.1748e+06	952369	1.19156e+06	1.01192e+06	903123	608152	861414	815175	781824	634403	829619	968728	Shared	High	High	High	High	Not Found	High	High	High	High	High	High	High	High	High	Not Found	Not Found	High	0.0005982	0.006158	3.19
FALSE	High	[K].LLLFLK.[AG]	1xTMTpro [K6]; 1xTMTpro [N-Term]	FALSE	0.0844293	0.00539282	2	2	5	Q9Y6E2; Q7L1Q6	Q9Y6E2 [136-141]; Q7L1Q6 [135-140]		0	1354.93	662840	660315	668729	739332	605093	621440	373390	510347	485607	527150	440357	491815	571407	Shared	High	High	High	High	Not Found	High	High	High	High	High	High	High	High	High	Not Found	Not Found	High	0.00352	0.05117	2.31
FALSE	High	[K].AFSETEQTK.[L]	1xTMTpro [K9]; 1xTMTpro [N-Term]	FALSE	2.95606e-05	9.3883e-06	1	1	4	Q9Y6E2	Q9Y6E2 [142-150]		0	1648.9	1.59096e+06	1.44977e+06	1.37672e+06	1.45951e+06	1.37717e+06	1.37591e+06	1.22391e+06	1.2464e+06	1.34632e+06	1.45854e+06	1.2001e+06	1.37435e+06	1.82226e+06		High	High	High	High	Not Found	High	High	High	High	High	High	High	High	High	Not Found	Not Found	High	1.084e-05	2.436e-05	4.1
FALSE	High	[K].VQEYCYDNIHFMK.[A]	1xCarbamidomethyl [C5]; 1xTMTpro [K13]; 1xTMTpro [N-Term]	FALSE	6.78738e-06	9.3883e-06	1	1	1	Q9Y6E2	Q9Y6E2 [346-358]		0	2355.18	7.43566e+06	6.92625e+06	7.4781e+06	8.44403e+06	6.39835e+06	6.41249e+06	5.96456e+06	7.57712e+06	7.23966e+06	7.73484e+06	6.47505e+06	6.51929e+06	7.8715e+06		High	High	High	High	Not Found	High	High	High	High	High	High	High	High	High	Not Found	Not Found	High	1.084e-05	6.571e-06	5.2
FALSE	High	[K].EELVAEQALK.[H]	1xTMTpro [K10]	FALSE	0.0019663	0.000219247	1	1	1	Q9Y6E2	Q9Y6E2 [311-320]		0	1433.82	1.13134e+06	1.16065e+06	1.29616e+06	469355	1.25567e+06	1.29738e+06	1.15849e+06	995581	1.26063e+06	1.28164e+06	1.21661e+06	1.30265e+06	1.27998e+06		High	High	High	High	Not Found	High	High	High	High	High	High	High	High	High	Not Found	Not Found	High	0.00015	0.001246	2.88
FALSE	High	[K].AFSETEQTK.[L]	1xTMTpro [K9]	FALSE	0.0049662	0.000449954	1	1	1	Q9Y6E2	Q9Y6E2 [142-150]		0	1344.7	404052	310692	418408	404090	396808	472503	482490	395729	465536	531756	548118	428132	419951		High	High	High	High	Not Found	High	High	High	High	High	High	High	High	High	Not Found	Not Found	High	0.00031	0.003186	2.48
FALSE	High	[K].AFEDEMKK.[L]	2xTMTpro [K7; K8]; 1xTMTpro [N-Term]	FALSE	0.0451735	0.00356736	1	1	1	Q9Y6E2	Q9Y6E2 [128-135]		1	1910.09	5.81464e+06	5.21899e+06	5.27571e+06	5.82917e+06	5.3226e+06	4.87253e+06	3.73176e+06	4.12868e+06	4.6427e+06	4.59521e+06	4.06323e+06	4.53892e+06	6.91224e+06		High	High	High	High	Not Found	High	High	High	High	High	High	High	High	High	Not Found	Not Found	High	0.002389	0.02763	1.76
FALSE	High	[R].VQQSLGTR.[K]	1xTMTpro [N-Term]	FALSE	0.00314108	0.00034506	1	1	2	Q9Y6E2	Q9Y6E2 [248-255]		0	1192.7	1.01866e+07	9.67147e+06	8.38604e+06	1.86464e+07	7.9535e+06	9.34309e+06	6.66571e+06	1.05785e+07	7.99419e+06	9.7797e+06	7.61267e+06	8.19837e+06	9.59303e+06		High	High	High	High	Not Found	High	High	High	High	High	High	High	High	High	Not Found	Not Found	High	0.0002316	0.001995	2.57
FALSE	High	[K].EAHVAK.[G]	1xTMTpro [K6]; 1xTMTpro [N-Term]	FALSE	0.0336303	0.00296924	1	1	1	Q9Y6E2	Q9Y6E2 [384-389]		0	1262.77	397017	235422	274120	329302	296564	354762	360489	440202	432708	525753	511518	341067	243833		High	High	High	High	Not Found	High	High	High	High	High	High	High	High	High	High	Not Found	High	0.001986	0.02077	2.35
FALSE	High	[K].ADVLSEEAILK.[W]	1xTMTpro [K11]	FALSE	0.039291	0.00337256	1	1	1	Q9Y6E2	Q9Y6E2 [370-380]		0	1491.86	24504.9	23585.7	28463.4	13006.5	30348.4	26697.5	22242.9	15303.6	25133.6	26697.5	26375	24463.4	41671.9		High	High	High	High	Not Found	High	High	High	High	High	High	High	High	High	Not Found	Not Found	High	0.00224	0.02423	1.49
FALSE	High	[K].EKFEPTVFR.[D]	1xTMTpro [K2]; 1xTMTpro [N-Term]	FALSE	0.0317691	0.0028961	1	1	1	Q9Y6E2	Q9Y6E2 [23-31]		1	1761.02	5.359e+06	5.14057e+06	4.54157e+06	5.89233e+06	4.61265e+06	4.65183e+06	3.11487e+06	4.18109e+06	3.85601e+06	4.45421e+06	3.6162e+06	4.25472e+06	6.09199e+06		High	High	High	High	Not Found	High	High	High	High	High	High	High	High	High	Not Found	Not Found	High	0.001956	0.01981	2.48
FALSE	High	[K].DANSVTSSLR.[K]	1xTMTpro [N-Term]	FALSE	3.98626e-05	2.36052e-05	1	1	1	Q9Y6E2	Q9Y6E2 [199-208]		0	1353.73	1.01198e+07	8.64971e+06	7.96033e+06	1.22457e+07	7.73052e+06	8.03562e+06	5.89199e+06	8.8796e+06	7.33934e+06	8.58691e+06	6.76249e+06	7.76221e+06	1.06937e+07		High	High	High	High	Not Found	High	High	High	High	High	High	High	High	High	Not Found	Not Found	High	2.669e-05	3.16e-05	3.84
FALSE	High	[K].ADVLSEEAILK.[W]	1xTMTpro [K11]; 1xTMTpro [N-Term]	FALSE	6.06971e-06	9.3883e-06	1	1	2	Q9Y6E2	Q9Y6E2 [370-380]		0	1796.07	893550	976115	897453	997650	926251	853202	583469	685377	735116	772939	623580	738751	992657		High	High	High	High	High	High	High	High	High	High	High	High	High	High	Not Found	High	High	1.084e-05	5.956e-06	4.43
FALSE	High	[K].EGIAASFAVK.[L]	1xTMTpro [K10]	FALSE	0.00646983	0.000504662	1	1	1	Q9Y6E2	Q9Y6E2 [180-189]		0	1296.75	188723	196795	209707	107343	195695	186511	172028	154366	205722	220880	187105	200308	230116		High	High	High	High	Not Found	High	High	High	High	High	High	High	High	High	Not Found	Not Found	High	0.0003472	0.004154	2.23
FALSE	High	[K].QYAPLLAVFSSQGQSELILLQK.[V]	1xTMTpro [K22]; 1xTMTpro [N-Term]	FALSE	9.50061e-07	9.3883e-06	1	1	1	Q9Y6E2	Q9Y6E2 [324-345]		0	3041.75	80332.8	79874.5	61041.6	128477	63843.9	69407.9	46217.8	91745.1	102257	69785.6	67843.6	71838.2	52681.3		High	High	High	High	Not Found	High	High	High	High	High	High	High	High	High	Not Found	Not Found	High	1.084e-05	1.121e-06	4.44
FALSE	High	[R].QSVDHFAK.[Y]	1xTMTpro [K8]; 1xTMTpro [N-Term]	FALSE	0.0101186	0.000931592	1	1	1	Q9Y6E2	Q9Y6E2 [225-232]		0	1539.88	1.15438e+07	1.08735e+07	8.54887e+06	1.40636e+07	9.5688e+06	1.01576e+07	7.25542e+06	9.66208e+06	8.77726e+06	1.02817e+07	8.47803e+06	9.62257e+06	1.43929e+07		High	High	High	High	Not Found	High	High	High	High	High	High	High	High	High	Not Found	Not Found	High	0.0006334	0.006429	3.32
FALSE	High	[R].NYAQVFNK.[L]	1xTMTpro [K8]; 1xTMTpro [N-Term]	FALSE	0.0147973	0.00140413	1	1	1	Q9Y6E2	Q9Y6E2 [110-117]		0	1591.91	1.27898e+06	1.21688e+06	1.1144e+06	2.13156e+06	1.18126e+06	1.03982e+06	844369	1.17697e+06	975009	1.0983e+06	936504	1.02871e+06	1.31945e+06		High	High	High	High	Not Found	High	High	High	High	High	High	High	High	High	Not Found	High	High	0.0009521	0.009406	3.26
FALSE	High	[K].DANSVTSSLR.[K]		FALSE	0.0044946	0.000426729	1	1	1	Q9Y6E2	Q9Y6E2 [199-208]		0	1049.52														No Quan Labels	High	High	High	High	Not Found	High	High	High	High	High	High	High	High	High	Not Found	Not Found	High	0.0002936	0.002889	2.97
FALSE	High	[K].FEPTVFR.[D]	1xTMTpro [N-Term]	FALSE	0.0372519	0.00326333	1	1	1	Q9Y6E2	Q9Y6E2 [25-31]		0	1199.67	4.58514e+06	4.30167e+06	3.86189e+06	6.55235e+06	3.58897e+06	4.12312e+06	3.13474e+06	4.77229e+06	3.55274e+06	4.52299e+06	3.53589e+06	4.16641e+06	5.04132e+06		High	High	High	High	Not Found	High	High	High	High	High	High	High	High	High	Not Found	Not Found	High	0.002171	0.02297	2.4
FALSE	High	[R].LSQECPIK.[E]	1xCarbamidomethyl [C5]; 1xTMTpro [K8]; 1xTMTpro [N-Term]	FALSE	0.00236674	0.000254865	1	1	2	Q9Y6E2	Q9Y6E2 [266-273]		0	1582.91	1.09315e+07	1.04081e+07	9.43771e+06	1.24863e+07	9.3516e+06	9.47088e+06	5.48151e+06	7.41515e+06	6.76092e+06	7.01768e+06	6.2359e+06	7.05134e+06	1.09981e+07		High	High	High	High	Not Found	High	High	High	High	High	High	High	High	High	Not Found	Not Found	High	0.000174	0.001495	3.46
FALSE	High	[K].AWMAEK.[D]	1xTMTpro [K6]; 1xTMTpro [N-Term]	FALSE	0.168456	0.00952201	1	1	1	Q9Y6E2	Q9Y6E2 [193-198]		0	1343.76	7.36153e+06	7.41212e+06	7.57933e+06	9.04087e+06	7.83343e+06	7.04936e+06	7.35427e+06	8.45778e+06	8.72636e+06	9.17158e+06	8.37105e+06	8.13432e+06	1.00523e+07		High	High	High	High	High	High	High	High	High	High	High	High	High	High	Not Found	High	High	0.006206	0.1072	3.21
FALSE	High	[K].MTNHCVFSANEDHETIR.[N]	1xCarbamidomethyl [C5]; 1xTMTpro [N-Term]	FALSE	3.98137e-07	9.3883e-06	1	1	1	Q9Y6E2	Q9Y6E2 [93-109]		0	2365.1	374725	365981	363721	598066	331867	445385	337369	407449	364849	432466	351692	350845	395231		High	High	High	High	Not Found	High	High	High	High	High	High	High	High	High	Not Found	Not Found	High	1.084e-05	5.089e-07	5.27
FALSE	High	[K].FVEWLQNAEEESESEGEEN.[-]	1xTMTpro [N-Term]	FALSE	0.012462	0.00113341	1	1	1	Q9Y6E2	Q9Y6E2 [401-419]		0	2559.13	20028.3	26559.3	18941.5	19564.2	15784.6	18890.1	23495.7	30534.1	31368.4	36548.9	23336.1	34279.1	20321.7		High	High	High	High	High	High	High	High	High	High	High	High	High	High	Not Found	Not Found	High	0.00077	0.007912	2.27
FALSE	High	[K].FLDSTGSR.[L]	1xTMTpro [N-Term]	FALSE	0.00198182	0.000219247	1	1	2	Q9Y6E2	Q9Y6E2 [51-58]		0	1186.64	8.05556e+06	7.52205e+06	6.76913e+06	1.08895e+07	6.91175e+06	7.39731e+06	5.35346e+06	7.16839e+06	6.20516e+06	7.06742e+06	5.89222e+06	6.48714e+06	8.44343e+06		High	High	High	High	Not Found	High	High	High	High	High	High	High	High	High	Not Found	Not Found	High	0.0001554	0.001251	3.13
FALSE	High	[K].FLDSTGSR.[L]		FALSE	0.117349	0.00709027	1	1	1	Q9Y6E2	Q9Y6E2 [51-58]		0	882.432														No Quan Labels	High	High	High	High	High	High	High	High	High	High	High	High	High	High	Not Found	Not Found	High	0.004588	0.07242	1.83
FALSE	High	[R].YADTLFDILVAGSMLAPGGTR.[I]		FALSE	4.52495e-06	9.3883e-06	1	1	1	Q9Y6E2	Q9Y6E2 [64-84]		0	2168.11														No Quan Labels	High	High	High	High	High	High	High	High	High	High	High	High	High	High	High	High	High	1.084e-05	4.568e-06	5.32
FALSE	High	[R].YADTLFDILVAGSMLAPGGTR.[I]	1xTMTpro [N-Term]	FALSE	1.18113e-05	9.3883e-06	1	1	1	Q9Y6E2	Q9Y6E2 [64-84]		0	2472.31	47064.4	45756.9	51301.7	62422	44050.6	51777.6	25061.7	53205.2	48631.1	41487.7	39013.7	56186.2	36509.2		High	High	High	High	Not Found	High	High	High	High	High	High	High	High	High	Not Found	Not Found	High	1.084e-05	1.08e-05	3.02
FALSE	High	[R].LLELFPVNR.[Q]	1xTMTpro [N-Term]	FALSE	0.00088909	7.11043e-05	1	1	3	Q9Y6E2	Q9Y6E2 [216-224]		0	1404.85	973509	979106	884183	1.12313e+06	837307	900369	576133	833962	746564	871759	696424	828911	1.02353e+06		High	High	High	High	Not Found	High	High	High	High	High	High	High	High	High	Not Found	Not Found	High	5.976e-05	0.0005782	2.75
FALSE	High	[R].DTLVQGLNEAGDDLEAVAK.[F]	1xTMTpro [K19]	FALSE	6.31818e-05	2.36052e-05	1	1	1	Q9Y6E2	Q9Y6E2 [32-50]		0	2262.18	327286	342716	339056	276809	331086	372444	278998	280563	337478	359200	277146	314534	305427		High	High	High	High	Not Found	High	High	High	High	High	High	High	High	High	High	Not Found	High	2.669e-05	4.714e-05	3.85
FALSE	High	[K].ELSDFLR.[V]		FALSE	0.0502782	0.00386319	1	1	2	Q9Y6E2	Q9Y6E2 [241-247]		0	879.457														No Quan Labels	High	High	High	High	Not Found	High	High	High	High	High	High	High	High	High	Not Found	Not Found	High	0.002583	0.03075	1.3
FALSE	High	[R].YADTLFDILVAGSMLAPGGTR.[I]	1xOxidation [M14]; 1xTMTpro [N-Term]	FALSE	3.57182e-08	9.3883e-06	1	1	4	Q9Y6E2	Q9Y6E2 [64-84]		0	2488.31	117380	146833	93332.3	151445	113481	107999	88353.5	123220	105577	108994	102634	110677	95584.2		High	High	High	High	High	High	High	High	High	High	High	High	High	High	Not Found	Not Found	High	1.084e-05	5.773e-08	4.59
FALSE	High	[R].IDDGDKTK.[M]	2xTMTpro [K6; K8]; 1xTMTpro [N-Term]	FALSE	0.0259802	0.0025174	1	1	1	Q9Y6E2	Q9Y6E2 [85-92]		1	1804.06	1.46003e+06	1.16783e+06	948105	3.13097e+06	1.11966e+06	2.07415e+06	2.25757e+06	2.36342e+06	2.12978e+06	2.38815e+06	1.91178e+06	1.55813e+06	1.05189e+06		High	High	High	High	Not Found	High	High	High	High	High	High	High	High	High	Not Found	Not Found	High	0.001679	0.01632	2.6
FALSE	High	[K].YFTDAGLK.[E]	1xTMTpro [K8]	FALSE	0.0167657	0.0015825	1	1	1	Q9Y6E2	Q9Y6E2 [233-240]		0	1218.67	158800	154351	158868	48510.2	163766	158696	115208	101457	131317	148097	131971	159040	201365		High	High	High	High	Not Found	High	High	High	High	High	High	High	High	High	Not Found	Not Found	High	0.001096	0.01062	1.82
FALSE	High	[R].DTLVQGLNEAGDDLEAVAK.[F]	1xTMTpro [K19]; 1xTMTpro [N-Term]	FALSE	8.48218e-07	9.3883e-06	1	1	6	Q9Y6E2	Q9Y6E2 [32-50]		0	2566.39	874725	873692	726014	1.1363e+06	693660	799925	435186	703363	607777	735659	557201	631092	692042		High	High	High	High	High	High	High	High	High	High	High	High	High	High	High	Not Found	High	1.084e-05	1.011e-06	5.39
FALSE	High	[K].GSFGEVFK.[G]	1xTMTpro [K8]; 1xTMTpro [N-Term]	FALSE	0.00137263	0.000100222	2	2	1	Q9Y6E0; Q9P289	Q9Y6E0 [45-52]; Q9P289 [33-40]		0	1478.85	2.91349e+07	2.93975e+07	2.44967e+07	2.91224e+07	2.66458e+07	2.60745e+07	1.34793e+07	1.60772e+07	1.67381e+07	1.92764e+07	1.54257e+07	1.81724e+07	3.19359e+07	Shared	High	High	High	High	Not Found	High	High	High	High	High	High	High	High	High	Not Found	Not Found	High	7.473e-05	0.0008779	2.46
FALSE	High	[K].TSYLTELIDR.[YF]	1xTMTpro [N-Term]	FALSE	8.75757e-05	3.33313e-05	2	2	1	Q9Y6E0; Q9P289	Q9Y6E0 [293-302]; Q9P289 [281-290]		0	1514.84	1.36459e+06	1.45502e+06	1.26292e+06	2.2025e+06	1.20682e+06	1.23672e+06	853742	1.18455e+06	1.12203e+06	1.21975e+06	971903	1.07332e+06	1.40534e+06	Shared	High	High	High	High	Not Found	High	High	High	High	High	High	High	High	High	Not Found	Not Found	High	2.968e-05	6.329e-05	3.62
FALSE	High	[K].YYGSYLK.[DG]	1xTMTpro [K7]	FALSE	0.143556	0.00826478	2	2	1	Q9Y6E0; Q9P289	Q9Y6E0 [97-103]; Q9P289 [85-91]		0	1197.65	1.4085e+06	1.3919e+06	1.50954e+06	1.11463e+06	1.39941e+06	1.46062e+06	1.09831e+06	1.24987e+06	1.27172e+06	1.32864e+06	1.34343e+06	1.26103e+06	1.68856e+06	Shared	High	High	High	High	Not Found	High	High	High	High	High	High	High	High	High	Not Found	Not Found	High	0.005409	0.09045	1.91
FALSE	High	[K].KTSYLTELIDR.[YF]	1xTMTpro [K1]	FALSE	0.00199745	0.000219247	2	2	1	Q9Y6E0; Q9P289	Q9Y6E0 [292-302]; Q9P289 [280-290]		1	1642.93	545338	561578	587972	450497	554565	622971	495386	433684	464922	562801	471184	554965	759474	Shared	High	High	High	High	Not Found	High	High	High	High	High	High	High	High	High	Not Found	Not Found	High	0.0001607	0.00126	3.03
FALSE	High	[K].TSYLTELIDR.[YF]		FALSE	0.00131588	0.000100222	2	2	3	Q9Y6E0; Q9P289	Q9Y6E0 [293-302]; Q9P289 [281-290]		0	1210.63														No Quan Labels	High	High	High	High	High	High	High	High	High	High	High	High	High	High	High	High	High	7.473e-05	0.0008366	2.66
FALSE	High	[K].SQACGGNLGSIEELR.[G]	1xCarbamidomethyl [C4]; 1xTMTpro [N-Term]	FALSE	1.9825e-07	9.3883e-06	1	1	1	Q9Y6E0	Q9Y6E0 [391-405]		0	1894.96	152116	153353	114425	218390	113253	119841	73398.1	113614	85094	105481	61161.3	87165.5	177568		High	High	High	High	Not Found	High	High	High	High	High	High	High	High	High	Not Found	Not Found	High	1.084e-05	2.708e-07	3.57
FALSE	High	[K].ADIWSLGITAIELAR.[G]	1xTMTpro [N-Term]	FALSE	2.30647e-07	9.3883e-06	1	1	3	Q9Y6E0	Q9Y6E0 [212-226]		0	1933.11	325295	318590	276360	325411	296780	291813	166167	310046	328961	253623	241141	269357	204693		High	High	High	High	Not Found	High	High	High	High	High	High	High	High	High	Not Found	Not Found	High	1.084e-05	3.112e-07	3.64
FALSE	High	[K].AANVLLSEHGEVK.[L]	1xTMTpro [K13]; 1xTMTpro [N-Term]	FALSE	9.87038e-08	9.3883e-06	1	1	2	Q9Y6E0	Q9Y6E0 [159-171]		0	1975.15	9.99231e+06	9.14972e+06	8.98274e+06	1.07587e+07	8.62948e+06	9.04164e+06	8.79421e+06	1.10724e+07	9.85376e+06	1.00891e+07	8.84091e+06	1.00186e+07	1.35513e+07		High	High	High	High	Not Found	High	High	High	High	High	High	High	High	High	Not Found	Not Found	High	1.084e-05	1.445e-07	4.84
FALSE	High	[K].NNPPTLEGNYSKPLK.[E]	2xTMTpro [K12; K15]	FALSE	0.000105919	3.33313e-05	1	1	1	Q9Y6E0	Q9Y6E0 [246-260]		0	2280.28	5.53571e+06	5.11443e+06	5.21878e+06	5.27606e+06	5.05328e+06	4.83847e+06	2.71856e+06	3.22212e+06	3.15793e+06	3.49846e+06	2.83187e+06	3.22922e+06	6.47453e+06		High	High	High	High	Not Found	High	High	High	High	High	High	High	High	High	Not Found	Not Found	High	2.968e-05	7.508e-05	3.37
FALSE	High	[K].ADPEELFTK.[L]	1xTMTpro [K9]; 1xTMTpro [N-Term]	FALSE	0.00141959	0.000100222	1	1	3	Q9Y6E0	Q9Y6E0 [30-38]		0	1657.93	1.27272e+06	1.20607e+06	1.25711e+06	1.17196e+06	1.18065e+06	1.23165e+06	623813	828657	694088	786741	675127	892439	1.57794e+06		High	High	High	High	High	High	High	High	High	High	High	High	High	High	High	High	High	7.473e-05	0.0009025	2.91
FALSE	High	[K].QSAYDSK.[A]	1xTMTpro [K7]; 1xTMTpro [N-Term]	FALSE	0.01393	0.00130418	1	1	1	Q9Y6E0	Q9Y6E0 [205-211]		0	1406.78	261555	214062	186586	758061	217653	465070	290204	312095	276768	382707	303253	237040	202610		High	High	High	High	Not Found	High	High	High	High	High	High	High	High	High	Not Found	Not Found	High	0.0008819	0.008838	2.39
FALSE	High	[R].GAIYLAEEACPGISDTMVAQLVQR.[L]	1xCarbamidomethyl [C10]; 1xOxidation [M17]; 1xTMTpro [N-Term]	FALSE	3.91224e-05	2.36052e-05	1	1	2	Q9Y6E0	Q9Y6E0 [406-429]		0	2912.48	92657.7	90814.1	75081.6	89973.1	82053.7	87719.2	45321.3	65300.9	63805.2	59287.2	53487.4	62151.9	61691.7		High	High	High	High	High	High	High	High	High	High	High	High	High	High	Not Found	Not Found	High	2.669e-05	3.103e-05	3.11
FALSE	High	[R].YSLSGGGTSSH.[-]	1xTMTpro [N-Term]	FALSE	3.38772e-06	9.3883e-06	1	1	1	Q9Y6E0	Q9Y6E0 [433-443]		0	1356.67	257193	234200	225087	353248	233967	245694	126604	177838	147787	175171	154095	183028	336555		High	High	High	High	Not Found	High	High	High	High	High	High	High	High	High	Not Found	Not Found	High	1.084e-05	3.522e-06	4.07
FALSE	High	[K].NLENGALQPSDLDR.[N]		FALSE	3.47787e-05	2.36052e-05	1	1	1	Q9Y6E0	Q9Y6E0 [348-361]		0	1541.76														No Quan Labels	High	High	High	High	Not Found	High	High	High	High	High	High	High	High	High	Not Found	Not Found	High	2.669e-05	2.805e-05	3.78
FALSE	High	[K].ADPEELFTKLEK.[I]	2xTMTpro [K9; K12]; 1xTMTpro [N-Term]	FALSE	0.00343171	0.000379485	1	1	1	Q9Y6E0	Q9Y6E0 [30-41]		1	2332.36	3.03138e+06	3.24898e+06	2.89306e+06	3.72082e+06	3.08571e+06	2.97869e+06	1.72563e+06	2.30523e+06	2.43143e+06	2.5242e+06	2.10816e+06	2.32711e+06	3.76036e+06		High	High	High	High	Not Found	High	High	High	High	High	High	High	High	High	Not Found	Not Found	High	0.0002547	0.002189	2.38
FALSE	High	[K].QLREESAHLR.[E]	1xTMTpro [N-Term]	FALSE	8.00869e-05	3.33313e-05	1	1	2	Q9Y6D9	Q9Y6D9 [261-270]		1	1542.87	181278	159416	154038	296946	173386	184640	185217	217135	199867	220749	203457	187036	160397		High	High	High	High	High	High	High	High	High	High	High	High	High	High	High	Not Found	High	2.968e-05	5.826e-05	3.76
FALSE	High	[R].EVDRNQELLTR.[I]		FALSE	0.000935657	7.11043e-05	1	1	1	Q9Y6D9	Q9Y6D9 [99-109]		1	1372.72														No Quan Labels	High	High	High	High	Not Found	High	High	High	High	High	High	High	High	High	Not Found	Not Found	High	5.976e-05	0.0006064	3.11
FALSE	High	[K].IQELQASQEAR.[A]	1xTMTpro [N-Term]	FALSE	8.79987e-06	9.3883e-06	1	1	3	Q9Y6D9	Q9Y6D9 [208-218]		0	1576.86	5.36391e+06	4.98851e+06	5.12929e+06	6.85142e+06	4.71733e+06	4.87755e+06	3.59441e+06	4.82096e+06	4.03243e+06	4.44592e+06	4.09331e+06	4.63715e+06	5.10384e+06		High	High	High	High	Not Found	High	High	High	High	High	High	High	High	High	Not Found	Not Found	High	1.084e-05	8.314e-06	3.94
FALSE	High	[K].SQSSSAEQSFLFSR.[E]		FALSE	3.91224e-05	2.36052e-05	1	1	1	Q9Y6D9	Q9Y6D9 [482-495]		0	1560.73														No Quan Labels	High	High	High	High	High	High	High	High	High	High	High	High	High	High	High	High	High	2.669e-05	3.114e-05	3.99
FALSE	High	[R].LREDHSQLQAECER.[L]	1xCarbamidomethyl [C12]; 1xTMTpro [N-Term]	FALSE	5.06016e-05	2.36052e-05	1	1	1	Q9Y6D9	Q9Y6D9 [557-570]		1	2075.03	180478	151417	176240	215083	166027	178957	46613.5	61499.4	47914	56056.6	52685.2	42042.4	110712		High	High	High	High	Not Found	High	High	High	High	High	High	High	High	High	Not Found	Not Found	High	2.669e-05	3.882e-05	4.23
FALSE	High	[R].ALQGDYDQSR.[T]	1xTMTpro [N-Term]	FALSE	4.37715e-05	2.36052e-05	1	1	2	Q9Y6D9	Q9Y6D9 [530-539]		0	1456.74	3.0162e+06	2.66484e+06	2.75723e+06	2.78005e+06	2.60216e+06	2.7529e+06	2.84326e+06	3.14522e+06	2.97934e+06	3.23412e+06	3.02457e+06	3.1066e+06	2.8098e+06		High	High	High	High	Not Found	High	High	High	High	High	High	High	High	High	Not Found	Not Found	High	2.669e-05	3.421e-05	3.88
FALSE	High	[R].TPEDLSR.[F]	1xTMTpro [N-Term]	FALSE	0.103798	0.00636531	1	1	1	Q9Y6D9	Q9Y6D9 [330-336]		0	1121.61	3.52723e+06	2.77716e+06	3.00422e+06	4.14018e+06	2.90519e+06	3.09487e+06	3.61107e+06	4.3278e+06	3.85005e+06	4.45589e+06	3.77187e+06	3.77187e+06	3.00968e+06		High	High	High	High	Not Found	High	High	High	High	High	High	High	High	High	Not Found	Not Found	High	0.004122	0.06378	2.53
FALSE	High	[R].ADMLEMELK.[M]	1xTMTpro [K9]; 1xTMTpro [N-Term]	FALSE	6.25821e-05	2.36052e-05	1	1	3	Q9Y6D9	Q9Y6D9 [470-478]		0	1687.93	925939	795998	787868	944672	881657	768545	774028	914403	904216	893616	917957	854996	672365		High	High	High	High	Not Found	High	High	High	High	High	High	High	High	High	High	High	High	2.669e-05	4.677e-05	3.69
FALSE	High	[R].SLNNFISQR.[V]	1xTMTpro [N-Term]	FALSE	0.00289629	0.000328432	1	1	1	Q9Y6D9	Q9Y6D9 [16-24]		0	1382.77	2.64989e+06	2.4268e+06	2.4099e+06	3.40344e+06	2.35824e+06	2.39657e+06	2.28657e+06	3.05987e+06	2.57616e+06	2.9247e+06	2.39832e+06	2.52249e+06	2.65329e+06		High	High	High	High	Not Found	High	High	High	High	High	High	High	High	High	Not Found	Not Found	High	0.0002231	0.001837	2.7
FALSE	High	[K].SQSSSAEQSFLFSR.[E]	1xTMTpro [N-Term]	FALSE	1.7602e-07	9.3883e-06	1	1	2	Q9Y6D9	Q9Y6D9 [482-495]		0	1864.94	1.87914e+06	1.72798e+06	1.8136e+06	2.27222e+06	1.6853e+06	1.71775e+06	1.46669e+06	2.13166e+06	1.94437e+06	2.39418e+06	2.18105e+06	2.14174e+06	1.83111e+06		High	High	High	High	High	High	High	High	High	High	High	High	High	High	High	Not Found	High	1.084e-05	2.44e-07	2.85
FALSE	High	[K].IQELQASQEAR.[A]		FALSE	0.000356967	4.19319e-05	1	1	1	Q9Y6D9	Q9Y6D9 [208-218]		0	1272.65														No Quan Labels	High	High	High	High	Not Found	High	High	High	High	High	High	High	High	High	Not Found	Not Found	High	3.296e-05	0.0002404	2.72
FALSE	High	[K].SHLIQVER.[E]		FALSE	0.00812924	0.000708791	1	1	1	Q9Y6D9	Q9Y6D9 [62-69]		0	981.548														No Quan Labels	High	High	High	High	High	High	High	High	High	High	High	High	High	High	Not Found	Not Found	High	0.0004837	0.005184	2.47
FALSE	High	[K].LSLQEQDAAIVK.[N]	1xTMTpro [K12]; 1xTMTpro [N-Term]	FALSE	2.46713e-06	9.3883e-06	1	1	2	Q9Y6D9	Q9Y6D9 [232-243]		0	1923.14	2.64125e+06	2.59541e+06	2.46727e+06	3.31623e+06	2.61189e+06	2.52685e+06	2.11438e+06	2.88408e+06	2.47204e+06	3.07962e+06	2.45865e+06	2.56082e+06	2.33205e+06		High	High	High	High	High	High	High	High	High	High	High	High	High	High	High	High	High	1.084e-05	2.649e-06	4.47
FALSE	High	[R].ISELQWSVMDQEMR.[V]	1xTMTpro [N-Term]	FALSE	1.32761e-06	9.3883e-06	1	1	2	Q9Y6D9	Q9Y6D9 [166-179]		0	2056.02	802252	753625	738949	1.02866e+06	785345	827223	726470	890290	835856	918659	773358	852253	684518		High	High	High	High	Not Found	High	High	High	High	High	High	High	High	High	Not Found	Not Found	High	1.084e-05	1.514e-06	3.66
FALSE	High	[R].ETNGLLQEELEGLQR.[K]	1xDeamidated [N3]; 1xTMTpro [N-Term]	FALSE	2.02155e-06	9.3883e-06	1	1	1	Q9Y6D9	Q9Y6D9 [274-288]		0	2034.07	168287	181908	166788	189283	177578	171134	151653	177278	168820	199724	175982	193360	167435		High	High	High	High	High	High	High	High	High	High	High	High	High	High	Not Found	Not Found	High	1.084e-05	2.208e-06	4.42
FALSE	High	[R].LTSLYAEHPGDCLIFK.[A]	1xCarbamidomethyl [C12]; 1xTMTpro [K16]	FALSE	0.0160855	0.00150644	1	1	1	Q9Y6D9	Q9Y6D9 [651-666]		0	2168.14	1.87591e+06	1.87404e+06	2.00918e+06	1.3164e+06	1.76843e+06	1.88164e+06	1.79422e+06	1.55633e+06	1.81634e+06	1.74467e+06	1.77332e+06	1.94937e+06	1.7676e+06		High	High	High	High	Not Found	High	High	High	High	High	High	High	High	High	High	Not Found	High	0.001027	0.0102	2.91
FALSE	High	[K].VLHMSLNPTSVAR.[Q]	1xOxidation [M4]; 1xTMTpro [N-Term]	FALSE	1.36662e-05	9.3883e-06	1	1	2	Q9Y6D9	Q9Y6D9 [542-554]		0	1744.97	1.2672e+06	1.24007e+06	1.2494e+06	1.63864e+06	1.19259e+06	1.21567e+06	1.04631e+06	1.31536e+06	1.13358e+06	1.33817e+06	1.10399e+06	1.322e+06	1.1394e+06		High	High	High	High	High	High	High	High	High	High	High	High	High	High	High	High	High	1.084e-05	1.231e-05	3.51
FALSE	High	[R].EAEDMVQK.[V]	1xOxidation [M5]; 1xTMTpro [K8]; 1xTMTpro [N-Term]	FALSE	0.0512835	0.00388933	1	1	2	Q9Y6D9	Q9Y6D9 [437-444]		0	1573.84	1.09425e+06	936793	970680	1.13581e+06	932593	1.03091e+06	964377	1.22145e+06	965495	1.23826e+06	1.06822e+06	1.19061e+06	993120		High	High	High	High	Not Found	High	High	High	High	High	High	High	High	High	High	Not Found	High	0.002588	0.03119	2.42
FALSE	High	[K].DKNSAVTSSAR.[G]	1xTMTpro [K2]; 1xTMTpro [N-Term]	FALSE	0.002077	0.000245456	1	1	2	Q9Y6D9	Q9Y6D9 [350-360]		1	1743.98	3.14394e+06	2.32235e+06	2.07375e+06	4.37238e+06	2.42985e+06	3.05095e+06	3.05108e+06	3.5702e+06	3.15511e+06	3.44999e+06	2.91879e+06	3.06002e+06	2.35165e+06		High	High	High	High	Not Found	High	High	High	High	High	High	High	High	High	Not Found	Not Found	High	0.000174	0.001312	3.15
FALSE	High	[R].LKVEELEGER.[S]	1xTMTpro [K2]; 1xTMTpro [N-Term]	FALSE	0.00340645	0.000379485	1	1	2	Q9Y6D9	Q9Y6D9 [503-512]		1	1810.06	4.14231e+06	3.7252e+06	3.36756e+06	4.0562e+06	3.6106e+06	3.76117e+06	3.87186e+06	4.34085e+06	3.78648e+06	4.38356e+06	3.81427e+06	4.04208e+06	3.79697e+06		High	High	High	High	Not Found	High	High	High	High	High	High	High	High	High	Not Found	Not Found	High	0.0002547	0.002165	3.08
FALSE	High	[R].QVSGQLLEER.[K]	1xTMTpro [N-Term]	FALSE	6.22846e-05	2.36052e-05	1	1	1	Q9Y6D9	Q9Y6D9 [375-384]		0	1462.82	2.56913e+06	2.21435e+06	2.17728e+06	3.15171e+06	2.05203e+06	2.24885e+06	2.11889e+06	3.04932e+06	2.45724e+06	2.83122e+06	2.25839e+06	2.49203e+06	2.31296e+06		High	High	High	High	Not Found	High	High	High	High	High	High	High	High	High	Not Found	Not Found	High	2.669e-05	4.654e-05	3.61
FALSE	High	[R].GGTVPADLEAAAASLPSSK.[E]	1xTMTpro [K19]; 1xTMTpro [N-Term]	FALSE	6.58005e-08	9.3883e-06	1	1	1	Q9Y6D9	Q9Y6D9 [581-599]		0	2350.31	1.65199e+06	1.38891e+06	1.47619e+06	1.73614e+06	1.48503e+06	1.51594e+06	1.43732e+06	1.7368e+06	1.55839e+06	1.76125e+06	1.55839e+06	1.60449e+06	1.42929e+06		High	High	High	High	Not Found	High	High	High	High	High	High	High	High	High	Not Found	Not Found	High	1.084e-05	1e-07	3.92
FALSE	High	[K].LSLQEQDAAIVK.[N]	1xTMTpro [K12]	FALSE	0.000418426	4.19319e-05	1	1	1	Q9Y6D9	Q9Y6D9 [232-243]		0	1618.93	152316	144929	165118	61171.4	170164	179994	159231	91856.9	152571	151893	140518	157996	139618		High	High	High	High	Not Found	High	High	High	High	High	High	High	High	High	Not Found	Not Found	High	3.296e-05	0.0002806	2.16
FALSE	High	[R].QQLQEELR.[Q]	1xTMTpro [N-Term]	FALSE	0.0137612	0.00128995	1	1	1	Q9Y6D9	Q9Y6D9 [367-374]		0	1347.76	3.12826e+06	2.61508e+06	2.63759e+06	4.04295e+06	2.50135e+06	2.62893e+06	2.70927e+06	3.45904e+06	2.96643e+06	3.11642e+06	2.76193e+06	3.04456e+06	2.63334e+06		High	High	High	High	Not Found	High	High	High	High	High	High	High	High	High	Not Found	Not Found	High	0.0008653	0.008759	3.42
FALSE	High	[R].AILGSYDSELTPAEYSPQLTR.[R]	1xTMTpro [N-Term]	FALSE	7.1306e-09	9.3883e-06	1	1	3	Q9Y6D9	Q9Y6D9 [413-433]		0	2615.35	374554	401911	413373	429938	383972	383445	307681	386196	392436	404495	351851	365820	346361		High	High	High	High	Not Found	High	High	High	High	High	High	High	High	High	Not Found	High	High	1.084e-05	1.342e-08	5.36
FALSE	High	[R].QQLQEELR.[Q]		FALSE	0.0142721	0.00133525	1	1	1	Q9Y6D9	Q9Y6D9 [367-374]		0	1043.55														No Quan Labels	High	High	High	High	Not Found	High	High	High	High	High	High	High	High	High	Not Found	Not Found	High	0.000902	0.009084	2.51
FALSE	High	[R].EKEDSLAQAGETINALK.[G]	2xTMTpro [K2; K17]; 1xTMTpro [N-Term]	FALSE	4.11094e-08	9.3883e-06	1	1	1	Q9Y6D9	Q9Y6D9 [147-163]		1	2729.55	2.59726e+06	2.33712e+06	2.4291e+06	2.77889e+06	2.39394e+06	2.51471e+06	2.28234e+06	2.88924e+06	2.50214e+06	2.69754e+06	2.30011e+06	2.6925e+06	2.35361e+06		High	High	High	High	Not Found	High	High	High	High	High	High	High	High	High	High	Not Found	High	1.084e-05	6.541e-08	6.71
FALSE	High	[K].MQETLVGLELENER.[L]	1xTMTpro [N-Term]	FALSE	1.3178e-05	9.3883e-06	1	1	1	Q9Y6D9	Q9Y6D9 [296-309]		0	1965.03	104082	111825	110472	96465	115691	110562	92562.2	101022	108580	121943	116786	127833	131154		High	High	High	High	Not Found	High	High	High	High	High	High	High	High	High	High	Not Found	High	1.084e-05	1.189e-05	4.99
FALSE	High	[K].MQETLVGLELENER.[L]	1xOxidation [M1]	FALSE	2.60361e-05	9.3883e-06	1	1	1	Q9Y6D9	Q9Y6D9 [296-309]		0	1676.82														No Quan Labels	High	High	High	High	High	High	High	High	High	High	High	High	High	High	Not Found	Not Found	High	1.084e-05	2.18e-05	3.32
FALSE	High	[K].EDSLAQAGETINALK.[G]	1xTMTpro [K15]; 1xTMTpro [N-Term]	FALSE	4.13836e-05	2.36052e-05	1	1	1	Q9Y6D9	Q9Y6D9 [149-163]		0	2168.21	309962	315338	281766	397315	264661	265037	197851	303195	234592	269168	227812	273486	223107		High	High	High	High	Not Found	High	High	High	High	High	High	High	High	High	Not Found	Not Found	High	2.669e-05	3.265e-05	4.42
FALSE	High	[R].FVVELQQR.[E]		FALSE	0.0296139	0.00280199	1	1	1	Q9Y6D9	Q9Y6D9 [337-344]		0	1018.57														No Quan Labels	High	High	High	High	Not Found	High	High	High	High	High	High	High	High	High	Not Found	Not Found	High	0.001872	0.01847	2.23
FALSE	High	[K].KEDAENLAAAQR.[D]	1xTMTpro [N-Term]	FALSE	0.000319652	4.19319e-05	1	1	1	Q9Y6D6	Q9Y6D6 [1643-1654]		1	1619.87	125550	102025	132963	94605	141957	170397	192639	153260	186289	203699	212651	182168	147220		High	High	High	High	High	High	High	High	High	High	High	High	High	High	High	Not Found	High	3.296e-05	0.0002163	3.51
FALSE	High	[K].AFNSNNEQR.[T]	1xTMTpro [N-Term]	FALSE	0.000301712	4.19319e-05	1	1	1	Q9Y6D6	Q9Y6D6 [1695-1703]		0	1383.69	848976	772420	624121	914132	696031	751843	651490	749160	670534	850682	704887	796596	865015		High	High	High	High	Not Found	High	High	High	High	High	High	High	High	High	Not Found	Not Found	High	3.296e-05	0.0002035	3.05
FALSE	High	[K].DLPEEYLSAIYNEIAGK.[K]	1xTMTpro [K17]; 1xTMTpro [N-Term]	FALSE	7.05929e-07	9.3883e-06	1	1	1	Q9Y6D6	Q9Y6D6 [864-880]		0	2533.37	170918	198054	128287	168718	142238	137182	91592.7	130799	108012	135015	123666	148712	57919.5		High	High	High	High	Not Found	High	High	High	High	High	High	High	High	High	Not Found	Not Found	High	1.084e-05	8.553e-07	4.83
FALSE	High	[R].FLTSQQLFK.[L]	1xTMTpro [K9]; 1xTMTpro [N-Term]	FALSE	0.00309513	0.00034506	1	1	1	Q9Y6D6	Q9Y6D6 [1673-1681]		0	1720.03	324654	320911	268877	446462	261426	269729	239924	329976	296398	341749	278230	296336	339364		High	High	High	High	Not Found	High	High	High	High	High	High	High	High	High	Not Found	Not Found	High	0.0002316	0.001969	3.12
FALSE	High	[R].LDSTQVGEFLGDNDKFNK.[E]	2xTMTpro [K15; K18]	FALSE	0.00204489	0.000239044	1	1	2	Q9Y6D6	Q9Y6D6 [743-760]		1	2635.39	331765	305047	349491	202591	309731	358146	198278	241480	252461	298468	277984	282817	352586		High	High	High	High	High	High	High	High	High	High	High	High	High	High	Not Found	Not Found	High	0.0001713	0.001297	2.53
FALSE	High	[K].DFVSALR.[M]	1xTMTpro [N-Term]	FALSE	0.0276948	0.00263722	1	1	1	Q9Y6D6	Q9Y6D6 [776-782]		0	1111.64	1.90431e+06	1.75448e+06	1.58295e+06	2.20811e+06	1.68854e+06	1.72619e+06	1.15599e+06	1.57836e+06	1.37607e+06	1.4685e+06	1.24884e+06	1.41589e+06	1.86588e+06		High	High	High	High	Not Found	High	High	High	High	High	High	High	High	High	Not Found	Not Found	High	0.001778	0.01738	2.24
FALSE	High	[K].DQAPDEFVGLGLVGGNVDWK.[Q]	1xTMTpro [K20]; 1xTMTpro [N-Term]	FALSE	1.82809e-07	9.3883e-06	1	1	1	Q9Y6D6	Q9Y6D6 [1085-1104]		0	2724.45	164968	158608	136270	190246	163453	153739	88264.4	145896	138418	139281	132098	138548	112891		High	High	High	High	Not Found	High	High	High	High	High	High	High	High	High	Not Found	Not Found	High	1.084e-05	2.522e-07	4.66
FALSE	High	[R].VDTQDQGMYR.[F]	1xTMTpro [N-Term]	FALSE	8.29035e-05	3.33313e-05	1	1	1	Q9Y6D6	Q9Y6D6 [1663-1672]		0	1516.74	559355	559056	561246	947105	531147	539496	406159	602382	434782	522245	447441	457838	628687		High	High	High	High	High	High	High	High	High	High	High	High	High	High	Not Found	Not Found	High	2.968e-05	6.006e-05	3.43
FALSE	High	[R].SVDNRPQAPLVSASAVNEEVSK.[I]	1xTMTpro [K22]; 1xTMTpro [N-Term]	FALSE	1.91842e-05	9.3883e-06	1	1	1	Q9Y6D6	Q9Y6D6 [1580-1601]		0	2905.59	220898	214275	218064	243089	197540	182357	163371	220614	196470	231594	194250	192631	238836		High	High	High	High	Not Found	High	High	High	High	High	High	High	High	High	Not Found	Not Found	High	1.084e-05	1.662e-05	5.11
FALSE	High	[K].LPEQQTEK.[A]	1xTMTpro [K8]; 1xTMTpro [N-Term]	FALSE	0.0238047	0.00234795	1	1	1	Q9Y6D6	Q9Y6D6 [1440-1447]		0	1580.91	213962	194269	211810	219314	169154	169350	157316	183144	173756	217807	168458	177394	227011		High	High	High	High	Not Found	High	High	High	High	High	High	High	High	High	Not Found	Not Found	High	0.001567	0.01497	2.24
FALSE	High	[R].DAVDFDVR.[V]	1xTMTpro [N-Term]	FALSE	0.00456375	0.000426729	1	1	1	Q9Y6D6	Q9Y6D6 [1655-1662]		0	1240.65	1.02127e+06	1.0543e+06	1.00514e+06	1.19622e+06	894017	1.01303e+06	756724	951372	866230	1.06619e+06	793862	964471	1.13866e+06		High	High	High	High	Not Found	High	High	High	High	High	High	High	High	High	Not Found	Not Found	High	0.0002936	0.002924	2.82
FALSE	High	[R].LSVSSNDTQESGNSSGPSPGAK.[F]	1xTMTpro [K22]; 1xTMTpro [N-Term]	FALSE	1.08206e-07	9.3883e-06	1	1	1	Q9Y6D6	Q9Y6D6 [393-414]		0	2714.37	243304	255713	237829	304029	211174	232663	109203	162823	135045	166106	123268	156171	273075		High	High	High	High	Not Found	High	High	High	High	High	High	High	High	High	Not Found	Not Found	High	1.084e-05	1.569e-07	6.17
FALSE	High	[K].EVMYAYVDQHDFSGK.[D]	1xTMTpro [K15]; 1xTMTpro [N-Term]	FALSE	1.12919e-06	9.3883e-06	1	1	1	Q9Y6D6	Q9Y6D6 [761-775]		0	2397.2	897260	800536	809606	1.15041e+06	791165	803231	564705	786762	713642	834776	629775	698751	900632		High	High	High	High	Not Found	High	High	High	High	High	High	High	High	High	Not Found	Not Found	High	1.084e-05	1.307e-06	4.65
FALSE	High	[K].CISQLELAQLIGTGVKPR.[Y]	1xCarbamidomethyl [C1]; 1xTMTpro [K16]; 1xTMTpro [N-Term]	FALSE	1.03067e-05	9.3883e-06	1	1	1	Q9Y6D6	Q9Y6D6 [1050-1067]		0	2591.52	479268	468663	581133	717283	496170	458672	430283	630118	504449	501582	444259	530244	447125		High	High	High	High	High	High	High	High	High	High	High	High	High	High	Not Found	Not Found	High	1.084e-05	9.56e-06	3.14
FALSE	High	[K].EYTSDDMNVAPEDR.[V]	1xOxidation [M7]; 1xTMTpro [N-Term]	FALSE	0.00540826	0.000474783	1	1	1	Q9Y6D6	Q9Y6D6 [1363-1376]		0	1961.87	165336	157711	150758	190969	145525	138299	120856	170942	124048	161466	142348	142401	209279		High	High	High	High	High	High	High	High	High	High	High	High	High	High	Not Found	Not Found	High	0.0003277	0.003463	2.99
FALSE	High	[K].EIIEQGIDLFNK.[K]	1xTMTpro [K12]; 1xTMTpro [N-Term]	FALSE	7.81445e-05	3.33313e-05	1	1	2	Q9Y6D6	Q9Y6D6 [700-711]		0	2027.17	1.40029e+06	1.40868e+06	1.31438e+06	1.57462e+06	1.34854e+06	1.389e+06	1.00896e+06	1.26909e+06	1.23885e+06	1.40033e+06	1.167e+06	1.32837e+06	1.16887e+06		High	High	High	High	High	High	High	High	High	High	High	High	High	High	High	Not Found	High	2.968e-05	5.688e-05	3.7
FALSE	High	[R].GSQELGMSNVQELSLR.[K]	1xOxidation [M7]; 1xTMTpro [N-Term]	FALSE	1.20607e-05	9.3883e-06	1	1	2	Q9Y6D6	Q9Y6D6 [594-609]		0	2068.07	596293	532554	579041	654369	585301	815022	682675	746568	672911	598605	492937	654240	720092		High	High	High	High	High	High	High	High	High	High	High	High	High	High	High	High	High	1.084e-05	1.103e-05	5.34
FALSE	High	[K].FSHILQK.[D]	1xTMTpro [K7]; 1xTMTpro [N-Term]	FALSE	0.0263451	0.00255207	1	1	1	Q9Y6D6	Q9Y6D6 [415-421]		0	1480.91	1.21793e+06	1.14417e+06	1.03146e+06	1.4428e+06	1.03993e+06	1.12404e+06	775873	1.06536e+06	845078	997338	803668	932267	1.31712e+06		High	High	High	High	Not Found	High	High	High	High	High	High	High	High	High	Not Found	Not Found	High	0.001707	0.01655	2.88
FALSE	High	[K].ELTIPTK.[S]	1xTMTpro [K7]; 1xTMTpro [N-Term]	FALSE	0.0372519	0.00326333	1	1	1	Q9Y6D6	Q9Y6D6 [889-895]		0	1409.89	2.91994e+06	2.74815e+06	2.70407e+06	3.38024e+06	2.63831e+06	2.70022e+06	1.94277e+06	2.43039e+06	2.49844e+06	2.65755e+06	2.29908e+06	2.50778e+06	2.87902e+06		High	High	High	High	Not Found	High	High	High	High	High	High	High	High	High	Not Found	Not Found	High	0.002171	0.02295	2.13
FALSE	High	[K].VGCNPNEDVAIFAVDSLR.[Q]	1xCarbamidomethyl [C3]; 1xTMTpro [N-Term]	FALSE	2.6689e-07	9.3883e-06	2	2	2	Q9Y6D5; Q9Y6D6	Q9Y6D5 [1145-1162]; Q9Y6D6 [1198-1215]		0	2280.16	124628	114613	109517	138447	116796	128238	80347.6	110906	87663	95644.6	73059.4	100460	100084	Shared	High	High	High	High	Not Found	High	High	High	High	High	High	High	High	High	Not Found	Not Found	High	1.084e-05	3.559e-07	4.92
FALSE	High	[R].DAYVQALAR.[F]		FALSE	0.0185291	0.00184778	2	2	1	Q9Y6D5; Q9Y6D6	Q9Y6D5 [942-950]; Q9Y6D6 [997-1005]		0	1006.53														No Quan Labels	High	High	High	High	Not Found	High	High	High	High	High	High	High	High	High	Not Found	Not Found	High	0.001248	0.01175	2.12
FALSE	High	[K].QNVASEK.[Q]	1xTMTpro [K7]	FALSE	0.0572676	0.00419059	2	2	1	Q9Y6D5; Q9Y6D6	Q9Y6D5 [844-850]; Q9Y6D6 [899-905]		0	1079.6	62951.7	55062.9	56359.4	78901.1	63846.9	103001	142058	93959.5	129523	135323	133701	123783	56215.4	Shared	High	High	High	High	Not Found	High	High	High	High	High	High	High	High	High	High	Not Found	High	0.002769	0.03471	2
FALSE	High	[K].GELANFR.[F]	1xTMTpro [N-Term]	FALSE	0.0653946	0.0045353	2	2	1	Q9Y6D5; Q9Y6D6	Q9Y6D5 [1172-1178]; Q9Y6D6 [1225-1231]		0	1110.62	2.527e+06	2.21632e+06	2.17691e+06	2.67581e+06	2.108e+06	2.20082e+06	2.15441e+06	2.52989e+06	2.49846e+06	2.70666e+06	2.29746e+06	2.79412e+06	3.44654e+06	Shared	High	High	High	High	Not Found	High	High	High	High	High	High	High	High	High	Not Found	Not Found	High	0.002999	0.03964	2.71
FALSE	High	[R].DAYVQALAR.[F]	1xTMTpro [N-Term]	FALSE	0.000195759	4.19319e-05	2	2	1	Q9Y6D5; Q9Y6D6	Q9Y6D5 [942-950]; Q9Y6D6 [997-1005]		0	1310.74	1.22634e+06	1.18552e+06	1.07274e+06	1.80716e+06	1.06382e+06	1.09652e+06	1.05837e+06	1.45823e+06	1.24797e+06	1.42227e+06	1.19976e+06	1.35849e+06	1.57584e+06	Shared	High	High	High	High	Not Found	High	High	High	High	High	High	High	High	High	Not Found	Not Found	High	3.296e-05	0.0001345	2.99
FALSE	High	[R].LDGNAIVDFVR.[W]	1xTMTpro [N-Term]	FALSE	8.70739e-06	9.3883e-06	2	2	1	Q9Y6D5; Q9Y6D6	Q9Y6D5 [1082-1092]; Q9Y6D6 [1135-1145]		0	1522.85	2.47462e+06	2.46451e+06	2.11691e+06	3.32811e+06	2.18845e+06	2.07704e+06	2.21308e+06	3.19941e+06	2.92342e+06	3.21576e+06	2.60412e+06	2.89441e+06	2.92638e+06	Shared	High	High	High	High	Not Found	High	High	High	High	High	High	High	High	High	Not Found	Not Found	High	1.084e-05	8.237e-06	3.84
FALSE	High	[R].LDGNAIVDFVR.[W]		FALSE	8.80162e-05	3.33313e-05	2	2	1	Q9Y6D5; Q9Y6D6	Q9Y6D5 [1082-1092]; Q9Y6D6 [1135-1145]		0	1218.65														No Quan Labels	High	High	High	High	High	High	High	High	High	High	High	High	High	High	Not Found	Not Found	High	2.968e-05	6.332e-05	3.57
FALSE	High	[K].DFLRPFEHIMK.[KR]	1xTMTpro [K11]; 1xTMTpro [N-Term]	FALSE	7.37017e-05	3.33313e-05	2	2	1	Q9Y6D5; Q9Y6D6	Q9Y6D5 [1182-1192]; Q9Y6D6 [1235-1245]		0	2041.15	1.34291e+06	1.27663e+06	1.117e+06	1.51568e+06	1.11551e+06	1.22588e+06	1.29625e+06	1.74882e+06	1.77019e+06	1.81727e+06	1.41112e+06	1.41841e+06	1.61531e+06	Shared	High	High	High	High	Not Found	High	High	High	High	High	High	High	High	High	Not Found	Not Found	High	2.968e-05	5.399e-05	3
FALSE	High	[K].GLECLVSILK.[C]	1xCarbamidomethyl [C4]; 1xTMTpro [K10]; 1xTMTpro [N-Term]	FALSE	0.00100176	7.11043e-05	2	2	1	Q9Y6D5; Q9Y6D6	Q9Y6D5 [563-572]; Q9Y6D6 [612-621]		0	1740.06	443988	774300	408378	466976	384707	399116	313900	388001	341265	340259	322313	369261	347339	Shared	High	High	High	High	Not Found	High	High	High	High	High	High	High	High	High	Not Found	Not Found	High	5.976e-05	0.0006485	2.86
FALSE	High	[K].VGCNPNEDVAIFAVDSLR.[Q]	1xCarbamidomethyl [C3]	FALSE	2.38874e-06	9.3883e-06	2	2	2	Q9Y6D5; Q9Y6D6	Q9Y6D5 [1145-1162]; Q9Y6D6 [1198-1215]		0	1975.95														No Quan Labels	High	High	High	High	Not Found	High	High	High	High	High	High	High	High	High	High	Not Found	High	1.084e-05	2.57e-06	3.77
FALSE	High	[R].LPGEAQK.[I]	1xTMTpro [K7]; 1xTMTpro [N-Term]	FALSE	0.0220525	0.00216716	3	6	1	Q9Y6D5; Q99418; Q9Y6D6	Q9Y6D5 [735-741]; Q99418 [153-159]; Q9Y6D6 [790-796]		0	1350.82	9.00711e+06	8.03398e+06	7.19748e+06	1.01405e+07	7.63633e+06	7.90738e+06	7.575e+06	9.17535e+06	8.99145e+06	1.00904e+07	8.31589e+06	1.00463e+07	1.01681e+07	Shared	High	High	High	High	Not Found	High	High	High	High	High	High	High	High	High	Not Found	Not Found	High	0.00146	0.01392	2.34
FALSE	High	[K].VSTENGDAPR.[E]	1xTMTpro [N-Term]	FALSE	0.0353691	0.00310522	1	1	1	Q9Y6D5	Q9Y6D5 [263-272]		0	1349.7	67691.3	57067.4	58709.3	88771.4	43425.6	59706.1	53326.8	82565.1	63725.2	67464.7	59818.1	76658.7	68479.6		High	High	High	High	Not Found	High	High	High	High	High	High	High	High	High	Not Found	Not Found	High	0.002076	0.02187	1.89
FALSE	High	[K].DLPEEYLSSIYEEIEGK.[K]	1xTMTpro [K17]; 1xTMTpro [N-Term]	FALSE	0.000173837	3.33313e-05	1	1	3	Q9Y6D5	Q9Y6D5 [809-825]		0	2622.37	59558.8	58297.5	59688	70480.3	49889.1	49819.6	58406.9	83542.4	60804.9	84399.6	65670.1	86922	48565.5		High	High	High	High	Not Found	High	High	High	High	High	High	High	High	High	Not Found	Not Found	High	2.968e-05	0.0001202	2.95
FALSE	High	[R].SGTNCLENLVISNGEK.[F]	1xCarbamidomethyl [C5]; 1xTMTpro [K16]	FALSE	0.0382511	0.00332684	1	1	1	Q9Y6D5	Q9Y6D5 [1446-1461]		0	2039.04	365387	327051	393434	317141	362826	402096	536555	459294	588447	548821	514710	534296	955052		High	High	High	High	High	High	High	High	High	High	High	High	High	High	High	Not Found	High	0.002219	0.02363	1.83
FALSE	High	[K].EIIEHGIELFNK.[K]	1xTMTpro [K12]; 1xTMTpro [N-Term]	FALSE	3.65203e-06	9.3883e-06	1	1	2	Q9Y6D5	Q9Y6D5 [645-656]		0	2050.18	7.59063e+06	7.48443e+06	7.05652e+06	8.59766e+06	6.82885e+06	7.2251e+06	8.08343e+06	1.12263e+07	1.01449e+07	1.1234e+07	9.36813e+06	1.11037e+07	9.59229e+06		High	High	High	High	Not Found	High	High	High	High	High	High	High	High	High	Not Found	Not Found	High	1.084e-05	3.767e-06	4.74
FALSE	High	[K].ANFIEADKYFLPFELACQSK.[S]	1xCarbamidomethyl [C17]; 2xTMTpro [K8; K20]; 1xTMTpro [N-Term]	FALSE	1.27729e-05	9.3883e-06	1	1	2	Q9Y6D5	Q9Y6D5 [60-79]		1	3303.79	740893	802790	709413	812214	720700	733160	739425	934338	921058	974945	817202	1.0381e+06	829558		High	High	High	High	Not Found	High	High	High	High	High	High	High	High	High	Not Found	Not Found	High	1.084e-05	1.156e-05	5.76
FALSE	High	[R].GQSQLSNPTDDSWK.[G]	1xTMTpro [K14]; 1xTMTpro [N-Term]	FALSE	8.94038e-06	9.3883e-06	1	1	1	Q9Y6D5	Q9Y6D5 [1523-1536]		0	2171.12	378589	345082	330941	403999	313958	366323	449118	620132	559557	675063	546776	669484	622605		High	High	High	High	Not Found	High	High	High	High	High	High	High	High	High	High	Not Found	High	1.084e-05	8.441e-06	4.62
FALSE	High	[R].SGTNCLENLVISNGEK.[F]	1xCarbamidomethyl [C5]; 2xDeamidated [N8; N13]; 1xTMTpro [K16]; 1xTMTpro [N-Term]	FALSE	4.38194e-06	9.3883e-06	1	1	1	Q9Y6D5	Q9Y6D5 [1446-1461]		0	2345.22	96844.3	90216.8	84750.7	110447	78902	73460.5	86623.1	123611	105104	123014	96790.3	130803	109139		High	High	High	High	High	High	High	High	High	High	High	High	High	High	Not Found	Not Found	High	1.084e-05	4.449e-06	3.97
FALSE	High	[K].ATLTQMLNVIFTR.[M]	1xTMTpro [N-Term]	FALSE	0.00481542	0.000449954	1	1	1	Q9Y6D5	Q9Y6D5 [184-196]		0	1812.04	6723.55	5010.61	4720.67	3844.77	3671.14	3199.13	3901.38		4584.46	5091.31	3915.5	6164.09	5296.01		High	High	High	High	Not Found	High	High	High	Not Found	High	High	High	High	High	Not Found	Not Found	High	0.00031	0.003084	2.05
FALSE	High	[K].CISQLELAQLIGTGVK.[T]	1xCarbamidomethyl [C1]; 1xTMTpro [K16]; 1xTMTpro [N-Term]	FALSE	4.62963e-05	2.36052e-05	1	1	1	Q9Y6D5	Q9Y6D5 [995-1010]		0	2338.37	906038	940930	890883	1.13048e+06	824330	852005	645758	923829	784694	802263	687519	846047	765460		High	High	High	High	Not Found	High	High	High	High	High	High	High	High	High	Not Found	Not Found	High	2.669e-05	3.59e-05	4.83
FALSE	High	[R].LDSTQVGDFLGDSAR.[F]	1xTMTpro [N-Term]	FALSE	7.70955e-06	9.3883e-06	1	1	2	Q9Y6D5	Q9Y6D5 [688-702]		0	1884.96	135357	137174	131213	164603	123970	144875	118724	178015	148854	189569	132942	166685	153076		High	High	High	High	High	High	High	High	High	High	High	High	High	High	Not Found	Not Found	High	1.084e-05	7.36e-06	3.56
FALSE	High	[K].QDNEQLAR.[S]	1xTMTpro [N-Term]	FALSE	0.000508354	7.11043e-05	1	1	1	Q9Y6D5	Q9Y6D5 [1438-1445]		0	1277.68	187015	144737	140604	260172	162060	167614	213721	306544	232652	290003	244717	246655	218466		High	High	High	High	Not Found	High	High	High	High	High	High	High	High	High	Not Found	Not Found	High	5.135e-05	0.0003369	3.08
FALSE	High	[R].LGTAAPPK.[A]	1xTMTpro [K8]; 1xTMTpro [N-Term]	FALSE	0.0528381	0.00396625	1	1	1	Q9Y6D5	Q9Y6D5 [52-59]		0	1362.86	1.20692e+06	1.091e+06	1.13154e+06	1.68972e+06	1.15944e+06	1.47649e+06	1.28885e+06	1.62151e+06	1.40633e+06	1.60502e+06	1.23174e+06	1.49111e+06	1.51956e+06		High	High	High	High	Not Found	High	High	High	High	High	High	High	High	High	Not Found	Not Found	High	0.002641	0.03203	2.16
FALSE	High	[R].LGTAAPPK.[A]	1xTMTpro [K8]	FALSE	0.161218	0.00911082	1	1	1	Q9Y6D5	Q9Y6D5 [52-59]		0	1058.65	338639	295657	363233	389402	331882	299451	328909	355665	355202	472993	595857	611842	423345		High	High	High	High	Not Found	High	High	High	High	High	High	High	High	High	Not Found	Not Found	High	0.005964	0.1025	1.79
FALSE	High	[K].DLPEEYLSSIYEEIEGKK.[I]	2xTMTpro [K17; K18]; 1xTMTpro [N-Term]	FALSE	0.0717269	0.0048485	1	1	1	Q9Y6D5	Q9Y6D5 [809-826]		1	3054.67	19051.9	21228.8	17616.9	22502.6	15284.8	14964.9	16669.8	19945.6	19073.5	15471.6	17518.2	25867.9	12524.7		High	High	High	High	Not Found	High	High	High	High	High	High	High	High	High	Not Found	Not Found	High	0.003187	0.04336	1.4
FALSE	High	[R].QSLSSADNLESDAQGHQVAAR.[F]	1xTMTpro [N-Term]	FALSE	6.90815e-08	9.3883e-06	1	1	1	Q9Y6D5	Q9Y6D5 [345-365]		0	2488.23	41563.1	49190.5	34313.4	50774.5	46022.4	46137.5	34574	41672	34345	37950.8	39611.3	45423	37321.8		High	High	High	High	Not Found	High	High	High	High	High	High	High	High	High	High	Not Found	High	1.084e-05	1.046e-07	5.51
FALSE	High	[R].QSLSSIDKNPSER.[G]	1xTMTpro [K8]	FALSE	0.00345716	0.000379485	1	1	1	Q9Y6D5	Q9Y6D5 [1510-1522]		1	1764.94	104396	107865	108397	110134	108004	128789	105259	108715	117606	150146	104930	136844	133239		High	High	High	High	Not Found	High	High	High	High	High	High	High	High	High	Not Found	Not Found	High	0.0002547	0.002209	2.45
FALSE	High	[K].VSTENGDAPR.[E]	1xDeamidated [N5]; 1xTMTpro [N-Term]	FALSE	0.00186025	0.000200336	1	1	1	Q9Y6D5	Q9Y6D5 [263-272]		0	1350.68	111485	102737	90082.7	124400	101231	102057	89532.1	136948	90044.8	159957	109962	119749	127263		High	High	High	High	Not Found	High	High	High	High	High	High	High	High	High	High	Not Found	High	0.0001397	0.001173	2.76
FALSE	High	[R].MENQVLQEAR.[E]	1xTMTpro [N-Term]	FALSE	4.71702e-05	2.36052e-05	1	1	1	Q9Y6D5	Q9Y6D5 [197-206]		0	1521.8	197863	204872	179148	293795	169496	160737	196686	294500	218311	277286	204464	257929	259173		High	High	High	High	Not Found	High	High	High	High	High	High	High	High	High	Not Found	High	High	2.669e-05	3.655e-05	3.44
FALSE	High	[R].ACQVALDEIK.[A]	1xCarbamidomethyl [C2]; 1xTMTpro [K10]; 1xTMTpro [N-Term]	FALSE	5.50678e-05	2.36052e-05	1	1	1	Q9Y6D5	Q9Y6D5 [35-44]		0	1755	265316	272008	270921	236720	214744	224350	284498	389379	270390	329673	264538	333139	329756		High	High	High	High	Not Found	High	High	High	High	High	High	High	High	High	Not Found	Not Found	High	2.669e-05	4.187e-05	2.8
FALSE	High	[K].IWIPEEPSQVPAALSPVW.[-]	1xTMTpro [N-Term]	FALSE	0.00251414	0.000283071	1	1	2	Q9Y6D5	Q9Y6D5 [1768-1785]		0	2323.27	328138	369652	285917	382376	311098	277238	291090	430687	416024	438983	432773	442748	252638		High	High	High	High	Not Found	High	High	High	High	High	High	High	High	High	High	Not Found	High	0.0001941	0.001592	2.91
FALSE	High	[K].DLYVNPNHQTSLGQER.[L]	1xTMTpro [N-Term]	FALSE	8.80893e-07	9.3883e-06	1	1	1	Q9Y6D5	Q9Y6D5 [580-595]		0	2175.11	1.64295e+06	1.66533e+06	1.65391e+06	1.67836e+06	1.53913e+06	1.7276e+06	1.9511e+06	2.46817e+06	2.26222e+06	2.70538e+06	2.25217e+06	2.4215e+06	2.14789e+06		High	High	High	High	Not Found	High	High	High	High	High	High	High	High	High	High	Not Found	High	1.084e-05	1.043e-06	5.69
FALSE	High	[K].AFNSNYEQR.[T]	1xDeamidated [N3]; 1xTMTpro [N-Term]	FALSE	0.128706	0.00761097	1	1	1	Q9Y6D5	Q9Y6D5 [1627-1635]		0	1433.7	96277.7	81894.5	83027.9	120079	96318.1	106177	98412.8	103035	119028	112731	91947.9	113063	112731		High	High	High	High	Not Found	High	High	High	High	High	High	High	High	High	Not Found	Not Found	High	0.004924	0.08023	1.67
FALSE	High	[R].TFLEGFR.[L]		FALSE	0.155606	0.00884371	1	1	1	Q9Y6D5	Q9Y6D5 [728-734]		0	869.452														No Quan Labels	High	High	High	High	High	High	High	High	High	High	High	High	High	High	Not Found	Not Found	High	0.005776	0.09825	2.18
FALSE	High	[K].ALMEAVSHAK.[A]	1xTMTpro [K10]; 1xTMTpro [N-Term]	FALSE	5.84746e-06	9.3883e-06	1	1	1	Q9Y6D5	Q9Y6D5 [869-878]		0	1664.96	2.14107e+06	1.975e+06	1.90646e+06	2.07134e+06	1.91881e+06	2.13736e+06	2.86093e+06	3.05726e+06	3.05526e+06	3.36441e+06	3.0411e+06	3.24029e+06	3.43316e+06		High	High	High	High	Not Found	High	High	High	High	High	High	High	High	High	Not Found	Not Found	High	1.084e-05	5.75e-06	3.9
FALSE	High	[K].HGLTEPER.[V]		FALSE	0.0293896	0.00278024	1	1	1	Q9Y6D5	Q9Y6D5 [308-315]		0	938.469														No Quan Labels	High	Not Found	High	High	Not Found	High	High	High	High	High	High	High	High	High	Not Found	Not Found	High	0.001849	0.0183	1.98
FALSE	High	[R].DSWEEIQQR.[L]	1xTMTpro [N-Term]	FALSE	0.000136336	3.33313e-05	1	1	1	Q9Y6D5	Q9Y6D5 [1677-1685]		0	1494.75	627977	644001	617758	785051	573304	568705	731704	1.05259e+06	903014	1.02833e+06	817758	985838	962575		High	High	High	High	Not Found	High	High	High	High	High	High	High	High	High	Not Found	Not Found	High	2.968e-05	9.543e-05	3.32
FALSE	High	[K].LPEQLSEK.[S]	1xTMTpro [K8]; 1xTMTpro [N-Term]	FALSE	0.00474196	0.000444183	1	1	2	Q9Y6D5	Q9Y6D5 [1387-1394]		0	1551.92	2.12688e+06	1.93763e+06	1.89495e+06	2.57443e+06	1.84071e+06	1.77787e+06	2.00415e+06	2.6501e+06	2.50598e+06	2.83492e+06	2.3778e+06	2.58037e+06	2.43529e+06		High	High	High	High	High	High	High	High	High	High	High	High	High	High	High	Not Found	High	0.0003028	0.003027	2.65
FALSE	High	[R].QSLSSADNLESDAQGHQVAAR.[F]		FALSE	6.40166e-06	9.3883e-06	1	1	1	Q9Y6D5	Q9Y6D5 [345-365]		0	2184.03														No Quan Labels	High	High	High	High	High	High	High	High	High	High	High	High	High	High	Not Found	Not Found	High	1.084e-05	6.252e-06	4.74
FALSE	High	[R].LTDQEIGDGK.[G]	1xTMTpro [K10]; 1xTMTpro [N-Term]	FALSE	2.33463e-05	9.3883e-06	1	1	2	Q9Y6D5	Q9Y6D5 [596-605]		0	1683.94	1.86714e+06	1.77278e+06	1.85934e+06	1.96662e+06	1.69447e+06	1.84173e+06	1.75007e+06	2.47138e+06	2.04911e+06	2.47239e+06	2.08262e+06	2.38976e+06	2.39679e+06		High	High	High	High	Not Found	High	High	High	High	High	High	High	High	High	Not Found	Not Found	High	1.084e-05	1.976e-05	3.98
FALSE	High	[R].SYGNSSDSR.[Y]	1xTMTpro [N-Term]	FALSE	0.00222655	0.000245456	1	1	1	Q9Y6D0	Q9Y6D0 [51-59]		0	1276.61	140031	84755.3	88656.4	283220	90979.4	167881	125247	145023	118645	129249	98319.6	111082	72321.6		High	High	High	High	Not Found	High	High	High	High	High	High	High	High	High	Not Found	Not Found	High	0.000174	0.001409	3.03
FALSE	High	[R].YDDGRGPPGNPPR.[R]	1xTMTpro [N-Term]	FALSE	1.80473e-05	9.3883e-06	1	1	1	Q9Y6D0	Q9Y6D0 [60-72]		1	1701.86	870185	737066	745173	1.33031e+06	788682	932079	703594	822387	650016	869811	663416	811770	605715		High	High	High	High	Not Found	High	High	High	High	High	High	High	High	High	High	Not Found	High	1.084e-05	1.579e-05	4.44
FALSE	High	[R].LCSGVLGTVVHGK.[V]	1xCarbamidomethyl [C2]; 1xTMTpro [K13]; 1xTMTpro [N-Term]	FALSE	4.48241e-08	9.3883e-06	1	1	2	Q9Y6C9	Q9Y6C9 [78-90]		0	1935.13	1.67247e+07	1.48931e+07	1.58354e+07	2.44779e+07	1.51988e+07	1.59431e+07	2.25187e+07	3.0459e+07	2.1182e+07	2.06831e+07	1.97294e+07	2.30849e+07	1.97418e+07		High	High	High	High	Not Found	High	High	High	High	High	High	High	High	High	Not Found	Not Found	High	1.084e-05	7.09e-08	5.58
FALSE	High	[R].GLFTGLTPR.[L]	1xTMTpro [N-Term]	FALSE	0.000263899	4.19319e-05	1	1	2	Q9Y6C9	Q9Y6C9 [69-77]		0	1265.75	1.23031e+06	1.11725e+06	1.05085e+06	1.23214e+06	1.10855e+06	1.1882e+06	1.43756e+06	1.5586e+06	1.422e+06	1.52004e+06	1.40543e+06	1.55733e+06	1.38891e+06		High	High	High	High	Not Found	High	High	High	High	High	High	High	High	High	Not Found	Not Found	High	3.296e-05	0.0001786	2.82
FALSE	High	[K].TYCCDLK.[M]	2xCarbamidomethyl [C3; C4]; 1xTMTpro [K7]; 1xTMTpro [N-Term]	FALSE	0.00861778	0.000749408	1	1	2	Q9Y6C9	Q9Y6C9 [294-300]		0	1567.81	1.13727e+07	9.2779e+06	1.19979e+07	1.47312e+07	8.95506e+06	9.1595e+06	1.27312e+07	1.59955e+07	1.10661e+07	9.78767e+06	8.93944e+06	1.07765e+07	1.17377e+07		High	High	High	High	Not Found	High	High	High	High	High	High	High	High	High	Not Found	Not Found	High	0.0005188	0.00548	2.82
FALSE	High	[K].VLQHYQESDKGEELGPGNVQK.[E]	2xTMTpro [K10; K21]	FALSE	7.7917e-06	9.3883e-06	1	1	1	Q9Y6C9	Q9Y6C9 [91-111]		1	2963.57	1.03615e+06	851466	1.09341e+06	242601	1.01798e+06	1.16663e+06	1.80858e+06	872084	1.65648e+06	1.45666e+06	1.68899e+06	1.66302e+06	1.30609e+06		High	High	High	High	Not Found	High	High	High	High	High	High	High	High	High	High	Not Found	High	1.084e-05	7.441e-06	5.39
FALSE	High	[K].YCGLCDSIITIYR.[E]	2xCarbamidomethyl [C2; C5]; 1xTMTpro [N-Term]	FALSE	7.26364e-05	3.33313e-05	1	1	1	Q9Y6C9	Q9Y6C9 [159-171]		0	1937.98	818444	756771	848888	1.04287e+06	784460	716493	894908	1.14412e+06	1.00766e+06	951021	824819	926797	834546		High	High	High	High	High	High	High	High	High	High	High	High	High	High	High	Not Found	High	2.968e-05	5.345e-05	4.42
FALSE	High	[K].VLQHYQESDKGEELGPGNVQK.[E]	1xDeamidated [Q6]; 2xTMTpro [K10; K21]; 1xTMTpro [N-Term]	FALSE	9.70801e-07	9.3883e-06	1	1	1	Q9Y6C9	Q9Y6C9 [91-111]		1	3268.76	309464	269360	316832	379403	283770	289251	441903	612694	476942	481960	449843	484187	417981		High	High	High	High	Not Found	High	High	High	High	High	High	High	High	High	High	Not Found	High	1.084e-05	1.143e-06	4.72
FALSE	High	[K].YCGLCDSIITIYR.[E]	2xCarbamidomethyl [C2; C5]	FALSE	4.73913e-05	2.36052e-05	1	1	1	Q9Y6C9	Q9Y6C9 [159-171]		0	1633.77														No Quan Labels	High	High	High	High	High	High	High	High	High	High	High	High	High	High	Not Found	Not Found	High	2.669e-05	3.671e-05	3.41
FALSE	High	[R].EEGILGFFAGLVPR.[L]	1xTMTpro [N-Term]	FALSE	2.09131e-08	9.3883e-06	1	1	6	Q9Y6C9	Q9Y6C9 [172-185]		0	1809.02	398107	424687	411346	471611	445461	335716	355607	654904	585441	490135	467710	637333	237619		High	High	High	High	High	High	High	High	High	High	High	High	High	High	Not Found	Not Found	High	1.084e-05	3.552e-08	4.67
FALSE	High	[R].GNSLFFR.[K]		FALSE	0.155606	0.00884371	1	1	1	Q9Y6C9	Q9Y6C9 [281-287]		0	840.436														No Quan Labels	High	High	High	High	Not Found	High	High	High	High	High	High	High	High	High	Not Found	Not Found	High	0.005776	0.09836	1.94
FALSE	High	[R].SAATLITHPFHVITLR.[S]		FALSE	3.9579e-06	9.3883e-06	1	1	3	Q9Y6C9	Q9Y6C9 [132-147]		0	1777.01														No Quan Labels	High	High	High	High	High	High	High	High	High	High	High	High	High	High	High	High	High	1.084e-05	4.047e-06	4.2
FALSE	High	[K].EVSSSFDHVIK.[E]	1xTMTpro [K11]; 1xTMTpro [N-Term]	FALSE	4.8768e-06	9.3883e-06	1	1	3	Q9Y6C9	Q9Y6C9 [112-122]		0	1856.04	3.63487e+07	3.00093e+07	3.17581e+07	3.06142e+07	2.94703e+07	3.37246e+07	4.82475e+07	5.34311e+07	4.62779e+07	4.79779e+07	4.53472e+07	4.88546e+07	3.98302e+07		High	High	High	High	Not Found	High	High	High	High	High	High	High	High	High	Not Found	High	High	1.084e-05	4.893e-06	4.21
FALSE	High	[R].SAATLITHPFHVITLR.[S]	1xTMTpro [N-Term]	FALSE	5.68744e-07	9.3883e-06	1	1	2	Q9Y6C9	Q9Y6C9 [132-147]		0	2081.22	486205	393320	429558	728638	415759	494523	708963	888490	698682	726099	721046	762396	662574		High	High	High	High	Not Found	High	High	High	High	High	High	High	High	High	Not Found	Not Found	High	1.084e-05	7.049e-07	5.93
FALSE	High	[K].VLQHYQESDKGEELGPGNVQK.[E]	2xTMTpro [K10; K21]; 1xTMTpro [N-Term]	FALSE	1.56055e-09	9.3883e-06	1	1	2	Q9Y6C9	Q9Y6C9 [91-111]		1	3267.78	7.98695e+06	6.99259e+06	6.64663e+06	8.46942e+06	7.33287e+06	6.88806e+06	1.1428e+07	1.24995e+07	1.1026e+07	1.07465e+07	9.47268e+06	1.13103e+07	1.04204e+07		High	High	High	High	Not Found	High	High	High	High	High	High	High	High	High	Not Found	Not Found	High	1.084e-05	3.41e-09	9.38
FALSE	High	[R].EEGILGFFAGLVPR.[L]		FALSE	3.78581e-05	2.36052e-05	1	1	1	Q9Y6C9	Q9Y6C9 [172-185]		0	1504.82														No Quan Labels	High	High	High	High	Not Found	High	High	High	High	High	High	High	High	High	Not Found	Not Found	High	2.669e-05	3.027e-05	3.08
FALSE	High	[R].QVCQLPGLFSYAQHIASIDGR.[R]	1xCarbamidomethyl [C3]; 1xTMTpro [N-Term]	FALSE	4.24811e-07	9.3883e-06	1	1	2	Q9Y6C9	Q9Y6C9 [47-67]		0	2664.39	4.25698e+06	4.13873e+06	4.19196e+06	6.06188e+06	3.83206e+06	4.11023e+06	2.59345e+06	4.1144e+06	3.56696e+06	3.73839e+06	3.16282e+06	3.75135e+06	3.47019e+06		High	High	High	High	High	High	High	High	High	High	High	High	High	High	Not Found	Not Found	High	1.084e-05	5.404e-07	6.28
FALSE	High	[R].GNSLFFR.[K]	1xTMTpro [N-Term]	FALSE	0.0223298	0.00218022	1	1	1	Q9Y6C9	Q9Y6C9 [281-287]		0	1144.64	4.08829e+06	3.54894e+06	3.43397e+06	4.34962e+06	3.48492e+06	3.59954e+06	4.05327e+06	4.77763e+06	4.16523e+06	4.43987e+06	3.89091e+06	4.4463e+06	4.2031e+06		High	High	High	High	Not Found	High	High	High	High	High	High	High	High	High	Not Found	Not Found	High	0.001472	0.01407	2.8
FALSE	High	[K].VLIQVGYEPLPPTIGR.[N]	1xTMTpro [N-Term]	FALSE	5.18695e-08	9.3883e-06	1	1	4	Q9Y6C9	Q9Y6C9 [26-41]		0	2056.21	2.45127e+06	2.40358e+06	2.42318e+06	2.94388e+06	2.42398e+06	2.37632e+06	3.06318e+06	3.80963e+06	3.23436e+06	3.39396e+06	3.09747e+06	3.31071e+06	2.42397e+06		High	High	High	High	Not Found	High	High	High	High	High	High	High	High	High	High	Not Found	High	1.084e-05	8.086e-08	4.97
FALSE	High	[K].EVSSSFDHVIKETTR.[E]	1xTMTpro [K11]; 1xTMTpro [N-Term]	FALSE	8.21541e-06	9.3883e-06	1	1	1	Q9Y6C9	Q9Y6C9 [112-126]		1	2343.28	761916	543647	811249	775692	765570	603564	2.07188e+06	1.39471e+06	2.08244e+06	1.43893e+06	1.94396e+06	1.32491e+06	1.40285e+06		High	High	High	High	High	High	High	High	High	High	High	High	High	High	Not Found	Not Found	High	1.084e-05	7.821e-06	5.56
FALSE	High	[R].RGLFTGLTPR.[L]		FALSE	0.00255217	0.000283071	1	1	2	Q9Y6C9	Q9Y6C9 [68-77]		1	1117.65														No Quan Labels	High	High	High	High	Not Found	High	High	High	High	High	High	High	High	High	Not Found	Not Found	High	0.0001941	0.001611	2.82
FALSE	High	[K].TSSFAASGPLIPEENKER.[V]	1xTMTpro [K16]	FALSE	2.17664e-05	9.3883e-06	1	1	1	Q9Y6B7	Q9Y6B7 [591-608]		1	2237.17	234425	223627	236963	132864	215921	206193	101722	107749	114513	139352	109908	118606	160443		High	High	High	High	Not Found	High	High	High	High	High	High	High	High	High	Not Found	Not Found	High	1.084e-05	1.863e-05	3.2
FALSE	High	[R].IPNAPYVLEDFVENVK.[S]	1xTMTpro [K16]; 1xTMTpro [N-Term]	FALSE	8.08799e-05	3.33313e-05	1	1	1	Q9Y6B7	Q9Y6B7 [450-465]		0	2455.37	67766.2	95774.4	58988.9	93125.2	73012.9	81839.2	38296.2	53055.7	49111.4	69235.7	60353.9	57931.9	54654.2		High	High	High	High	Not Found	High	High	High	High	High	High	High	High	High	Not Found	Not Found	High	2.968e-05	5.888e-05	2.61
FALSE	High	[K].ALCNPHIQADR.[L]	1xCarbamidomethyl [C3]; 1xTMTpro [N-Term]	FALSE	3.46145e-05	2.36052e-05	1	1	1	Q9Y6B7	Q9Y6B7 [16-26]		0	1598.84	405334	378050	365371	451162	361248	421509	254999	268002	236809	287201	238080	273611	279458		High	High	High	High	High	High	High	High	High	High	High	High	High	High	High	Not Found	High	2.669e-05	2.793e-05	3.9
FALSE	High	[K].SDPTLGLLEDPAERPVNSWASDFNTLVPVYGK.[A]	1xTMTpro [K32]	FALSE	0.0407448	0.00340555	1	1	1	Q9Y6B7	Q9Y6B7 [538-569]		0	3791.95	23020.4	25630.9	28795.2	10394.7	23276.3	19937.2	10470	7295.46	12363.3	12084.9	13935	13365.7	15583.3		High	High	High	High	Not Found	High	High	High	High	High	High	High	High	High	Not Found	Not Found	High	0.00227	0.02508	1.01
FALSE	High	[R].LLESKEELDSLMTDETIANVPILILGNK.[I]	1xOxidation [M12]; 2xTMTpro [K5; K28]; 1xTMTpro [N-Term]	FALSE	6.9456e-08	9.3883e-06	1	1	1	Q9Y6B6	Q9Y6B6 [108-135]		1	4027.27	427005	474050	371474	521978	373228	466169	257781	401285	378892	366813	306962	383084	268808		High	High	High	High	Not Found	High	High	High	High	High	High	High	High	High	High	Not Found	High	1.084e-05	1.051e-07	6.25
FALSE	High	[K].NYLPAINGIVFLVDCADHER.[L]	1xCarbamidomethyl [C15]; 1xDeamidated [N7]	FALSE	9.67617e-06	9.3883e-06	1	1	1	Q9Y6B6	Q9Y6B6 [88-107]		0	2317.13														No Quan Labels	High	High	High	High	Not Found	High	High	High	High	High	High	High	High	High	Not Found	Not Found	High	1.084e-05	9.024e-06	4.88
FALSE	High	[K].NYLPAINGIVFLVDCADHER.[L]	1xCarbamidomethyl [C15]	FALSE	1.28396e-05	9.3883e-06	1	1	1	Q9Y6B6	Q9Y6B6 [88-107]		0	2316.14														No Quan Labels	High	High	High	High	High	High	High	High	High	High	High	High	High	High	Not Found	Not Found	High	1.084e-05	1.162e-05	3.88
FALSE	High	[R].LLESKEELDSLMTDETIANVPILILGNK.[I]	1xTMTpro [K28]; 1xTMTpro [N-Term]	FALSE	0.0291682	0.00273519	1	1	1	Q9Y6B6	Q9Y6B6 [108-135]		1	3707.07	38170.6	57253	54949.3	44631.8	57426.3	51905.2	29752.6	44237	43991.2	39763.2	47408	39978.1	32885.2		High	High	High	High	Not Found	High	High	High	High	High	High	High	High	High	Not Found	Not Found	High	0.001845	0.01821	1.77
FALSE	High	[R].LLESKEELDSLMTDETIANVPILILGNK.[I]	2xTMTpro [K5; K28]; 1xTMTpro [N-Term]	FALSE	3.66399e-10	9.3883e-06	1	1	4	Q9Y6B6	Q9Y6B6 [108-135]		1	4011.28	4.02045e+06	3.71811e+06	3.21486e+06	3.89965e+06	3.60501e+06	3.47694e+06	1.92444e+06	2.64579e+06	2.97336e+06	2.65034e+06	2.60452e+06	2.76466e+06	1.82173e+06		High	High	High	High	Not Found	High	High	High	High	High	High	High	High	High	High	Not Found	High	1.084e-05	9.164e-10	8.31
FALSE	High	[K].EELDSLMTDETIANVPILILGNK.[I]	1xTMTpro [K23]	FALSE	0.0025907	0.000292066	1	1	1	Q9Y6B6	Q9Y6B6 [113-135]		0	2832.52	26531.2	30045.4	28693	10297.7	34220.4	26531.2	22256.8	12577.8	24664.2	19079.8	21245.1	26618.7	14979.3		High	High	High	High	High	High	High	High	High	High	High	High	High	High	Not Found	Not Found	High	0.0001987	0.001637	1.89
FALSE	High	[K].EELDSLMTDETIANVPILILGNK.[I]	1xTMTpro [K23]; 1xTMTpro [N-Term]	FALSE	3.43651e-09	9.3883e-06	1	1	2	Q9Y6B6	Q9Y6B6 [113-135]		0	3136.73	803426	763015	735652	865904	848299	582841	428025	629404	525991	497079	549281	529233	379179		High	High	High	High	Not Found	High	High	High	High	High	High	High	High	High	Not Found	Not Found	High	1.084e-05	6.963e-09	6.71
FALSE	High	[K].ELNARPLEVFMCSVLK.[R]	1xCarbamidomethyl [C12]; 1xTMTpro [K16]; 1xTMTpro [N-Term]	FALSE	8.30093e-07	9.3883e-06	1	1	2	Q9Y6B6	Q9Y6B6 [167-182]		0	2514.41	1.24056e+06	1.19652e+06	1.35443e+06	1.38288e+06	1.09458e+06	1.10602e+06	760862	1.12163e+06	978221	896966	807251	909867	945414		High	High	High	High	Not Found	High	High	High	High	High	High	High	High	High	Not Found	Not Found	High	1.084e-05	9.9e-07	5.53
FALSE	High	[K].EELDSLMTDETIANVPILILGNK.[I]	1xOxidation [M7]; 1xTMTpro [K23]; 1xTMTpro [N-Term]	FALSE	3.7153e-05	2.36052e-05	1	1	1	Q9Y6B6	Q9Y6B6 [113-135]		0	3152.73	70265.7	89286.3	82682.7	90997.6	78753.7	76766.3	46527.3	83534.8	67527.2	59292.2	66154.7	69174.3	41449.7		High	High	High	High	Not Found	High	High	High	High	High	High	High	High	High	Not Found	Not Found	High	2.669e-05	2.967e-05	3.17
FALSE	High	[K].NYLPAINGIVFLVDCADHER.[L]	1xCarbamidomethyl [C15]; 1xDeamidated [N7]; 1xTMTpro [N-Term]	FALSE	0.000149579	3.33313e-05	1	1	1	Q9Y6B6	Q9Y6B6 [88-107]		0	2621.34	216564	225908	195326	267784	205314	226408	151876	222501	232080	247049	211077	226967	190875		High	High	High	High	Not Found	High	High	High	High	High	High	High	High	High	High	Not Found	High	2.968e-05	0.0001039	3.36
FALSE	High	[K].IDRPEAISEER.[L]		FALSE	0.000105919	3.33313e-05	1	1	4	Q9Y6B6	Q9Y6B6 [136-146]		0	1314.66														No Quan Labels	High	High	High	High	Not Found	High	High	High	High	High	High	High	High	High	Not Found	Not Found	High	2.968e-05	7.507e-05	3.27
FALSE	High	[K].IDRPEAISEER.[L]	1xTMTpro [N-Term]	FALSE	1.91842e-05	9.3883e-06	1	1	3	Q9Y6B6	Q9Y6B6 [136-146]		0	1618.87	3.76105e+06	3.40583e+06	3.09201e+06	5.70542e+06	2.86557e+06	2.92309e+06	2.05e+06	3.04264e+06	2.24692e+06	2.61411e+06	2.30679e+06	2.61814e+06	3.30485e+06		High	High	High	High	Not Found	High	High	High	High	High	High	High	High	High	High	High	High	1.084e-05	1.667e-05	4.23
FALSE	High	[K].EELDSLMTDETIANVPILILGNK.[I]	1xDeamidated [N14]; 1xOxidation [M7]; 1xTMTpro [K23]; 1xTMTpro [N-Term]	FALSE	0.000137905	3.33313e-05	1	1	1	Q9Y6B6	Q9Y6B6 [113-135]		0	3153.71	73022.4	73959.7	65316.8	84613.6	57714.6	53939.3	48664.4	67385.4	40221	51143.5	47830.4	47744.3	50276.3		High	High	High	High	High	High	High	High	High	High	High	High	High	High	Not Found	Not Found	High	2.968e-05	9.626e-05	3.15
FALSE	High	[R].EMFGLYGQTTGK.[G]	1xTMTpro [K12]; 1xTMTpro [N-Term]	FALSE	1.20474e-06	9.3883e-06	1	1	1	Q9Y6B6	Q9Y6B6 [149-160]		0	1940.04	5.25793e+06	4.59351e+06	4.23995e+06	5.40929e+06	4.53118e+06	4.2291e+06	3.02983e+06	3.55621e+06	3.49394e+06	3.53298e+06	3.28039e+06	3.44814e+06	4.60489e+06		High	High	High	High	Not Found	High	High	High	High	High	High	High	High	High	Not Found	Not Found	High	1.084e-05	1.388e-06	5.24
FALSE	High	[R].EMFGLYGQTTGK.[G]	1xOxidation [M2]; 1xTMTpro [K12]	FALSE	0.0010366	8.1279e-05	1	1	1	Q9Y6B6	Q9Y6B6 [149-160]		0	1651.83	369046	393283	301516	512518	401231	418804	284139	406167	324703	363085	269982	264332	312830		High	High	High	High	Not Found	High	High	High	High	High	High	High	High	High	Not Found	Not Found	High	6.501e-05	0.000669	2.3
FALSE	High	[K].WLPVQESSTDDKKPGER.[K]	2xTMTpro [K12; K13]; 1xTMTpro [N-Term]	FALSE	5.65564e-08	9.3883e-06	1	1	3	Q9Y6A9	Q9Y6A9 [144-160]		1	2884.6	6.91068e+07	5.6043e+07	6.05345e+07	7.33273e+07	6.14299e+07	6.34025e+07	7.87087e+07	8.42639e+07	7.88283e+07	7.65583e+07	7.08897e+07	7.9198e+07	7.54756e+07		High	High	High	High	Not Found	High	High	High	High	High	High	High	High	High	Not Found	Not Found	High	1.084e-05	8.718e-08	5.91
FALSE	High	[K].WLPVQESSTDDK.[K]	1xTMTpro [K12]	FALSE	0.0126988	0.0011386	1	1	1	Q9Y6A9	Q9Y6A9 [144-155]		0	1708.87	49171.7	64103.2	58749.3	34421.2	56972	64027	83335.1	83038.9	88614.2	84982.4	74087.2	87524.6	55928.6		High	High	High	High	High	High	High	High	High	High	High	High	High	High	Not Found	Not Found	High	0.0007854	0.008102	1.72
FALSE	High	[K].WLPVQESSTDDKKPGER.[K]	2xTMTpro [K12; K13]	FALSE	1.03067e-05	9.3883e-06	1	1	1	Q9Y6A9	Q9Y6A9 [144-160]		1	2580.39	443376	432884	539060	222203	504322	536318	641144	349826	652332	566366	623816	560988	566479		High	High	High	High	Not Found	High	High	High	High	High	High	High	High	High	Not Found	Not Found	High	1.084e-05	9.554e-06	3.38
FALSE	High	[R].ITQEGQR.[Y]	1xTMTpro [N-Term]	FALSE	0.0234972	0.00229547	1	1	1	Q9Y6A5	Q9Y6A5 [757-763]		0	1135.64	478427	339325	303030	1.09385e+06	361402	636149	512667	628016	529052	669668	551328	495638	203267		High	High	High	High	Not Found	High	High	High	High	High	High	High	High	High	Not Found	Not Found	High	0.001543	0.0148	2.45
FALSE	High	[K].VSGSPEQAVEENLSSYSLDR.[R]		FALSE	1.22511e-05	9.3883e-06	1	1	1	Q9Y6A5	Q9Y6A5 [174-193]		0	2167.01														No Quan Labels	High	High	High	High	Not Found	High	High	High	High	High	High	High	High	High	Not Found	Not Found	High	1.084e-05	1.117e-05	3.3
FALSE	High	[K].EESFRDPAEVLGTGAEVDYLEQFGTSSFK.[E]	1xTMTpro [K29]; 1xTMTpro [N-Term]	FALSE	7.41092e-07	9.3883e-06	1	1	2	Q9Y6A5	Q9Y6A5 [522-550]		1	3816.91	105839	97176.8	89369.1	110949	73538.7	83075.9	62375.7	93266.5	59860.1	86645.5	68791.1	70233.9	44660.3		High	High	High	High	Not Found	High	High	High	High	High	High	High	High	High	Not Found	Not Found	High	1.084e-05	8.918e-07	4.42
FALSE	High	[K].EESFRDPAEVLGTGAEVDYLEQFGTSSFK.[E]	1xDeamidated [Q22]; 1xTMTpro [K29]	FALSE	0.0512835	0.00388933	1	1	1	Q9Y6A5	Q9Y6A5 [522-550]		1	3513.69	18458.9	23861.5	21922.4	17708.9	17091.1	15964.1	15272.5	13256.8	18860.3	22309.5	23703.8	16438.6	10934.6		High	High	High	High	Not Found	High	High	High	High	High	High	High	High	High	Not Found	Not Found	High	0.002588	0.03128	1.42
FALSE	High	[R].ILSPSMASK.[L]	1xOxidation [M6]; 1xTMTpro [K9]; 1xTMTpro [N-Term]	FALSE	0.012462	0.00113341	1	1	1	Q9Y6A5	Q9Y6A5 [69-77]		0	1557.92	733274	716424	660222	997293	624311	698590	480664	723759	646087	750549	579912	606733	517938		High	High	High	High	Not Found	High	High	High	High	High	High	High	High	High	Not Found	High	High	0.00077	0.007913	2.24
FALSE	High	[R].AMTLSPQEEVAAGQMASSSR.[S]	2xOxidation [M2; M15]; 1xTMTpro [N-Term]	FALSE	1.2934e-07	9.3883e-06	1	1	1	Q9Y6A5	Q9Y6A5 [313-332]		0	2387.15	268897	262605	267753	398448	240035	258038	230891	309474	247651	312256	250727	275339	238422		High	High	High	High	Not Found	High	High	High	High	High	High	High	High	High	Not Found	Not Found	High	1.084e-05	1.846e-07	4.47
FALSE	High	[K].VSGSPEQAVEENLSSYSLDRR.[V]	1xTMTpro [N-Term]	FALSE	6.62775e-05	2.36052e-05	1	1	1	Q9Y6A5	Q9Y6A5 [174-194]		1	2627.32	133950	121138	139963	168559	132961	132809	94526.2	119949	118617	140583	90610	104888	84714.8		High	High	High	High	Not Found	High	High	High	High	High	High	High	High	High	Not Found	Not Found	High	2.669e-05	4.913e-05	3.83
FALSE	High	[R].ILSPSMASK.[L]	1xTMTpro [K9]; 1xTMTpro [N-Term]	FALSE	0.000714503	7.11043e-05	1	1	1	Q9Y6A5	Q9Y6A5 [69-77]		0	1541.92	2.18079e+06	2.03927e+06	1.8716e+06	2.69174e+06	1.76462e+06	1.87748e+06	1.50128e+06	1.95625e+06	1.64551e+06	2.11716e+06	1.64903e+06	1.82269e+06	1.61523e+06		High	High	High	High	Not Found	High	High	High	High	High	High	High	High	High	Not Found	Not Found	High	5.976e-05	0.0004681	3.28
FALSE	High	[K].DLDAVVK.[A]	1xTMTpro [K7]; 1xTMTpro [N-Term]	FALSE	0.00991472	0.000897851	1	1	3	Q9Y6A5	Q9Y6A5 [643-649]		0	1367.84	2.90568e+06	2.86766e+06	2.44911e+06	3.08377e+06	2.48815e+06	2.57427e+06	2.01205e+06	2.54137e+06	2.44064e+06	2.77198e+06	2.10173e+06	2.38442e+06	2.06808e+06		High	High	High	High	Not Found	High	High	High	High	High	High	High	High	High	High	Not Found	High	0.0006161	0.006299	2.74
FALSE	High	[K].LEFDVSDGATSK.[R]	1xTMTpro [K12]; 1xTMTpro [N-Term]	FALSE	3.22792e-06	9.3883e-06	1	1	2	Q9Y6A5	Q9Y6A5 [338-349]		0	1877.01	580589	589563	536235	631648	494546	583682	361128	525799	388734	552744	439817	486589	385372		High	High	High	High	Not Found	High	High	High	High	High	High	High	High	High	Not Found	Not Found	High	1.084e-05	3.368e-06	3.84
FALSE	High	[K].IMDRFEEVVYQAMEEVQK.[Q]	1xDeamidated [Q11]; 1xTMTpro [K18]; 1xTMTpro [N-Term]	FALSE	0.00145572	0.000110472	1	1	1	Q9Y6A5	Q9Y6A5 [675-692]		1	2853.47	110151	142284	96130.4	107595	99824.5	100832	80178.6	91260.9	117748	110337	97574.2	116924	62579.3		High	High	High	High	High	High	High	High	High	High	High	High	High	High	Not Found	Not Found	High	8.023e-05	0.0009277	3.36
FALSE	High	[K].AETPHGAEEECKAETPHGAEEECR.[H]	2xCarbamidomethyl [C11; C23]; 1xTMTpro [K12]; 1xTMTpro [N-Term]	FALSE	1.32792e-08	9.3883e-06	1	1	1	Q9Y6A5	Q9Y6A5 [214-237]		1	3332.54	85581.5	109314	119395	112274	86584	100620	55140.3	88953.7	64269	82272.2	55248.8	75163.2	66899.9		High	High	High	High	High	High	High	High	High	High	High	High	High	High	Not Found	Not Found	High	1.084e-05	2.363e-08	4.7
FALSE	High	[K].AETPHGAEEECR.[H]	1xCarbamidomethyl [C11]; 1xTMTpro [N-Term]	FALSE	1.61209e-06	9.3883e-06	1	1	1	Q9Y6A5	Q9Y6A5 [226-237]		0	1689.78	96115.9	102214	107163	96593.8	97768.5	114904	88983.3	83764.3	92133.3	97338.6	102544	95256.5	80161.2		High	High	High	High	High	High	High	High	High	High	High	High	High	High	Not Found	Not Found	High	1.084e-05	1.807e-06	4.51
FALSE	High	[R].VTPASETLEDPCRTESQHK.[A]	1xCarbamidomethyl [C12]; 1xTMTpro [K19]; 1xTMTpro [N-Term]	FALSE	9.5947e-05	3.33313e-05	1	1	1	Q9Y6A5	Q9Y6A5 [195-213]		1	2793.43	157122	133642	135969	192588	117873	137880	97994.2	149146	110240	134613	112232	117489	129656		High	High	High	High	High	High	High	High	High	High	High	High	High	High	Not Found	Not Found	High	2.968e-05	6.879e-05	3.34
FALSE	High	[R].VTPASETLEDPCR.[T]	1xCarbamidomethyl [C12]; 1xTMTpro [N-Term]	FALSE	2.20345e-06	9.3883e-06	1	1	2	Q9Y6A5	Q9Y6A5 [195-207]		0	1778.89	806735	815340	729455	840421	730263	707632	513398	752570	662406	734703	537616	723595	616366		High	High	High	High	High	High	High	High	High	High	High	High	High	High	Not Found	Not Found	High	1.084e-05	2.393e-06	3.79
FALSE	High	[K].EVIEGYR.[K]	1xTMTpro [N-Term]	FALSE	0.0259802	0.0025174	1	1	1	Q9Y6A5	Q9Y6A5 [734-740]		0	1169.65	1.96899e+06	1.80088e+06	1.86964e+06	2.04618e+06	1.62269e+06	1.73623e+06	1.46373e+06	2.02008e+06	1.70563e+06	2.1878e+06	1.85909e+06	1.96596e+06	1.59298e+06		High	High	High	High	Not Found	High	High	High	High	High	High	High	High	High	High	Not Found	High	0.001683	0.01636	2.49
FALSE	High	[K].APQEVEEDDGRSGAGEDPPMPASR.[G]	1xOxidation [M20]; 1xTMTpro [N-Term]	FALSE	0.0584415	0.00426166	1	1	1	Q9Y6A5	Q9Y6A5 [377-400]		1	2817.29	94494.8	78398.9	78927.6	97998.6	83738.3	87660.5	83531.4	85287.4	93480.2	94349.7	69131.8	86088.7	67392.7		High	High	High	High	Not Found	High	High	High	High	High	High	High	High	High	Not Found	Not Found	High	0.002821	0.03549	1.54
FALSE	High	[R].DPAEVLGTGAEVDYLEQFGTSSFK.[E]	1xDeamidated [Q17]; 1xTMTpro [K24]; 1xTMTpro [N-Term]	FALSE	0.0167657	0.0015825	1	1	1	Q9Y6A5	Q9Y6A5 [527-550]		0	3169.61	14618.3	17114.1	14263.2	18093.4	14943.2	14114.4	11813.4	10839.2	16504.7	23078.5	11478.8	16194.5	9555.37		High	High	High	High	Not Found	High	High	High	High	High	High	High	High	High	Not Found	Not Found	High	0.001096	0.01067	1.36
FALSE	High	[K].APQEVEEDDGRSGAGEDPPMPASR.[G]	1xTMTpro [N-Term]	FALSE	0.000126688	3.33313e-05	1	1	1	Q9Y6A5	Q9Y6A5 [377-400]		1	2801.3	587134	555215	466275	593866	544048	550620	384850	481245	553453	554255	451794	516577	411930		High	High	High	High	Not Found	High	High	High	High	High	High	High	High	High	High	Not Found	High	2.968e-05	8.909e-05	3.75
FALSE	High	[K].APQEVEEDDGR.[S]	1xTMTpro [N-Term]	FALSE	8.34684e-06	9.3883e-06	1	1	3	Q9Y6A5	Q9Y6A5 [377-387]		0	1548.75	1.26592e+06	1.36514e+06	1.36296e+06	1.5138e+06	1.26082e+06	1.29501e+06	926107	1.19734e+06	901082	1.2333e+06	1.02091e+06	1.19764e+06	913122		High	High	High	High	High	High	High	High	High	High	High	High	High	High	High	High	High	1.084e-05	7.931e-06	3.67
FALSE	High	[K].EKDQLTTDLNSMEK.[S]	2xTMTpro [K2; K14]; 1xTMTpro [N-Term]	FALSE	2.61646e-05	9.3883e-06	1	1	2	Q9Y6A5	Q9Y6A5 [707-720]		1	2564.41	822181	759483	751929	905007	719941	783986	515671	733321	674884	792410	670773	690513	660551		High	High	High	High	Not Found	High	High	High	High	High	High	High	High	High	Not Found	Not Found	High	1.084e-05	2.191e-05	3.63
FALSE	High	[K].LQLANEEIAQVR.[S]	1xTMTpro [N-Term]	FALSE	1.08622e-05	9.3883e-06	1	1	2	Q9Y6A5	Q9Y6A5 [775-786]		0	1687.97	1.27028e+06	1.31828e+06	1.10605e+06	1.34236e+06	1.10353e+06	1.17127e+06	859891	1.09702e+06	1.05282e+06	1.18063e+06	997606	1.06065e+06	886329		High	High	High	High	High	High	High	High	High	High	High	High	High	High	Not Found	Not Found	High	1.084e-05	1.004e-05	5.19
FALSE	High	[K].SFSDLFK.[R]	1xTMTpro [K7]; 1xTMTpro [N-Term]	FALSE	0.0310224	0.00287793	1	1	1	Q9Y6A5	Q9Y6A5 [721-727]		0	1451.84	271797	277004	241932	321131	223554	232887	189238	289457	249631	296074	238814	244155	177483		High	High	High	High	Not Found	High	High	High	High	High	High	High	High	High	Not Found	High	High	0.001936	0.01929	2.22
FALSE	High	[R].GSYHLDWDKMDDPNFIPFGGDTK.[S]	2xTMTpro [K9; K23]; 1xTMTpro [N-Term]	FALSE	2.394e-08	9.3883e-06	1	1	1	Q9Y6A5	Q9Y6A5 [401-423]		1	3567.8	1.02634e+06	1.01665e+06	952475	860315	1.02909e+06	881921	1.20107e+06	1.42816e+06	1.45664e+06	1.40658e+06	1.25208e+06	1.3213e+06	755705		High	High	High	High	Not Found	High	High	High	High	High	High	High	High	High	Not Found	Not Found	High	1.084e-05	4.027e-08	5.33
FALSE	High	[K].ENQQLIK.[E]	1xTMTpro [K7]; 1xTMTpro [N-Term]	FALSE	0.015338	0.00144735	1	1	2	Q9Y6A5	Q9Y6A5 [101-107]		0	1480.9	3.06459e+06	3.11189e+06	2.59492e+06	4.07164e+06	2.47126e+06	2.78844e+06	1.90688e+06	2.84824e+06	2.37771e+06	2.94258e+06	2.19425e+06	2.49372e+06	2.09906e+06		High	High	High	High	Not Found	High	High	High	High	High	High	High	High	High	High	Not Found	High	0.0009881	0.009733	3.04
FALSE	High	[R].SGPVKLEFDVSDGATSK.[R]	2xTMTpro [K5; K17]	FALSE	0.000175991	3.33313e-05	1	1	1	Q9Y6A5	Q9Y6A5 [333-349]		1	2345.28	488882	502870	520049	178237	501349	545576	406956	330670	539532	484487	482135	533341	351270		High	High	High	High	Not Found	High	High	High	High	High	High	High	High	High	High	Not Found	High	2.968e-05	0.0001216	4.04
FALSE	High	[K].NTENCDFLFSPPEVTGR.[S]	1xCarbamidomethyl [C5]	FALSE	7.08992e-05	2.36052e-05	1	1	1	Q9Y6A5	Q9Y6A5 [16-32]		0	1982.89														No Quan Labels	High	High	High	High	High	High	High	High	High	High	High	High	High	High	Not Found	Not Found	High	2.669e-05	5.214e-05	3.53
FALSE	High	[K].LEAPFTQDDTLGLENSHPVWTQK.[E]	1xTMTpro [K23]	FALSE	2.68887e-06	9.3883e-06	1	1	1	Q9Y6A5	Q9Y6A5 [78-100]		0	2930.49	397116	446070	415645	268197	430301	443299	335724	324109	368423	373540	317253	334310	262672		High	High	High	High	Not Found	High	High	High	High	High	High	High	High	High	Not Found	Not Found	High	1.084e-05	2.864e-06	4.46
FALSE	High	[K].LEAPFTQDDTLGLENSHPVWTQK.[E]	1xTMTpro [K23]; 1xTMTpro [N-Term]	FALSE	1.25891e-07	9.3883e-06	1	1	3	Q9Y6A5	Q9Y6A5 [78-100]		0	3234.69	1.84163e+06	1.85173e+06	1.65512e+06	2.13331e+06	1.61939e+06	1.70052e+06	1.20722e+06	1.81121e+06	1.53212e+06	1.82691e+06	1.4144e+06	1.55818e+06	1.40582e+06		High	High	High	High	High	High	High	High	High	High	High	High	High	High	Not Found	High	High	1.084e-05	1.801e-07	5.4
FALSE	High	[K].TKENEELTR.[I]	1xTMTpro [K2]	FALSE	0.00743082	0.000606485	1	1	1	Q9Y6A5	Q9Y6A5 [818-826]		1	1423.77	24965.9	20783.8	26342.7	28134.1	28067.4	36906.5	24579.7	21175.9	30406	28046.3	31870.8	26261.6	19377.5		High	High	High	High	Not Found	High	High	High	High	High	High	High	High	High	Not Found	Not Found	High	0.0004296	0.004752	2.78
FALSE	High	[R].DSPGRPVPVATETSSMHGANETPSGRPR.[E]		FALSE	5.90118e-09	9.3883e-06	1	1	2	Q9Y6A5	Q9Y6A5 [569-596]		0	2890.39														No Quan Labels	High	High	High	High	High	High	High	High	High	High	High	High	High	High	Not Found	Not Found	High	1.084e-05	1.135e-08	7.75
FALSE	High	[R].DSPGRPVPVATETSSMHGANETPSGRPR.[E]	1xTMTpro [N-Term]	FALSE	8.5168e-10	9.3883e-06	1	1	1	Q9Y6A5	Q9Y6A5 [569-596]		0	3194.59	119034	100475	120017	127879	114607	97309.1	68124.6	104441	111472	112266	99729.2	98793.9	87006		High	High	High	High	Not Found	High	High	High	High	High	High	High	High	High	Not Found	Not Found	High	1.084e-05	1.965e-09	10.5
FALSE	High	[R].LYSEDELPAEFK.[L]	1xTMTpro [K12]	FALSE	0.00311802	0.00034506	1	1	1	Q9Y6A4	Q9Y6A4 [171-182]		0	1744.9	143982	153862	161591	68955.1	148900	155875	105305	92808.1	118926	110337	108538	115505	135785		High	High	High	High	Not Found	High	High	High	High	High	High	High	High	High	Not Found	High	High	0.0002316	0.001978	2.2
FALSE	High	[R].AYGTNYIETLR.[V]	1xTMTpro [N-Term]	FALSE	4.33527e-06	9.3883e-06	1	1	1	Q9Y6A4	Q9Y6A4 [143-153]		0	1604.86	6.85657e+06	6.93964e+06	6.2366e+06	7.73184e+06	5.99196e+06	6.01542e+06	3.67963e+06	5e+06	4.3556e+06	5.41285e+06	4.23593e+06	4.34293e+06	5.82676e+06		High	High	High	High	Not Found	High	High	High	High	High	High	High	High	High	Not Found	Not Found	High	1.084e-05	4.389e-06	4.34
FALSE	High	[R].VQIHANCR.[I]	1xCarbamidomethyl [C7]; 1xTMTpro [N-Term]	FALSE	0.000387714	4.19319e-05	1	1	1	Q9Y6A4	Q9Y6A4 [154-161]		0	1301.71	3.49649e+06	3.62189e+06	3.68153e+06	5.39475e+06	3.08387e+06	3.42805e+06	2.69277e+06	2.92939e+06	2.855e+06	2.82727e+06	2.59227e+06	2.51676e+06	2.85995e+06		High	High	High	High	Not Found	High	High	High	High	High	High	High	High	High	Not Found	Not Found	High	3.296e-05	0.0002605	3.19
FALSE	High	[R].VQIHANCR.[I]	1xCarbamidomethyl [C7]; 1xDeamidated [N6]; 1xTMTpro [N-Term]	FALSE	0.00151767	0.000141539	1	1	1	Q9Y6A4	Q9Y6A4 [154-161]		0	1302.69	50446.8	43640.7	43907.3	59994.3	43992.3	42081.5	38641.9	45563.5	33791	36050.3	40821.3	39133.6	36739.2		High	High	High	High	High	High	High	High	High	High	High	High	High	High	Not Found	Not Found	High	9.705e-05	0.0009653	2.46
FALSE	High	[R].ITDNDIQSLVLEIEGTNVSTTYITCPADPK.[K]	1xCarbamidomethyl [C25]; 1xTMTpro [K30]; 1xTMTpro [N-Term]	FALSE	7.09215e-09	9.3883e-06	1	1	3	Q9Y6A4	Q9Y6A4 [37-66]		0	3916.04	87509.1	151683	76469.7	98599.1	97809.8	94289.7	64887.9	84052.8	113823	96908.3	70847.3	85908.4	43214.1		High	High	High	High	High	High	High	High	High	High	High	High	High	High	Not Found	Not Found	High	1.084e-05	1.338e-08	4.57
FALSE	High	[R].LYSEDELPAEFK.[L]	1xTMTpro [K12]; 1xTMTpro [N-Term]	FALSE	6.68809e-07	9.3883e-06	1	1	2	Q9Y6A4	Q9Y6A4 [171-182]		0	2049.1	1.02514e+07	1.02017e+07	8.85878e+06	1.19595e+07	9.0082e+06	9.04117e+06	5.10572e+06	6.88257e+06	6.10966e+06	6.82399e+06	5.60807e+06	6.43676e+06	7.85325e+06		High	High	High	High	Not Found	High	High	High	High	High	High	High	High	High	Not Found	Not Found	High	1.084e-05	8.146e-07	4.51
FALSE	High	[R].ASNYQSTTR.[V]	1xTMTpro [N-Term]	FALSE	0.000993243	7.11043e-05	1	1	3	Q9Y6A4	Q9Y6A4 [105-113]		0	1331.69	3.38122e+06	2.85759e+06	2.23193e+06	4.04075e+06	2.57188e+06	3.13456e+06	1.79465e+06	2.07553e+06	1.84626e+06	2.09929e+06	1.70523e+06	2.08702e+06	1.98148e+06		High	High	High	High	Not Found	High	High	High	High	High	High	High	High	High	Not Found	Not Found	High	5.976e-05	0.0006401	2.35
FALSE	High	[R].LDDGWNQIQFNLLDFTR.[R]	1xTMTpro [N-Term]	FALSE	2.56181e-06	9.3883e-06	1	1	4	Q9Y6A4	Q9Y6A4 [125-141]		0	2399.23	731561	786254	645166	891408	736703	662827	398386	637675	593673	566760	532036	592322	374736		High	High	High	High	Not Found	High	High	High	High	High	High	High	High	High	Not Found	Not Found	High	1.084e-05	2.742e-06	6.02
FALSE	High	[R].LDDGWNQIQFNLLDFTR.[R]		FALSE	3.41259e-05	2.36052e-05	1	1	1	Q9Y6A4	Q9Y6A4 [125-141]		0	2095.02														No Quan Labels	High	High	High	High	Not Found	High	High	High	High	High	High	High	High	High	Not Found	Not Found	High	2.669e-05	2.759e-05	3.26
FALSE	High	[K].LYLPVQNK.[A]	1xTMTpro [K8]; 1xTMTpro [N-Term]	FALSE	0.0249359	0.00244773	1	1	2	Q9Y6A4	Q9Y6A4 [183-190]		0	1582.98	3.34673e+06	3.2179e+06	2.64418e+06	3.62643e+06	2.77335e+06	2.83051e+06	1.80299e+06	2.14714e+06	1.98909e+06	2.01908e+06	1.84011e+06	2.10092e+06	2.65155e+06		High	High	High	High	Not Found	High	High	High	High	High	High	High	High	High	Not Found	Not Found	High	0.001639	0.01572	2.53
FALSE	High	[R].RAYGTNYIETLR.[V]	1xTMTpro [N-Term]	FALSE	9.21078e-05	3.33313e-05	1	1	1	Q9Y6A4	Q9Y6A4 [142-153]		1	1760.96	1.88398e+06	1.79653e+06	1.68299e+06	2.44583e+06	1.74404e+06	1.75774e+06	1.42886e+06	1.754e+06	1.69849e+06	1.96336e+06	1.52698e+06	1.65478e+06	2.11532e+06		High	High	High	High	Not Found	High	High	High	High	High	High	High	High	High	Not Found	Not Found	High	2.968e-05	6.622e-05	5.64
FALSE	High	[R].GSSHQQQVTCYPFK.[D]	1xCarbamidomethyl [C10]; 1xTMTpro [K14]; 1xTMTpro [N-Term]	FALSE	8.12891e-06	9.3883e-06	1	1	1	Q9Y6A1	Q9Y6A1 [357-370]		0	2275.18	1.46079e+06	1.26467e+06	1.41101e+06	1.71964e+06	1.2368e+06	1.35366e+06	1.70317e+06	1.88063e+06	1.73637e+06	1.6424e+06	1.54414e+06	1.7133e+06	1.44992e+06		High	High	High	High	Not Found	High	High	High	High	High	High	High	High	High	Not Found	Not Found	High	1.084e-05	7.718e-06	5.42
FALSE	High	[R].GSDTDVWK.[T]	1xTMTpro [K8]; 1xTMTpro [N-Term]	FALSE	0.0167657	0.0015825	1	1	1	Q9Y6A1	Q9Y6A1 [452-459]		0	1515.83	217984	209192	190736	219396	209890	205329	312954	331628	317680	307135	300723	337711	247654		High	High	High	High	Not Found	High	High	High	High	High	High	High	High	High	Not Found	Not Found	High	0.001096	0.01066	2.15
FALSE	High	[K].CVLDSCR.[S]	2xCarbamidomethyl [C1; C6]	FALSE	0.0341945	0.00301188	1	1	1	Q9Y697	Q9Y697 [158-164]		0	909.392														No Quan Labels	High	High	High	High	High	High	High	High	High	High	High	High	High	High	Not Found	Not Found	High	0.002012	0.02114	2.09
FALSE	High	[K].DVALSSGSACTSASLEPSYVLR.[A]	1xCarbamidomethyl [C10]; 1xTMTpro [N-Term]	FALSE	4.38651e-08	9.3883e-06	1	1	4	Q9Y697	Q9Y697 [372-393]		0	2574.3	443708	409364	480701	529158	475671	467916	589072	690263	711373	665216	598205	682898	458099		High	High	High	High	High	High	High	High	High	High	High	High	High	High	Not Found	Not Found	High	1.084e-05	6.946e-08	6.3
FALSE	High	[R].VLDAMLPYLINYYGNPHSR.[T]	1xOxidation [M5]; 1xTMTpro [N-Term]	FALSE	9.55533e-08	9.3883e-06	1	1	1	Q9Y697	Q9Y697 [73-91]		0	2556.32	233201	240073	265016	363292	215044	258253	183062	281340	242195	219083	196003	238880	205886		High	High	High	High	Not Found	High	High	High	High	High	High	High	High	High	Not Found	Not Found	High	1.084e-05	1.406e-07	4.97
FALSE	High	[R].VRVEALQSGGGQER.[G]	1xTMTpro [N-Term]	FALSE	4.11258e-07	9.3883e-06	1	1	2	Q9Y697	Q9Y697 [276-289]		1	1789.98	1.71232e+06	1.43753e+06	1.52e+06	2.07735e+06	1.52356e+06	1.71879e+06	2.47859e+06	2.72999e+06	2.67498e+06	2.73598e+06	2.48569e+06	2.33127e+06	4.24298e+06		High	High	High	High	Not Found	High	High	High	High	High	High	High	High	High	High	Not Found	High	1.084e-05	5.259e-07	5.24
FALSE	High	[K].IPLDVNDMK.[I]	1xTMTpro [K9]; 1xTMTpro [N-Term]	FALSE	0.00017067	3.33313e-05	1	1	2	Q9Y697	Q9Y697 [240-248]		0	1652.95	6.92194e+06	6.19608e+06	5.90257e+06	7.47673e+06	6.25802e+06	6.20584e+06	9.56068e+06	1.00644e+07	9.78479e+06	9.31366e+06	8.89266e+06	9.63826e+06	7.19877e+06		High	High	High	High	Not Found	High	High	High	High	High	High	High	High	High	High	Not Found	High	2.968e-05	0.0001175	3.59
FALSE	High	[R].QQVASLIGADPR.[E]		FALSE	0.00291778	0.000337653	1	1	1	Q9Y697	Q9Y697 [108-119]		0	1254.68														No Quan Labels	High	High	High	High	Not Found	High	High	High	High	High	High	High	High	High	Not Found	High	High	0.0002231	0.00185	2.85
FALSE	High	[R].SLEAEGFQVTYLPVQK.[S]	1xTMTpro [K16]; 1xTMTpro [N-Term]	FALSE	7.75052e-06	9.3883e-06	1	1	1	Q9Y697	Q9Y697 [165-180]		0	2417.36	856831	805661	779253	1.12007e+06	919357	842936	1.32867e+06	1.67893e+06	1.43576e+06	1.47213e+06	1.3357e+06	1.48833e+06	956638		High	High	High	High	Not Found	High	High	High	High	High	High	High	High	High	Not Found	Not Found	High	1.084e-05	7.41e-06	5.28
FALSE	High	[R].SLEAEGFQVTYLPVQK.[S]	1xTMTpro [K16]	FALSE	2.48044e-06	9.3883e-06	1	1	2	Q9Y697	Q9Y697 [165-180]		0	2113.15	360767	323210	398232	198222	425768	402262	574560	383977	591977	547823	595532	574594	410752		High	High	High	High	High	High	High	High	High	High	High	High	High	High	Not Found	Not Found	High	1.084e-05	2.653e-06	4.35
FALSE	High	[K].SLPDVVMNGDPK.[H]	1xDeamidated [N8]; 1xTMTpro [K12]; 1xTMTpro [N-Term]	FALSE	0.000166561	3.33313e-05	1	1	1	Q9Y697	Q9Y697 [336-347]		0	1881.03	477749	432746	388404	554126	403316	443386	402346	475197	445120	508110	484847	451986	481906		High	High	High	High	Not Found	High	High	High	High	High	High	High	High	High	Not Found	Not Found	High	2.968e-05	0.0001148	2.98
FALSE	High	[K].HLITTQTEHK.[C]	1xTMTpro [K10]; 1xTMTpro [N-Term]	FALSE	1.30416e-05	9.3883e-06	1	1	1	Q9Y697	Q9Y697 [148-157]		0	1816.06	1.24568e+06	1.05297e+06	936322	1.98251e+06	1.09135e+06	1.16945e+06	1.74306e+06	2.03463e+06	1.72354e+06	1.87406e+06	1.59019e+06	1.62107e+06	1.18259e+06		High	High	High	High	Not Found	High	High	High	High	High	High	High	High	High	Not Found	Not Found	High	1.084e-05	1.181e-05	3.55
FALSE	High	[K].HLITTQTEHK.[C]	1xTMTpro [K10]	FALSE	5.06016e-05	2.36052e-05	1	1	3	Q9Y697	Q9Y697 [148-157]		0	1511.85	353825	294236	355024	264699	377472	394400	655528	466821	586835	578543	574552	600869	487559		High	High	High	High	High	High	High	High	High	High	High	High	High	High	Not Found	Not Found	High	2.669e-05	3.892e-05	3.6
FALSE	High	[K].SLPDVVMNGDPK.[H]	1xDeamidated [N8]; 1xOxidation [M7]; 1xTMTpro [K12]; 1xTMTpro [N-Term]	FALSE	0.000968125	7.11043e-05	1	1	1	Q9Y697	Q9Y697 [336-347]		0	1897.02														No Quan Values	Not Found	Not Found	Not Found	Not Found	Not Found	Not Found	Not Found	Not Found	Not Found	Not Found	Not Found	Not Found	Not Found	Not Found	Not Found	Not Found	High	5.976e-05	0.0006239	2.83
FALSE	High	[K].GVGAIYIR.[R]	1xTMTpro [N-Term]	FALSE	0.00270932	0.000300178	1	1	1	Q9Y697	Q9Y697 [264-271]		0	1152.71	933400	850664	807685	1.21375e+06	809141	845032	815936	1.0431e+06	903030	1.06333e+06	888720	939793	901845		High	High	High	High	Not Found	High	High	High	High	High	High	High	High	High	Not Found	Not Found	High	0.000208	0.001723	2.37
FALSE	High	[R].LIQNIMK.[S]	1xOxidation [M6]; 1xTMTpro [K7]; 1xTMTpro [N-Term]	FALSE	0.0770585	0.005009	1	1	2	Q9Y697	Q9Y697 [329-335]		0	1483.92	2.62342e+06	2.3499e+06	2.32892e+06	2.91733e+06	2.33939e+06	2.36103e+06	4.03375e+06	4.41752e+06	4.10497e+06	3.95766e+06	3.72847e+06	4.011e+06	3.10498e+06		High	High	High	High	Not Found	High	High	High	High	High	High	High	High	High	Not Found	Not Found	High	0.003292	0.0467	2.44
FALSE	High	[R].SGTVPTPLVVGLGAACEVAQQEMEYDHKR.[I]	1xCarbamidomethyl [C16]; 1xTMTpro [K28]; 1xTMTpro [N-Term]	FALSE	1.56901e-09	9.3883e-06	1	1	1	Q9Y697	Q9Y697 [293-321]		1	3750.94	445653	424441	421444	559020	392810	443831	615376	717157	646206	676638	570640	655093	448310		High	High	High	High	Not Found	High	High	High	High	High	High	High	High	High	Not Found	High	High	1.084e-05	3.422e-09	7.01
FALSE	High	[R].THAYGWESEAAMER.[A]		FALSE	6.44004e-05	2.36052e-05	1	1	2	Q9Y697	Q9Y697 [92-105]		0	1637.7														No Quan Labels	High	High	High	High	Not Found	High	High	High	High	High	High	High	High	High	Not Found	Not Found	High	2.669e-05	4.802e-05	2.8
FALSE	High	[K].DVALSSGSACTSASLEPSYVLR.[A]	1xCarbamidomethyl [C10]	FALSE	6.16668e-08	9.3883e-06	1	1	1	Q9Y697	Q9Y697 [372-393]		0	2270.1														No Quan Labels	High	High	High	High	High	High	High	High	High	High	High	High	High	High	Not Found	Not Found	High	1.084e-05	9.463e-08	5.97
FALSE	High	[R].EMSPLWEMVQDGIDLK.[S]	1xDeamidated [Q10]; 1xOxidation [M2]; 1xTMTpro [K16]; 1xTMTpro [N-Term]	FALSE	0.0315169	0.00289005	1	1	1	Q9Y697	Q9Y697 [435-450]		0	2516.29	30522.1	26267	24203.1	27381.4	23457	27887.2	24156.5	28400.2	25353.2	30478.7	26090.7	24904.8	18144.9		High	High	High	High	High	High	High	High	High	High	High	High	High	High	Not Found	Not Found	High	0.001949	0.01957	1.67
FALSE	High	[R].AIGTDEDLAHSSIR.[F]	1xTMTpro [N-Term]	FALSE	4.38811e-07	9.3883e-06	1	1	4	Q9Y697	Q9Y697 [394-407]		0	1788.94	9.52296e+06	8.21951e+06	8.62863e+06	1.06103e+07	8.89319e+06	9.49557e+06	1.24232e+07	1.20199e+07	1.25704e+07	1.31907e+07	1.17602e+07	1.24054e+07	9.80979e+06		High	High	High	High	Not Found	High	High	High	High	High	High	High	High	High	Not Found	Not Found	High	1.084e-05	5.562e-07	6.08
FALSE	High	[K].CIQHVK.[R]	1xCarbamidomethyl [C1]; 1xTMTpro [K6]; 1xTMTpro [N-Term]	FALSE	0.15286	0.00871584	1	1	1	Q9Y697	Q9Y697 [426-431]		0	1392.83	3.07682e+06	2.41503e+06	2.82851e+06	6.26119e+06	2.89244e+06	4.45966e+06	6.11676e+06	6.29653e+06	4.59077e+06	4.74337e+06	4.26818e+06	4.26104e+06	2.30581e+06		High	High	High	High	Not Found	High	High	High	High	High	High	High	High	High	Not Found	Not Found	High	0.005701	0.09667	2.35
FALSE	High	[K].ELEAAIQPDTSLVSVMTVNNEIGVK.[Q]	1xTMTpro [K25]	FALSE	6.98793e-05	2.36052e-05	1	1	1	Q9Y697	Q9Y697 [188-212]		0	2961.58	149890	163103	150016	107482	146312	149015	179168	122240	192903	171470	199275	204906	135507		High	High	High	High	High	High	High	High	High	High	High	High	High	High	Not Found	Not Found	High	2.669e-05	5.158e-05	3.27
FALSE	High	[R].EMSPLWEMVQDGIDLK.[S]	1xOxidation [M]; 1xTMTpro [K16]; 1xTMTpro [N-Term]	FALSE	2.11194e-05	9.3883e-06	1	1	4	Q9Y697	Q9Y697 [435-450]		0	2515.31	340941	339308	323662	372522	338105	331756	376250	508097	472117	497868	436890	486921	250797		High	High	High	High	Not Found	High	High	High	High	High	High	High	High	High	High	Not Found	High	1.084e-05	1.815e-05	3.58
FALSE	High	[R].EMSPLWEMVQDGIDLK.[S]	1xTMTpro [K16]; 1xTMTpro [N-Term]	FALSE	9.13111e-06	9.3883e-06	1	1	2	Q9Y697	Q9Y697 [435-450]		0	2499.31	307235	432020	301905	314245	332537	299222	302589	407840	404943	386990	396729	442380	196424		High	High	High	High	High	High	High	High	High	High	High	High	High	High	High	Not Found	High	1.084e-05	8.604e-06	3.75
FALSE	High	[K].ELEAAIQPDTSLVSVMTVNNEIGVK.[Q]	1xTMTpro [K25]; 1xTMTpro [N-Term]	FALSE	3.00591e-07	9.3883e-06	1	1	3	Q9Y697	Q9Y697 [188-212]		0	3265.78	402578	396301	339736	392173	394917	378665	461923	578193	552969	534684	483613	570954	294916		High	High	High	High	Not Found	High	High	High	High	High	High	High	High	High	Not Found	Not Found	High	1.084e-05	3.964e-07	4.71
FALSE	High	[K].ELEAAIQPDTSLVSVMTVNNEIGVK.[Q]	1xOxidation [M16]; 1xTMTpro [K25]; 1xTMTpro [N-Term]	FALSE	1.00922e-05	9.3883e-06	1	1	2	Q9Y697	Q9Y697 [188-212]		0	3281.78	63013.7	73796.1	55726.9	81921.6	49704.3	73791.3	70517.8	111347	79304.2	94546	76402.3	97140.6	56700.4		High	High	High	High	High	High	High	High	High	High	High	High	High	High	Not Found	Not Found	High	1.084e-05	9.399e-06	3.29
FALSE	High	[R].SGTVPTPLVVGLGAACEVAQQEMEYDHKR.[I]	1xCarbamidomethyl [C16]; 1xDeamidated [Q20]; 1xTMTpro [K28]	FALSE	2.23933e-06	9.3883e-06	1	1	1	Q9Y697	Q9Y697 [293-321]		1	3447.72	860097	774196	814716	1.01495e+06	829607	761536	733883	940025	914542	887967	819428	872142	680956		High	High	High	High	High	High	High	High	High	High	High	High	High	High	High	Not Found	High	1.084e-05	2.429e-06	7.66
FALSE	High	[R].SGTVPTPLVVGLGAACEVAQQEMEYDHK.[R]	1xCarbamidomethyl [C16]; 1xDeamidated [Q21]; 1xTMTpro [K28]; 1xTMTpro [N-Term]	FALSE	6.44004e-05	2.36052e-05	1	1	1	Q9Y697	Q9Y697 [293-320]		0	3595.83	109967	98968.5	98104.8	140004	98991.1	102353	93776.6	140745	137420	149345	119816	123791	87140.8		High	High	High	High	High	High	High	High	High	High	High	High	High	High	Not Found	Not Found	High	2.669e-05	4.788e-05	4.51
FALSE	High	[K].IDLMSISGHK.[I]	1xTMTpro [K10]	FALSE	7.55166e-05	3.33313e-05	1	1	1	Q9Y697	Q9Y697 [249-258]		0	1404.78	684799	597541	660382	568392	664822	655134	802065	607099	838646	822202	835405	783451	659238		High	High	High	High	Not Found	High	High	High	High	High	High	High	High	High	Not Found	Not Found	High	2.968e-05	5.526e-05	3.39
FALSE	High	[R].VRVEALQSGGGQER.[G]		FALSE	2.01815e-05	9.3883e-06	1	1	2	Q9Y697	Q9Y697 [276-289]		1	1485.78														No Quan Labels	High	High	High	High	High	High	High	High	High	High	High	High	High	High	High	Not Found	High	1.084e-05	1.738e-05	3.47
FALSE	High	[R].VEALQSGGGQER.[G]	1xTMTpro [N-Term]	FALSE	2.25142e-06	9.3883e-06	1	1	1	Q9Y697	Q9Y697 [278-289]		0	1534.81	968291	755727	731138	1.3827e+06	793788	901704	1.23824e+06	1.52788e+06	1.13285e+06	1.20715e+06	1.09004e+06	1.25054e+06	923303		High	High	High	High	Not Found	High	High	High	High	High	High	High	High	High	Not Found	Not Found	High	1.084e-05	2.437e-06	3.51
FALSE	High	[K].QPIAEIGR.[I]	1xTMTpro [N-Term]	FALSE	0.00720786	0.000598947	1	1	2	Q9Y697	Q9Y697 [213-220]		0	1187.71	777005	636416	671326	869554	609814	701842	1.08991e+06	1.26275e+06	1.11873e+06	1.16383e+06	1.04138e+06	1.11531e+06	830751		High	High	High	High	Not Found	High	High	High	High	High	High	High	High	High	Not Found	Not Found	High	0.0004164	0.004619	2.31
FALSE	High	[R].FTTEEEVDYTVEK.[C]	1xTMTpro [K13]	FALSE	0.00243951	0.00026405	1	1	4	Q9Y697	Q9Y697 [413-425]		0	1893.93	455406	435168	462166	346832	477915	468049	592515	485714	609325	626384	608691	616632	468534		High	High	High	High	Not Found	High	High	High	High	High	High	High	High	High	High	Not Found	High	0.000184	0.001543	2.11
FALSE	High	[K].NSRPEANEALER.[G]		FALSE	1.75025e-05	9.3883e-06	1	1	3	Q9Y696	Q9Y696 [131-142]		0	1385.68														No Quan Labels	High	High	High	High	High	High	High	High	High	High	High	High	High	High	Not Found	Not Found	High	1.084e-05	1.531e-05	4.99
FALSE	High	[K].LDEYLNSPLPDEIDENSMEDIK.[F]	1xTMTpro [K22]; 1xTMTpro [N-Term]	FALSE	1.4924e-05	9.3883e-06	1	1	1	Q9Y696	Q9Y696 [151-172]		0	3187.58	91714.1	84355.2	83077.3	116441	70872.6	66450.1	37602.2	91009.1	57411.7	69935.3	65228.4	70648.9	55306		High	High	High	High	Not Found	High	High	High	High	High	High	High	High	High	Not Found	Not Found	High	1.084e-05	1.33e-05	3.96
FALSE	High	[K].LDEYLNSPLPDEIDENSMEDIK.[F]	1xOxidation [M18]; 1xTMTpro [K22]; 1xTMTpro [N-Term]	FALSE	2.64583e-06	9.3883e-06	1	1	6	Q9Y696	Q9Y696 [151-172]		0	3203.58	1.61242e+06	1.63938e+06	1.43326e+06	2.13625e+06	1.33926e+06	1.5049e+06	936855	1.47143e+06	1.08971e+06	1.32441e+06	1.21034e+06	1.37273e+06	1.30741e+06		High	High	High	High	High	High	High	High	High	High	High	High	High	High	Not Found	Not Found	High	1.084e-05	2.818e-06	4.15
FALSE	High	[K].AGSDGESIGNCPFSQR.[L]	1xCarbamidomethyl [C11]; 1xTMTpro [N-Term]	FALSE	1.4551e-06	9.3883e-06	1	1	5	Q9Y696	Q9Y696 [25-40]		0	1985.93	762916	792285	761502	923907	692878	672204	446104	580126	542654	631421	519085	590406	800647		High	High	High	High	Not Found	High	High	High	High	High	High	High	High	High	Not Found	Not Found	High	1.084e-05	1.641e-06	6.11
FALSE	High	[R].YLTNAYSR.[D]	1xTMTpro [N-Term]	FALSE	0.00386472	0.000395335	1	1	1	Q9Y696	Q9Y696 [220-227]		0	1291.7	2.49933e+06	2.33576e+06	2.00138e+06	4.08509e+06	2.06467e+06	2.18289e+06	1.99302e+06	2.36081e+06	1.94867e+06	2.12698e+06	1.86356e+06	2.0529e+06	2.55329e+06		High	High	High	High	Not Found	High	High	High	High	High	High	High	High	High	Not Found	Not Found	High	0.0002678	0.002474	2.99
FALSE	High	[K].LDEYLNSPLPDEIDENSMEDIK.[F]	1xDeamidated [N6]; 1xTMTpro [K22]; 1xTMTpro [N-Term]	FALSE	0.00777469	0.000667665	1	1	1	Q9Y696	Q9Y696 [151-172]		0	3188.57	44614.8	42949.2	29901.9	39953.9	34386.5	26854.2	23579.3	28222	38086.8	30657	28848.7	29497	25121.1		High	High	High	High	Not Found	High	High	High	High	High	High	High	High	High	Not Found	Not Found	High	0.0004576	0.004946	1.58
FALSE	High	[K].GVVFSVTTVDLK.[R]	1xTMTpro [K12]; 1xTMTpro [N-Term]	FALSE	3.10881e-06	9.3883e-06	1	1	4	Q9Y696	Q9Y696 [49-60]		0	1873.13	7.02777e+06	8.16896e+06	7.71357e+06	8.80653e+06	8.16444e+06	6.55954e+06	4.78563e+06	6.82444e+06	6.89285e+06	7.22172e+06	6.03721e+06	6.70106e+06	6.85587e+06		High	High	High	High	Not Found	High	High	High	High	High	High	High	High	High	Not Found	Not Found	High	1.084e-05	3.259e-06	5.16
FALSE	High	[K].NSRPEANEALER.[G]	1xTMTpro [N-Term]	FALSE	6.47091e-05	2.36052e-05	1	1	2	Q9Y696	Q9Y696 [131-142]		0	1689.88	2.95048e+06	2.19594e+06	2.05204e+06	3.97804e+06	2.21655e+06	2.09649e+06	1.53845e+06	2.22531e+06	1.80537e+06	2.13186e+06	1.91997e+06	1.89744e+06	2.22973e+06		High	High	High	High	Not Found	High	High	High	High	High	High	High	High	High	Not Found	Not Found	High	2.669e-05	4.811e-05	4.51
FALSE	High	[K].FLDGNEMTLADCNLLPK.[L]	1xCarbamidomethyl [C12]; 1xTMTpro [K17]; 1xTMTpro [N-Term]	FALSE	1.52354e-05	9.3883e-06	1	1	1	Q9Y696	Q9Y696 [178-194]		0	2559.34	1.45048e+06	1.53438e+06	1.34623e+06	2.05812e+06	1.33809e+06	1.23221e+06	827448	1.36089e+06	1.03196e+06	1.04485e+06	957100	1.2142e+06	1.24127e+06		High	High	High	High	Not Found	High	High	High	High	High	High	High	High	High	Not Found	Not Found	High	1.084e-05	1.356e-05	4.88
FALSE	High	[K].HPESNTAGMDIFAK.[F]	1xTMTpro [K14]; 1xTMTpro [N-Term]	FALSE	9.39858e-07	9.3883e-06	1	1	1	Q9Y696	Q9Y696 [111-124]		0	2126.12	1.5497e+07	1.51027e+07	1.57095e+07	1.43728e+07	1.3501e+07	1.52844e+07	1.15881e+07	1.20132e+07	1.34303e+07	1.45603e+07	1.31642e+07	1.39327e+07	1.71812e+07		High	High	High	High	Not Found	High	High	High	High	High	High	High	High	High	Not Found	Not Found	High	1.084e-05	1.109e-06	6.24
FALSE	High	[K].HPESNTAGMDIFAK.[F]	1xOxidation [M9]; 1xTMTpro [K14]; 1xTMTpro [N-Term]	FALSE	2.91468e-06	9.3883e-06	1	1	1	Q9Y696	Q9Y696 [111-124]		0	2142.11	812642	999415	917344	1.22371e+06	745882	990347	526872	768455	620989	842921	615413	828071	1.0562e+06		High	High	High	High	Not Found	High	High	High	High	High	High	High	High	High	Not Found	Not Found	High	1.084e-05	3.072e-06	4.4
FALSE	High	[R].DEFTNTCPSDKEVEIAYSDVAK.[R]	1xCarbamidomethyl [C7]; 2xTMTpro [K11; K22]; 1xTMTpro [N-Term]	FALSE	2.02155e-06	9.3883e-06	1	1	3	Q9Y696	Q9Y696 [228-249]		1	3430.75	3.66211e+06	3.40642e+06	3.26231e+06	4.32637e+06	3.07477e+06	3.23128e+06	1.97538e+06	3.18017e+06	2.47689e+06	2.89205e+06	2.35476e+06	2.70352e+06	3.0437e+06		High	High	High	High	Not Found	High	High	High	High	High	High	High	High	High	Not Found	High	High	1.084e-05	2.214e-06	5.44
FALSE	High	[K].TLQKLDEYLNSPLPDEIDENSMEDIK.[F]	1xDeamidated [N20]; 2xTMTpro [K4; K26]; 1xTMTpro [N-Term]	FALSE	0.00164807	0.000170625	1	1	1	Q9Y696	Q9Y696 [147-172]		1	3963.06	33290.3	30658.6	23547	28833.2	30585.4	18861.6	23426.8	27751.8	28592.7	30394.8	25608.5	25375.3	23837.4		High	High	High	High	Not Found	High	High	High	High	High	High	High	High	High	Not Found	Not Found	High	0.0001128	0.001046	2.25
FALSE	High	[K].TLQKLDEYLNSPLPDEIDENSMEDIK.[F]	2xTMTpro [K4; K26]	FALSE	0.0189705	0.00187781	1	1	1	Q9Y696	Q9Y696 [147-172]		1	3657.87	39334.9	41648.7	47516.8	30500.3	39124.5	33343.4	32301.4	32509.8	48347.9	46472.4	39295.9	46671.8	35953.6		High	High	High	High	Not Found	High	High	High	High	High	High	High	High	High	Not Found	Not Found	High	0.001264	0.01203	3.05
FALSE	High	[K].TDVNKIEEFLEEVLCPPK.[Y]	1xCarbamidomethyl [C15]; TMTpro [K]; 1xTMTpro [N-Term]	FALSE	1.72359e-05	9.3883e-06	1	1	5	Q9Y696	Q9Y696 [86-103]		1	2768.5	431577	456061	426875	366308	417677	410568	226703	283842	338969	274412	271686	320911	242241		High	High	High	High	High	High	High	High	High	High	High	High	High	High	Not Found	Not Found	High	1.084e-05	1.513e-05	3.84
FALSE	High	[K].FLDGNEMTLADCNLLPK.[L]	1xCarbamidomethyl [C12]; 1xTMTpro [K17]	FALSE	0.0217806	0.00215437	1	1	3	Q9Y696	Q9Y696 [178-194]		0	2255.14	210246	226685	243676	118070	222240	207044	174614	174614	189703	177299	173842	197933	201469		High	High	High	High	High	High	High	High	High	High	High	High	High	High	Not Found	Not Found	High	0.001454	0.01376	2.13
FALSE	High	[R].DEFTNTCPSDKEVEIAYSDVAK.[R]	1xCarbamidomethyl [C7]; 2xTMTpro [K11; K22]	FALSE	0.000172773	3.33313e-05	1	1	1	Q9Y696	Q9Y696 [228-249]		1	3126.54	195192	224981	221930	134456	217251	224891	143242	122711	153432	181977	178137	178609	223192		High	High	High	High	Not Found	High	High	High	High	High	High	High	High	High	Not Found	High	High	2.968e-05	0.0001191	3
FALSE	High	[K].FDLLISSAR.[A]		FALSE	0.00270932	0.000300178	1	1	1	Q9Y692	Q9Y692 [183-191]		0	1021.57														No Quan Labels	High	High	High	High	High	High	High	High	High	High	High	High	High	High	Not Found	Not Found	High	0.000208	0.001719	2.53
FALSE	High	[R].NQVEQGEEQFLYTLTDLER.[Q]		FALSE	8.58404e-05	3.33313e-05	1	1	2	Q9Y692	Q9Y692 [326-344]		0	2312.1														No Quan Labels	High	High	High	High	Not Found	High	High	High	High	High	High	High	High	High	Not Found	Not Found	High	2.968e-05	6.189e-05	2.83
FALSE	High	[K].AVILETELRTEEK.[V]	1xTMTpro [K13]; 1xTMTpro [N-Term]	FALSE	0.0528381	0.00396625	1	1	1	Q9Y692	Q9Y692 [539-551]		1	2139.25	521071	556888	547102	699688	567545	574360	381609	437584	436647	482644	419868	470842	474774		High	High	High	High	High	High	High	High	High	High	High	High	High	High	High	High	High	0.002641	0.03207	1.76
FALSE	High	[K].QIDMDNDR.[Q]	1xOxidation [M4]; 1xTMTpro [N-Term]	FALSE	0.070269	0.00477934	1	1	2	Q9Y680	Q9Y680 [156-163]		0	1326.63	217773	175897	176145	196696	193870	185957	382155	450164	347707	415568	400662	405817	214809		High	High	High	High	Not Found	High	High	High	High	High	High	High	High	High	Not Found	Not Found	High	0.00315	0.04263	1.49
FALSE	High	[K].EGYAEGK.[I]	1xTMTpro [K7]; 1xTMTpro [N-Term]	FALSE	0.0221905	0.00217366	1	1	1	Q9Y680	Q9Y680 [122-128]		0	1361.76	679280	482749	528534	1.03404e+06	560599	754837	1.94201e+06	1.89262e+06	1.65498e+06	1.67684e+06	1.50364e+06	1.64986e+06	511428		High	High	High	High	Not Found	High	High	High	High	High	High	High	High	High	Not Found	Not Found	High	0.001467	0.01406	2.67
FALSE	High	[K].GLDIAMTDMCPGEK.[R]	1xCarbamidomethyl [C10]; 1xTMTpro [K14]; 1xTMTpro [N-Term]	FALSE	0.00849399	0.000742363	1	1	1	Q9Y680	Q9Y680 [95-108]		0	2146.08	127731	97506.9	115205	123828	103311	104173	175250	187604	149362	174659	169769	171874	106632		High	High	High	High	Not Found	High	High	High	High	High	High	High	High	High	Not Found	Not Found	High	0.0004965	0.005425	2.04
FALSE	High	[K].SYQDAVLEDIFK.[K]	1xTMTpro [K12]; 1xTMTpro [N-Term]	FALSE	9.5947e-05	3.33313e-05	1	1	3	Q9Y680	Q9Y680 [188-199]		0	2036.12	243122	321721	291638	231948	243854	249379	289063	346617	283955	341793	297633	326950	223712		High	High	High	High	High	High	High	High	High	High	High	High	High	High	High	Not Found	High	2.968e-05	6.862e-05	2.9
FALSE	High	[K].WFVLGVGQVIK.[G]	1xTMTpro [K11]; 1xTMTpro [N-Term]	FALSE	0.000789867	7.11043e-05	1	1	2	Q9Y680	Q9Y680 [84-94]		0	1854.15	245753	251234	234888	383288	221248	207908	227567	327006	288112	295053	243021	295650	181166		High	High	High	High	Not Found	High	High	High	High	High	High	High	High	High	Not Found	Not Found	High	5.976e-05	0.0005139	2.79
FALSE	High	[K].NDHDGDGFISPK.[E]	1xTMTpro [K12]; 1xTMTpro [N-Term]	FALSE	1.95776e-05	9.3883e-06	1	1	1	Q9Y680	Q9Y680 [201-212]		0	1909.99	448733	411484	419184	499301	389636	406438	794335	968440	731846	815733	767100	888758	529298		High	High	High	High	Not Found	High	High	High	High	High	High	High	High	High	High	Not Found	High	1.084e-05	1.697e-05	4.56
FALSE	High	[R].EFEKDEKPR.[D]	2xTMTpro [K4; K7]; 1xTMTpro [N-Term]	FALSE	0.0204938	0.00203249	1	1	1	Q9Y680	Q9Y680 [177-185]		1	2090.21	1.16332e+06	1.03796e+06	1.02926e+06	1.18353e+06	929634	966263	2.71565e+06	3.03724e+06	2.5732e+06	2.51554e+06	2.27966e+06	2.86846e+06	1.36866e+06		High	High	High	High	Not Found	High	High	High	High	High	High	High	High	High	Not Found	Not Found	High	0.001369	0.01294	2.05
FALSE	High	[R].GELVESLKR.[F]	1xTMTpro [K8]; 1xTMTpro [N-Term]	FALSE	0.00364115	0.000386353	1	1	2	Q9Y679	Q9Y679 [136-144]		1	1639	6.6413e+06	5.94344e+06	5.97039e+06	6.4383e+06	6.02785e+06	6.33085e+06	7.19341e+06	7.54019e+06	7.46928e+06	7.61777e+06	7.18961e+06	7.2984e+06	7.00651e+06		High	High	High	High	Not Found	High	High	High	High	High	High	High	High	High	Not Found	Not Found	High	0.000263	0.002319	4.18
FALSE	High	[K].QALYEYAR.[R]		FALSE	0.0186384	0.00184778	1	1	1	Q9Y679	Q9Y679 [391-398]		0	1013.51														No Quan Labels	High	High	High	High	High	High	High	High	High	High	High	High	High	High	High	High	High	0.001248	0.01184	1.89
FALSE	High	[R].VKEVLPHVPLGVIQR.[D]	1xTMTpro [K2]; 1xTMTpro [N-Term]	FALSE	5.51426e-06	9.3883e-06	1	1	1	Q9Y679	Q9Y679 [304-318]		1	2292.44	586391	539191	564098	683852	520705	565690	738883	949451	784376	870147	850266	823556	685555		High	High	High	High	Not Found	High	High	High	High	High	High	High	High	High	Not Found	Not Found	High	1.084e-05	5.469e-06	4.69
FALSE	High	[R].QEDSGLR.[D]	1xTMTpro [N-Term]	FALSE	0.0492972	0.00381497	1	1	1	Q9Y679	Q9Y679 [79-85]		0	1108.59	758605	436607	480561	1.5636e+06	599880	804284	1.20804e+06	1.34456e+06	1.0589e+06	1.22129e+06	1.10627e+06	1.08258e+06	504078		High	High	High	High	Not Found	High	High	High	High	High	High	High	High	High	Not Found	Not Found	High	0.002546	0.03019	2.47
FALSE	High	[K].ELGQTGTR.[L]	1xTMTpro [N-Term]	FALSE	0.0802635	0.00522836	1	1	2	Q9Y679	Q9Y679 [251-258]		0	1165.65	2.82318e+06	2.1473e+06	1.85988e+06	3.71901e+06	2.21283e+06	2.57066e+06	3.54442e+06	4.47554e+06	3.51506e+06	4.11353e+06	3.52074e+06	3.79697e+06	2.23908e+06		High	High	High	High	Not Found	High	High	High	High	High	High	High	High	High	Not Found	High	High	0.003426	0.04872	1.85
FALSE	High	[R].LRPQSAQSSFPPSPGPSPDVQLATLAQR.[V]	1xTMTpro [N-Term]	FALSE	8.43559e-06	9.3883e-06	1	1	1	Q9Y679	Q9Y679 [276-303]		0	3236.73	2.01797e+06	1.82124e+06	1.83211e+06	3.03952e+06	1.67722e+06	1.88226e+06	1.31581e+06	1.76766e+06	1.38367e+06	1.65344e+06	1.28288e+06	1.45821e+06	1.55459e+06		High	High	High	High	High	High	High	High	High	High	High	High	High	High	Not Found	Not Found	High	1.084e-05	8.005e-06	5.11
FALSE	High	[K].FPSSGPVTPQPTALTFAK.[S]	1xTMTpro [K18]; 1xTMTpro [N-Term]	FALSE	5.63321e-06	9.3883e-06	1	1	4	Q9Y679	Q9Y679 [360-377]		0	2454.39	7.29631e+06	6.09528e+06	6.59706e+06	8.05596e+06	6.26775e+06	6.33556e+06	7.79237e+06	1.01283e+07	8.93077e+06	9.49798e+06	8.56728e+06	9.19474e+06	6.96485e+06		High	High	High	High	High	High	High	High	High	High	High	High	High	High	High	Not Found	High	1.084e-05	5.564e-06	4.16
FALSE	High	[R].GFMEMNGR.[G]	1xDeamidated [N6]; 1xTMTpro [N-Term]	FALSE	0.00272955	0.000300178	1	1	1	Q9Y679	Q9Y679 [128-135]		0	1246.59	253039	188215	202531	176739	195614	220034	241537	247906	267338	262777	236060	252705	234547		High	High	High	High	Not Found	High	High	High	High	High	High	High	High	High	Not Found	Not Found	High	0.000208	0.00173	2.81
FALSE	High	[R].LPPTPLLLFPEEEATNGR.[E]	1xDeamidated [N16]; 1xTMTpro [N-Term]	FALSE	3.00591e-07	9.3883e-06	1	1	3	Q9Y679	Q9Y679 [151-168]		0	2299.25	474177	542973	477471	563078	444399	472379	434131	574992	557349	557341	500972	543966	406082		High	High	High	High	High	High	High	High	High	High	High	High	High	High	Not Found	Not Found	High	1.084e-05	3.957e-07	5.38
FALSE	High	[R].LPPTPLLLFPEEEATNGR.[E]	1xDeamidated [N16]	FALSE	0.00035432	4.19319e-05	1	1	1	Q9Y679	Q9Y679 [151-168]		0	1995.04														No Quan Labels	High	High	High	High	Not Found	High	High	High	High	High	High	High	High	High	Not Found	Not Found	High	3.296e-05	0.0002389	2.6
FALSE	High	[K].QALYEYAR.[R]	1xTMTpro [N-Term]	FALSE	0.00289629	0.000328432	1	1	1	Q9Y679	Q9Y679 [391-398]		0	1317.71	916917	769212	777269	970896	772330	740898	761553	1.1118e+06	822260	990279	850155	959830	875822		High	High	High	High	Not Found	High	High	High	High	High	High	High	High	High	Not Found	Not Found	High	0.0002231	0.001845	2.62
FALSE	High	[R].QLGEANEEFALR.[V]	1xTMTpro [N-Term]	FALSE	7.993e-07	9.3883e-06	1	1	2	Q9Y679	Q9Y679 [232-243]		0	1680.89	1.29365e+06	1.36665e+06	1.07247e+06	1.42139e+06	1.14763e+06	1.13451e+06	1.23888e+06	1.52476e+06	1.36481e+06	1.36481e+06	1.22977e+06	1.35035e+06	1.19416e+06		High	High	High	High	Not Found	High	High	High	High	High	High	High	High	High	Not Found	Not Found	High	1.084e-05	9.583e-07	4.21
FALSE	High	[R].GELVESLK.[R]	1xTMTpro [K8]; 1xTMTpro [N-Term]	FALSE	0.00266926	0.000300178	1	1	1	Q9Y679	Q9Y679 [136-143]		0	1482.9	3.27769e+06	2.73586e+06	2.94709e+06	2.70249e+06	2.7566e+06	2.94709e+06	2.82988e+06	3.13443e+06	2.92859e+06	3.44981e+06	3.1064e+06	3.42704e+06	3.15414e+06		High	High	High	High	Not Found	High	High	High	High	High	High	High	High	High	Not Found	Not Found	High	0.0002038	0.001695	3.33
FALSE	High	[R].LPPTPLLLFPEEEATNGR.[E]	1xTMTpro [N-Term]	FALSE	6.44004e-05	2.36052e-05	1	1	1	Q9Y679	Q9Y679 [151-168]		0	2298.27	411194	398779	374289	496042	362418	390691	495028	649937	561654	674486	551850	602378	390276		High	High	High	High	Not Found	High	High	High	High	High	High	High	High	High	Not Found	Not Found	High	2.669e-05	4.792e-05	3.91
FALSE	High	[K].EVLPHVPLGVIQR.[D]	1xTMTpro [N-Term]	FALSE	2.50279e-05	9.3883e-06	1	1	1	Q9Y679	Q9Y679 [306-318]		0	1761.07	2.12425e+06	1.9255e+06	2.03143e+06	2.77544e+06	1.88356e+06	1.96122e+06	1.24837e+06	1.51732e+06	1.4918e+06	1.53455e+06	1.36465e+06	1.32565e+06	1.40802e+06		High	High	High	High	Not Found	High	High	High	High	High	High	High	High	High	High	Not Found	High	1.084e-05	2.107e-05	3.49
FALSE	High	[R].QESLQER.[K]	1xTMTpro [N-Term]	FALSE	0.0307799	0.00287186	1	1	1	Q9Y679	Q9Y679 [383-389]		0	1193.64	1.92699e+06	1.51739e+06	1.41551e+06	3.32336e+06	1.38771e+06	1.55218e+06	1.83666e+06	2.67061e+06	1.97581e+06	2.19407e+06	1.88064e+06	1.98882e+06	1.70467e+06		High	High	High	High	Not Found	High	High	High	High	High	High	High	High	High	Not Found	Not Found	High	0.001929	0.01913	2.77
FALSE	High	[K].GTQSLPTASASK.[F]	1xTMTpro [K12]	FALSE	0.000214237	4.19319e-05	1	1	1	Q9Y679	Q9Y679 [348-359]		0	1451.8	332568	319757	402172	152375	358542	475510	550885	374707	542057	479031	525141	540101	391934		High	High	High	High	Not Found	High	High	High	High	High	High	High	High	High	Not Found	Not Found	High	3.296e-05	0.0001465	3.09
FALSE	High	[R].LFDSHR.[L]	1xTMTpro [N-Term]	FALSE	0.0272972	0.00263058	1	1	1	Q9Y679	Q9Y679 [12-17]		0	1078.6	410457	337875	324741	508873	374962	372484	446801	478780	429390	401079	410704	451316	385322		High	High	High	High	Not Found	High	High	High	High	High	High	High	High	High	Not Found	Not Found	High	0.00176	0.01713	2.68
FALSE	High	[K].TGCVDLTITNLLEGAVAFMPEDITK.[G]	1xCarbamidomethyl [C3]; 1xTMTpro [K25]	FALSE	2.74202e-07	9.3883e-06	1	1	1	Q9Y679	Q9Y679 [323-347]		0	3012.56	108284	112910	108657	76575.6	108657	116747	117930	110151	158202	125481	118083	148812	40973.2		High	High	High	High	Not Found	High	High	High	High	High	High	High	High	High	Not Found	Not Found	High	1.084e-05	3.646e-07	4.77
FALSE	High	[R].LTPADKAEHMK.[R]	2xTMTpro [K6; K11]; 1xTMTpro [N-Term]	FALSE	0.00492802	0.000449954	1	1	1	Q9Y679	Q9Y679 [259-269]		1	2153.26	3.26445e+06	2.56057e+06	2.6993e+06	3.43491e+06	2.89279e+06	2.84107e+06	3.87558e+06	3.98094e+06	3.90062e+06	3.99658e+06	3.56823e+06	3.71726e+06	3.2762e+06		High	High	High	High	Not Found	High	High	High	High	High	High	High	High	High	Not Found	Not Found	High	0.00031	0.003167	3.45
FALSE	High	[R].VQQLVAK.[E]	1xTMTpro [K7]	FALSE	0.148813	0.00852065	1	1	1	Q9Y679	Q9Y679 [244-250]		0	1089.7	766969	648854	761322	445108	735354	772451	841288	631893	753735	824260	787882	831638	733000		High	High	High	High	Not Found	High	High	High	High	High	High	High	High	High	Not Found	Not Found	High	0.005551	0.0936	2.15
FALSE	High	[K].SAVLQEAR.[VI]	1xTMTpro [N-Term]	FALSE	0.00229576	0.000245456	2	2	1	Q9Y678; Q9UBF2	Q9Y678 [25-32]; Q9UBF2 [25-32]		0	1177.69	7.59441e+06	6.96726e+06	5.5898e+06	1.18574e+07	5.61168e+06	6.18236e+06	4.66055e+06	7.38429e+06	6.08724e+06	6.84133e+06	5.29463e+06	6.14944e+06	7.13091e+06	Shared	High	High	High	High	Not Found	High	High	High	High	High	High	High	High	High	Not Found	Not Found	High	0.000174	0.001458	3.11
FALSE	High	[R].SIATLAITTLLK.[T]	1xTMTpro [K12]	FALSE	0.00112907	9.12986e-05	2	2	2	Q9Y678; Q9UBF2	Q9Y678 [339-350]; Q9UBF2 [339-350]		0	1548.99	952371	979865	944027	743907	985534	978690	775728	798661	960691	858488	810613	920169	933412	Shared	High	High	High	High	Not Found	High	High	High	High	High	High	High	High	High	Not Found	Not Found	High	7.028e-05	0.0007272	3.11
FALSE	High	[K].VVVVQAISALCQK.[Y]	1xCarbamidomethyl [C11]; 1xTMTpro [K13]; 1xTMTpro [N-Term]	FALSE	8.34684e-06	9.3883e-06	2	2	2	Q9Y678; Q9UBF2	Q9Y678 [377-389]; Q9UBF2 [377-389]		0	2023.22	198216	217630	213449	208359	176324	190855	149952	180758	206686	177023	150067	180352	194001	Shared	High	High	High	High	Not Found	High	High	High	High	High	High	High	High	High	Not Found	Not Found	High	1.084e-05	7.916e-06	3.72
FALSE	High	[R].SIATLAITTLLK.[T]	1xTMTpro [K12]; 1xTMTpro [N-Term]	FALSE	2.3463e-05	9.3883e-06	2	2	10	Q9Y678; Q9UBF2	Q9Y678 [339-350]; Q9UBF2 [339-350]		0	1853.2	590509	582111	540666	854991	567308	547090	373756	614963	599042	535221	446573	561566	520359	Shared	High	High	High	High	High	High	High	High	High	High	High	High	High	High	High	Not Found	High	1.084e-05	1.99e-05	3.65
FALSE	High	[R].LLLLDTVTMQVTAR.[S]	1xOxidation [M9]; 1xTMTpro [N-Term]	FALSE	4.45288e-06	9.3883e-06	1	1	4	Q9Y678	Q9Y678 [846-859]		0	1894.1	738624	760113	687362	840786	699481	743494	663817	855219	987533	800518	783318	876277	704676		High	High	High	High	High	High	High	High	High	High	High	High	High	High	High	Not Found	High	1.084e-05	4.515e-06	3.56
FALSE	High	[R].GLGPLFK.[S]	1xTMTpro [K7]; 1xTMTpro [N-Term]	FALSE	0.0220525	0.00216716	1	1	2	Q9Y678	Q9Y678 [625-631]		0	1339.86	2.33472e+07	2.30155e+07	2.0106e+07	2.29032e+07	2.00079e+07	2.29276e+07	2.0174e+07	2.73094e+07	2.57493e+07	2.95666e+07	2.4358e+07	2.77782e+07	3.25571e+07		High	High	High	High	Not Found	High	High	High	High	High	High	High	High	High	Not Found	Not Found	High	0.001457	0.0139	2.88
FALSE	High	[K].SSPEPVALTESETEYVIR.[C]	1xTMTpro [N-Term]	FALSE	5.74813e-08	9.3883e-06	1	1	4	Q9Y678	Q9Y678 [632-649]		0	2311.2	1.0135e+06	1.00843e+06	968248	1.39592e+06	932671	1.00334e+06	853137	1.18951e+06	1.08399e+06	1.21759e+06	949048	1.10673e+06	1.20011e+06		High	High	High	High	Not Found	High	High	High	High	High	High	High	High	High	Not Found	High	High	1.084e-05	8.876e-08	5.41
FALSE	High	[R].ILHLLGQEGPK.[T]	1xTMTpro [K11]; 1xTMTpro [N-Term]	FALSE	7.70955e-06	9.3883e-06	1	1	3	Q9Y678	Q9Y678 [455-465]		0	1813.12	8.71742e+06	8.2393e+06	7.88839e+06	9.27942e+06	7.75894e+06	8.00168e+06	6.57162e+06	8.15174e+06	8.05278e+06	8.35399e+06	7.48417e+06	8.02564e+06	9.90791e+06		High	High	High	High	Not Found	High	High	High	High	High	High	High	High	High	Not Found	Not Found	High	1.084e-05	7.372e-06	3.87
FALSE	High	[K].SVPLATAPMAEQR.[T]	1xTMTpro [N-Term]	FALSE	2.23933e-06	9.3883e-06	1	1	2	Q9Y678	Q9Y678 [578-590]		0	1674.92	6.63701e+06	6.14766e+06	5.59589e+06	8.44115e+06	5.45708e+06	5.48463e+06	5.46057e+06	8.03362e+06	7.02361e+06	8.30053e+06	6.67544e+06	7.46599e+06	8.81342e+06		High	High	High	High	High	High	High	High	High	High	High	High	High	High	Not Found	High	High	1.084e-05	2.428e-06	4.14
FALSE	High	[K].TLEEAVGNIVK.[F]	1xTMTpro [K11]; 1xTMTpro [N-Term]	FALSE	1.75025e-05	9.3883e-06	1	1	2	Q9Y678	Q9Y678 [796-806]		0	1781.07	8.54754e+06	7.85287e+06	7.70446e+06	1.10502e+07	7.7223e+06	7.48676e+06	7.39201e+06	1.0216e+07	9.47598e+06	1.03301e+07	8.5321e+06	9.85395e+06	1.08799e+07		High	High	High	High	Not Found	High	High	High	High	High	High	High	High	High	Not Found	High	High	1.084e-05	1.531e-05	4.54
FALSE	High	[K].EMSCIAEDVIIVTSSLTK.[D]	1xCarbamidomethyl [C4]; 1xTMTpro [K18]	FALSE	0.0439006	0.00351168	1	1	1	Q9Y678	Q9Y678 [94-111]		0	2300.2	11451.1	12462	12812.3	6906.63	15314.7	13028.3	12462	5998.66	26056.7	14153.1	17976.4	23479.1	15677.8		High	High	High	High	Not Found	High	High	High	High	High	High	High	High	High	Not Found	Not Found	High	0.002346	0.02685	0.96
FALSE	High	[K].FGAQNEEMLPSILVLLK.[R]	1xTMTpro [K17]; 1xTMTpro [N-Term]	FALSE	5.48491e-06	9.3883e-06	1	1	4	Q9Y678	Q9Y678 [498-514]		0	2510.45	352092	374688	305712	486052	309515	317072	264763	439431	400603	381991	317298	377755	249108		High	High	High	High	High	High	High	High	High	High	High	High	High	High	Not Found	Not Found	High	1.084e-05	5.429e-06	4.36
FALSE	High	[R].QEIFQEQLAAVPEFR.[G]	1xTMTpro [N-Term]	FALSE	1.21126e-06	9.3883e-06	1	1	5	Q9Y678	Q9Y678 [610-624]		0	2109.13	605282	774106	564619	836778	484288	557535	469627	657372	571955	665505	517208	598250	511216		High	High	High	High	High	High	High	High	High	High	High	High	High	High	Not Found	Not Found	High	1.084e-05	1.394e-06	4.56
FALSE	High	[K].DMTGKEDNYR.[G]	1xTMTpro [K5]	FALSE	0.0596427	0.00431646	1	1	1	Q9Y678	Q9Y678 [112-121]		1	1532.73	226386	219097	204389	178929	225534	245240	213816	183046	268933	285822	262839	267404	286896		High	High	High	High	Not Found	High	High	High	High	High	High	High	High	High	Not Found	Not Found	High	0.002861	0.03624	2.14
FALSE	High	[K].SVPLATAPMAEQR.[T]		FALSE	0.000116641	3.33313e-05	1	1	1	Q9Y678	Q9Y678 [578-590]		0	1370.71														No Quan Labels	High	High	High	High	Not Found	High	High	High	High	High	High	High	High	High	Not Found	Not Found	High	2.968e-05	8.222e-05	2.72
FALSE	High	[K].SSPEPVALTESETEYVIR.[C]		FALSE	2.33154e-07	9.3883e-06	1	1	1	Q9Y678	Q9Y678 [632-649]		0	2006.99														No Quan Labels	High	High	High	High	Not Found	High	High	High	High	High	High	High	High	High	Not Found	Not Found	High	1.084e-05	3.144e-07	4.16
FALSE	High	[K].FGAQNEEMLPSILVLLK.[R]	1xTMTpro [K17]	FALSE	9.54562e-05	3.33313e-05	1	1	3	Q9Y678	Q9Y678 [498-514]		0	2206.25	550192	557155	490512	363386	560493	486073	444889	520720	673499	641174	627990	637220	406089		High	High	High	High	High	High	High	High	High	High	High	High	High	High	Not Found	Not Found	High	2.968e-05	6.848e-05	3.4
FALSE	High	[K].LFQSNDPTLRR.[M]	1xTMTpro [N-Term]	FALSE	0.00107265	8.1279e-05	1	1	1	Q9Y678	Q9Y678 [76-86]		1	1650.92	1.05992e+06	991324	904286	1.65019e+06	939592	1.04191e+06	1.24222e+06	1.6414e+06	1.48942e+06	1.6737e+06	1.3879e+06	1.38106e+06	1.23057e+06		High	High	High	High	Not Found	High	High	High	High	High	High	High	High	High	Not Found	Not Found	High	6.501e-05	0.0006919	4.04
FALSE	High	[K].FLGMHPCER.[S]	1xCarbamidomethyl [C7]	FALSE	0.00243951	0.00026405	1	1	2	Q9Y678	Q9Y678 [807-815]		0	1146.52														No Quan Labels	High	High	High	High	Not Found	High	High	High	High	High	High	High	High	High	Not Found	Not Found	High	0.000184	0.001548	2.52
FALSE	High	[K].ALNAGYILNGLTVSIPGLER.[A]	1xTMTpro [N-Term]	FALSE	3.03858e-07	9.3883e-06	1	1	3	Q9Y678	Q9Y678 [541-560]		0	2375.36	158601	150661	130151	193843	150552	132542	127676	195497	203170	227048	163840	188210	124626		High	High	High	High	Not Found	High	High	High	High	High	High	High	High	High	Not Found	Not Found	High	1.084e-05	3.984e-07	6.25
FALSE	High	[K].ALNAGYILNGLTVSIPGLER.[A]	1xDeamidated [N9]; 1xTMTpro [N-Term]	FALSE	8.85877e-08	9.3883e-06	1	1	5	Q9Y678	Q9Y678 [541-560]		0	2376.35	667530	725382	581076	739588	626761	573749	505040	686985	665509	735962	644773	692881	470011		High	High	High	High	High	High	High	High	High	High	High	High	High	High	High	Not Found	High	1.084e-05	1.308e-07	4.26
FALSE	High	[R].VVLEHEEVR.[A]	1xTMTpro [N-Term]	FALSE	0.000112916	3.33313e-05	1	1	2	Q9Y678	Q9Y678 [480-488]		0	1413.8	3.28374e+06	2.80377e+06	2.65857e+06	3.43116e+06	3.13595e+06	3.18555e+06	3.11315e+06	3.6236e+06	3.42617e+06	3.632e+06	3.29804e+06	3.41908e+06	3.74536e+06		High	High	High	High	High	High	High	High	High	High	High	High	High	High	Not Found	Not Found	High	2.968e-05	7.998e-05	3.81
FALSE	High	[R].QEIFQEQLAAVPEFR.[G]		FALSE	1.05268e-06	9.3883e-06	1	1	2	Q9Y678	Q9Y678 [610-624]		0	1804.92														No Quan Labels	High	High	High	High	Not Found	High	High	High	High	High	High	High	High	High	Not Found	High	High	1.084e-05	1.228e-06	4.75
FALSE	High	[K].QLEEEDGSR.[D]	1xTMTpro [N-Term]	FALSE	0.000215642	4.19319e-05	1	1	2	Q9Y678	Q9Y678 [239-247]		0	1366.68	2.76755e+06	2.43207e+06	2.12351e+06	3.01984e+06	2.32691e+06	2.48241e+06	2.8941e+06	3.24411e+06	2.9439e+06	3.43143e+06	2.87941e+06	3.12778e+06	2.92381e+06		High	High	High	High	Not Found	High	High	High	High	High	High	High	High	High	Not Found	Not Found	High	3.296e-05	0.0001472	3.78
FALSE	High	[K].KDEESGGGSNPFQHLEK.[S]	2xTMTpro [K1; K17]	FALSE	7.66879e-06	9.3883e-06	1	1	1	Q9Y678	Q9Y678 [8-24]		1	2467.27	464974	448391	441049	326717	463587	531894	416479	400827	479355	539510	487295	544106	536556		High	High	High	High	Not Found	High	High	High	High	High	High	High	High	High	Not Found	Not Found	High	1.084e-05	7.336e-06	4.45
FALSE	High	[K].SVPLATAPMAEQR.[T]	1xOxidation [M9]; 1xTMTpro [N-Term]	FALSE	0.126363	0.00745956	1	1	1	Q9Y678	Q9Y678 [578-590]		0	1690.91	457636	478208	457983	555966	438206	487821	361529	484699	404117	490318	411877	506263	568640		High	High	High	High	Not Found	High	High	High	High	High	High	High	High	High	Not Found	Not Found	High	0.004863	0.07905	2.34
FALSE	High	[K].LFQSNDPTLR.[R]	1xTMTpro [N-Term]	FALSE	0.0022783	0.000245456	1	1	1	Q9Y678	Q9Y678 [76-85]		0	1494.82	5.87273e+06	5.47883e+06	5.55772e+06	7.71713e+06	5.51382e+06	5.51776e+06	5.41916e+06	7.08356e+06	6.14375e+06	7.22588e+06	5.67248e+06	6.28053e+06	6.71474e+06		High	High	High	High	Not Found	High	High	High	High	High	High	High	High	High	Not Found	Not Found	High	0.000174	0.001445	2.68
FALSE	High	[K].FGAQNEEMLPSILVLLK.[R]	1xOxidation [M8]; 1xTMTpro [K17]; 1xTMTpro [N-Term]	FALSE	3.14702e-05	2.36052e-05	1	1	1	Q9Y678	Q9Y678 [498-514]		0	2526.45	52016.1	78953.3	63210.1	79301.1	64263.1	52935.3	52205.4	61370.4	60294.5	62304.4	65537.6	75273.3	53119.9		High	High	High	High	Not Found	High	High	High	High	High	High	High	High	High	Not Found	Not Found	High	2.142e-05	2.577e-05	3.54
FALSE	High	[R].AGAVSALAK.[F]	1xTMTpro [K9]	FALSE	0.00789172	0.000693575	1	1	2	Q9Y678	Q9Y678 [489-497]		0	1091.67	623257	640962	756310	152015	669042	748032	712378	333035	801635	727948	828158	796319	815218		High	High	High	High	Not Found	High	High	High	High	High	High	High	High	High	Not Found	Not Found	High	0.0004712	0.005044	2.56
FALSE	High	[R].SLPYNQPGTCYTLVALPK.[E]	1xCarbamidomethyl [C10]; 1xTMTpro [K18]	FALSE	0.00173052	0.000170625	1	1	1	Q9Y678	Q9Y678 [697-714]		0	2326.24	524449	519703	579623	357296	523277	575255	659556	569577	704163	724711	683959	716115	713307		High	High	High	High	Not Found	High	High	High	High	High	High	High	High	High	Not Found	Not Found	High	0.0001182	0.001093	2.77
FALSE	High	[K].CAHILTK.[I]	1xCarbamidomethyl [C1]; 1xTMTpro [K7]; 1xTMTpro [N-Term]	FALSE	0.0231961	0.00228086	1	1	1	Q9Y678	Q9Y678 [44-50]		0	1450.87	3.57688e+06	3.31188e+06	2.83577e+06	4.19553e+06	3.09138e+06	2.86837e+06	2.43091e+06	3.18402e+06	2.76942e+06	2.90148e+06	2.57319e+06	2.8155e+06	2.99402e+06		High	High	High	High	Not Found	High	High	High	High	High	High	High	High	High	Not Found	Not Found	High	0.001537	0.01465	2.7
FALSE	High	[R].SLPYNQPGTCYTLVALPK.[E]	1xCarbamidomethyl [C10]; 1xTMTpro [K18]; 1xTMTpro [N-Term]	FALSE	4.78367e-05	2.36052e-05	1	1	3	Q9Y678	Q9Y678 [697-714]		0	2630.45	4.96034e+06	4.68454e+06	4.60804e+06	6.25743e+06	4.30648e+06	4.33776e+06	3.61243e+06	6.1499e+06	5.00254e+06	5.52532e+06	4.29955e+06	5.0777e+06	5.66628e+06		High	High	High	High	Not Found	High	High	High	High	High	High	High	High	High	Not Found	Not Found	High	2.669e-05	3.707e-05	3.74
FALSE	High	[R].AGAVSALAK.[F]	1xTMTpro [K9]; 1xTMTpro [N-Term]	FALSE	0.000152248	3.33313e-05	1	1	2	Q9Y678	Q9Y678 [489-497]		0	1395.88	6.23022e+06	6.15975e+06	4.88735e+06	6.71253e+06	5.39783e+06	5.22563e+06	5.1943e+06	6.38815e+06	6.1299e+06	6.2175e+06	5.2469e+06	6.51165e+06	7.70653e+06		High	High	High	High	Not Found	High	High	High	High	High	High	High	High	High	Not Found	Not Found	High	2.968e-05	0.0001056	4.15
FALSE	High	[R].ATFYLNVLEQK.[Q]	1xTMTpro [K11]; 1xTMTpro [N-Term]	FALSE	0.000146116	3.33313e-05	1	1	2	Q9Y678	Q9Y678 [528-538]		0	1934.12	4.70996e+06	4.74764e+06	4.38726e+06	5.90249e+06	4.60686e+06	4.47188e+06	4.19966e+06	5.5461e+06	5.38138e+06	5.26346e+06	4.80098e+06	5.3325e+06	4.55936e+06		High	High	High	High	High	High	High	High	High	High	High	High	High	High	High	Not Found	High	2.968e-05	0.0001014	4.3
FALSE	High	[K].RCVMDDDNEVRDR.[A]	1xCarbamidomethyl [C2]; 1xTMTpro [N-Term]	FALSE	0.0093831	0.000823951	1	1	1	Q9Y678	Q9Y678 [515-527]		2	1983.93	429801	330881	371277	566355	348726	441613	390337	506793	427816	474756	439006	439055	460357		High	High	High	High	Not Found	High	High	High	High	High	High	High	High	High	High	Not Found	High	0.0005671	0.00597	3.86
FALSE	High	[K].FLGMHPCER.[S]	1xCarbamidomethyl [C7]; 1xOxidation [M4]; 1xTMTpro [N-Term]	FALSE	0.00667377	0.000530952	1	1	2	Q9Y678	Q9Y678 [807-815]		0	1466.72	2.63789e+06	2.20337e+06	2.14422e+06	3.00864e+06	2.3199e+06	2.51687e+06	2.26196e+06	2.8375e+06	2.67216e+06	2.85543e+06	2.27983e+06	2.45322e+06	2.33161e+06		High	High	High	High	Not Found	High	High	High	High	High	High	High	High	High	Not Found	Not Found	High	0.0003709	0.004257	2.61
FALSE	High	[R].GGHDILVR.[S]	1xTMTpro [N-Term]	FALSE	0.000136336	3.33313e-05	1	1	3	Q9Y678	Q9Y678 [836-843]		0	1170.69	439632	449030	384132	391416	424211	416629	389961	431926	446173	498686	420440	497164	572387		High	High	High	High	Not Found	High	High	High	High	High	High	High	High	High	Not Found	Not Found	High	2.968e-05	9.542e-05	3.04
FALSE	High	[R].SLEELPVDIILASVG.[-]	1xTMTpro [N-Term]	FALSE	0.000125984	3.33313e-05	1	1	4	Q9Y678	Q9Y678 [860-874]		0	1859.07	904630	869373	671663	823587	793058	755782	536306	1.03348e+06	912653	952646	846841	1.04139e+06	448191		High	High	High	High	High	High	High	High	High	High	High	High	High	High	Not Found	Not Found	High	2.968e-05	8.86e-05	3.14
FALSE	High	[K].VPSVSSSALVSSLHLLK.[C]	1xTMTpro [K17]; 1xTMTpro [N-Term]	FALSE	2.40132e-11	9.3883e-06	1	1	2	Q9Y678	Q9Y678 [152-168]		0	2332.41	1.29565e+06	1.22879e+06	1.2244e+06	1.48389e+06	1.1905e+06	1.12147e+06	1.151e+06	1.43994e+06	1.42038e+06	1.40734e+06	1.25527e+06	1.38443e+06	1.4898e+06		High	High	High	High	Not Found	High	High	High	High	High	High	High	High	High	Not Found	Not Found	High	1.084e-05	7.828e-11	7.78
FALSE	High	[R].SLEELPVDIILASVG.[-]		FALSE	0.0267189	0.00258189	1	1	2	Q9Y678	Q9Y678 [860-874]		0	1554.86														No Quan Labels	High	High	High	High	Not Found	High	High	High	High	High	High	High	High	High	Not Found	Not Found	High	0.001725	0.0168	2.01
FALSE	High	[K].QISSFMSEISDEFK.[V]	1xTMTpro [K14]	FALSE	0.00035432	4.19319e-05	1	1	1	Q9Y678	Q9Y678 [363-376]		0	1951.96	298182	303178	306293	135767	275167	307206	257931	185900	339152	298454	272813	294384	264288		High	High	High	High	Not Found	High	High	High	High	High	High	High	High	High	Not Found	Not Found	High	3.296e-05	0.0002373	2.64
FALSE	High	[R].CVMDDDNEVRDR.[A]	1xCarbamidomethyl [C1]; 1xOxidation [M3]; 1xTMTpro [N-Term]	FALSE	9.2577e-05	3.33313e-05	1	1	2	Q9Y678	Q9Y678 [516-527]		1	1843.82	397981	455294	400019	548486	322264	477279	417944	508747	395682	496170	435443	502565	533877		High	High	High	High	High	High	High	High	High	High	High	High	High	High	Not Found	Not Found	High	2.968e-05	6.633e-05	3.67
FALSE	High	[K].EDPTAVACTFSCMMK.[F]	2xCarbamidomethyl [C8; C12]; 1xTMTpro [K15]; 1xTMTpro [N-Term]	FALSE	9.32578e-06	9.3883e-06	1	1	1	Q9Y678	Q9Y678 [715-729]		0	2356.13	1.34702e+06	1.25741e+06	1.60722e+06	1.40123e+06	1.10428e+06	1.22565e+06	1.06561e+06	1.35345e+06	1.17449e+06	1.08774e+06	970991	1.16549e+06	1.28556e+06		High	High	High	High	Not Found	High	High	High	High	High	High	High	High	High	Not Found	Not Found	High	1.084e-05	8.754e-06	4.02
FALSE	High	[R].CVMDDDNEVRDR.[A]	1xCarbamidomethyl [C1]; 1xTMTpro [N-Term]	FALSE	9.89606e-05	3.33313e-05	1	1	1	Q9Y678	Q9Y678 [516-527]		1	1827.83	166789	150643	149279	230558	144514	141854	141078	207018	174124	145189	132842	154339	202470		High	High	High	High	Not Found	High	High	High	High	High	High	High	High	High	Not Found	Not Found	High	2.968e-05	7.054e-05	3.85
FALSE	High	[R].DSPLFDFIESCLR.[N]	1xCarbamidomethyl [C11]	FALSE	0.000445048	5.34912e-05	1	1	1	Q9Y678	Q9Y678 [248-260]		0	1598.75														No Quan Labels	Not Found	Not Found	Not Found	High	Not Found	Not Found	Not Found	Not Found	High	Not Found	Not Found	Not Found	Not Found	Not Found	Not Found	Not Found	High	3.92e-05	0.0002959	2.23
FALSE	High	[R].CVMDDDNEVRDR.[A]	1xCarbamidomethyl [C1]	FALSE	0.0328115	0.00292046	1	1	1	Q9Y678	Q9Y678 [516-527]		1	1523.62														No Quan Labels	High	High	High	High	Not Found	High	High	High	High	High	High	High	High	High	Not Found	Not Found	High	0.001972	0.02042	2.25
FALSE	High	[K].HPSAVTACNLDLENLVTDSNR.[S]	1xCarbamidomethyl [C8]; 1xTMTpro [N-Term]	FALSE	1.21691e-09	9.3883e-06	1	1	1	Q9Y678	Q9Y678 [318-338]		0	2630.32	410710	431570	423717	582104	392174	392174	312178	465991	373906	437109	338320	385069	417079		High	High	High	High	Not Found	High	High	High	High	High	High	High	High	High	High	Not Found	High	1.084e-05	2.717e-09	6.36
FALSE	High	[K].ILYLINQGEHLGTTEATEAFFAMTK.[L]	1xTMTpro [K25]; 1xTMTpro [N-Term]	FALSE	1.4401e-08	9.3883e-06	1	1	4	Q9Y678	Q9Y678 [51-75]		0	3406.82	444624	458998	412804	588761	408531	395213	351415	603220	661042	587605	479726	534771	374881		High	High	High	High	Not Found	High	High	High	High	High	High	High	High	High	Not Found	Not Found	High	1.084e-05	2.533e-08	5.71
FALSE	High	[K].ILYLINQGEHLGTTEATEAFFAMTK.[L]	1xDeamidated [N/Q]; 1xTMTpro [K25]; 1xTMTpro [N-Term]	FALSE	5.66487e-05	2.36052e-05	1	1	2	Q9Y678	Q9Y678 [51-75]		0	3407.81	147504	154267	154680	188175	157475	133275	118329	180552	188508	167447	146094	166589	127620		High	High	High	High	High	High	High	High	High	High	High	High	High	High	Not Found	Not Found	High	2.669e-05	4.288e-05	3.8
FALSE	High	[K].ILYLINQGEHLGTTEATEAFFAMTK.[L]	1xDeamidated [Q7]; 1xOxidation [M23]; 1xTMTpro [K25]; 1xTMTpro [N-Term]	FALSE	2.23193e-05	9.3883e-06	1	1	1	Q9Y678	Q9Y678 [51-75]		0	3423.8	202209	299874	161937	254027	172369	195659	112446	190686	181706	225006	151685	176746	144455		High	High	High	High	Not Found	High	High	High	High	High	High	High	High	High	High	Not Found	High	1.084e-05	1.903e-05	3.63
FALSE	High	[R].ALQQYTLEPSEKPFDLK.[S]	2xTMTpro [K12; K17]; 1xTMTpro [N-Term]	FALSE	1.26405e-05	9.3883e-06	1	1	1	Q9Y678	Q9Y678 [561-577]		0	2919.66	1.81744e+07	1.79649e+07	1.68383e+07	1.93438e+07	1.65732e+07	1.70015e+07	1.6461e+07	2.1387e+07	2.08804e+07	2.27101e+07	1.94993e+07	2.21605e+07	2.49602e+07		High	High	High	High	Not Found	High	High	High	High	High	High	High	High	High	Not Found	Not Found	High	1.084e-05	1.148e-05	5.19
FALSE	High	[K].TGSESSIDR.[L]	1xTMTpro [N-Term]	FALSE	0.000287033	4.19319e-05	1	1	2	Q9Y678	Q9Y678 [351-359]		0	1255.64	996702	867035	746834	1.98726e+06	737990	895814	858355	1.31413e+06	998809	1.19655e+06	932760	1.12469e+06	1.03406e+06		High	High	High	High	Not Found	High	High	High	High	High	High	High	High	High	Not Found	Not Found	High	3.296e-05	0.0001942	2.83
FALSE	High	[K].QISSFMSEISDEFK.[V]	1xTMTpro [K14]; 1xTMTpro [N-Term]	FALSE	4.62963e-05	2.36052e-05	1	1	3	Q9Y678	Q9Y678 [363-376]		0	2256.17	1.07073e+06	1.16759e+06	1.05459e+06	1.1673e+06	1.05094e+06	970567	1.02289e+06	1.3152e+06	1.35755e+06	1.23724e+06	1.07921e+06	1.14363e+06	946090		High	High	High	High	Not Found	High	High	High	High	High	High	High	High	High	Not Found	Not Found	High	2.669e-05	3.599e-05	3.94
FALSE	High	[K].DCDPTTGETDDEGYEDEYVLEDLEVTVADHIQK.[V]	1xCarbamidomethyl [C2]; 1xTMTpro [K33]	FALSE	0.000912058	7.11043e-05	1	1	1	Q9Y678	Q9Y678 [734-766]		0	4104.82	13649.8	11251.1	11194	8281.28	13478.5	9445.3	8966.62	8758.04	13809.9	17157.8	15553.6	10880.6	5021.81		High	High	High	High	Not Found	High	High	High	High	High	High	High	High	High	Not Found	Not Found	High	5.976e-05	0.0005925	2.39
FALSE	High	[K].ELAPAVSVLQLFCSSPK.[A]	1xCarbamidomethyl [C13]; 1xTMTpro [K17]; 1xTMTpro [N-Term]	FALSE	9.8134e-07	9.3883e-06	1	1	5	Q9Y678	Q9Y678 [284-300]		0	2454.39	725307	740566	744973	776860	683343	666079	480667	659522	624192	677433	541762	644054	563902		High	High	High	High	Not Found	High	High	High	High	High	High	High	High	High	High	Not Found	High	1.084e-05	1.153e-06	4.34
FALSE	High	[R].VFNETPINPR.[K]		FALSE	0.00129378	0.000100222	1	1	1	Q9Y678	Q9Y678 [33-42]		0	1186.62														No Quan Labels	High	High	High	High	High	High	High	High	High	High	High	High	High	High	High	Not Found	High	7.473e-05	0.0008276	2.98
FALSE	High	[R].EEGGFEYK.[R]	1xTMTpro [K8]; 1xTMTpro [N-Term]	FALSE	0.000269455	4.19319e-05	1	1	3	Q9Y678	Q9Y678 [407-414]		0	1566.83	1.51883e+06	1.56279e+06	1.50585e+06	1.84692e+06	1.4084e+06	1.37463e+06	1.312e+06	1.87179e+06	1.68625e+06	1.84628e+06	1.49704e+06	1.78875e+06	2.19372e+06		High	High	High	High	Not Found	High	High	High	High	High	High	High	High	High	Not Found	Not Found	High	3.296e-05	0.0001828	3.16
FALSE	High	[R].ALCQITDSTMLQAIER.[Y]	1xCarbamidomethyl [C3]; 1xTMTpro [N-Term]	FALSE	6.90815e-08	9.3883e-06	1	1	2	Q9Y678	Q9Y678 [127-142]		0	2154.12	4.0829e+06	3.7869e+06	4.48188e+06	4.46782e+06	3.90143e+06	3.59159e+06	3.44088e+06	4.34776e+06	3.85768e+06	3.90796e+06	3.52935e+06	3.79332e+06	4.01101e+06		High	High	High	High	Not Found	High	High	High	High	High	High	High	High	High	Not Found	Not Found	High	1.084e-05	1.047e-07	4.92
FALSE	High	[K].DCDPTTGETDDEGYEDEYVLEDLEVTVADHIQK.[V]	1xCarbamidomethyl [C2]; 1xTMTpro [K33]; 1xTMTpro [N-Term]	FALSE	2.24009e-10	9.3883e-06	1	1	1	Q9Y678	Q9Y678 [734-766]		0	4409.03	49087.5	54175.8	46094.3	60224.4	58558.1	53559.2	33325.7	66633.9	60224.4	54894.5	39276.9	57519.9	36994.1		High	High	High	High	Not Found	High	High	High	High	High	High	High	High	High	Not Found	Not Found	High	1.084e-05	5.897e-10	5.64
FALSE	High	[R].VFNETPINPR.[K]	1xTMTpro [N-Term]	FALSE	0.000154061	3.33313e-05	1	1	2	Q9Y678	Q9Y678 [33-42]		0	1490.83	1.10834e+07	1.06253e+07	9.61474e+06	1.41298e+07	1.02015e+07	9.85321e+06	8.75676e+06	1.18642e+07	1.05387e+07	1.14745e+07	9.39135e+06	1.09597e+07	1.46186e+07		High	High	High	High	Not Found	High	High	High	High	High	High	High	High	High	Not Found	Not Found	High	2.968e-05	0.0001066	3.71
FALSE	High	[R].WVNEAQEAASSDNIMVQYHALGLLYHVR.[K]	1xDeamidated [Q17]; 1xTMTpro [N-Term]	FALSE	1.47705e-05	9.3883e-06	1	1	1	Q9Y678	Q9Y678 [177-204]		0	3519.76	592863	555364	507015	800710	504890	514239	388867	502765	502771	530949	397326	467720	451835		High	High	High	High	High	High	High	High	High	High	High	High	High	High	High	High	High	1.084e-05	1.317e-05	5.48
FALSE	High	[R].SDKVPDNK.[N]	2xTMTpro [K3; K8]; 1xTMTpro [N-Term]	FALSE	0.0123837	0.00113341	1	1	1	Q9Y678	Q9Y678 [816-823]		1	1815.08	7.96755e+06	5.66539e+06	5.00792e+06	2.17055e+07	6.35267e+06	1.14932e+07	1.14233e+07	1.70404e+07	1.19562e+07	1.60978e+07	1.25813e+07	1.21124e+07	5.82179e+06		High	High	High	High	Not Found	High	High	High	High	High	High	High	High	High	Not Found	Not Found	High	0.0007569	0.007866	2.57
FALSE	High	[R].TESTPITAVK.[Q]	1xTMTpro [K10]	FALSE	0.00364115	0.000386353	1	1	1	Q9Y678	Q9Y678 [591-600]		0	1350.78	1.27301e+06	1.34939e+06	1.26186e+06	662427	1.20092e+06	1.28675e+06	1.01809e+06	1.24439e+06	1.27658e+06	1.52047e+06	1.22107e+06	1.49127e+06	1.64762e+06		High	High	High	High	Not Found	High	High	High	High	High	High	High	High	High	Not Found	Not Found	High	0.000263	0.002323	2.64
FALSE	High	[K].DEESGGGSNPFQHLEK.[S]	1xTMTpro [K16]	FALSE	0.000129558	3.33313e-05	1	1	1	Q9Y678	Q9Y678 [9-24]		0	2034.97	1.19014e+06	1.27483e+06	1.29878e+06	428369	1.25743e+06	1.3985e+06	880444	703707	1.02556e+06	1.04618e+06	1.03975e+06	1.10809e+06	1.21972e+06		High	High	High	High	Not Found	High	High	High	High	High	High	High	High	High	Not Found	Not Found	High	2.968e-05	9.086e-05	3.21
FALSE	High	[K].NTHTLLLAGVFR.[G]		FALSE	0.00333186	0.000372004	1	1	1	Q9Y678	Q9Y678 [824-835]		0	1341.76														No Quan Labels	High	High	High	High	High	High	High	High	High	High	High	High	High	High	Not Found	High	High	0.000251	0.002117	3.77
FALSE	High	[R].TESTPITAVK.[Q]	1xTMTpro [K10]; 1xTMTpro [N-Term]	FALSE	4.02377e-05	2.36052e-05	1	1	1	Q9Y678	Q9Y678 [591-600]		0	1654.99	4.67413e+06	4.51093e+06	3.80979e+06	8.65224e+06	3.53462e+06	3.98502e+06	3.35104e+06	6.16457e+06	4.20122e+06	5.16797e+06	3.94259e+06	4.85754e+06	5.71198e+06		High	High	High	High	Not Found	High	High	High	High	High	High	High	High	High	Not Found	Not Found	High	2.669e-05	3.191e-05	3.81
FALSE	High	[R].EEGGFEYK.[R]	1xTMTpro [K8]	FALSE	0.0366076	0.0032285	1	1	1	Q9Y678	Q9Y678 [407-414]		0	1262.62	589794	505274	548914	1.27043e+06	667598	862107	730896	868371	747315	834947	834034	782409	560502		High	High	High	High	Not Found	High	High	High	High	High	High	High	High	High	High	High	High	0.002129	0.02255	2
FALSE	High	[R].DSPLFDFIESCLR.[N]	1xCarbamidomethyl [C11]; 1xTMTpro [N-Term]	FALSE	1.88482e-06	9.3883e-06	1	1	3	Q9Y678	Q9Y678 [248-260]		0	1902.96	472311	535135	499307	463515	450074	406729	323741	549629	460224	399829	385097	457744	264734		High	High	High	High	Not Found	High	High	High	High	High	High	High	High	High	High	Not Found	High	1.084e-05	2.075e-06	3.9
FALSE	High	[K].DEESGGGSNPFQHLEK.[S]	1xTMTpro [K16]; 1xTMTpro [N-Term]	FALSE	3.8129e-07	9.3883e-06	1	1	1	Q9Y678	Q9Y678 [9-24]		0	2339.18	2.23967e+06	2.12162e+06	2.12065e+06	2.76095e+06	2.00034e+06	1.99395e+06	1.76831e+06	2.81686e+06	2.00797e+06	2.69997e+06	2.0596e+06	2.59029e+06	3.10465e+06		High	High	High	High	Not Found	High	High	High	High	High	High	High	High	High	Not Found	Not Found	High	1.084e-05	4.905e-07	6.19
FALSE	High	[R].DHGLLIYHIPQVEPR.[D]	1xTMTpro [N-Term]	FALSE	1.82486e-06	9.3883e-06	1	1	1	Q9Y676	Q9Y676 [159-173]		0	2091.17	1.30801e+06	1.12122e+06	1.47995e+06	1.52459e+06	1.23924e+06	1.3424e+06	1.3182e+06	1.32966e+06	1.22231e+06	1.51477e+06	1.30065e+06	1.38592e+06	1.45036e+06		High	High	High	High	High	High	High	High	High	High	High	High	High	High	High	High	High	1.084e-05	2.019e-06	4.48
FALSE	High	[R].TPAEASSTGQTGPQSAL.[-]		FALSE	0.0128584	0.00114638	1	1	1	Q9Y676	Q9Y676 [242-258]		0	1602.76														No Quan Labels	High	High	High	High	Not Found	High	High	High	High	High	High	High	High	High	Not Found	Not Found	High	0.0007854	0.008195	2.06
FALSE	High	[K].VVGNPCPICR.[D]	2xCarbamidomethyl [C6; C9]; 1xTMTpro [N-Term]	FALSE	0.00105447	8.1279e-05	1	1	2	Q9Y676	Q9Y676 [100-109]		0	1475.78	5.37528e+06	4.79053e+06	4.86605e+06	5.69863e+06	4.68879e+06	4.7986e+06	3.79755e+06	4.42972e+06	3.79455e+06	4.09919e+06	3.62287e+06	4.00324e+06	4.18212e+06		High	High	High	High	Not Found	High	High	High	High	High	High	High	High	High	Not Found	Not Found	High	6.501e-05	0.00068	3.61
FALSE	High	[R].LYQGHLQEESGPPPESMPK.[M]	1xOxidation [M17]; 1xTMTpro [K19]; 1xTMTpro [N-Term]	FALSE	4.35952e-09	9.3883e-06	1	1	2	Q9Y676	Q9Y676 [219-237]		0	2748.42	591486	440557	516599	694282	489865	512859	463853	643185	499073	564427	488958	533563	447896		High	High	High	High	Not Found	High	High	High	High	High	High	High	High	High	High	Not Found	High	1.084e-05	8.631e-09	5.61
FALSE	High	[R].LYQGHLQEESGPPPESMPK.[M]	1xOxidation [M17]; 1xTMTpro [K19]	FALSE	0.0914544	0.00576871	1	1	1	Q9Y676	Q9Y676 [219-237]		0	2444.21	75773.7	69042.5	75867.8	80830.2	64727.3	72483.3	68769.8	77183.9	62649.2	68009.6	71172.8	77894.7	60892.3		High	High	High	High	Not Found	High	High	High	High	High	High	High	High	High	Not Found	Not Found	High	0.003743	0.05559	1.53
FALSE	High	[K].YLESEEYQER.[Y]		FALSE	0.00180169	0.000190532	1	1	1	Q9Y676	Q9Y676 [58-67]		0	1345.59														No Quan Labels	High	High	High	High	Not Found	High	High	High	High	High	High	High	High	High	Not Found	Not Found	High	0.000129	0.00114	2.27
FALSE	High	[K].YLESEEYQER.[Y]	1xTMTpro [N-Term]	FALSE	3.49436e-05	2.36052e-05	1	1	4	Q9Y676	Q9Y676 [58-67]		0	1649.8	2.34039e+06	2.13036e+06	2.21485e+06	2.66277e+06	2.10302e+06	2.23306e+06	1.85533e+06	2.15981e+06	1.9538e+06	2.23951e+06	1.86691e+06	2.20162e+06	2.22947e+06		High	High	High	High	High	High	High	High	High	High	High	High	High	High	High	Not Found	High	2.669e-05	2.814e-05	2.84
FALSE	High	[K].GGVPPQR.[T]	1xTMTpro [N-Term]	FALSE	0.101823	0.00626994	1	1	1	Q9Y676	Q9Y676 [83-89]		0	1014.6	419224	320689	343837	631541	392956	565686	531724	501211	488975	542775	500143	493919	310175		High	High	High	High	Not Found	High	High	High	High	High	High	High	High	High	High	Not Found	High	0.004031	0.06228	1.53
FALSE	High	[R].DLDFSTSHGAVSATPPAPTLVSGDPWYPWYNWK.[Q]	1xDeamidated [N31]; 1xTMTpro [K33]; 1xTMTpro [N-Term]	FALSE	0.00175872	0.000180548	1	1	1	Q9Y676	Q9Y676 [174-206]		0	4272.12	70842.1	92081.5	66689.2	102409	82575.2	80317.3	60399.3	102775	96898.3	96479.3	75656.4	84332.6	53098.3		High	High	High	High	Not Found	High	High	High	High	High	High	High	High	High	Not Found	Not Found	High	0.0001237	0.001118	2.07
FALSE	High	[R].DHGLLIYHIPQVEPR.[D]		FALSE	4.85129e-05	2.36052e-05	1	1	1	Q9Y676	Q9Y676 [159-173]		0	1786.96														No Quan Labels	High	High	High	High	Not Found	High	High	High	High	High	High	High	High	High	Not Found	Not Found	High	2.669e-05	3.751e-05	4.68
FALSE	High	[R].DLDFSTSHGAVSATPPAPTLVSGDPWYPWYNWK.[Q]	1xTMTpro [K33]; 1xTMTpro [N-Term]	FALSE	3.25563e-09	9.3883e-06	1	1	2	Q9Y676	Q9Y676 [174-206]		0	4271.14	398641	420947	371856	409721	419937	356255	383152	467829	490433	429098	403233	440420	246863		High	High	High	High	Not Found	High	High	High	High	High	High	High	High	High	High	Not Found	High	1.084e-05	6.609e-09	5.77
FALSE	High	[K].APSEEDSLSSVPISPYKDEPWK.[Y]	2xTMTpro [K17; K22]; 1xTMTpro [N-Term]	FALSE	1.7602e-07	9.3883e-06	1	1	1	Q9Y676	Q9Y676 [36-57]		1	3373.8	516576	495940	537430	531648	469382	523162	435724	562673	455605	496197	453537	516492	378934		High	High	High	High	Not Found	High	High	High	High	High	High	High	High	High	Not Found	Not Found	High	1.084e-05	2.438e-07	5.11
FALSE	High	[R].DLDFSTSHGAVSATPPAPTLVSGDPWYPWYNWK.[Q]	1xDeamidated [N31]; 1xTMTpro [K33]	FALSE	5.82787e-05	2.36052e-05	1	1	1	Q9Y676	Q9Y676 [174-206]		0	3967.91	96716.3	91242.9	89629.5	55060.4	95004.5	90725	90896.2	62788.6	115921	91060.5	90509.4	89367.3	42256.7		High	High	High	High	Not Found	High	High	High	High	High	High	High	High	High	Not Found	Not Found	High	2.669e-05	4.384e-05	3.27
FALSE	High	[R].TPAEASSTGQTGPQSAL.[-]	1xTMTpro [N-Term]	FALSE	0.000275159	4.19319e-05	1	1	2	Q9Y676	Q9Y676 [242-258]		0	1906.97	1.32015e+06	1.21688e+06	1.24307e+06	1.73483e+06	1.15024e+06	1.40282e+06	1.07238e+06	1.42528e+06	1.23092e+06	1.33145e+06	1.12507e+06	1.39255e+06	1.01639e+06		High	High	High	High	Not Found	High	High	High	High	High	High	High	High	High	Not Found	Not Found	High	3.296e-05	0.0001861	4.49
FALSE	High	[K].LHVDFR.[N]	1xTMTpro [N-Term]	FALSE	0.0198903	0.00197389	1	1	1	Q9Y676	Q9Y676 [113-118]		0	1090.63	400127	367252	322613	430840	375014	331841	353250	412348	363933	303683	314155	356042	329939		High	High	High	High	Not Found	High	High	High	High	High	High	High	High	High	Not Found	Not Found	High	0.001318	0.01257	2.28
FALSE	High	[R].DPAFTYEVIVVDDGSKDQTSK.[V]	2xTMTpro [K16; K21]	FALSE	2.41741e-05	9.3883e-06	1	1	1	Q9Y673	Q9Y673 [98-118]		1	2922.52	100019	87208.7	105196	56405.6	99351.9	106876	160351	74148.6	166861	121402	153323	143330	85431		High	High	High	High	Not Found	High	High	High	High	High	High	High	High	High	Not Found	Not Found	High	1.084e-05	2.042e-05	3.86
FALSE	High	[R].TFSSLHVER.[W]	1xTMTpro [N-Term]	FALSE	0.000524716	7.11043e-05	1	1	1	Q9Y673	Q9Y673 [249-257]		0	1379.76	2.23223e+06	1.86363e+06	1.82381e+06	3.2968e+06	1.90549e+06	2.02728e+06	2.83967e+06	3.69663e+06	2.89685e+06	3.31441e+06	2.64196e+06	2.97675e+06	2.52378e+06		High	High	High	High	Not Found	High	High	High	High	High	High	High	High	High	Not Found	Not Found	High	5.135e-05	0.0003469	4.43
FALSE	High	[K].IPIAEIAVNWTEIEGSK.[L]	1xTMTpro [K17]; 1xTMTpro [N-Term]	FALSE	4.00294e-07	9.3883e-06	1	1	1	Q9Y673	Q9Y673 [273-289]		0	2478.41	861210	841917	881190	857225	888769	766822	1.07341e+06	1.30559e+06	1.41464e+06	1.03947e+06	1.11599e+06	1.10057e+06	541317		High	High	High	High	High	High	High	High	High	High	High	High	High	High	High	Not Found	High	1.084e-05	5.119e-07	5.08
FALSE	High	[K].GLNDLQPWPNQMAIACGSR.[A]	1xCarbamidomethyl [C16]; 1xTMTpro [N-Term]	FALSE	4.29266e-08	9.3883e-06	1	1	2	Q9Y673	Q9Y673 [179-197]		0	2432.21	2.32603e+06	2.08998e+06	2.2412e+06	2.6268e+06	2.11257e+06	2.05636e+06	3.08719e+06	3.43991e+06	3.09216e+06	3.12428e+06	2.9036e+06	3.15448e+06	2.60325e+06		High	High	High	High	Not Found	High	High	High	High	High	High	High	High	High	Not Found	Not Found	High	1.084e-05	6.811e-08	5.26
FALSE	High	[K].ETLPSIWDSPTK.[Q]	1xTMTpro [K12]	FALSE	0.00144359	0.000100222	1	1	1	Q9Y673	Q9Y673 [54-65]		0	1677.9	836235	790966	895239	892427	933219	925081	1.09802e+06	891848	1.15909e+06	1.24245e+06	1.19491e+06	1.14314e+06	1.01789e+06		High	High	High	High	Not Found	High	High	High	High	High	High	High	High	High	High	Not Found	High	7.473e-05	0.0009161	2.62
FALSE	High	[K].GLNDLQPWPNQMAIACGSR.[A]	1xCarbamidomethyl [C16]; 1xDeamidated [Q11]; 1xTMTpro [N-Term]	FALSE	0.0278973	0.00264357	1	1	1	Q9Y673	Q9Y673 [179-197]		0	2433.2	1.0024e+06	1.12031e+06	924598	970726	1.06978e+06	995454	927377	1.01421e+06	1.12902e+06	1.1914e+06	999538	1.12632e+06	1.09224e+06		High	High	High	High	Not Found	High	High	High	High	High	High	High	High	High	Not Found	Not Found	High	0.001785	0.01746	3.05
FALSE	High	[K].ILMADADGATKFPDVEKLEK.[G]	3xTMTpro [K11; K17; K20]; 1xTMTpro [N-Term]	FALSE	4.85129e-05	2.36052e-05	1	1	1	Q9Y673	Q9Y673 [159-178]		2	3407.96	5.93071e+06	5.21349e+06	5.12473e+06	6.51686e+06	5.48492e+06	5.36367e+06	1.04171e+07	1.04991e+07	1.16925e+07	9.41047e+06	1.04047e+07	9.43734e+06	7.98251e+06		High	High	High	High	Not Found	High	High	High	High	High	High	High	High	High	High	Not Found	High	2.669e-05	3.742e-05	5.1
FALSE	High	[K].ETLPSIWDSPTK.[Q]	1xTMTpro [K12]; 1xTMTpro [N-Term]	FALSE	1.86462e-06	9.3883e-06	1	1	1	Q9Y673	Q9Y673 [54-65]		0	1982.11	2.98e+06	2.43278e+06	2.30453e+06	2.99647e+06	2.41196e+06	2.53462e+06	4.2029e+06	4.91368e+06	4.19213e+06	4.52092e+06	3.79826e+06	4.64523e+06	3.52685e+06		High	High	High	High	Not Found	High	High	High	High	High	High	High	High	High	Not Found	Not Found	High	1.084e-05	2.057e-06	4.43
FALSE	High	[K].ILMADADGATKFPDVEK.[L]	2xTMTpro [K11; K17]; 1xTMTpro [N-Term]	FALSE	1.80473e-05	9.3883e-06	1	1	1	Q9Y673	Q9Y673 [159-175]		1	2733.53	5.59108e+06	4.20617e+06	4.84515e+06	5.23206e+06	4.63154e+06	4.60781e+06	7.43895e+06	8.92064e+06	7.83842e+06	8.25693e+06	7.70521e+06	8.06583e+06	5.73146e+06		High	High	High	High	Not Found	High	High	High	High	High	High	High	High	High	High	Not Found	High	1.084e-05	1.578e-05	4.7
FALSE	High	[K].QLSVVVPSYNEEKR.[L]	1xTMTpro [K13]	FALSE	0.015522	0.00144735	1	1	1	Q9Y673	Q9Y673 [66-79]		1	1952.08	131716	115068	146404	123488	138078	133884	153001	145697	160397	195853	190507	182810	195558		High	High	High	High	Not Found	High	High	High	High	High	High	High	High	High	Not Found	Not Found	High	0.0009905	0.00986	2.42
FALSE	High	[K].QLSVVVPSYNEEK.[R]	1xTMTpro [K13]; 1xTMTpro [N-Term]	FALSE	6.71559e-06	9.3883e-06	1	1	2	Q9Y673	Q9Y673 [66-78]		0	2100.18	1.1399e+07	1.00607e+07	9.87666e+06	1.41757e+07	9.98241e+06	9.53812e+06	1.43736e+07	1.91782e+07	1.57065e+07	1.71512e+07	1.47044e+07	1.59832e+07	1.43614e+07		High	High	High	High	High	High	High	High	High	High	High	High	High	High	Not Found	Not Found	High	1.084e-05	6.524e-06	4.26
FALSE	High	[K].QLSVVVPSYNEEK.[R]	1xTMTpro [K13]	FALSE	0.000236613	4.19319e-05	1	1	2	Q9Y673	Q9Y673 [66-78]		0	1795.98	1.38923e+06	1.36338e+06	1.43401e+06	1.0436e+06	1.36802e+06	1.37262e+06	1.60474e+06	1.40745e+06	1.58079e+06	1.81329e+06	1.66392e+06	1.78027e+06	1.60954e+06		High	High	High	High	High	High	High	High	High	High	High	High	High	High	High	High	High	3.296e-05	0.0001614	3.44
FALSE	High	[R].DTQCGFK.[L]	1xCarbamidomethyl [C4]; 1xTMTpro [K7]; 1xTMTpro [N-Term]	FALSE	0.0116944	0.00104633	1	1	2	Q9Y673	Q9Y673 [233-239]		0	1463.78	3.54998e+06	2.71113e+06	2.55856e+06	4.17217e+06	2.91914e+06	3.05664e+06	5.35559e+06	6.14922e+06	5.13992e+06	4.65007e+06	4.2949e+06	5.05536e+06	3.28934e+06		High	High	High	High	Not Found	High	High	High	High	High	High	High	High	High	High	Not Found	High	0.0007195	0.007461	2.65
FALSE	High	[R].DPAFTYEVIVVDDGSKDQTSK.[V]	2xTMTpro [K16; K21]; 1xTMTpro [N-Term]	FALSE	7.21346e-07	9.3883e-06	1	1	1	Q9Y673	Q9Y673 [98-118]		1	3226.73	122054	119549	113295	116633	118015	121897	195433	234485	248673	216203	194741	210747	136052		High	High	High	High	Not Found	High	High	High	High	High	High	High	High	High	Not Found	Not Found	High	1.084e-05	8.725e-07	4.99
FALSE	High	[R].HEEEKFFLNAK.[G]	2xTMTpro [K5; K11]; 1xTMTpro [N-Term]	FALSE	0.00033644	4.19319e-05	1	1	1	Q9Y673	Q9Y673 [40-50]		1	2304.32	4.24422e+06	3.98775e+06	4.08321e+06	5.28354e+06	3.82497e+06	4.10447e+06	4.20169e+06	5.98809e+06	5.05882e+06	5.64296e+06	4.63681e+06	5.407e+06	4.33553e+06		High	High	High	High	Not Found	High	High	High	High	High	High	High	High	High	High	Not Found	High	3.296e-05	0.0002263	4.1
FALSE	High	[K].RLPVMMDEALSYLEK.[R]	1xTMTpro [K15]; 1xTMTpro [N-Term]	FALSE	4.59818e-06	9.3883e-06	1	1	1	Q9Y673	Q9Y673 [79-93]		1	2403.33	773687	695868	708791	806189	714169	730840	981444	1.14224e+06	1.0871e+06	1.0871e+06	954473	1.05929e+06	746057		High	High	High	High	Not Found	High	High	High	High	High	High	High	High	High	Not Found	Not Found	High	1.084e-05	4.637e-06	5.21
FALSE	High	[R].LPVMMDEALSYLEK.[R]	1xTMTpro [K14]; 1xTMTpro [N-Term]	FALSE	3.19343e-06	9.3883e-06	1	1	1	Q9Y673	Q9Y673 [80-93]		0	2247.23	145681	144792	126634	161290	117514	111380	100645	138095	128871	129452	121900	151511	88816.8		High	High	High	High	Not Found	High	High	High	High	High	High	High	High	High	Not Found	Not Found	High	1.084e-05	3.346e-06	4.02
FALSE	High	[K].LILQPSSK.[G]	1xTMTpro [K8]; 1xTMTpro [N-Term]	FALSE	0.00636998	0.000504662	1	1	1	Q9Y672	Q9Y672 [316-323]		0	1493.95	2.39314e+06	2.18247e+06	2.16881e+06	2.43531e+06	2.10887e+06	2.10599e+06	2.4776e+06	2.66923e+06	2.44887e+06	2.08756e+06	2.10407e+06	2.37911e+06	2.16633e+06		High	High	High	High	Not Found	High	High	High	High	High	High	High	High	High	Not Found	Not Found	High	0.0003429	0.004082	2.48
FALSE	High	[R].GYESQAHK.[L]	1xTMTpro [K8]; 1xTMTpro [N-Term]	FALSE	0.0132635	0.00120096	1	1	1	Q9Y672	Q9Y672 [102-109]		0	1527.84	680085	438381	425250	1.28519e+06	619290	846089	1.47042e+06	1.57661e+06	1.44956e+06	1.60547e+06	1.37979e+06	1.30636e+06	479950		High	High	High	High	Not Found	High	High	High	High	High	High	High	High	High	Not Found	High	High	0.0008187	0.008443	3.17
FALSE	High	[K].TSEEELQLK.[S]	1xTMTpro [K9]; 1xTMTpro [N-Term]	FALSE	0.000477357	6.48732e-05	1	1	1	Q9Y672	Q9Y672 [411-419]		0	1684.96	297386	268065	294082	393925	233136	265445	316845	487200	329278	372987	345461	349164	341072		High	High	High	High	Not Found	High	High	High	High	High	High	High	High	High	Not Found	Not Found	High	4.534e-05	0.000318	2.71
FALSE	High	[K].TSEEELQLK.[S]	1xTMTpro [K9]	FALSE	0.00204489	0.000239044	1	1	1	Q9Y672	Q9Y672 [411-419]		0	1380.75	601864	506185	579659	287749	549180	565282	1.03108e+06	777766	1.02226e+06	899445	918825	972349	682428		High	High	High	High	Not Found	High	High	High	High	High	High	High	High	High	Not Found	Not Found	High	0.0001713	0.001295	2.81
FALSE	High	[K].VANIWCSFNVFLK.[I]	1xCarbamidomethyl [C6]; 1xTMTpro [K13]	FALSE	0.0144455	0.00135871	1	1	2	Q9Y672	Q9Y672 [275-287]		0	1902.03	125823	125795	106653	129824	110527	131877	113509	126405	146390	122463	123620	127969	76685.3		High	High	High	High	High	High	High	High	High	High	High	High	High	High	Not Found	Not Found	High	0.0009145	0.009185	1.9
FALSE	High	[K].FINPDWIALHTSR.[G]	1xTMTpro [N-Term]	FALSE	9.22794e-06	9.3883e-06	1	1	2	Q9Y672	Q9Y672 [89-101]		0	1874.02	3.969e+06	3.08333e+06	3.77534e+06	3.95121e+06	3.53593e+06	3.24032e+06	2.18841e+06	2.82835e+06	2.60455e+06	2.48189e+06	2.13376e+06	2.39373e+06	2.8962e+06		High	High	High	High	Not Found	High	High	High	High	High	High	High	High	High	Not Found	Not Found	High	1.084e-05	8.682e-06	4.31
FALSE	High	[K].LANYTNLSQGVVEHEEDEESR.[R]	1xTMTpro [N-Term]	FALSE	1.34963e-08	9.3883e-06	1	1	1	Q9Y666	Q9Y666 [89-109]		0	2723.31	202717	178981	176873	206265	165969	171947	312091	431060	329008	356104	302326	351599	266253		High	High	High	High	Not Found	High	High	High	High	High	High	High	High	High	High	Not Found	High	1.084e-05	2.392e-08	6.87
FALSE	High	[R].GAEKEWGDGIR.[G]	1xTMTpro [K4]; 1xTMTpro [N-Term]	FALSE	0.00562296	0.00048328	1	2	1	Q9Y666	Q9Y666 [656-666]		1	1826.01	245529	218650	228463	277534	218921	255254	594737	618593	593644	670701	637990	654163	443037		High	High	High	High	Not Found	High	High	High	High	High	High	High	High	High	High	Not Found	High	0.0003322	0.003598	2.33
FALSE	High	[R].LLQAIAR.[D]	1xTMTpro [N-Term]	FALSE	0.103798	0.00636531	1	1	1	Q9Y666	Q9Y666 [529-535]		0	1088.71	171651	161321	162458	186896	160829	163622	165600	246014	188112	249588	199758	198993	171160		High	High	High	High	Not Found	High	High	High	High	High	High	High	High	High	High	Not Found	High	0.004115	0.06362	1.67
FALSE	High	[K].NMALFEEEMDSNPMVSSLLNK.[L]	1xTMTpro [K21]	FALSE	0.0328115	0.00292046	1	1	1	Q9Y666	Q9Y666 [68-88]		0	2703.3	11532.3	12094.9	11602.7	11004.6	13428.5	14787.4	15323.4	20477.7	23872.6	11852.8	9829.9	11571.2	8692.4		High	High	High	High	Not Found	High	High	High	High	High	High	High	High	High	Not Found	Not Found	High	0.001972	0.02041	1.69
FALSE	High	[K].NFVDTVR.[D]	1xTMTpro [N-Term]	FALSE	0.0246036	0.00241189	1	1	1	Q9Y666	Q9Y666 [810-816]		0	1154.65	384614	359011	351226	534139	335422	356937	590649	902118	631416	779846	605416	669741	586496		High	High	High	High	Not Found	High	High	High	High	High	High	High	High	High	Not Found	Not Found	High	0.001623	0.01553	2.33
FALSE	High	[R].DTTAAHQALLVAK.[N]	1xTMTpro [K13]; 1xTMTpro [N-Term]	FALSE	2.55276e-05	9.3883e-06	1	1	1	Q9Y666	Q9Y666 [817-829]		0	1947.15	2.82439e+06	2.66339e+06	2.9649e+06	3.41043e+06	2.83844e+06	2.65108e+06	2.93446e+06	3.68622e+06	3.29529e+06	3.78286e+06	3.30404e+06	3.383e+06	3.34395e+06		High	High	High	High	High	High	High	High	High	High	High	High	High	High	Not Found	High	High	1.084e-05	2.143e-05	3.72
FALSE	High	[K].LANYTNLSQGVVEHEEDEESR.[R]		FALSE	1.38757e-07	9.3883e-06	1	1	1	Q9Y666	Q9Y666 [89-109]		0	2419.1														No Quan Labels	High	High	High	High	High	High	High	High	High	High	High	High	High	High	Not Found	Not Found	High	1.084e-05	1.968e-07	6.33
FALSE	High	[R].TEAPGTPEGPEPERPSPGDGNPR.[E]		FALSE	6.64455e-06	9.3883e-06	1	1	1	Q9Y666	Q9Y666 [25-47]		0	2344.08														No Quan Labels	High	High	High	High	High	High	High	High	High	High	High	High	High	High	Not Found	Not Found	High	1.084e-05	6.448e-06	3.64
FALSE	High	[R].QGDENYMEFLEVLTEGLNR.[V]	1xTMTpro [N-Term]	FALSE	3.7096e-08	9.3883e-06	1	1	1	Q9Y666	Q9Y666 [1049-1067]		0	2561.25	27967.4	30853.1	17540.3	29315.7	27698	27598.4	31950.4	48720	47141	50632.9	42526.7	30429.6	18511.9		High	High	High	High	Not Found	High	High	High	High	High	High	High	High	High	Not Found	Not Found	High	1.084e-05	5.977e-08	4.63
FALSE	High	[K].GLTIVGSVLEGTYLDK.[H]	1xTMTpro [K16]; 1xTMTpro [N-Term]	FALSE	2.06557e-06	9.3883e-06	1	1	1	Q9Y666	Q9Y666 [723-738]		0	2273.32	573949	479511	467846	532140	498019	473152	935361	1.17144e+06	1.14593e+06	1.07007e+06	977872	1.06438e+06	567918		High	High	High	High	Not Found	High	High	High	High	High	High	High	High	High	Not Found	Not Found	High	1.084e-05	2.259e-06	4.47
FALSE	High	[R].IFTVAQVDDNSIQMK.[K]	1xTMTpro [K15]	FALSE	0.000166561	3.33313e-05	1	1	1	Q9Y666	Q9Y666 [878-892]		0	2013.06	72938.5	55455.4	66252.2	58836.8	55395.6	65762.8	137666	113772	124462	120132	132876	124606	83805.9		High	High	High	High	Not Found	High	High	High	High	High	High	High	High	High	Not Found	Not Found	High	2.968e-05	0.0001154	2.55
FALSE	High	[R].ENSPFLNNVEVEQESFFEGK.[N]	1xTMTpro [K20]; 1xTMTpro [N-Term]	FALSE	1.21215e-07	9.3883e-06	1	1	1	Q9Y666	Q9Y666 [48-67]		0	2951.49	2.35453e+06	2.34166e+06	2.1957e+06	2.72488e+06	2.21776e+06	2.21776e+06	1.08388e+06	1.60008e+06	1.35466e+06	1.61075e+06	1.25266e+06	1.40451e+06	1.34152e+06		High	High	High	High	Not Found	High	High	High	High	High	High	High	High	High	Not Found	High	High	1.084e-05	1.739e-07	5.82
FALSE	High	[K].NMALFEEEMDSNPMVSSLLNK.[L]	1xTMTpro [K21]; 1xTMTpro [N-Term]	FALSE	2.83739e-06	9.3883e-06	1	1	1	Q9Y666	Q9Y666 [68-88]		0	3007.51	187983	189269	166794	240358	191243	165888	195046	316564	277627	277627	279603	308255	148200		High	High	High	High	High	High	High	High	High	High	High	High	High	High	Not Found	Not Found	High	1.084e-05	3.008e-06	4.04
FALSE	High	[K].NVDSFPQNQER.[F]		FALSE	0.000859425	7.11043e-05	1	1	2	Q9Y666	Q9Y666 [830-840]		0	1333.61														No Quan Labels	High	High	High	High	Not Found	High	High	High	High	High	High	High	High	High	Not Found	Not Found	High	5.976e-05	0.0005559	2.68
FALSE	High	[R].LLSFTSQLK.[A]	1xTMTpro [K9]; 1xTMTpro [N-Term]	FALSE	7.12429e-05	2.36052e-05	1	1	3	Q9Y666	Q9Y666 [711-719]		0	1645.02	555872	516359	562338	701073	486994	525750	856884	1.13896e+06	840445	1.01129e+06	871497	961101	678334		High	High	High	High	High	High	High	High	High	High	High	High	High	High	High	High	High	2.669e-05	5.247e-05	3.44
FALSE	High	[K].NVDSFPQNQER.[F]	1xTMTpro [N-Term]	FALSE	0.00377914	0.000386353	1	1	1	Q9Y666	Q9Y666 [830-840]		0	1637.82	154262	128966	125733	180867	142413	131945	225124	328655	279746	307012	238896	274788	223065		High	High	High	High	High	High	High	High	High	High	High	High	High	High	High	Not Found	High	0.000263	0.00241	2.83
FALSE	High	[R].TQAPPTPDK.[V]	1xTMTpro [K9]	FALSE	0.0194238	0.00192185	1	1	1	Q9Y666	Q9Y666 [968-976]		0	1258.7	78856.3	66021.3	79826.8	74072.7	82071.2	81525.3	151222	129142	121913	137188	141973	156408	113874		High	High	High	High	Not Found	High	High	High	High	High	High	High	High	High	High	Not Found	High	0.001299	0.01232	2.46
FALSE	High	[R].EVLQMWSVLQDGPISR.[V]	1xTMTpro [N-Term]	FALSE	9.7439e-05	3.33313e-05	1	1	1	Q9Y664	Q9Y664 [237-252]		0	2162.16	376735	395293	329359	416527	331630	356292	566238	718424	609388	661533	596867	610973	315129		High	High	High	High	High	High	High	High	High	High	High	High	High	High	High	Not Found	High	2.968e-05	6.973e-05	3.08
FALSE	High	[R].VAHVDQR.[S]	1xTMTpro [N-Term]	FALSE	0.0115449	0.00103913	1	1	2	Q9Y664	Q9Y664 [228-234]		0	1128.64	127450	87812.3	101045	204370	105904	155522	111919	113893	115459	134150	117441	106055	75304		High	High	High	High	High	High	High	High	High	High	High	High	High	High	Not Found	Not Found	High	0.0006981	0.007335	2.71
FALSE	High	[K].EGNGPVTQWK.[G]	1xDeamidated [N3]; 1xTMTpro [K10]; 1xTMTpro [N-Term]	FALSE	0.0382511	0.00332684	1	1	1	Q9Y657	Q9Y657 [64-73]		0	1724.95	114211	99094.5	89528.1	106896	86599.6	98731.9	77604.9	95175.9	82388.2	107592	85461.5	107707	135371		High	High	High	High	High	High	High	High	High	High	High	High	High	High	Not Found	Not Found	High	0.002219	0.02361	2.05
FALSE	High	[R].VSALEVLPDR.[V]	1xTMTpro [N-Term]	FALSE	0.000343965	4.19319e-05	1	1	2	Q9Y657	Q9Y657 [108-117]		0	1402.82	419056	488321	407661	518606	410941	421306	384823	558565	507250	664790	479534	505310	512382		High	High	High	High	Not Found	High	High	High	High	High	High	High	High	High	Not Found	Not Found	High	3.296e-05	0.0002321	2.53
FALSE	High	[R].EPGEVVDSLVGK.[Q]	1xTMTpro [K12]; 1xTMTpro [N-Term]	FALSE	0.0101871	0.000939789	1	1	1	Q9Y657	Q9Y657 [205-216]		0	1837.06	73311.6	70346.5	72543.9	82205.4	66484.9	62482.1	46964.4	62105.2	47552.7	65494.9	53935.6	53874.8	57127		High	High	High	High	Not Found	High	High	High	High	High	High	High	High	High	Not Found	Not Found	High	0.0006421	0.006485	2.49
FALSE	High	[R].ISDAHLADTMIGK.[A]	1xTMTpro [K13]; 1xTMTpro [N-Term]	FALSE	0.000108764	3.33313e-05	1	1	1	Q9Y657	Q9Y657 [123-135]		0	1980.11	2.58576e+06	2.71924e+06	2.3288e+06	3.38105e+06	2.29797e+06	2.42383e+06	2.11589e+06	2.64156e+06	2.45376e+06	2.78051e+06	2.23492e+06	2.48182e+06	2.63776e+06		High	High	High	High	Not Found	High	High	High	High	High	High	High	High	High	Not Found	Not Found	High	2.968e-05	7.712e-05	3.08
FALSE	High	[R].SSVGPSKPVSQPR.[R]	1xTMTpro [K7]; 1xTMTpro [N-Term]	FALSE	8.7615e-07	9.3883e-06	1	1	1	Q9Y657	Q9Y657 [38-50]		0	1934.13	2.92326e+06	2.65801e+06	2.28552e+06	4.68138e+06	2.375e+06	2.63871e+06	2.85847e+06	3.38747e+06	2.79822e+06	2.95631e+06	2.32368e+06	2.6603e+06	2.51632e+06		High	High	High	High	Not Found	High	High	High	High	High	High	High	High	High	Not Found	Not Found	High	1.084e-05	1.041e-06	4.26
FALSE	High	[R].ADAGHAGVSANMMK.[K]	1xTMTpro [K14]; 1xTMTpro [N-Term]	FALSE	2.65534e-05	9.3883e-06	1	1	1	Q9Y657	Q9Y657 [15-28]		0	1968.03	684806	621417	605708	807084	631189	630127	612609	749039	650617	785787	707963	696797	655069		High	High	High	High	High	High	High	High	High	High	High	High	High	High	High	High	High	1.084e-05	2.221e-05	3.4
FALSE	High	[K].GTVLDQVPVNPSLYLIK.[Y]	1xTMTpro [K17]; 1xTMTpro [N-Term]	FALSE	2.31284e-06	9.3883e-06	1	2	2	Q9Y657	Q9Y657 [74-90]		0	2464.47	1.22638e+06	1.26842e+06	1.17566e+06	1.38862e+06	1.15305e+06	1.25703e+06	895718	1.16295e+06	1.02638e+06	1.22989e+06	1.01995e+06	1.20748e+06	971043		High	High	High	High	Not Found	High	High	High	High	High	High	High	High	High	Not Found	Not Found	High	1.084e-05	2.494e-06	4.65
FALSE	High	[K].VHLEPVR.[I]	1xTMTpro [N-Term]	FALSE	0.00107265	8.1279e-05	1	1	1	Q9Y646	Q9Y646 [103-109]		0	1153.7	53555.4	51300	59519.1	44057.7	50235.6	66294.5	156247	167964	142224	159045	133475	154576	74098.1		High	High	High	High	Not Found	High	High	High	High	High	High	High	High	High	Not Found	Not Found	High	6.501e-05	0.0006915	3.23
FALSE	High	[R].TQGAVEAAK.[V]	1xTMTpro [K9]	FALSE	0.00377914	0.000386353	1	1	1	Q9Y646	Q9Y646 [188-196]		0	1178.67	487645	242271	413922	333861	257002	234762	310956	272023	293136	303748	291810	286504	202941		High	High	High	High	High	High	High	High	High	High	High	High	High	High	Not Found	Not Found	High	0.000263	0.002413	2.61
FALSE	High	[K].TYPDTDSFNTVAEITGSK.[Y]	1xTMTpro [K18]; 1xTMTpro [N-Term]	FALSE	1.09321e-06	9.3883e-06	1	1	1	Q9Y646	Q9Y646 [262-279]		0	2554.32	76410.3	62213.7	70130.7	80422.6	76862.4	68523.1	182824	250230	202799	205616	177779	197213	109403		High	High	High	High	Not Found	High	High	High	High	High	High	High	High	High	Not Found	Not Found	High	1.084e-05	1.267e-06	4.55
FALSE	High	[R].SENKNEGQDATMYCK.[S]	1xCarbamidomethyl [C14]; 2xTMTpro [K4; K15]	FALSE	0.00019329	4.19319e-05	1	1	1	Q9Y639	Q9Y639 [246-260]		1	2383.15	128884	87699.2	108246	94116.2	108545	119708	244999	164661	210253	174388	175082	211990	144494		High	High	High	High	High	High	High	High	High	High	High	High	High	High	High	Not Found	High	3.296e-05	0.0001331	2.93
FALSE	High	[K].RPDEVPDDDEPAGPMK.[T]	1xTMTpro [K16]; 1xTMTpro [N-Term]	FALSE	1.91553e-06	9.3883e-06	1	1	1	Q9Y639	Q9Y639 [365-380]		0	2376.2	161008	179345	162851	173310	149594	160566	159194	142280	159376	179052	148221	164295	193594		High	High	High	High	Not Found	High	High	High	High	High	High	High	High	High	Not Found	Not Found	High	1.084e-05	2.109e-06	4.93
FALSE	High	[K].RPDEVPDDDEPAGPMK.[T]	1xOxidation [M15]; 1xTMTpro [K16]; 1xTMTpro [N-Term]	FALSE	2.05896e-07	9.3883e-06	1	1	2	Q9Y639	Q9Y639 [365-380]		0	2392.19	316691	305983	352852	442699	323395	325400	802538	892989	728783	861971	726707	910290	609796		High	High	High	High	Not Found	High	High	High	High	High	High	High	High	High	High	Not Found	High	1.084e-05	2.816e-07	5.14
FALSE	High	[K].RSENKNEGQDATMYCK.[S]	1xCarbamidomethyl [C15]; 2xTMTpro [K5; K16]	FALSE	0.00107265	8.1279e-05	1	1	1	Q9Y639	Q9Y639 [245-260]		2	2539.25	131250	116015	111884	99054	129930	137034	262149	171215	237845	197621	210697	230766	188514		High	High	High	High	Not Found	High	High	High	High	High	High	High	High	High	Not Found	Not Found	High	6.501e-05	0.0006877	3.93
FALSE	High	[R].IVTSEEVIIR.[D]	1xTMTpro [N-Term]	FALSE	4.37715e-05	2.36052e-05	1	1	2	Q9Y639	Q9Y639 [150-159]		0	1462.88	509900	455821	435845	514145	490920	494600	1.20056e+06	1.43636e+06	1.24134e+06	1.24771e+06	1.12854e+06	1.36606e+06	703370		High	High	High	High	High	High	High	High	High	High	High	High	High	High	Not Found	Not Found	High	2.669e-05	3.419e-05	4.14
FALSE	High	[R].IVTSEEVIIR.[D]		FALSE	0.000874122	7.11043e-05	1	1	1	Q9Y639	Q9Y639 [150-159]		0	1158.67														No Quan Labels	High	High	High	High	Not Found	High	High	High	High	High	High	High	High	High	Not Found	Not Found	High	5.976e-05	0.0005651	2.78
FALSE	High	[R].SENKNEGQDATMYCK.[S]	1xCarbamidomethyl [C14]; 1xOxidation [M12]; 2xTMTpro [K4; K15]	FALSE	4.00056e-06	9.3883e-06	1	1	2	Q9Y639	Q9Y639 [246-260]		1	2399.15	380795	381411	389443	234767	344782	454991	1.14449e+06	872524	991838	975761	851427	1.13748e+06	767579		High	High	High	High	Not Found	High	High	High	High	High	High	High	High	High	Not Found	Not Found	High	1.084e-05	4.089e-06	3.97
FALSE	High	[R].SENKNEGQDATMYCK.[S]	1xCarbamidomethyl [C14]; 2xTMTpro [K4; K15]; 1xTMTpro [N-Term]	FALSE	7.00727e-06	9.3883e-06	1	1	1	Q9Y639	Q9Y639 [246-260]		1	2687.36	262649	209744	220136	338421	224940	218097	736843	950795	654865	575302	568642	655340	390144		High	High	High	High	Not Found	High	High	High	High	High	High	High	High	High	Not Found	Not Found	High	1.084e-05	6.768e-06	3.85
FALSE	High	[R].FFIINK.[E]	1xTMTpro [K6]; 1xTMTpro [N-Term]	FALSE	0.0960649	0.00599653	1	1	2	Q9Y639	Q9Y639 [289-294]		0	1389.87	1.14876e+06	922882	940153	1.27818e+06	950561	944427	1.95515e+06	2.49184e+06	1.96348e+06	1.93598e+06	1.87699e+06	2.11771e+06	1.36061e+06		High	High	High	High	Not Found	High	High	High	High	High	High	High	High	High	Not Found	Not Found	High	0.003891	0.05873	2.35
FALSE	High	[R].AEDSGEYHCVYHFVSAPK.[A]	1xCarbamidomethyl [C9]; 1xTMTpro [K18]; 1xTMTpro [N-Term]	FALSE	1.25748e-05	9.3883e-06	1	1	1	Q9Y639	Q9Y639 [210-227]		0	2704.33	1.0134e+06	920463	1.06109e+06	1.04394e+06	873811	911749	2.51203e+06	2.44548e+06	2.43195e+06	2.17378e+06	1.98539e+06	2.33338e+06	1.67241e+06		High	High	High	High	Not Found	High	High	High	High	High	High	High	High	High	High	Not Found	High	1.084e-05	1.145e-05	5.19
FALSE	High	[K].AAPDITGHK.[R]	1xTMTpro [K9]; 1xTMTpro [N-Term]	FALSE	4.96619e-05	2.36052e-05	1	1	2	Q9Y639	Q9Y639 [236-244]		0	1517.89	2.91409e+06	2.46108e+06	2.51647e+06	2.69954e+06	2.62665e+06	2.74606e+06	7.62455e+06	7.10903e+06	6.6147e+06	6.51394e+06	6.66985e+06	7.43125e+06	4.48806e+06		High	High	High	High	Not Found	High	High	High	High	High	High	High	High	High	Not Found	Not Found	High	2.669e-05	3.819e-05	3.84
FALSE	High	[K].AAPDITGHKR.[S]	1xTMTpro [K9]; 1xTMTpro [N-Term]	FALSE	0.00293941	0.000337653	1	1	1	Q9Y639	Q9Y639 [236-245]		1	1673.99	3.76738e+06	2.60997e+06	2.69376e+06	4.05105e+06	3.34803e+06	3.5994e+06	1.04149e+07	8.94234e+06	9.89381e+06	8.60331e+06	8.38526e+06	8.92844e+06	5.16016e+06		High	High	High	High	Not Found	High	High	High	High	High	High	High	High	High	Not Found	Not Found	High	0.0002281	0.001871	3.1
FALSE	High	[K].RSENKNEGQDATMYCK.[S]	1xCarbamidomethyl [C15]; 2xTMTpro [K5; K16]; 1xTMTpro [N-Term]	FALSE	6.20041e-06	9.3883e-06	1	1	1	Q9Y639	Q9Y639 [245-260]		2	2843.46	754601	605380	647617	909927	641145	691020	1.28e+06	1.47989e+06	1.20502e+06	1.13752e+06	970810	1.08406e+06	844417		High	High	High	High	Not Found	High	High	High	High	High	High	High	High	High	Not Found	Not Found	High	1.084e-05	6.074e-06	4.97
FALSE	High	[K].NGVELSATR.[K]	1xTMTpro [N-Term]	FALSE	0.000367798	4.19319e-05	1	1	1	Q9Y639	Q9Y639 [187-195]		0	1250.7	1.07783e+06	1.00933e+06	933485	2.00009e+06	884977	1.06954e+06	2.42777e+06	3.67123e+06	2.44627e+06	2.71832e+06	2.25052e+06	2.60497e+06	1.60218e+06		High	High	High	High	Not Found	High	High	High	High	High	High	High	High	High	Not Found	Not Found	High	3.296e-05	0.0002461	3.35
FALSE	High	[K].SVGYPHPDWIWR.[K]	1xTMTpro [N-Term]	FALSE	5.51426e-06	9.3883e-06	1	1	1	Q9Y639	Q9Y639 [261-272]		0	1816.95	4.29216e+06	4.39938e+06	3.92009e+06	4.60069e+06	4.03304e+06	3.98653e+06	5.79376e+06	8.14581e+06	6.14515e+06	6.38256e+06	5.59345e+06	6.26782e+06	4.24331e+06		High	High	High	High	High	High	High	High	High	High	High	High	High	High	Not Found	Not Found	High	1.084e-05	5.45e-06	4.28
FALSE	High	[K].SVGYPHPDWIWR.[K]		FALSE	0.00067988	7.11043e-05	1	1	1	Q9Y639	Q9Y639 [261-272]		0	1512.74														No Quan Labels	High	High	High	High	Not Found	High	High	High	High	High	High	High	High	High	Not Found	Not Found	High	5.976e-05	0.0004459	2.56
FALSE	High	[R].YLPEIMNDGLTNQINNPEVDVDITRPDTFIR.[Q]	1xTMTpro [N-Term]	FALSE	1.35695e-08	9.3883e-06	1	1	1	Q9Y625	Q9Y625 [431-461]		0	3906.99	31590.7	31826.2	30336	33829.7	32538.7	28886.1	52195.7	55179.1	56465.6	43453.9	51648.6	49373.9	19669.3		High	High	High	High	High	High	High	High	High	High	High	High	High	High	Not Found	Not Found	High	1.084e-05	2.402e-08	4.96
FALSE	High	[K].SLNDMFVR.[T]	1xTMTpro [N-Term]	FALSE	0.00238476	0.000254865	1	1	1	Q9Y625	Q9Y625 [119-126]		0	1285.69	2.27268e+06	1.95301e+06	2.14183e+06	2.75088e+06	2.17918e+06	1.9924e+06	3.30115e+06	4.40195e+06	3.61144e+06	4.21117e+06	3.49273e+06	3.72533e+06	2.1294e+06		High	High	High	High	Not Found	High	High	High	High	High	High	High	High	High	Not Found	Not Found	High	0.0001791	0.001511	2.87
FALSE	High	[K].LEFENLVEETSHFVR.[T]	1xTMTpro [N-Term]	FALSE	2.14493e-06	9.3883e-06	1	1	1	Q9Y625	Q9Y625 [81-95]		0	2153.12	37891.5	44609.5	32845.8	43431.2	36070.6	39885.8	63875	87914	81771.6	65273.8	58100.9	77950.1	36342.9		High	High	High	High	Not Found	High	High	High	High	High	High	High	High	High	Not Found	Not Found	High	1.084e-05	2.333e-06	4.3
FALSE	High	[R].GLPTVRPCNNYCLNVMK.[G]	2xCarbamidomethyl [C8; C12]; 1xDeamidated [N14]; 1xOxidation [M16]; 1xTMTpro [K17]; 1xTMTpro [N-Term]	FALSE	0.00242114	0.00026405	1	1	1	Q9Y625	Q9Y625 [259-275]		0	2661.38	560675	492375	530886	555423	486642	487235	852367	942912	809725	854007	748504	885011	707230		High	High	High	High	Not Found	High	High	High	High	High	High	High	High	High	Not Found	High	High	0.0001791	0.00153	1.78
FALSE	High	[R].SAPENFNTR.[F]	1xTMTpro [N-Term]	FALSE	0.000291134	4.19319e-05	1	1	1	Q9Y625	Q9Y625 [355-363]		0	1339.69	1.18927e+06	940437	969100	1.34757e+06	989634	894378	1.62676e+06	2.27701e+06	1.66286e+06	1.95159e+06	1.6896e+06	1.73772e+06	796677		High	High	High	High	Not Found	High	High	High	High	High	High	High	High	High	Not Found	Not Found	High	3.296e-05	0.0001964	2.94
FALSE	High	[R].TFVQGLTVGR.[E]		FALSE	0.00215905	0.000245456	1	1	1	Q9Y625	Q9Y625 [220-229]		0	1077.61														No Quan Labels	High	High	High	High	High	High	High	High	High	High	High	High	High	High	Not Found	Not Found	High	0.000174	0.001363	2.46
FALSE	High	[K].ITASYEDR.[V]	1xTMTpro [N-Term]	FALSE	0.00107265	8.1279e-05	1	1	2	Q9Y624	Q9Y624 [79-86]		0	1258.66	1.55861e+06	1.28362e+06	1.17547e+06	2.12576e+06	1.32423e+06	1.67496e+06	2.22388e+06	3.26348e+06	2.2402e+06	2.68795e+06	2.18135e+06	2.67067e+06	2.57968e+06		High	High	High	High	Not Found	High	High	High	High	High	High	High	High	High	Not Found	Not Found	High	6.501e-05	0.0006876	3.08
FALSE	High	[R].IPENNPVK.[L]	1xTMTpro [K8]	FALSE	0.0143586	0.00135128	1	1	1	Q9Y624	Q9Y624 [40-47]		0	1214.71	802875	543993	604906	779579	654821	677664	985616	782994	920879	895180	910444	914395	792977		High	High	High	High	Not Found	High	High	High	High	High	High	High	High	High	Not Found	Not Found	High	0.0009106	0.009128	2.32
FALSE	High	[R].IPENNPVK.[L]	1xTMTpro [K8]; 1xTMTpro [N-Term]	FALSE	0.00646983	0.000504662	1	1	2	Q9Y624	Q9Y624 [40-47]		0	1518.91	7.16855e+06	5.82263e+06	5.90107e+06	7.83906e+06	6.1113e+06	5.82642e+06	9.43394e+06	1.16369e+07	9.28328e+06	1.07774e+07	8.81399e+06	1.07839e+07	1.03601e+07		High	High	High	High	High	High	High	High	High	High	High	High	High	High	Not Found	Not Found	High	0.0003429	0.004126	2.48
FALSE	High	[R].AVLTCSEQDGSPPSEYTWFK.[D]	1xCarbamidomethyl [C5]; 1xTMTpro [K20]; 1xTMTpro [N-Term]	FALSE	4.86258e-07	9.3883e-06	1	1	1	Q9Y624	Q9Y624 [149-168]		0	2910.45	1.32946e+06	1.38937e+06	1.356e+06	1.41366e+06	1.36264e+06	1.37676e+06	3.10465e+06	3.97952e+06	3.21835e+06	3.54018e+06	2.90334e+06	3.68302e+06	3.03579e+06		High	High	High	High	High	High	High	High	High	High	High	High	High	High	Not Found	Not Found	High	1.084e-05	6.1e-07	6.24
FALSE	High	[K].VIYSQPSAR.[S]	1xTMTpro [N-Term]	FALSE	0.00238476	0.000254865	1	1	1	Q9Y624	Q9Y624 [278-286]		0	1324.75	1.97334e+06	1.65585e+06	1.94517e+06	3.77167e+06	3.11642e+06	4.50191e+06	5.3759e+06	6.67466e+06	4.3071e+06	4.81272e+06	4.54695e+06	5.3817e+06	5.06532e+06		High	High	High	High	Not Found	High	High	High	High	High	High	High	High	High	Not Found	Not Found	High	0.0001791	0.001513	2.65
FALSE	High	[R].AVLTCSEQDGSPPSEYTWFKDGIVMPTNPK.[S]	1xCarbamidomethyl [C5]; 2xTMTpro [K20; K30]; 1xTMTpro [N-Term]	FALSE	1.80473e-05	9.3883e-06	1	1	1	Q9Y624	Q9Y624 [149-178]		1	4267.19	722377	650891	657152	887113	655681	668922	1.10097e+06	938649	1.09484e+06	941474	989638	932370	863237		High	High	High	High	Not Found	High	High	High	High	High	High	High	High	High	Not Found	Not Found	High	1.084e-05	1.573e-05	4.6
FALSE	High	[R].LVCYNNK.[I]	1xCarbamidomethyl [C3]; 1xTMTpro [K7]; 1xTMTpro [N-Term]	FALSE	0.0135108	0.0012498	1	1	1	Q9Y624	Q9Y624 [72-78]		0	1518.86	903006	852137	913806	934769	842218	771331	2.76388e+06	3.0376e+06	2.44705e+06	2.32594e+06	2.06557e+06	2.69046e+06	2.80179e+06		High	High	High	High	High	High	High	High	High	High	High	High	High	High	High	High	High	0.0008488	0.008614	3.36
FALSE	High	[R].EDTGTYTCMVSEEGGNSYGEVK.[V]	1xCarbamidomethyl [C8]; 1xTMTpro [K22]	FALSE	0.00024978	4.19319e-05	1	1	1	Q9Y624	Q9Y624 [102-123]		0	2717.19	99485.7	94093.3	131404	73638.2	93734.4	108087	312758	245087	315422	299220	319427	297970	278153		High	High	High	High	High	High	High	High	High	High	High	High	High	High	High	Not Found	High	3.296e-05	0.0001694	3.42
FALSE	High	[R].EDTGTYTCMVSEEGGNSYGEVK.[V]	1xCarbamidomethyl [C8]; 1xTMTpro [K22]; 1xTMTpro [N-Term]	FALSE	8.21297e-08	9.3883e-06	1	1	2	Q9Y624	Q9Y624 [102-123]		0	3021.39	511673	448871	502163	659457	455707	431525	1.83592e+06	2.65811e+06	1.88606e+06	2.0562e+06	1.64432e+06	1.98261e+06	1.72074e+06		High	High	High	High	Not Found	High	High	High	High	High	High	High	High	High	High	Not Found	High	1.084e-05	1.223e-07	6.53
FALSE	High	[R].NGYGTPMTSNAVR.[M]	1xOxidation [M7]	FALSE	0.000596531	7.11043e-05	1	1	2	Q9Y624	Q9Y624 [216-228]		0	1383.63														No Quan Labels	High	High	High	High	High	High	High	High	High	High	High	High	High	High	Not Found	Not Found	High	5.641e-05	0.0003932	2.26
FALSE	High	[R].VTFLPTGITFK.[S]	1xTMTpro [K11]	FALSE	0.0133456	0.00120096	1	1	1	Q9Y624	Q9Y624 [87-97]		0	1527.91	354888	349813	384385	356212	400538	332255	391991	406647	461561	499497	446217	499516	428521		High	High	High	High	Not Found	High	High	High	High	High	High	High	High	High	Not Found	Not Found	High	0.0008225	0.008503	2.53
FALSE	High	[K].LSCAYSGFSSPR.[V]	1xCarbamidomethyl [C3]	FALSE	0.00109114	8.1279e-05	1	1	1	Q9Y624	Q9Y624 [48-59]		0	1331.6														No Quan Labels	High	High	High	High	Not Found	High	High	High	High	High	High	High	High	High	Not Found	Not Found	High	6.501e-05	0.0007009	2.88
FALSE	High	[K].FDQGDTTR.[L]	1xTMTpro [N-Term]	FALSE	0.00293941	0.000337653	1	1	2	Q9Y624	Q9Y624 [64-71]		0	1243.62	488906	397845	376639	683238	349164	370253	1.18558e+06	2.02214e+06	1.24411e+06	1.46252e+06	1.17081e+06	1.45836e+06	1.30818e+06		High	High	High	High	Not Found	High	High	High	High	High	High	High	High	High	Not Found	Not Found	High	0.0002281	0.00187	3.01
FALSE	High	[R].NGYGTPMTSNAVR.[M]	1xDeamidated [N1]; 1xOxidation [M7]	FALSE	0.00789172	0.000693575	1	1	1	Q9Y624	Q9Y624 [216-228]		0	1384.62														No Quan Labels	High	High	High	High	Not Found	High	High	High	High	High	High	High	High	High	Not Found	Not Found	High	0.0004712	0.005028	2.13
FALSE	High	[R].VTFLPTGITFK.[S]	1xTMTpro [K11]; 1xTMTpro [N-Term]	FALSE	9.49685e-05	3.33313e-05	1	1	5	Q9Y624	Q9Y624 [87-97]		0	1832.12	904466	836512	917028	1.09e+06	861239	805313	2.28055e+06	3.25224e+06	2.44675e+06	2.91259e+06	2.19183e+06	2.84964e+06	2.35054e+06		High	High	High	High	High	High	High	High	High	High	High	High	High	High	High	High	High	2.968e-05	6.785e-05	3.08
FALSE	High	[R].NGYGTPMTSNAVR.[M]		FALSE	6.28812e-05	2.36052e-05	1	1	3	Q9Y624	Q9Y624 [216-228]		0	1367.64														No Quan Labels	High	High	High	High	High	High	High	High	High	High	High	High	High	High	High	Not Found	High	2.669e-05	4.692e-05	3.46
FALSE	High	[R].EPSASEEEKELGER.[R]	1xTMTpro [K9]; 1xTMTpro [N-Term]	FALSE	1.98774e-05	9.3883e-06	1	1	1	Q9Y620	Q9Y620 [501-514]		1	2198.14	653669	552632	516807	505880	557321	609070	369051	457228	480201	525203	446818	457069	440035		High	High	High	High	Not Found	High	High	High	High	High	High	High	High	High	Not Found	Not Found	High	1.084e-05	1.718e-05	3.29
FALSE	High	[K].GLLSVFPADYNPLLFTEK.[E]	1xTMTpro [K18]; 1xTMTpro [N-Term]	FALSE	1.22511e-05	9.3883e-06	1	1	3	Q9Y620	Q9Y620 [622-639]		0	2632.49	358854	343112	319590	351692	325297	324061	155316	220859	208844	246979	219702	239082	169411		High	High	High	High	Not Found	High	High	High	High	High	High	High	High	High	High	Not Found	High	1.084e-05	1.116e-05	4.43
FALSE	High	[K].TYSQVGFR.[G]		FALSE	0.034774	0.00307797	1	1	1	Q9Y619	Q9Y619 [54-61]		0	957.479														No Quan Labels	High	High	High	High	High	High	High	High	High	High	High	High	High	High	High	High	High	0.002054	0.02153	2.21
FALSE	High	[R].GLTDCCLK.[T]	2xCarbamidomethyl [C5; C6]; 1xTMTpro [K8]; 1xTMTpro [N-Term]	FALSE	0.0135108	0.0012498	1	1	1	Q9Y619	Q9Y619 [46-53]		0	1574.85	4.42986e+06	3.85489e+06	4.60455e+06	4.11345e+06	3.82518e+06	3.80054e+06	1.10791e+07	9.7018e+06	8.99671e+06	6.93102e+06	7.40104e+06	8.53847e+06	5.94725e+06		High	High	High	High	Not Found	High	High	High	High	High	High	High	High	High	Not Found	Not Found	High	0.0008488	0.00859	3.05
FALSE	High	[K].MQTFPDLYR.[G]		FALSE	0.00416618	0.00041033	1	1	1	Q9Y619	Q9Y619 [37-45]		0	1170.56														No Quan Labels	High	High	High	High	Not Found	High	High	High	High	High	High	High	High	High	Not Found	Not Found	High	0.0002851	0.002671	2.49
FALSE	High	[R].AFPANGALFLAYEYSR.[K]	1xDeamidated [N5]; 1xTMTpro [N-Term]	FALSE	1.85677e-08	9.3883e-06	1	1	3	Q9Y619	Q9Y619 [276-291]		0	2095.08	630537	786885	638212	644077	645625	633463	836699	886164	940987	907104	836044	908602	579802		High	High	High	High	High	High	High	High	High	High	High	High	High	High	Not Found	Not Found	High	1.084e-05	3.195e-08	6.02
FALSE	High	[R].IQVLSMSGK.[Q]	1xOxidation [M6]; 1xTMTpro [K9]; 1xTMTpro [N-Term]	FALSE	0.00492802	0.000449954	1	1	1	Q9Y619	Q9Y619 [237-245]		0	1586.94	2.55043e+06	2.31005e+06	1.99649e+06	2.37141e+06	2.12641e+06	2.09561e+06	2.40818e+06	2.75428e+06	2.57089e+06	2.55757e+06	2.3327e+06	2.60281e+06	2.09235e+06		High	High	High	High	Not Found	High	High	High	High	High	High	High	High	High	Not Found	Not Found	High	0.00031	0.00317	2.55
FALSE	High	[K].SQNTVWSVIK.[S]	1xTMTpro [K10]; 1xTMTpro [N-Term]	FALSE	5.69169e-05	2.36052e-05	1	1	2	Q9Y619	Q9Y619 [149-158]		0	1770.04	2.16333e+06	1.95569e+06	1.96462e+06	3.2678e+06	1.7832e+06	1.8466e+06	4.55974e+06	6.51634e+06	4.84024e+06	5.17333e+06	4.80046e+06	4.84566e+06	2.74857e+06		High	High	High	High	Not Found	High	High	High	High	High	High	High	High	High	High	Not Found	High	2.669e-05	4.3e-05	4.04
FALSE	High	[R].LQTMYEMETSGK.[I]	1xTMTpro [K12]; 1xTMTpro [N-Term]	FALSE	1.20474e-06	9.3883e-06	1	1	2	Q9Y619	Q9Y619 [134-145]		0	2026.05	4.51495e+06	3.93845e+06	3.91288e+06	5.02853e+06	3.85372e+06	3.87137e+06	7.83715e+06	9.32864e+06	8.36494e+06	8.10008e+06	8.00677e+06	7.51556e+06	4.8727e+06		High	High	High	High	Not Found	High	High	High	High	High	High	High	High	High	Not Found	Not Found	High	1.084e-05	1.389e-06	4.98
FALSE	High	[R].LQTMYEMETSGK.[I]	2xOxidation [M4; M7]; 1xTMTpro [K12]	FALSE	0.0156147	0.00145467	1	1	1	Q9Y619	Q9Y619 [134-145]		0	1753.83	43240.6	36727.9	32153.8	35712.6	40562.7	40708.3	58625.9	54008.2	64909.5	46548.6	50602.2	54302.8	52830		High	High	High	High	Not Found	High	High	High	High	High	High	High	High	High	Not Found	Not Found	High	0.0009905	0.009904	1.95
FALSE	High	[R].AFPANGALFLAYEYSR.[K]	1xTMTpro [N-Term]	FALSE	4.31755e-07	9.3883e-06	1	1	2	Q9Y619	Q9Y619 [276-291]		0	2094.1	648142	729871	591740	697185	605639	602674	749654	815480	857626	793386	816664	834228	562412		High	High	High	High	High	High	High	High	High	High	High	High	High	High	High	High	High	1.084e-05	5.49e-07	5.94
FALSE	High	[K].MQTFPDLYR.[G]	1xOxidation [M1]	FALSE	0.00557932	0.000474783	1	1	2	Q9Y619	Q9Y619 [37-45]		0	1186.56														No Quan Labels	High	High	High	High	High	High	High	High	High	High	High	High	High	High	High	Not Found	High	0.0003277	0.003582	2.85
FALSE	High	[K].GTSPALIANIAENSVLFMCYGFCQQVVR.[K]	2xCarbamidomethyl [C19; C23]; 1xDeamidated [N13]; 1xOxidation [M18]; 1xTMTpro [N-Term]	FALSE	9.88207e-06	9.3883e-06	1	1	1	Q9Y619	Q9Y619 [66-93]		0	3466.71	12709	12709.9	8298.6	14624.1	13156.1	13579.5	15542.5	16140.3	17189.9	15922.7	16198.1	21542.4	8264.36		High	High	High	High	Not Found	High	High	High	High	High	High	High	High	High	Not Found	Not Found	High	1.084e-05	9.201e-06	3.59
FALSE	High	[R].TFINVVK.[N]	1xTMTpro [K7]; 1xTMTpro [N-Term]	FALSE	0.0145328	0.00137355	1	1	2	Q9Y619	Q9Y619 [252-258]		0	1428.91	4.64596e+06	3.86411e+06	3.99404e+06	6.76536e+06	3.8176e+06	3.85355e+06	8.09376e+06	1.0327e+07	8.34225e+06	8.23497e+06	7.72876e+06	8.00837e+06	5.4783e+06		High	High	High	High	Not Found	High	High	High	High	High	High	High	High	High	Not Found	Not Found	High	0.0009271	0.009248	2.97
FALSE	High	[R].SFFASGR.[S]	1xTMTpro [N-Term]	FALSE	0.0870126	0.00556933	1	2	1	Q9Y619	Q9Y619 [196-202]		0	1075.59	6.67229e+06	5.74518e+06	5.16122e+06	8.26746e+06	5.44495e+06	6.44914e+06	7.49158e+06	9.63067e+06	7.94404e+06	8.73709e+06	7.71373e+06	8.17473e+06	6.14775e+06		High	High	High	High	Not Found	High	High	High	High	High	High	High	High	High	Not Found	Not Found	High	0.003622	0.05304	2.54
FALSE	High	[R].SFFASGR.[S]		FALSE	0.0887691	0.00563734	1	2	2	Q9Y619	Q9Y619 [196-202]		0	771.378														No Quan Labels	High	High	High	High	High	High	High	High	High	High	High	High	High	High	Not Found	Not Found	High	0.003658	0.05396	1.71
FALSE	High	[K].SNPAIQAAIDLTAGAAGGTACVLTGQPFDTMK.[V]	1xCarbamidomethyl [C21]; 1xOxidation [M31]; 1xTMTpro [K32]; 1xTMTpro [N-Term]	FALSE	1.52939e-07	9.3883e-06	1	1	1	Q9Y619	Q9Y619 [3-34]		0	3771.95	114761	140214	103362	156007	116390	111009	71845.6	150014	115499	113161	107082	123449	71544.1		High	High	High	High	High	High	High	High	High	High	High	High	High	High	Not Found	Not Found	High	1.084e-05	2.148e-07	3.97
FALSE	High	[K].SNPAIQAAIDLTAGAAGGTACVLTGQPFDTMK.[V]	1xCarbamidomethyl [C21]; 1xTMTpro [K32]; 1xTMTpro [N-Term]	FALSE	1.04701e-06	9.3883e-06	1	1	1	Q9Y619	Q9Y619 [3-34]		0	3755.96	118352	133189	126647	157415	128166	112744	153752	252359	184109	169036	153791	226098	80749.5		High	High	High	High	High	High	High	High	High	High	High	High	High	High	Not Found	Not Found	High	1.084e-05	1.223e-06	6.69
FALSE	High	[K].SNPAIQAAIDLTAGAAGGTACVLTGQPFDTMK.[V]	1xCarbamidomethyl [C21]; 1xDeamidated [Q6]; 1xTMTpro [K32]	FALSE	4.00498e-05	2.36052e-05	1	1	1	Q9Y619	Q9Y619 [3-34]		0	3452.74	62681.2	73076.9	54825	65021.8	80514	75268.2	82617.6	111255	113670	106875	105047	109012	59186.7		High	High	High	High	High	High	High	High	High	High	High	High	High	High	High	Not Found	High	2.669e-05	3.177e-05	2.62
FALSE	High	[K].LSDLQNAAAGSFASAFAALVLCPTELVK.[C]	1xCarbamidomethyl [C22]; 1xTMTpro [K28]	FALSE	1.00789e-08	9.3883e-06	1	1	2	Q9Y619	Q9Y619 [104-131]		0	3168.69	381907	364399	354791	145578	403333	382574	744806	735704	1.19961e+06	903061	1.11714e+06	1.09738e+06	225995		High	High	High	High	Not Found	High	High	High	High	High	High	High	High	High	Not Found	Not Found	High	1.084e-05	1.841e-08	5.5
FALSE	High	[K].DGPLGFYHGLSSTLLR.[E]	1xTMTpro [N-Term]	FALSE	1.71213e-08	9.3883e-06	1	1	1	Q9Y619	Q9Y619 [164-179]		0	2037.11	1.75125e+06	1.69695e+06	1.79179e+06	2.235e+06	1.51566e+06	1.58253e+06	2.757e+06	3.57573e+06	3.16656e+06	3.02168e+06	2.88621e+06	2.83457e+06	2.00413e+06		High	High	High	High	Not Found	High	High	High	High	High	High	High	High	High	Not Found	Not Found	High	1.084e-05	2.969e-08	6.84
FALSE	High	[K].SNPAIQAAIDLTAGAAGGTACVLTGQPFDTMK.[V]	1xCarbamidomethyl [C21]; 1xTMTpro [K32]	FALSE	0.000283005	4.19319e-05	1	1	1	Q9Y619	Q9Y619 [3-34]		0	3451.75	78040.4	102296	79395.4	104451	91329.6	79229.7	89672.1	86633.3	109574	95077.7	112132	116396	64380		High	High	High	High	Not Found	High	High	High	High	High	High	High	High	High	Not Found	Not Found	High	3.296e-05	0.0001917	3.68
FALSE	High	[K].NEGITALYSGLKPTMIR.[A]	1xTMTpro [K12]	FALSE	5.97346e-06	9.3883e-06	1	1	1	Q9Y619	Q9Y619 [259-275]		0	2168.21	3.41021e+06	3.35139e+06	3.15548e+06	3.72392e+06	3.25408e+06	3.213e+06	5.37965e+06	5.63987e+06	5.63337e+06	5.52981e+06	5.31056e+06	5.31056e+06	4.31006e+06		High	High	High	High	High	High	High	High	High	High	High	High	High	High	Not Found	Not Found	High	1.084e-05	5.878e-06	5.29
FALSE	High	[K].NEGITALYSGLKPTMIR.[A]	1xTMTpro [K12]; 1xTMTpro [N-Term]	FALSE	3.21808e-10	9.3883e-06	1	1	1	Q9Y619	Q9Y619 [259-275]		0	2472.41	772335	713328	758341	1.22223e+06	750806	741270	1.23681e+06	1.85952e+06	1.41101e+06	1.49361e+06	1.33273e+06	1.34845e+06	841711		High	High	High	High	Not Found	High	High	High	High	High	High	High	High	High	Not Found	Not Found	High	1.084e-05	8.169e-10	7.04
FALSE	High	[R].DLTEAYK.[T]	1xTMTpro [K7]; 1xTMTpro [N-Term]	FALSE	0.0281025	0.00265773	1	1	1	Q9Y618	Q9Y618 [1392-1398]		0	1447.83	166221	154996	164664	173897	153093	143413	148049	189586	171214	214928	163911	197325	397779		High	High	High	High	Not Found	High	High	High	High	High	High	High	High	High	Not Found	Not Found	High	0.001793	0.01764	2.12
FALSE	High	[K].GLLEHGR.[N]	1xTMTpro [N-Term]	FALSE	0.00452902	0.000426729	1	1	2	Q9Y618	Q9Y618 [626-632]		0	1085.64	222050	202738	228403	199010	208165	245648	196619	203550	213674	228784	194600	201382	268078		High	High	High	High	Not Found	High	High	High	High	High	High	High	High	High	High	Not Found	High	0.0002936	0.002895	2.68
FALSE	High	[R].VPSDSAITYR.[G]	1xTMTpro [N-Term]	FALSE	0.00748736	0.000606485	1	1	2	Q9Y618	Q9Y618 [1217-1226]		0	1412.77	405162	401556	331116	494696	360295	360990	320257	409656	368681	467434	343966	395672	656302		High	High	High	High	Not Found	High	High	High	High	High	High	High	High	High	Not Found	Not Found	High	0.0004296	0.004778	2.2
FALSE	High	[KR].AAEEAK.[KS]	1xTMTpro [K6]; 1xTMTpro [N-Term]	FALSE	0.0717269	0.0048485	2	2	1	Q9Y617; P35241	Q9Y617 [111-116]; P35241 [395-400]		0	1226.72	549728	281086	296958	247423	315139	317459	400867	675923	634184	705874	821682	610287	264703	Shared	High	High	High	High	Not Found	High	High	High	High	High	High	High	High	High	Not Found	Not Found	High	0.003183	0.04325	2.43
FALSE	High	[K].VIFLQGGGCGQFSAVPLNLIGLK.[A]	1xCarbamidomethyl [C9]; 1xTMTpro [K23]; 1xTMTpro [N-Term]	FALSE	0.00474196	0.000444183	1	1	2	Q9Y617	Q9Y617 [72-94]		0	2996.73	17767	11923.1	13662.9	21817.2	19140.7	18906.7	13368.7	15899	14174.4	15884.5	19473	20888.6	9229.22		High	High	High	High	Not Found	High	High	High	High	High	High	High	High	High	Not Found	Not Found	High	0.0003028	0.003032	2.01
FALSE	High	[K].VIFLQGGGCGQFSAVPLNLIGLK.[A]	1xCarbamidomethyl [C9]; 1xTMTpro [K23]	FALSE	0.00180169	0.000190532	1	1	2	Q9Y617	Q9Y617 [72-94]		0	2692.52	94307.3	77038.8	85421.5	83599.9	80750.7	87285	85183.5	94313.5	81361.4	94126.1	95747.8	119912	40209.7		High	High	High	High	Not Found	High	High	High	High	High	High	High	High	High	Not Found	Not Found	High	0.000129	0.001143	2.37
FALSE	High	[K].FGVIFAGAQK.[N]	1xTMTpro [K10]; 1xTMTpro [N-Term]	FALSE	2.00797e-05	9.3883e-06	1	1	3	Q9Y617	Q9Y617 [191-200]		0	1645.99	1.79564e+06	1.79713e+06	1.65255e+06	2.54506e+06	1.67358e+06	1.55481e+06	1.98792e+06	3.0382e+06	2.35179e+06	2.65217e+06	2.2412e+06	2.50136e+06	1.54576e+06		High	High	High	High	High	High	High	High	High	High	High	High	High	High	High	High	High	1.084e-05	1.734e-05	2.93
FALSE	High	[K].LGSYTK.[I]	1xTMTpro [K6]; 1xTMTpro [N-Term]	FALSE	0.0497847	0.00383529	1	1	2	Q9Y617	Q9Y617 [128-133]		0	1276.78	1.54659e+07	1.38594e+07	1.0419e+07	2.80871e+07	1.21362e+07	1.34768e+07	2.0125e+07	3.20321e+07	2.59535e+07	2.64004e+07	2.37418e+07	2.70773e+07	1.05854e+07		High	High	High	High	Not Found	High	High	High	High	High	High	High	High	High	Not Found	Not Found	High	0.002557	0.03038	2.01
FALSE	High	[K].FLEMHQL.[-]		FALSE	0.164084	0.00926596	1	1	1	Q9Y617	Q9Y617 [364-370]		0	917.455														No Quan Labels	High	High	High	High	Not Found	High	High	High	High	High	High	High	High	High	Not Found	Not Found	High	0.006053	0.1043	1.14
FALSE	High	[R].ECPSVLEYK.[V]	1xCarbamidomethyl [C2]; 1xTMTpro [K9]	FALSE	0.0278973	0.00264357	1	1	1	Q9Y617	Q9Y617 [223-231]		0	1428.74	5.02704e+06	4.90692e+06	4.69948e+06	5.06614e+06	4.42947e+06	4.69919e+06	3.48545e+06	2.97391e+06	3.83314e+06	3.70608e+06	3.70262e+06	3.69039e+06	3.66661e+06		High	High	High	High	Not Found	High	High	High	High	High	High	High	High	High	Not Found	Not Found	High	0.001785	0.01741	2.4
FALSE	High	[R].ECPSVLEYK.[V]	1xCarbamidomethyl [C2]; 1xTMTpro [K9]; 1xTMTpro [N-Term]	FALSE	0.000265735	4.19319e-05	1	1	3	Q9Y617	Q9Y617 [223-231]		0	1732.94	1.44809e+06	1.53586e+06	1.4209e+06	1.53241e+06	1.22372e+06	1.32918e+06	1.7059e+06	2.28044e+06	2.09557e+06	2.1292e+06	1.87045e+06	2.17126e+06	1.44247e+06		High	High	High	High	Not Found	High	High	High	High	High	High	High	High	High	Not Found	Not Found	High	3.296e-05	0.0001807	3.56
FALSE	High	[R].IGNAKGDDALEK.[R]	2xTMTpro [K5; K12]	FALSE	0.0116195	0.00104633	1	1	1	Q9Y617	Q9Y617 [307-318]		1	1839.05	1.06013e+06	778405	978806	2.06133e+06	994115	1.57298e+06	1.17304e+06	1.16921e+06	1.23111e+06	1.37463e+06	1.24935e+06	1.08454e+06	646927		High	High	High	High	High	High	High	High	High	High	High	High	High	High	High	High	High	0.0007157	0.007416	2.59
FALSE	High	[K].ALELNMLSLK.[G]	1xTMTpro [K10]; 1xTMTpro [N-Term]	FALSE	1.80473e-05	9.3883e-06	1	1	3	Q9Y617	Q9Y617 [324-333]		0	1740.06	5.23821e+06	5.14444e+06	4.18348e+06	4.83309e+06	4.46677e+06	4.33349e+06	5.97736e+06	7.31722e+06	7.54585e+06	7.68588e+06	6.76759e+06	7.43267e+06	3.92655e+06		High	High	High	High	Not Found	High	High	High	High	High	High	High	High	High	High	High	High	1.084e-05	1.578e-05	4.48
FALSE	High	[K].FLEMHQL.[-]	1xTMTpro [N-Term]	FALSE	0.0608716	0.00436509	1	1	1	Q9Y617	Q9Y617 [364-370]		0	1221.66	7.93925e+06	7.94588e+06	6.82191e+06	9.52557e+06	6.92909e+06	6.80315e+06	9.2629e+06	1.29311e+07	1.27586e+07	1.34621e+07	1.14637e+07	1.25017e+07	6.81503e+06		High	High	High	High	Not Found	High	High	High	High	High	High	High	High	High	Not Found	Not Found	High	0.002875	0.0368	2.06
FALSE	High	[K].ALELNMLSLK.[G]	1xOxidation [M6]; 1xTMTpro [K10]; 1xTMTpro [N-Term]	FALSE	0.000206054	4.19319e-05	1	1	4	Q9Y617	Q9Y617 [324-333]		0	1756.05	5.6417e+06	6.23636e+06	5.36868e+06	6.30167e+06	5.22041e+06	5.84939e+06	6.19241e+06	8.50148e+06	7.68893e+06	9.12119e+06	7.35797e+06	8.72736e+06	5.08588e+06		High	High	High	High	Not Found	High	High	High	High	High	High	High	High	High	Not Found	Not Found	High	3.296e-05	0.0001411	3.32
FALSE	High	[K].FGTINIVHPK.[L]	1xTMTpro [K10]; 1xTMTpro [N-Term]	FALSE	0.00111947	8.1279e-05	1	1	1	Q9Y617	Q9Y617 [118-127]		0	1734.06	3.70594e+06	3.41161e+06	3.33228e+06	6.42554e+06	2.94143e+06	3.35738e+06	3.61392e+06	6.89601e+06	4.90427e+06	6.10844e+06	4.68431e+06	5.08554e+06	3.80265e+06		High	High	High	High	High	High	High	High	High	High	High	High	High	High	Not Found	Not Found	High	6.501e-05	0.0007156	3.25
FALSE	High	[K].SQTIYEIIDNSQGFYVCPVEPQNR.[S]	1xCarbamidomethyl [C17]; 1xDeamidated [Q12]	FALSE	7.8747e-06	9.3883e-06	1	1	1	Q9Y617	Q9Y617 [275-298]		0	2858.33														No Quan Labels	High	High	High	High	Not Found	High	High	High	High	High	High	High	High	High	Not Found	Not Found	High	1.084e-05	7.535e-06	4.04
FALSE	High	[K].KFGTINIVHPK.[L]	2xTMTpro [K1; K11]	FALSE	0.00298312	0.00034506	1	1	1	Q9Y617	Q9Y617 [117-127]		1	1862.15	1.27217e+06	1.33812e+06	1.19051e+06	707811	1.28578e+06	1.32501e+06	1.84621e+06	1.37785e+06	2.12706e+06	1.8935e+06	2.05826e+06	2.09728e+06	1.27386e+06		High	High	High	High	Not Found	High	High	High	High	High	High	High	High	High	Not Found	Not Found	High	0.0002316	0.001891	3.18
FALSE	High	[R].ELLAVPDNYK.[V]	1xTMTpro [K10]	FALSE	0.0135108	0.0012498	1	1	2	Q9Y617	Q9Y617 [62-71]		0	1465.82	1.18388e+06	1.18054e+06	1.26364e+06	839914	1.15478e+06	1.28308e+06	1.22209e+06	717385	1.28804e+06	1.14737e+06	1.33758e+06	1.31277e+06	952232		High	High	High	High	Not Found	High	High	High	High	High	High	High	High	High	Not Found	Not Found	High	0.0008357	0.00857	2.51
[truncated: 137,684 more rows]
