# Supplementary material for: Cell-type-resolved quantitative proteomics map of interferon response against SARS-CoV-2
Source: iScience. 2021 Apr 20;24(5):102420. doi: 10.1016/j.isci.2021.102420 (PMC8056843; doi:10.1016/j.isci.2021.102420)
Supplement: Table S5. 293FT and Huh7 TMTpro raw protein groups abundances, related to figure 3 — Master protein list calculated from peptide identifications. Each entry contains raw abundances for quantification across the samples. All entries were considered with 1% FDR. [file mmc3.xlsx]

## Sheet: Proteins
Checked	Protein FDR Confidence: Combined	Master	Accession	Description	Exp. q-value: Combined	Contaminant	Sum PEP Score	Coverage [%]	# Peptides	# PSMs	# Unique Peptides	# AAs	MW [kDa]	calc. pI	Score Sequest HT: Sequest HT	# Peptides (by Search Engine): Sequest HT	Biological Process	Cellular Component	Molecular Function	Pfam IDs	Entrez Gene ID	Ensembl Gene ID	Gene Symbol	Chromosome	Reactome Pathways	KEGG Pathways	WikiPathways	# Protein Pathway Groups	Abundance: F4: 126, Sample, 293FT, Mock, R1	Abundance: F4: 127N, Sample, 293FT, SARS-CoV-2, R1	Abundance: F4: 127C, Sample, 293FT, Mock, R2	Abundance: F4: 128N, Sample, 293FT, SARS-CoV-2, R2	Abundance: F4: 129N, Sample, 293FT, Mock, R3	Abundance: F4: 129C, Sample, 293FT, SARS-CoV-2, R3	Abundance: F4: 130N, Sample, Huh7, Mock, R1	Abundance: F4: 130C, Sample, Huh7, SARS-CoV-2, R1	Abundance: F4: 131N, Sample, Huh7, Mock, R2	Abundance: F4: 131C, Sample, Huh7, SARS-CoV-2, R2	Abundance: F4: 132N, Sample, Huh7, Mock, R3	Abundance: F4: 132C, Sample, Huh7, SARS-CoV-2, R3	Abundance: F4: 133N, Sample, Pool, Pool, Pool	Found in Sample: [S49] F4: 126, Sample, 293FT, Mock, R1	Found in Sample: [S50] F4: 127N, Sample, 293FT, SARS-CoV-2, R1	Found in Sample: [S51] F4: 127C, Sample, 293FT, Mock, R2	Found in Sample: [S52] F4: 128N, Sample, 293FT, SARS-CoV-2, R2	Found in Sample: [S53] F4: 128C, Sample, Empty, Empty, Empty	Found in Sample: [S54] F4: 129N, Sample, 293FT, Mock, R3	Found in Sample: [S55] F4: 129C, Sample, 293FT, SARS-CoV-2, R3	Found in Sample: [S56] F4: 130N, Sample, Huh7, Mock, R1
FALSE	High	Master Protein	Q9H2B4	Sulfate anion transporter 1 OS=Homo sapiens OX=9606 GN=SLC26A1 PE=1 SV=2	0	FALSE	21.356	8	2	4	2	701	75	8.1	22.59	2	cellular homeostasis;metabolic process;transport	membrane	transporter activity	Pf00916, Pf01740, Pf13466, Pf13792	10861	ENSG00000145217.13	SLC26A1	4	Transport and synthesis of PAPS; Multifunctional anion exchangers			11	102294	89048.8	92874.5	116807	99116.8	102516	256130	323775	293452	320819	278103	292468	152434	High	High	High	High	Not Found	High	High	High
FALSE	High	Master Protein	Q96H79	Zinc finger CCCH-type antiviral protein 1-like OS=Homo sapiens OX=9606 GN=ZC3HAV1L PE=1 SV=2	0	FALSE	86.005	47	7	22	7	300	32.9	8.13	78.74	7		cytosol	metal ion binding		92092	ENSG00000146858.7	ZC3HAV1L	7				0	5.60473e+06	4.86408e+06	4.51246e+06	5.72939e+06	4.97172e+06	5.41969e+06	6.14107e+06	6.79296e+06	7.24641e+06	7.56558e+06	6.85772e+06	7.20093e+06	5.54267e+06	High	High	High	High	High	High	High	High
FALSE	High	Master Protein	O75569	Interferon-inducible double-stranded RNA-dependent protein kinase activator A OS=Homo sapiens OX=9606 GN=PRKRA PE=1 SV=1	0	FALSE	62.7	34	9	17	9	313	34.4	8.41	58.64	9	metabolic process;regulation of biological process;response to stimulus	cytoplasm;cytosol;membrane	enzyme regulator activity;protein binding;RNA binding	Pf00035, Pf14709	8575	ENSG00000180228.12	PRKRA	2	MicroRNA (miRNA) biogenesis; Small interfering RNA (siRNA) biogenesis			4	2.31188e+07	2.16118e+07	2.08167e+07	2.47792e+07	1.96196e+07	2.05445e+07	1.72557e+07	2.21719e+07	2.0407e+07	2.21048e+07	1.92897e+07	2.12219e+07	2.20239e+07	High	High	High	High	High	High	High	High
FALSE	High	Master Protein	Q8N2H4	Protein SYS1 homolog OS=Homo sapiens OX=9606 GN=SYS1 PE=1 SV=1	0	FALSE	17.661	20	2	3	2	156	17.6	7.72	14.73	2	cell organization and biogenesis;transport	cytosol;Golgi;membrane		Pf09801	90196	ENSG00000204070.9	SYS1	20	Retrograde transport at the Trans-Golgi-Network			4	969778	880893	934402	1.0651e+06	878863	926301	1.51884e+06	1.76755e+06	1.75736e+06	1.88097e+06	1.68621e+06	1.7965e+06	1.43677e+06	High	High	High	High	Not Found	High	High	High
FALSE	High	Master Protein	Q8TAV0	Protein FAM76A OS=Homo sapiens OX=9606 GN=FAM76A PE=2 SV=1	0	FALSE	13.476	18	5	7	4	307	35	9.19	17.4	5					199870	ENSG00000009780.15	FAM76A	1				0	1.81591e+06	1.79537e+06	1.73742e+06	2.00085e+06	1.6262e+06	1.64564e+06	888448	1.23188e+06	1.09642e+06	1.22345e+06	1.03472e+06	1.15287e+06	1.26461e+06	High	High	High	High	Not Found	High	High	High
FALSE	High	Master Protein	Q9Y4D7	Plexin-D1 OS=Homo sapiens OX=9606 GN=PLXND1 PE=1 SV=3	0	FALSE	53.439	10	13	18	13	1925	211.9	7.15	50.87	13	cell organization and biogenesis;cellular component movement;development;regulation of biological process;response to stimulus	membrane	protein binding;receptor activity;signal transducer activity	Pf01403, Pf01437, Pf01833, Pf08337	23129	ENSG00000004399.12	PLXND1	3	Other semaphorin interactions			4	2.44508e+06	2.76204e+06	2.1534e+06	2.48643e+06	2.32933e+06	2.58926e+06	6.08595e+06	6.65571e+06	6.10795e+06	6.2178e+06	6.00064e+06	5.95836e+06	3.17271e+06	High	High	High	High	High	High	High	High
FALSE	High	Master Protein	P30281	G1/S-specific cyclin-D3 OS=Homo sapiens OX=9606 GN=CCND3 PE=1 SV=2	0.006	FALSE	3.992	7	1	1	1	292	32.5	7.06	3.69	1	cell division;cell proliferation;regulation of biological process;response to stimulus	cytoplasm;cytosol;membrane;nucleus	catalytic activity;protein binding	Pf00134, Pf02984	896	ENSG00000112576.12	CCND3	6	Transcriptional regulation of white adipocyte differentiation; Regulation of RUNX1 Expression and Activity; Cyclin D associated events in G1; MAPK6/MAPK4 signaling	Viral carcinogenesis; Hippo signaling pathway; HTLV-I infection; Wnt signaling pathway; Focal adhesion; Jak-STAT signaling pathway; p53 signaling pathway; Measles; Cell cycle; PI3K-Akt signaling pathway	miRNA Regulation of DNA Damage Response; miRNAs involved in DNA damage response; Cell Cycle; Human Thyroid Stimulating Hormone (TSH) signaling pathway; Retinoblastoma (RB) in Cancer; Focal Adhesion; Overview of nanoparticle effects; Wnt Signaling Pathway and Pluripotency; Wnt Signaling Pathway; G1 to S cell cycle control; DNA Damage Response; DNA Damage Response (only ATM dependent)	37	232829	238291	247194	216278	208827	211630	178870	206025	166769	208417	173311	192727	232364	High	High	High	High	Not Found	High	High	High
FALSE	High	Master Protein	Q8IZ52	Chondroitin sulfate synthase 2 OS=Homo sapiens OX=9606 GN=CHPF PE=1 SV=2	0	FALSE	20.047	8	6	6	6	775	85.4	6.93	18.26	6	metabolic process	cytoplasm;cytosol;Golgi;membrane;mitochondrion;organelle lumen	catalytic activity;metal ion binding;protein binding	Pf02434, Pf05679	79586	ENSG00000123989.13	CHPF	2	Chondroitin sulfate biosynthesis	Metabolic pathways; Glycosaminoglycan biosynthesis - chondroitin sulfate / dermatan sulfate		7	933458	799000	831257	974092	791606	819013	982641	1.21074e+06	1.02283e+06	1.10782e+06	1.03154e+06	1.08991e+06	970160	High	High	High	High	Not Found	High	High	High
FALSE	High	Master Protein	O60869	Endothelial differentiation-related factor 1 OS=Homo sapiens OX=9606 GN=EDF1 PE=1 SV=1	0	FALSE	58.841	58	12	25	12	148	16.4	9.95	81.63	12	cell differentiation;development;metabolic process;regulation of biological process	cytoplasm;cytosol;nucleus	catalytic activity;DNA binding;protein binding;RNA binding	Pf01381, Pf08523, Pf12844, Pf13560	8721	ENSG00000107223.12	EDF1	9				0	1.54476e+08	1.47304e+08	1.25708e+08	1.9542e+08	1.38281e+08	1.46859e+08	5.87909e+07	7.73035e+07	7.1235e+07	8.07221e+07	6.66145e+07	7.47861e+07	9.50905e+07	High	High	High	High	High	High	High	High
FALSE	High	Master Protein	Q7Z3T8	Zinc finger FYVE domain-containing protein 16 OS=Homo sapiens OX=9606 GN=ZFYVE16 PE=1 SV=3	0	FALSE	88.357	22	19	29	19	1539	168.8	4.82	72.59	19	cell organization and biogenesis;regulation of biological process;response to stimulus;transport	cytoplasm;cytosol;endosome;membrane	metal ion binding;protein binding;transporter activity	Pf01363, Pf11951, Pf11979	9765	ENSG00000039319.16	ZFYVE16	5	Signaling by BMP	Endocytosis; TGF-beta signaling pathway	TGF-beta Signaling Pathway	6	1.11495e+07	1.09908e+07	1.08268e+07	1.22639e+07	1.01518e+07	1.07414e+07	6.55362e+06	8.30677e+06	8.11694e+06	9.04569e+06	7.39117e+06	8.05608e+06	8.51007e+06	High	High	High	High	High	High	High	High
FALSE	High	Master Protein	A6NHR9	Structural maintenance of chromosomes flexible hinge domain-containing protein 1 OS=Homo sapiens OX=9606 GN=SMCHD1 PE=1 SV=2	0	FALSE	314.67	36	57	91	57	2005	226.2	7.3	325.74	57	cell organization and biogenesis;regulation of biological process	chromosome	catalytic activity;nucleotide binding;protein binding	Pf06470, Pf13589	23347	ENSG00000101596.14	SMCHD1	18				0	8.64613e+07	8.08634e+07	7.75193e+07	1.01148e+08	7.49407e+07	8.01782e+07	9.04932e+07	1.19617e+08	1.03117e+08	1.20036e+08	9.81567e+07	1.12713e+08	9.64415e+07	High	High	High	High	High	High	High	High
FALSE	High	Master Protein	P02679	Fibrinogen gamma chain OS=Homo sapiens OX=9606 GN=FGG PE=1 SV=3	0	FALSE	191.3	71	24	57	24	453	51.5	5.62	224.46	24	cell organization and biogenesis;coagulation;metabolic process;regulation of biological process;response to stimulus;transport	cell surface;cytoplasm;extracellular;membrane;organelle lumen	catalytic activity;metal ion binding;protein binding;structural molecule activity	Pf00147, Pf08317, Pf08702, Pf15397	2266	ENSG00000171557.16	FGG	4	Post-translational protein phosphorylation; Integrin cell surface interactions; Regulation of Insulin-like Growth Factor (IGF) transport and uptake by Insulin-like Growth Factor Binding Proteins (IGFBPs); Signaling by BRAF and RAF fusions; MAP2K and MAPK activation; GRB2:SOS provides linkage to MAPK signaling for Integrins ; Signaling by RAS mutants; Signaling by high-kinase activity BRAF mutants…	Complement and coagulation cascades; Staphylococcus aureus infection; Platelet activation	Blood Clotting Cascade; VEGFA-VEGFR2 Signaling Pathway	42	3.10557e+07	2.92678e+07	2.92966e+07	3.59464e+07	2.8745e+07	3.07799e+07	2.1376e+08	2.57004e+08	2.16757e+08	2.30154e+08	2.02102e+08	2.32246e+08	7.74242e+07	High	High	High	High	High	High	High	High
FALSE	High	Master Protein	P15848	Arylsulfatase B OS=Homo sapiens OX=9606 GN=ARSB PE=1 SV=1	0	FALSE	34.022	20	8	10	8	533	59.6	8.21	34.47	8	cell organization and biogenesis;cellular component movement;metabolic process;regulation of biological process;response to stimulus;transport	cell surface;endoplasmic reticulum;extracellular;Golgi;mitochondrion;organelle lumen;vacuole	catalytic activity;metal ion binding	Pf00884, Pf14707	411	ENSG00000113273.15	ARSB	5	MPS VI - Maroteaux-Lamy syndrome; Neutrophil degranulation; CS/DS degradation; The activation of arylsulfatases; Glycosphingolipid metabolism	Lysosome; Glycosaminoglycan degradation; Metabolic pathways		23	8.5797e+06	7.84866e+06	7.44202e+06	1.06731e+07	7.47447e+06	8.00134e+06	1.13075e+07	1.35873e+07	1.22283e+07	1.28966e+07	1.15942e+07	1.21736e+07	8.85917e+06	High	High	High	High	High	High	High	High
FALSE	High	Master Protein	Q9UQB8	Brain-specific angiogenesis inhibitor 1-associated protein 2 OS=Homo sapiens OX=9606 GN=BAIAP2 PE=1 SV=1	0	FALSE	56.789	28	13	19	13	552	60.8	8.9	57.45	13	cell differentiation;cell organization and biogenesis;regulation of biological process;response to stimulus	cytoplasm;cytoskeleton;cytosol;endoplasmic reticulum;Golgi;membrane	protein binding	Pf00018, Pf07653, Pf08397, Pf14604	10458	ENSG00000175866.15	BAIAP2	17	Regulation of actin dynamics for phagocytic cup formation; VEGFA-VEGFR2 Pathway; RHO GTPases Activate WASPs and WAVEs	Adherens junction; Regulation of actin cytoskeleton	Regulation of Actin Cytoskeleton	14	2.4745e+07	2.26003e+07	2.16855e+07	2.68923e+07	2.19912e+07	2.38667e+07	1.25975e+07	1.5642e+07	1.47535e+07	1.72423e+07	1.42278e+07	1.56505e+07	2.79785e+07	High	High	High	High	High	High	High	High
FALSE	High	Master Protein	P12081	Histidine--tRNA ligase, cytoplasmic OS=Homo sapiens OX=9606 GN=HARS1 PE=1 SV=2	0	FALSE	221.658	63	29	76	23	509	57.4	5.88	261.06	29	cell organization and biogenesis;metabolic process	cytoplasm;cytosol;mitochondrion	catalytic activity;nucleotide binding;protein binding	Pf00458, Pf00587, Pf03129, Pf13393	3035	ENSG00000170445.12	HARS	5	Cytosolic tRNA aminoacylation	Aminoacyl-tRNA biosynthesis	Allograft Rejection	6	1.03662e+08	1.01404e+08	9.0897e+07	1.11265e+08	9.13337e+07	9.51519e+07	3.30522e+07	4.66927e+07	4.46037e+07	4.97184e+07	4.07754e+07	4.62226e+07	6.40852e+07	High	High	High	High	High	High	High	High
FALSE	High	Master Protein	Q96EK6	Glucosamine 6-phosphate N-acetyltransferase OS=Homo sapiens OX=9606 GN=GNPNAT1 PE=1 SV=1	0	FALSE	56.937	61	8	20	8	184	20.7	7.99	64.96	8	metabolic process	cytosol;endosome;Golgi;membrane	catalytic activity;protein binding	Pf00583, Pf13508	64841	ENSG00000100522.8	GNPNAT1	14	Synthesis of UDP-N-acetyl-glucosamine	Amino sugar and nucleotide sugar metabolism		7	1.2267e+07	1.1959e+07	1.1608e+07	1.39692e+07	1.14117e+07	1.17789e+07	8.15327e+06	9.54554e+06	9.86095e+06	1.05224e+07	9.26184e+06	9.66388e+06	1.02325e+07	High	High	High	High	High	High	High	High
FALSE	High	Master Protein	Q8N766	ER membrane protein complex subunit 1 OS=Homo sapiens OX=9606 GN=EMC1 PE=1 SV=1	0	FALSE	314.967	47	37	97	37	993	111.7	7.66	378.47	37	metabolic process	endoplasmic reticulum;membrane		Pf07774, Pf13360	23065	ENSG00000127463.13	EMC1	1				0	8.85766e+07	7.69207e+07	8.01347e+07	1.02777e+08	7.73139e+07	8.00558e+07	7.09036e+07	9.13703e+07	7.83016e+07	8.34319e+07	7.39902e+07	7.815e+07	6.91048e+07	High	High	High	High	High	High	High	High
FALSE	High	Master Protein	P08237	ATP-dependent 6-phosphofructokinase, muscle type OS=Homo sapiens OX=9606 GN=PFKM PE=1 SV=2	0	FALSE	224.676	50	26	53	23	780	85.1	7.99	213.46	26	cell organization and biogenesis;cellular homeostasis;metabolic process;regulation of biological process	cytoplasm;cytosol;membrane;nucleus	catalytic activity;metal ion binding;nucleotide binding;protein binding	Pf00365	5213	ENSG00000152556.15	PFKM	12	Glycolysis	Central carbon metabolism in cancer; Carbon metabolism; Galactose metabolism; Fructose and mannose metabolism; Pentose phosphate pathway; AMPK signaling pathway; Glycolysis / Gluconeogenesis; RNA degradation; Biosynthesis of amino acids; Metabolic pathways	Insulin Signaling; Glycolysis and Gluconeogenesis	16	5.00526e+07	4.90776e+07	4.72225e+07	5.9023e+07	4.55012e+07	4.62179e+07	5.34167e+07	6.79011e+07	6.6699e+07	6.69592e+07	6.01258e+07	6.29922e+07	5.02116e+07	High	High	High	High	High	High	High	High
FALSE	High	Master Protein	Q8WXE1	ATR-interacting protein OS=Homo sapiens OX=9606 GN=ATRIP PE=1 SV=1	0	FALSE	12.458	11	5	5	5	791	85.8	6.32	8.2	5	metabolic process;regulation of biological process;response to stimulus	nucleus	catalytic activity;protein binding	Pf01920	84126	ENSG00000164053.19	ATRIP	3	G2/M DNA damage checkpoint; Activation of ATR in response to replication stress; Presynaptic phase of homologous DNA pairing and strand exchange; Processing of DNA double-strand break ends; HDR through Single Strand Annealing (SSA); Regulation of TP53 Activity through Phosphorylation; Fanconi Anemia Pathway	Fanconi anemia pathway	miRNA Regulation of DNA Damage Response; DNA Damage Response	24	1.5638e+06	1.43855e+06	1.54209e+06	1.76996e+06	1.43035e+06	1.39792e+06	1.11582e+06	1.27078e+06	1.25929e+06	1.4482e+06	1.21178e+06	1.32941e+06	1.4136e+06	High	High	High	High	High	High	High	High
FALSE	High	Master Protein	P30626	Sorcin OS=Homo sapiens OX=9606 GN=SRI PE=1 SV=1	0	FALSE	89.42	56	11	38	11	198	21.7	5.59	102.18	11	metabolic process;regulation of biological process;response to stimulus;transport	cytoplasm;cytosol;endoplasmic reticulum;membrane;mitochondrion	catalytic activity;metal ion binding;protein binding	Pf13405, Pf13499, Pf13833	6717	ENSG00000075142.13	SRI	7	Ion homeostasis; Sodium/Calcium exchangers; Ion transport by P-type ATPases; Reduction of cytosolic Ca++ levels; Stimuli-sensing channels			14	5.25446e+07	4.97684e+07	4.74056e+07	6.11235e+07	4.45338e+07	4.66543e+07	3.11013e+07	3.95497e+07	3.7064e+07	4.1362e+07	3.48135e+07	3.80771e+07	4.17375e+07	High	High	High	High	High	High	High	High
FALSE	High	Master Protein	Q96DE0	U8 snoRNA-decapping enzyme OS=Homo sapiens OX=9606 GN=NUDT16 PE=1 SV=2	0	FALSE	59.254	57	9	15	8	195	21.3	6.89	57.07	9	metabolic process;regulation of biological process	cytoplasm;nucleus	catalytic activity;metal ion binding;nucleotide binding;protein binding;RNA binding		131870	ENSG00000198585.11	NUDT16	3	Phosphate bond hydrolysis by NUDT proteins	Purine metabolism; RNA degradation		7	9.29459e+06	9.16195e+06	8.45264e+06	1.03963e+07	7.87384e+06	8.77623e+06	5.44447e+06	7.27182e+06	6.71338e+06	7.4476e+06	6.47737e+06	6.97427e+06	7.54636e+06	High	High	High	High	Not Found	High	High	High
FALSE	High	Master Protein	Q6ZN04	RNA-binding protein MEX3B OS=Homo sapiens OX=9606 GN=MEX3B PE=1 SV=1	0	FALSE	19.252	13	4	4	2	569	58.8	6.9	18.34	4	metabolic process	cytoplasm;cytosol;nucleus	metal ion binding;protein binding;RNA binding	Pf00013, Pf13920, Pf13923, Pf14634, Pf15227	84206	ENSG00000183496.5	MEX3B	15				0	2.27068e+06	2.07992e+06	1.99196e+06	2.65488e+06	1.90343e+06	1.95681e+06	552021	704347	677096	832702	595976	707197	1.28248e+06	High	High	High	High	High	High	High	High
FALSE	High	Master Protein	Q6P1N0	Coiled-coil and C2 domain-containing protein 1A OS=Homo sapiens OX=9606 GN=CC2D1A PE=1 SV=1	0	FALSE	87.856	25	16	26	16	951	104	8.09	84.82	16	metabolic process;regulation of biological process;response to stimulus	cytoplasm;cytoskeleton;cytosol;membrane;nucleus	DNA binding;protein binding;signal transducer activity	Pf00168	54862	ENSG00000132024.17	CC2D1A	19			Sudden Infant Death Syndrome (SIDS) Susceptibility Pathways	1	1.36415e+07	1.33647e+07	1.27668e+07	1.56053e+07	1.22829e+07	1.26384e+07	6.22433e+06	7.56153e+06	7.45402e+06	8.06891e+06	6.74611e+06	7.6396e+06	1.05001e+07	High	High	High	High	High	High	High	High
FALSE	High	Master Protein	Q99828	Calcium and integrin-binding protein 1 OS=Homo sapiens OX=9606 GN=CIB1 PE=1 SV=4	0	FALSE	17.119	31	5	5	5	191	21.7	4.78	17.24	5	cell death;cell differentiation;cell division;cell organization and biogenesis;metabolic process;regulation of biological process;response to stimulus	cytoplasm;cytoskeleton;endoplasmic reticulum;Golgi;membrane;nucleus	enzyme regulator activity;metal ion binding;protein binding	Pf13499, Pf13833	10519	ENSG00000185043.10	CIB1	15				0	1.71435e+06	1.55748e+06	1.5613e+06	1.86363e+06	1.50382e+06	1.72367e+06	3.00939e+06	3.68455e+06	3.28203e+06	3.72105e+06	3.1822e+06	3.61658e+06	2.46174e+06	High	High	High	High	Not Found	High	High	High
FALSE	High	Master Protein	Q9BSM1	Polycomb group RING finger protein 1 OS=Homo sapiens OX=9606 GN=PCGF1 PE=1 SV=2	0.001	FALSE	8.057	4	1	2	1	259	30.3	8.91	6.32	1	cell organization and biogenesis;metabolic process;regulation of biological process	nucleus	metal ion binding;protein binding	Pf00097, Pf11789, Pf12678, Pf13639, Pf13923, Pf14634	84759	ENSG00000115289.13	PCGF1	2		Signaling pathways regulating pluripotency of stem cells		1	421069	414517	456382	486641	399881	423760	274098	296968	295563	303480	284339	319962	291822	High	High	High	High	Not Found	High	High	High
FALSE	High	Master Protein	Q8TEP8	Centrosomal protein of 192 kDa OS=Homo sapiens OX=9606 GN=CEP192 PE=1 SV=3	0	FALSE	59.196	8	12	13	12	2537	278.9	5.48	48.43	12												0	2.19627e+06	2.02694e+06	2.07226e+06	2.22287e+06	1.94774e+06	2.08474e+06	2.44328e+06	2.99682e+06	2.48006e+06	2.76014e+06	2.32298e+06	2.50361e+06	2.19735e+06	High	High	High	High	High	High	High	High
FALSE	High	Master Protein	Q70CQ4	Ubiquitin carboxyl-terminal hydrolase 31 OS=Homo sapiens OX=9606 GN=USP31 PE=2 SV=2	0.006	FALSE	3.964	1	1	1	1	1352	146.6	9.22	4.23	1	metabolic process	nucleus	catalytic activity	Pf00443, Pf13423	57478	ENSG00000103404.14	USP31	16				0	204583	187569	178549	273348	181114	170427	228423	308507	249074	278434	217992	251039	217992	High	High	High	High	High	High	High	High
FALSE	High	Master Protein	Q02218	2-oxoglutarate dehydrogenase, mitochondrial OS=Homo sapiens OX=9606 GN=OGDH PE=1 SV=3	0	FALSE	310.681	48	44	96	38	1023	115.9	6.86	348.51	44	cellular component movement;metabolic process	cytosol;membrane;mitochondrion;organelle lumen	catalytic activity;metal ion binding;protein binding	Pf00676, Pf02779	4967	ENSG00000105953.14	OGDH	7	Lysine catabolism; Glyoxylate metabolism and glycine degradation; Citric acid cycle (TCA cycle)	Citrate cycle (TCA cycle); Carbon metabolism; Lysine degradation; Metabolic pathways; Tryptophan metabolism	TCA Cycle and Deficiency of Pyruvate Dehydrogenase complex (PDHc); Amino Acid metabolism; Tryptophan metabolism; TCA Cycle	17	8.45688e+07	7.2305e+07	7.50097e+07	9.59162e+07	7.28893e+07	7.4598e+07	9.3678e+07	1.12658e+08	9.64853e+07	9.6308e+07	8.87157e+07	9.67128e+07	9.56226e+07	High	High	High	High	High	High	High	High
FALSE	High	Master Protein	Q9HCU5	Prolactin regulatory element-binding protein OS=Homo sapiens OX=9606 GN=PREB PE=1 SV=2	0	FALSE	126.46	55	15	32	15	417	45.4	7.88	136.16	15	cell organization and biogenesis;metabolic process;regulation of biological process;transport	endoplasmic reticulum;membrane;nucleus	DNA binding;enzyme regulator activity;protein binding	Pf00400	10113	ENSG00000138073.13	PREB	2	XBP1(S) activates chaperone genes; Cargo concentration in the ER; COPII (Coat Protein 2) Mediated Vesicle Transport	Protein processing in endoplasmic reticulum		13	3.14917e+07	2.81459e+07	2.77739e+07	3.71703e+07	2.86132e+07	2.94019e+07	2.99569e+07	3.47746e+07	3.2137e+07	3.21526e+07	2.83314e+07	3.11313e+07	2.92747e+07	High	High	High	High	High	High	High	High
FALSE	High	Master Protein	Q9BSY9	Deubiquitinase DESI2 OS=Homo sapiens OX=9606 GN=DESI2 PE=1 SV=1	0	FALSE	23.538	46	3	5	3	194	21.4	4.92	20.42	3	metabolic process	cytoplasm	catalytic activity	Pf05903	51029	ENSG00000121644.18	DESI2	1				0	514336	481723	514058	509012	546084	469442	484830	616044	592339	566875	493584	566730	331823	High	High	High	High	Not Found	High	High	High
FALSE	High	Master Protein	O95825	Quinone oxidoreductase-like protein 1 OS=Homo sapiens OX=9606 GN=CRYZL1 PE=1 SV=2	0	FALSE	43.57	32	8	11	8	349	38.7	5.78	40.49	8	metabolic process	cytosol	catalytic activity;nucleotide binding	Pf00107	9946	ENSG00000205758.11	CRYZL1	21				0	1.14482e+07	1.07202e+07	1.07094e+07	1.33113e+07	9.83083e+06	1.04939e+07	4.90725e+06	6.67291e+06	6.23001e+06	7.16584e+06	5.8135e+06	6.53431e+06	8.74737e+06	High	High	High	High	High	High	High	High
FALSE	High	Master Protein	Q9UL03	Integrator complex subunit 6 OS=Homo sapiens OX=9606 GN=INTS6 PE=1 SV=1	0	FALSE	55.361	21	13	17	13	887	100.3	8.62	49.41	13	metabolic process;regulation of biological process;response to stimulus	cytoskeleton;nucleus	protein binding;receptor activity;signal transducer activity	Pf00092, Pf13519, Pf15300	26512	ENSG00000102786.14	INTS6	13	RNA polymerase II transcribes snRNA genes			3	6.1988e+06	5.76174e+06	5.76909e+06	7.07342e+06	5.86922e+06	5.84707e+06	6.84802e+06	7.99357e+06	7.30797e+06	8.08353e+06	7.12521e+06	7.67827e+06	6.69958e+06	High	High	High	High	High	High	High	High
FALSE	High	Master Protein	Q10469	Alpha-1,6-mannosyl-glycoprotein 2-beta-N-acetylglucosaminyltransferase OS=Homo sapiens OX=9606 GN=MGAT2 PE=1 SV=1	0	FALSE	45.745	32	12	15	12	447	51.5	8.76	48.57	12	metabolic process	Golgi;membrane	catalytic activity	Pf05060	4247	ENSG00000168282.5	MGAT2	14	Defective MGAT2 causes MGAT2-CDG (CDG-2a); Reactions specific to the complex N-glycan synthesis pathway	N-Glycan biosynthesis; Metabolic pathways		12	9.40214e+06	7.94914e+06	8.58995e+06	1.04474e+07	8.34405e+06	8.86383e+06	8.86785e+06	1.06206e+07	9.62649e+06	9.79103e+06	8.74259e+06	9.38493e+06	9.17643e+06	High	High	High	High	High	High	High	High
FALSE	High	Master Protein	Q7Z6J0	E3 ubiquitin-protein ligase SH3RF1 OS=Homo sapiens OX=9606 GN=SH3RF1 PE=1 SV=2	0	FALSE	12.804	6	3	3	3	888	93.1	8.54	8.14	3	cell death;metabolic process;regulation of biological process	cytoplasm;cytosol;Golgi	catalytic activity;metal ion binding;protein binding	Pf00018, Pf00097, Pf07653, Pf13445, Pf13639, Pf13920, Pf13923, Pf14570, Pf14604, Pf14634, Pf15227	57630	ENSG00000154447.14	SH3RF1	4	Antigen processing: Ubiquitination & Proteasome degradation		G13 Signaling Pathway	5	354740	374524	371040	436951	334964	346512	196833	261818	226781	264583	219492	215748	241569	High	High	High	High	Not Found	High	High	High
FALSE	High	Master Protein	Q96RY7	Intraflagellar transport protein 140 homolog OS=Homo sapiens OX=9606 GN=IFT140 PE=1 SV=1	0.002	FALSE	6.054	2	2	2	2	1462	165.1	6.04	6.24	2	cell organization and biogenesis;cellular component movement;regulation of biological process;transport	cytoplasm;cytoskeleton	protein binding	Pf04097, Pf13608	9742	ENSG00000187535.13	IFT140	16	Hedgehog 'off' state; Intraflagellar transport			6	799940	687093	697589	922420	613638	712048	425242	480361	460015	495403	437117	458558	464161	High	High	High	High	Not Found	High	High	High
FALSE	High	Master Protein	P45984	Mitogen-activated protein kinase 9 OS=Homo sapiens OX=9606 GN=MAPK9 PE=1 SV=2	0	FALSE	18.262	18	6	7	5	424	48.1	5.63	19.89	6	metabolic process;regulation of biological process;response to stimulus	cytoplasm;cytosol;mitochondrion;nucleus	catalytic activity;nucleotide binding;protein binding;signal transducer activity	Pf00069, Pf01636, Pf07714, Pf14531	5601	ENSG00000050748.17	MAPK9	5	FCERI mediated MAPK activation; Activated TLR4 signalling; JNK (c-Jun kinases) phosphorylation and activation mediated by activated human TAK1; Activation of the AP-1 family of transcription factors; Oxidative Stress Induced Senescence	Dopaminergic synapse; Chagas disease (American trypanosomiasis); Th1 and Th2 cell differentiation; T cell receptor signaling pathway; TNF signaling pathway; NOD-like receptor signaling pathway; Osteoclast differentiation; Hepatitis B; Insulin signaling pathway; Pancreatic cancer; FoxO signaling pathway; Prolactin signaling pathway; Epstein-Barr virus infection; Neurotrophin signaling pathway; Pro…	Regulation of toll-like receptor signaling pathway; IL-1 signaling pathway; RANKL/RANK (Receptor activator of NFKB (ligand)) Signaling Pathway; TNF related weak inducer of apoptosis (TWEAK) Signaling Pathway; Prolactin Signaling Pathway; B Cell Receptor Signaling Pathway; TNF alpha Signaling Pathway; AGE/RAGE pathway; Corticotropin-releasing hormone signaling pathway; Oncostatin M Signaling Pathw…	115	3.35828e+06	3.35261e+06	3.09788e+06	3.53092e+06	2.93988e+06	2.99212e+06	2.11829e+06	2.5866e+06	2.4951e+06	2.91048e+06	2.41782e+06	2.6633e+06	3.21283e+06	High	High	High	High	High	High	High	High
FALSE	High	Master Protein	Q9UL33	Trafficking protein particle complex subunit 2-like protein OS=Homo sapiens OX=9606 GN=TRAPPC2L PE=1 SV=1	0	FALSE	16.148	23	3	7	3	140	16.1	6.77	22.87	3	cell organization and biogenesis;transport	cytoplasm;cytosol;endoplasmic reticulum;Golgi;membrane	protein binding	Pf04099, Pf04628	51693	ENSG00000167515.10	TRAPPC2L	16	RAB GEFs exchange GTP for GDP on RABs; COPII (Coat Protein 2) Mediated Vesicle Transport			10	7.91125e+06	7.36875e+06	7.03713e+06	9.76545e+06	6.91749e+06	7.3563e+06	3.99241e+06	4.81888e+06	4.43989e+06	4.99713e+06	4.265e+06	4.59925e+06	6.24081e+06	High	High	High	High	Not Found	High	High	High
FALSE	High	Master Protein	Q9NYM9	BET1-like protein OS=Homo sapiens OX=9606 GN=BET1L PE=1 SV=1	0	FALSE	23.951	55	5	7	5	111	12.4	8.16	31.46	5	cell organization and biogenesis;regulation of biological process;transport	cytosol;endosome;Golgi;membrane	protein binding	Pf05739	51272	ENSG00000177951.17	BET1L	11	COPI-mediated anterograde transport; Intra-Golgi traffic	SNARE interactions in vesicular transport		11	5.96699e+06	5.59614e+06	5.47521e+06	7.39361e+06	4.98387e+06	5.15327e+06	8.69876e+06	1.14492e+07	9.16334e+06	1.07842e+07	8.82589e+06	9.76552e+06	7.6796e+06	High	High	High	High	High	High	High	High
FALSE	High	Master Protein	A8MW92	PHD finger protein 20-like protein 1 OS=Homo sapiens OX=9606 GN=PHF20L1 PE=1 SV=2	0	FALSE	12.968	4	4	7	4	1017	114.9	6.83	9.93	4	regulation of biological process	nucleus	metal ion binding;protein binding	Pf00628, Pf11717, Pf12618, Pf15057	51105	ENSG00000129292.20	PHF20L1	8				0	806977	749690	740581	802129	723044	861909	718163	759140	762345	850122	748353	734520	707651	High	High	High	High	Not Found	High	High	High
FALSE	High	Master Protein	Q5JTH9	RRP12-like protein OS=Homo sapiens OX=9606 GN=RRP12 PE=1 SV=2	0	FALSE	427.469	54	57	136	56	1297	143.6	8.75	485.07	57		membrane;nucleus	RNA binding	Pf08161	23223	ENSG00000052749.13	RRP12	10				0	1.79445e+08	1.57732e+08	1.64333e+08	2.04834e+08	1.59905e+08	1.67448e+08	1.68156e+08	1.9388e+08	1.81263e+08	1.84036e+08	1.65795e+08	1.80153e+08	1.46677e+08	High	High	High	High	High	High	High	High
FALSE	High	Master Protein	P35579	Myosin-9 OS=Homo sapiens OX=9606 GN=MYH9 PE=1 SV=4	0	FALSE	1625.56	68	155	616	131	1960	226.4	5.6	2151.78	155	cell differentiation;cell organization and biogenesis;cellular component movement;metabolic process;regulation of biological process;response to stimulus;transport	cytoplasm;cytoskeleton;cytosol;extracellular;membrane;nucleus	catalytic activity;motor activity;nucleotide binding;protein binding;RNA binding;transporter activity	Pf00063, Pf01442, Pf01496, Pf01576, Pf01765, Pf02736, Pf03962, Pf04111, Pf04156, Pf05911, Pf06637, Pf07888, Pf09731, Pf11068, Pf11559, Pf12128, Pf13094	4627	ENSG00000100345.20	MYH9	22	RHO GTPases activate PAKs; EPHA-mediated growth cone collapse; RHO GTPases Activate ROCKs; Sema4D induced cell migration and growth-cone collapse; Regulation of actin dynamics for phagocytic cup formation; RHO GTPases activate CIT; RHO GTPases activate PKNs	Tight junction; Salmonella infection; Regulation of actin cytoskeleton	Primary Focal Segmental Glomerulosclerosis FSGS; VEGFA-VEGFR2 Signaling Pathway	23	6.71e+08	6.18667e+08	5.79992e+08	7.81809e+08	5.7842e+08	6.12292e+08	5.39065e+08	7.05336e+08	6.25422e+08	7.09586e+08	5.68499e+08	6.63816e+08	1.17136e+09	High	High	High	High	High	High	High	High
FALSE	High	Master Protein	P54687	Branched-chain-amino-acid aminotransferase, cytosolic OS=Homo sapiens OX=9606 GN=BCAT1 PE=1 SV=3	0	FALSE	52.857	33	9	17	9	386	42.9	5.3	55.99	9	cell proliferation;metabolic process	cytoplasm;cytosol;mitochondrion	catalytic activity;protein binding	Pf01063	586	ENSG00000060982.14	BCAT1	12	Branched-chain amino acid catabolism	Pantothenate and CoA biosynthesis; Biosynthesis of amino acids; Valine, leucine and isoleucine biosynthesis; 2-Oxocarboxylic acid metabolism; Metabolic pathways; Cysteine and methionine metabolism; Valine, leucine and isoleucine degradation	Amino Acid metabolism	11	2.25002e+07	2.23585e+07	2.06326e+07	2.71446e+07	1.9888e+07	2.01312e+07	2.0146e+07	2.74244e+07	2.44491e+07	2.63538e+07	2.31415e+07	2.47633e+07	3.98366e+07	High	High	High	High	High	High	High	High
FALSE	High	Master Protein	P22033	Methylmalonyl-CoA mutase, mitochondrial OS=Homo sapiens OX=9606 GN=MMUT PE=1 SV=4	0	FALSE	240.785	50	28	67	28	750	83.1	6.93	250.04	28	metabolic process	mitochondrion;organelle lumen	catalytic activity;metal ion binding	Pf01642, Pf02310	4594	ENSG00000146085.7	MUT	6	Cobalamin (Cbl, vitamin B12) transport and metabolism; Defective MMAA causes methylmalonic aciduria type cblA; Propionyl-CoA catabolism; Defective MUT causes methylmalonic aciduria mut type	Propanoate metabolism; Carbon metabolism; Metabolic pathways; Glyoxylate and dicarboxylate metabolism; Valine, leucine and isoleucine degradation	Vitamin B12 Metabolism; Amino Acid metabolism	21	7.42336e+07	6.38112e+07	6.29749e+07	8.55221e+07	6.46689e+07	6.8618e+07	8.19215e+07	8.98191e+07	8.34198e+07	8.28139e+07	7.74845e+07	8.28994e+07	6.35583e+07	High	High	High	High	High	High	High	High
FALSE	High	Master Protein	O75718	Cartilage-associated protein OS=Homo sapiens OX=9606 GN=CRTAP PE=1 SV=1	0	FALSE	119.411	49	18	47	18	401	46.5	5.73	137	18	metabolic process;regulation of biological process	endoplasmic reticulum;extracellular;organelle lumen	protein binding		10491	ENSG00000170275.14	CRTAP	3	Collagen biosynthesis and modifying enzymes			3	3.02613e+07	2.66607e+07	2.82973e+07	3.30144e+07	2.73727e+07	2.80086e+07	4.25163e+07	4.54535e+07	4.36912e+07	4.38236e+07	4.13976e+07	4.29683e+07	2.68092e+07	High	High	High	High	High	High	High	High
FALSE	High	Master Protein	Q6KCM7	Calcium-binding mitochondrial carrier protein SCaMC-2 OS=Homo sapiens OX=9606 GN=SLC25A25 PE=1 SV=1	0	FALSE	26.32	10	4	7	4	469	52.6	8.35	24.29	4	metabolic process;response to stimulus;transport	membrane;mitochondrion	metal ion binding;transporter activity	Pf00153, Pf13405, Pf13499, Pf13833	114789	ENSG00000148339.12	SLC25A25	9				0	1.6468e+06	1.3674e+06	1.3881e+06	2.25321e+06	1.52618e+06	1.56628e+06	1.84067e+06	2.33505e+06	2.074e+06	2.26113e+06	1.9659e+06	2.01093e+06	1.36644e+06	High	High	High	High	High	High	High	High
FALSE	High	Master Protein	Q5VW32	BRO1 domain-containing protein BROX OS=Homo sapiens OX=9606 GN=BROX PE=1 SV=1	0	FALSE	56.407	36	10	13	10	411	46.4	7.65	48.26	10		membrane	protein binding	Pf03097	148362	ENSG00000162819.11	BROX	1				0	1.73571e+07	1.68632e+07	1.51371e+07	2.03439e+07	1.51777e+07	1.5834e+07	8.59097e+06	1.21719e+07	1.08584e+07	1.25157e+07	1.01087e+07	1.13018e+07	1.30197e+07	High	High	High	High	High	High	High	High
FALSE	High	Master Protein	P31689	DnaJ homolog subfamily A member 1 OS=Homo sapiens OX=9606 GN=DNAJA1 PE=1 SV=2	0	FALSE	265.943	66	20	92	20	397	44.8	7.08	383.8	20	cellular component movement;metabolic process;regulation of biological process;response to stimulus;transport	cytoplasm;cytoskeleton;cytosol;endoplasmic reticulum;membrane;mitochondrion;nucleus	enzyme regulator activity;metal ion binding;nucleotide binding;protein binding	Pf00226, Pf00684, Pf01556	3301	ENSG00000086061.15	DNAJA1	9	HSP90 chaperone cycle for steroid hormone receptors (SHR)	Protein processing in endoplasmic reticulum	Exercise-induced Circadian Regulation	5	2.19256e+08	2.05709e+08	1.92833e+08	2.46609e+08	1.93476e+08	1.99883e+08	1.29246e+08	1.60579e+08	1.5629e+08	1.66051e+08	1.41999e+08	1.58439e+08	1.75392e+08	High	High	High	High	High	High	High	High
FALSE	High	Master Protein	P54802	Alpha-N-acetylglucosaminidase OS=Homo sapiens OX=9606 GN=NAGLU PE=1 SV=2	0	FALSE	62.397	25	12	16	12	743	82.2	6.65	55.8	12	cell organization and biogenesis;metabolic process;response to stimulus	organelle lumen;vacuole	catalytic activity	Pf05089, Pf12971, Pf12972	4669	ENSG00000108784.9	NAGLU	17	MPS IIIB - Sanfilippo syndrome B; HS-GAG degradation	Lysosome; Glycosaminoglycan degradation; Metabolic pathways		13	9.14813e+06	8.42259e+06	8.50807e+06	1.05796e+07	8.41269e+06	8.57625e+06	1.01371e+07	1.31236e+07	1.16509e+07	1.22952e+07	1.12419e+07	1.16497e+07	1.16728e+07	High	High	High	High	High	High	High	High
FALSE	High	Master Protein	P14635	G2/mitotic-specific cyclin-B1 OS=Homo sapiens OX=9606 GN=CCNB1 PE=1 SV=1	0	FALSE	51.896	27	10	20	10	433	48.3	7.47	46.89	10	cell division;cell organization and biogenesis;metabolic process;regulation of biological process;response to stimulus	cytoplasm;cytoskeleton;cytosol;membrane;nucleus;organelle lumen	catalytic activity;enzyme regulator activity;protein binding	Pf00134, Pf02984	891	ENSG00000134057.14	CCNB1	5	APC/C:Cdc20 mediated degradation of Cyclin B; Condensation of Prometaphase Chromosomes; G2/M DNA replication checkpoint; Chk1/Chk2(Cds1) mediated inactivation of Cyclin B:Cdk1 complex; Regulation of PLK1 Activity at G2/M Transition; Polo-like kinase mediated events; Phosphorylation of Emi1; TP53 Regulates Transcription of Genes Involved in G2 Cell Cycle Arrest; E2F-enabled inhibition of pre-repli…	FoxO signaling pathway; Progesterone-mediated oocyte maturation; p53 signaling pathway; Oocyte meiosis; Cell cycle	AMP-activated Protein Kinase (AMPK) Signaling; miRNA Regulation of DNA Damage Response; Cell Cycle; Retinoblastoma (RB) in Cancer; ATM Signaling Pathway; G1 to S cell cycle control; DNA Damage Response	56	2.8613e+07	2.70024e+07	2.44136e+07	3.83167e+07	2.56755e+07	3.12977e+07	1.90186e+07	2.13961e+07	2.06878e+07	2.3529e+07	2.03664e+07	1.96582e+07	2.14055e+07	High	High	High	High	Not Found	High	High	High
FALSE	High	Master Protein	Q9Y2X0	Mediator of RNA polymerase II transcription subunit 16 OS=Homo sapiens OX=9606 GN=MED16 PE=1 SV=2	0	FALSE	32.745	13	8	10	8	877	96.7	7.37	34.21	8	metabolic process;regulation of biological process;response to stimulus	membrane;nucleus	catalytic activity;protein binding;receptor activity	Pf00400, Pf11635	10025	ENSG00000175221.14	MED16	19	Transcriptional regulation of white adipocyte differentiation; PPARA activates gene expression; Generic Transcription Pathway	Thyroid hormone signaling pathway		10	1.29974e+07	1.17229e+07	1.10664e+07	1.64265e+07	1.08302e+07	1.17778e+07	9.16881e+06	1.20446e+07	1.02179e+07	1.17615e+07	9.92709e+06	1.10104e+07	9.76698e+06	High	High	High	High	Not Found	High	High	High
FALSE	High	Master Protein	Q7Z7L9	Zinc finger and SCAN domain-containing protein 2 OS=Homo sapiens OX=9606 GN=ZSCAN2 PE=2 SV=2	0	FALSE	12.109	7	3	4	1	614	69.5	7.34	9.4	3	cell differentiation;development;metabolic process;regulation of biological process	nucleus	DNA binding;metal ion binding	Pf00096, Pf02023, Pf09723, Pf13465	54993	ENSG00000176371.13	ZSCAN2	15				0	282493	257893	264677	324740	246433	280935	220208	264819	258906	250659	225932	254056	188073	High	High	High	High	Not Found	High	High	High
FALSE	High	Master Protein	Q9C0H5	Rho GTPase-activating protein 39 OS=Homo sapiens OX=9606 GN=ARHGAP39 PE=1 SV=2	0	FALSE	11.965	4	4	4	4	1083	121.2	7.5	9.54	4	regulation of biological process;response to stimulus	cytoskeleton;cytosol;nucleus	enzyme regulator activity;protein binding	Pf00397, Pf00620, Pf00784	80728	ENSG00000147799.11	ARHGAP39	8	Inactivation of CDC42 and RAC1; Rho GTPase cycle			7	748890	719023	733970	816306	676370	746301	547179	661689	621321	712602	609892	662599	613042	High	High	High	High	Not Found	High	High	High
FALSE	High	Master Protein	P10412	Histone H1.4 OS=Homo sapiens OX=9606 GN=H1-4 PE=1 SV=2	0	FALSE	215.057	45	19	135	4	219	21.9	11.03	464.24	19	cell organization and biogenesis;metabolic process;regulation of biological process	chromosome;nucleus	DNA binding;metal ion binding;nucleotide binding;protein binding;RNA binding	Pf00538	3008	ENSG00000168298.6	HIST1H1E	6	Formation of Senescence-Associated Heterochromatin Foci (SAHF); Activation of DNA fragmentation factor		Pathways Affected in Adenoid Cystic Carcinoma	11	1.59709e+07	1.07335e+07	1.16951e+07	2.78068e+07	1.5707e+07	2.84497e+07	2.42279e+07	1.77875e+07	1.89011e+07	1.89776e+07	1.84023e+07	1.62938e+07	7.78196e+06	High	High	High	High	High	High	High	High
FALSE	High	Master Protein	O95070	Protein YIF1A OS=Homo sapiens OX=9606 GN=YIF1A PE=1 SV=2	0	FALSE	33.762	18	4	9	4	293	32	8.95	32.43	4	transport	endoplasmic reticulum;Golgi;membrane	protein binding	Pf03878	10897	ENSG00000174851.15	YIF1A	11	XBP1(S) activates chaperone genes			4	3.77522e+06	3.81184e+06	3.80663e+06	5.34629e+06	3.60993e+06	3.62411e+06	4.85174e+06	6.87416e+06	6.04464e+06	5.96504e+06	5.19737e+06	5.78333e+06	4.86359e+06	High	High	High	High	High	High	High	High
FALSE	High	Master Protein	Q9NYH9	U3 small nucleolar RNA-associated protein 6 homolog OS=Homo sapiens OX=9606 GN=UTP6 PE=2 SV=2	0	FALSE	115.109	41	23	43	23	597	70.1	7.28	137.6	23	metabolic process	nucleus	protein binding;RNA binding	Pf08640	55813	ENSG00000108651.9	UTP6	17	Major pathway of rRNA processing in the nucleolus and cytosol; rRNA modification in the nucleus and cytosol	Ribosome biogenesis in eukaryotes		6	8.06761e+07	7.40034e+07	7.3947e+07	8.80744e+07	7.55024e+07	7.63967e+07	6.12659e+07	6.45989e+07	6.74294e+07	6.80911e+07	6.34204e+07	6.84738e+07	6.29722e+07	High	High	High	High	High	High	High	High
FALSE	High	Master Protein	Q8N6T7	NAD-dependent protein deacetylase sirtuin-6 OS=Homo sapiens OX=9606 GN=SIRT6 PE=1 SV=2	0	FALSE	18.005	9	3	4	3	355	39.1	9.19	13.88	3	cell growth;cell organization and biogenesis;metabolic process;regulation of biological process;response to stimulus	cytoplasm;nucleus	catalytic activity;metal ion binding;nucleotide binding;protein binding	Pf02146	51548	ENSG00000077463.14	SIRT6	19	Processing of DNA double-strand break ends	Central carbon metabolism in cancer	SREBF and miR33 in cholesterol and lipid homeostasis; NAD+ metabolism; NAD+ biosynthetic pathways	9	592605	596902	549667	628760	536199	557329	400967	538835	455564	610264	451041	523702	375988	High	High	High	High	High	High	High	High
FALSE	High	Master Protein	Q7Z3E5	LisH domain-containing protein ARMC9 OS=Homo sapiens OX=9606 GN=ARMC9 PE=1 SV=3	0	FALSE	17.778	7	6	6	6	818	91.8	6.2	12.28	6												0	7.11388e+06	6.73491e+06	6.55285e+06	7.9046e+06	6.28076e+06	6.72116e+06	1.26036e+06	1.71128e+06	1.58769e+06	2.0107e+06	1.51846e+06	1.6692e+06	3.52344e+06	High	High	High	High	High	High	High	High
FALSE	High	Master Protein	Q9H7B2	Ribosome production factor 2 homolog OS=Homo sapiens OX=9606 GN=RPF2 PE=1 SV=2	0	FALSE	123.796	48	14	59	14	306	35.6	9.99	184.9	14	cell organization and biogenesis;metabolic process;regulation of biological process	nucleus	RNA binding	Pf04427	84154	ENSG00000197498.12	RPF2	6				0	5.75131e+07	4.989e+07	5.07107e+07	6.59815e+07	5.41964e+07	6.19921e+07	8.13443e+07	7.47183e+07	7.7727e+07	7.61164e+07	7.43387e+07	6.90438e+07	4.92625e+07	High	High	High	High	High	High	High	High
FALSE	High	Master Protein	O94913	Pre-mRNA cleavage complex 2 protein Pcf11 OS=Homo sapiens OX=9606 GN=PCF11 PE=1 SV=3	0	FALSE	77.571	16	17	22	17	1555	172.9	8.48	76.48	17	metabolic process	cytoplasm;mitochondrion;nucleus	protein binding;RNA binding	Pf04818, Pf12782	51585	ENSG00000165494.11	PCF11	11	Cleavage of Growing Transcript in the Termination Region ; Processing of Intronless Pre-mRNAs; RNA polymerase II transcribes snRNA genes; mRNA 3'-end processing; mRNA Splicing - Major Pathway	mRNA surveillance pathway		13	1.25874e+07	1.19216e+07	1.14005e+07	1.54882e+07	1.1065e+07	1.18343e+07	8.85378e+06	1.14435e+07	1.04111e+07	1.37868e+07	1.03839e+07	1.16522e+07	1.1183e+07	High	High	High	High	High	High	High	High
FALSE	High	Master Protein	Q96IZ5	RNA-binding protein 41 OS=Homo sapiens OX=9606 GN=RBM41 PE=1 SV=2	0.001	FALSE	7.238	6	2	2	2	413	47.1	8.7	6.44	2	metabolic process	spliceosomal complex	protein binding;RNA binding	Pf00076, Pf14259	55285	ENSG00000089682.16	RBM41	X				0	769759	760058	688875	769157	724122	763302	413575	462902	454001	541909	425869	485399	604998	High	High	High	High	High	High	High	High
FALSE	High	Master Protein	Q8NCR9	Clarin-3 OS=Homo sapiens OX=9606 GN=CLRN3 PE=2 SV=1	0	FALSE	10.318	12	2	4	2	226	25.3	9.28	16.42	2		membrane		Pf13903	119467	ENSG00000180745.4	CLRN3	10				0	1.33905e+07	1.24043e+07	1.15187e+07	1.86273e+07	1.14725e+07	1.18448e+07	2.12112e+07	2.08906e+07	2.16431e+07	1.94069e+07	2.01909e+07	2.05787e+07	1.36181e+07	High	High	High	High	High	High	High	High
FALSE	High	Master Protein	Q99714	3-hydroxyacyl-CoA dehydrogenase type-2 OS=Homo sapiens OX=9606 GN=HSD17B10 PE=1 SV=3	0	FALSE	386.198	89	17	167	17	261	26.9	7.78	669.34	17	cell organization and biogenesis;metabolic process	cytoplasm;membrane;mitochondrion;organelle lumen	catalytic activity;protein binding;RNA binding	Pf00106, Pf08659, Pf13561	3028	ENSG00000072506.12	HSD17B10	X	tRNA processing in the mitochondrion; rRNA processing in the mitochondrion; Branched-chain amino acid catabolism; tRNA modification in the mitochondrion	Alzheimer's disease; Metabolic pathways; Valine, leucine and isoleucine degradation	Alzheimers Disease; Valproic acid pathway; Tryptophan metabolism	15	1.51758e+08	1.37427e+08	1.41789e+08	1.57406e+08	1.37882e+08	1.46119e+08	1.26126e+08	1.43488e+08	1.33258e+08	1.38108e+08	1.26222e+08	1.40167e+08	1.27166e+08	High	High	High	High	High	High	High	High
FALSE	High	Master Protein	Q6ICC9	Retrotransposon Gag-like protein 6 OS=Homo sapiens OX=9606 GN=RTL6 PE=2 SV=1	0.01	FALSE	3.502	10	1	2	1	239	26.1	11.18	5.18	1					84247	ENSG00000188636.3	LDOC1L; RTL6	22				0	33770.6	37385.6	31585.3	27700.9	27606.1	25800.3	20475.9	25919.9	22088.3	21751.6	20117.7	21297.8	19581.3	High	High	High	High	High	High	High	High
FALSE	High	Master Protein	Q13136	Liprin-alpha-1 OS=Homo sapiens OX=9606 GN=PPFIA1 PE=1 SV=1	0	FALSE	158.063	33	33	40	27	1202	135.7	6.29	142.42	33	cell organization and biogenesis;cellular component movement;metabolic process;regulation of biological process;response to stimulus;transport	cytoplasm;cytoskeleton;cytosol;Golgi;nucleus	catalytic activity;motor activity;protein binding;signal transducer activity	Pf00536, Pf01576, Pf02463, Pf04012, Pf04111, Pf04156, Pf05557, Pf05622, Pf06008, Pf06160, Pf06391, Pf07647, Pf09726, Pf09728, Pf09731, Pf10174, Pf12072, Pf12128, Pf12718, Pf12795, Pf13166, Pf13851, Pf14915, Pf15066, Pf15070, Pf15619	8500	ENSG00000131626.16	PPFIA1	11	Norepinephrine Neurotransmitter Release Cycle; Receptor-type tyrosine-protein phosphatases; Glutamate Neurotransmitter Release Cycle; Acetylcholine Neurotransmitter Release Cycle; Serotonin Neurotransmitter Release Cycle; Dopamine Neurotransmitter Release Cycle			10	3.04398e+07	2.81858e+07	2.71607e+07	3.68434e+07	2.7181e+07	2.84263e+07	2.06961e+07	2.47129e+07	2.38463e+07	2.64511e+07	2.29105e+07	2.39342e+07	2.92243e+07	High	High	High	High	High	High	High	High
FALSE	High	Master Protein	Q8NFG4	Folliculin OS=Homo sapiens OX=9606 GN=FLCN PE=1 SV=1	0	FALSE	36.292	17	6	8	6	579	64.4	6.23	34.97	6	cell organization and biogenesis;regulation of biological process;response to stimulus	cytoplasm;cytosol;membrane;nucleus;vacuole	protein binding	Pf11704	201163	ENSG00000154803.12	FLCN	17		Renal cell carcinoma; mTOR signaling pathway		2	6.25907e+06	5.93728e+06	5.69959e+06	7.28355e+06	5.38684e+06	5.68564e+06	4.29798e+06	5.28125e+06	5.13877e+06	5.43685e+06	4.68604e+06	5.219e+06	5.19176e+06	High	High	High	High	High	High	High	High
FALSE	High	Master Protein	Q6GMV2	SET and MYND domain-containing protein 5 OS=Homo sapiens OX=9606 GN=SMYD5 PE=1 SV=2	0	FALSE	31.417	15	5	9	5	418	47.3	5.05	30.85	5	metabolic process		catalytic activity;metal ion binding;protein binding	Pf00856	10322	ENSG00000135632.11	SMYD5	2			Histone Modifications	1	8.18951e+06	8.1321e+06	7.85128e+06	9.28889e+06	7.3954e+06	7.93747e+06	4.62081e+06	5.86338e+06	5.41222e+06	6.1298e+06	5.27236e+06	5.67911e+06	7.23591e+06	High	High	High	High	Not Found	High	High	High
FALSE	High	Master Protein	P00748	Coagulation factor XII OS=Homo sapiens OX=9606 GN=F12 PE=1 SV=3	0.002	FALSE	6.109	3	1	1	1	615	67.7	7.74	5.28	1	coagulation;defense response;metabolic process;regulation of biological process;response to stimulus;transport	extracellular;membrane	catalytic activity;metal ion binding;protein binding;transporter activity	Pf00083, Pf03092, Pf13347	2161	ENSG00000131187.9	F12	5	Intrinsic Pathway of Fibrin Clot Formation	Complement and coagulation cascades	Blood Clotting Cascade; Complement and Coagulation Cascades	6	389805	356131	397212	601513	369435	353077	819423	962321	871949	940107	758699	860536	530153	High	High	High	High	High	High	High	High
FALSE	High	Master Protein	Q14108	Lysosome membrane protein 2 OS=Homo sapiens OX=9606 GN=SCARB2 PE=1 SV=2	0	FALSE	104.158	34	15	42	15	478	54.3	5.14	127.42	15	cell organization and biogenesis;regulation of biological process;transport	membrane;organelle lumen;vacuole	protein binding;receptor activity	Pf01130	950	ENSG00000138760.9	SCARB2	4	Cargo recognition for clathrin-mediated endocytosis	Lysosome	Primary Focal Segmental Glomerulosclerosis FSGS	6	3.96856e+07	3.91915e+07	3.52669e+07	4.70352e+07	3.79674e+07	3.68686e+07	8.87058e+07	9.28599e+07	9.13303e+07	9.26179e+07	8.58734e+07	8.959e+07	6.75493e+07	High	High	High	High	High	High	High	High
FALSE	High	Master Protein	Q96Q15	Serine/threonine-protein kinase SMG1 OS=Homo sapiens OX=9606 GN=SMG1 PE=1 SV=3	0	FALSE	147.794	13	35	37	35	3661	410.2	6.46	125.7	35	metabolic process;regulation of biological process;response to stimulus;transport	cytoplasm;cytosol;nucleus	catalytic activity;DNA binding;metal ion binding;nucleotide binding;protein binding;RNA binding	Pf00454, Pf02260	23049	ENSG00000157106.16	SMG1	16	Nonsense Mediated Decay (NMD) enhanced by the Exon Junction Complex (EJC)	mRNA surveillance pathway		4	1.3516e+07	1.32499e+07	1.26595e+07	1.58116e+07	1.18106e+07	1.25881e+07	8.03509e+06	9.93673e+06	9.43161e+06	1.08303e+07	9.51834e+06	1.03724e+07	1.10451e+07	High	High	High	High	High	High	High	High
FALSE	High	Master Protein	Q3T8J9	GON-4-like protein OS=Homo sapiens OX=9606 GN=GON4L PE=1 SV=1	0.001	FALSE	7.713	2	3	3	3	2241	248.5	5.01	5.62	3	cell differentiation;metabolic process;regulation of biological process	nucleus	DNA binding	Pf02671	54856	ENSG00000116580.18	GON4L	1				0	1.47311e+06	1.33825e+06	1.33382e+06	1.56802e+06	1.23521e+06	1.32642e+06	818922	1.06002e+06	895235	1.19228e+06	921855	1.08285e+06	1.15513e+06	High	High	High	High	High	High	High	High
FALSE	High	Master Protein	Q8IZ73	RNA pseudouridylate synthase domain-containing protein 2 OS=Homo sapiens OX=9606 GN=RPUSD2 PE=1 SV=2	0	FALSE	16.83	8	3	4	3	545	61.3	7.17	15.66	3	metabolic process		catalytic activity;RNA binding	Pf00849	27079	ENSG00000166133.17	RPUSD2	15				0	721088	668236	617166	883775	638232	802777	383402	436891	426728	470508	379602	434604	439442	High	High	High	High	Not Found	High	High	High
FALSE	High	Master Protein	Q9UI14	Prenylated Rab acceptor protein 1 OS=Homo sapiens OX=9606 GN=RABAC1 PE=1 SV=1	0	FALSE	15.759	24	4	4	4	185	20.6	7.34	15.17	4		cytoplasm;Golgi;membrane	protein binding	Pf03208	10567	ENSG00000105404.10	RABAC1	19				0	7.16088e+06	6.83252e+06	6.49486e+06	9.02045e+06	6.43919e+06	6.38374e+06	6.7762e+06	8.18983e+06	6.61231e+06	7.32166e+06	6.23602e+06	7.58917e+06	8.12392e+06	High	High	High	High	Not Found	High	High	High
FALSE	High	Master Protein	Q86V81	THO complex subunit 4 OS=Homo sapiens OX=9606 GN=ALYREF PE=1 SV=3	0	FALSE	212.444	56	10	81	10	257	26.9	11.15	346.82	10	cell differentiation;metabolic process;regulation of biological process;response to stimulus;transport	cytoplasm;cytosol;membrane;nucleus;spliceosomal complex	protein binding;RNA binding	Pf00076, Pf13893, Pf14259	10189		ALYREF	17	mRNA 3'-end processing; Transport of Mature mRNA Derived from an Intronless Transcript; mRNA Splicing - Major Pathway; Transport of the SLBP Dependant Mature mRNA; Cleavage of Growing Transcript in the Termination Region ; Transport of Mature mRNA derived from an Intron-Containing Transcript; Transport of the SLBP independent Mature mRNA	Spliceosome; mRNA surveillance pathway; RNA transport; Herpes simplex infection		19	1.4718e+08	1.34581e+08	1.23661e+08	1.66883e+08	1.32702e+08	1.35403e+08	1.02021e+08	1.25171e+08	1.11548e+08	1.21891e+08	1.07823e+08	1.21679e+08	9.85899e+07	High	High	High	High	High	High	High	High
FALSE	High	Master Protein	Q8N0T1	Ribosomal biogenesis factor OS=Homo sapiens OX=9606 GN=RBIS PE=1 SV=4	0	FALSE	18.351	36	4	7	4	100	11.4	10.46	23.16	4	metabolic process;regulation of biological process		catalytic activity;DNA binding	Pf02384	401466	ENSG00000176731.11	C8orf59	8				0	1.72765e+07	1.4862e+07	1.5722e+07	1.80392e+07	1.63217e+07	1.64358e+07	1.08071e+07	1.26226e+07	1.22749e+07	1.38301e+07	1.25594e+07	1.32006e+07	1.21977e+07	High	High	High	High	High	High	High	High
FALSE	High	Master Protein	Q5T3F8	CSC1-like protein 2 OS=Homo sapiens OX=9606 GN=TMEM63B PE=1 SV=1	0	FALSE	12.256	4	3	4	3	832	94.9	7.4	10.51	3	transport	cytoskeleton;membrane	transporter activity	Pf02714, Pf13967, Pf14703	55362	ENSG00000137216.18	TMEM63B	6				0	1.45774e+06	1.34192e+06	1.51356e+06	1.77442e+06	1.36897e+06	1.43931e+06	1.72699e+06	2.08775e+06	1.83619e+06	1.91513e+06	1.75225e+06	1.75988e+06	1.69835e+06	High	High	High	High	High	High	High	High
FALSE	High	Master Protein	Q9H0R6	Glutamyl-tRNA(Gln) amidotransferase subunit A, mitochondrial OS=Homo sapiens OX=9606 GN=QRSL1 PE=1 SV=2	0	FALSE	147.395	56	19	40	19	528	57.4	5.68	130.68	19	cell organization and biogenesis;metabolic process;regulation of biological process	mitochondrion	catalytic activity;nucleotide binding;protein binding	Pf01425	55278	ENSG00000130348.11	QRSL1	6		Aminoacyl-tRNA biosynthesis; Metabolic pathways		2	2.61653e+07	2.39716e+07	2.47912e+07	3.00247e+07	2.34949e+07	2.4591e+07	2.47275e+07	2.94163e+07	2.65845e+07	2.75938e+07	2.44256e+07	2.6667e+07	2.26895e+07	High	High	High	High	High	High	High	High
FALSE	High	Master Protein	Q99618	Cell division cycle-associated protein 3 OS=Homo sapiens OX=9606 GN=CDCA3 PE=1 SV=1	0	FALSE	39.818	34	7	10	7	268	29	6.43	37.33	7	cell division;metabolic process	cytoplasm;cytosol	protein binding		83461	ENSG00000111665.11	CDCA3	12				0	4.92139e+06	4.33805e+06	3.87965e+06	5.73473e+06	4.13796e+06	4.81693e+06	3.74408e+06	4.23569e+06	3.96859e+06	4.99988e+06	3.96833e+06	4.42603e+06	4.34014e+06	High	High	High	High	High	High	High	High
FALSE	High	Master Protein	P09669	Cytochrome c oxidase subunit 6C OS=Homo sapiens OX=9606 GN=COX6C PE=1 SV=2	0	FALSE	21.903	52	6	16	6	75	8.8	10.39	41.45	6	metabolic process;transport	membrane;mitochondrion	catalytic activity;transporter activity	Pf02937	1345	ENSG00000164919.10	COX6C	8	TP53 Regulates Metabolic Genes; Respiratory electron transport	Huntington's disease; Parkinson's disease; Alzheimer's disease; Oxidative phosphorylation; Non-alcoholic fatty liver disease (NAFLD); Metabolic pathways; Cardiac muscle contraction	Electron Transport Chain	17	4.83854e+07	4.55833e+07	4.41125e+07	4.68744e+07	4.69831e+07	4.81107e+07	4.50225e+07	4.21355e+07	4.26388e+07	4.53593e+07	4.28027e+07	4.45241e+07	4.33556e+07	High	High	High	High	High	High	High	High
FALSE	High	Master Protein	P0DMV9	Heat shock 70 kDa protein 1B OS=Homo sapiens OX=9606 GN=HSPA1B PE=1 SV=1	0	FALSE	1378.27	85	63	1048	36	641	70	5.66	3744.83	63	cell organization and biogenesis;metabolic process;regulation of biological process;response to stimulus;transport	cytoplasm;cytoskeleton;cytosol;endoplasmic reticulum;extracellular;mitochondrion;nucleus	catalytic activity;nucleotide binding;protein binding;receptor activity;RNA binding	Pf00012, Pf06723	3304; 3303	ENSG00000232804.5; ENSG00000234475.5; ENSG00000231555.4; ENSG00000235941.5; ENSG00000204389.9; ENSG00000204388.6; ENSG00000212866.6; ENSG00000237724.5; ENSG00000224501.5	HSPA1B; HSPA1A	6; CHR_HSCHR6_MHC_APD_CTG1; CHR_HSCHR6_MHC_DBB_CTG1; CHR_HSCHR6_MHC_QBL_CTG1; CHR_HSCHR6_MHC_COX_CTG1	AUF1 (hnRNP D0) binds and destabilizes mRNA; Attenuation phase; Neutrophil degranulation; Regulation of HSF1-mediated heat shock response; Viral RNP Complexes in the Host Cell Nucleus; HSP90 chaperone cycle for steroid hormone receptors (SHR)	Endocytosis; Longevity regulating pathway - multiple species; Prion diseases; Epstein-Barr virus infection; Spliceosome; MAPK signaling pathway; Protein processing in endoplasmic reticulum; Toxoplasmosis; Measles; Influenza A; Estrogen signaling pathway; Legionellosis; Antigen processing and presentation	Apoptosis Modulation and Signaling; Parkin-Ubiquitin Proteasomal System pathway; NRF2 pathway; MAPK Signaling Pathway; Apoptosis Modulation by HSP70; VEGFA-VEGFR2 Signaling Pathway	38	3.26464e+09	3.25129e+09	2.86481e+09	3.78389e+09	2.91419e+09	3.0276e+09	2.50485e+08	3.21592e+08	3.68963e+08	4.02775e+08	3.4639e+08	3.93386e+08	1.28263e+09	High	High	High	High	High	High	High	High
FALSE	High	Master Protein	Q6ZN18	Zinc finger protein AEBP2 OS=Homo sapiens OX=9606 GN=AEBP2 PE=1 SV=2	0	FALSE	33.966	10	2	4	2	517	54.4	5.21	27.84	2	cell organization and biogenesis;metabolic process;regulation of biological process	nucleus	DNA binding;metal ion binding;protein binding	Pf13465	121536	ENSG00000139154.14	AEBP2	12	PRC2 methylates histones and DNA; PKMTs methylate histone lysines		Histone Modifications; Mesodermal Commitment Pathway; Interactome of polycomb repressive complex 2 (PRC2)	9	968019	784495	904207	1.07076e+06	814097	921673	706312	824441	813523	881589	770001	793647	722681	High	High	High	High	High	High	High	High
FALSE	High	Master Protein	P16070	CD44 antigen OS=Homo sapiens OX=9606 GN=CD44 PE=1 SV=3	0	FALSE	18.826	5	3	6	3	742	81.5	5.33	13.14	3	cell organization and biogenesis;cellular component movement;metabolic process;regulation of biological process;response to stimulus;transport	cell surface;cytosol;Golgi;membrane	protein binding;receptor activity;signal transducer activity	Pf00193	960	ENSG00000026508.17	CD44	11	Integrin cell surface interactions; Degradation of the extracellular matrix; Neutrophil degranulation; Hyaluronan uptake and degradation; Interferon gamma signaling; Cell surface interactions at the vascular wall	Hematopoietic cell lineage; MicroRNAs in cancer; Epstein-Barr virus infection; Proteoglycans in cancer; ECM-receptor interaction; Shigellosis	Hepatitis C and Hepatocellular Carcinoma; Wnt Signaling Pathway and Pluripotency; Senescence and Autophagy in Cancer	25	1.34859e+06	1.27075e+06	1.28841e+06	1.19098e+06	1.20019e+06	1.29891e+06	800797	979930	807725	1.11979e+06	857411	975834	1.07842e+07	High	High	High	High	Not Found	High	High	High
FALSE	High	Master Protein	Q13976	cGMP-dependent protein kinase 1 OS=Homo sapiens OX=9606 GN=PRKG1 PE=1 SV=3	0.007	FALSE	3.915	7	2	2	2	671	76.3	6.04	2.52	2	cell organization and biogenesis;cellular component movement;metabolic process;regulation of biological process;response to stimulus	cytoplasm;cytosol;Golgi;membrane	catalytic activity;enzyme regulator activity;nucleotide binding;protein binding	Pf00027, Pf00069, Pf07714, Pf14531	5592	ENSG00000185532.15	PRKG1	10	Rap1 signalling; Ca2+ pathway; cGMP effects	Vascular smooth muscle contraction; cGMP-PKG signaling pathway; Olfactory transduction; Circadian entrainment; Gap junction; Long-term depression; Salivary secretion; Regulation of lipolysis in adipocytes; Platelet activation	MicroRNAs in cardiomyocyte hypertrophy; Cardiac Hypertrophic Response; VEGFA-VEGFR2 Signaling Pathway	23	217139	218100	196206	227233	181135	234463	37650.7	19340.3	42479.4	44661.1	40685	34854.9	64071.1	High	High	High	High	Not Found	High	High	High
FALSE	High	Master Protein	P82663	28S ribosomal protein S25, mitochondrial OS=Homo sapiens OX=9606 GN=MRPS25 PE=1 SV=1	0	FALSE	74.836	74	10	32	10	173	20.1	8.82	112.32	10	cell organization and biogenesis;metabolic process	membrane;mitochondrion;ribosome	structural molecule activity	Pf05047	64432	ENSG00000131368.7	MRPS25	3	Mitochondrial translation initiation; Mitochondrial translation elongation; Mitochondrial translation termination			6	1.68278e+07	1.46603e+07	1.55652e+07	2.05038e+07	1.49264e+07	1.57354e+07	1.47135e+07	1.76602e+07	1.50116e+07	1.57094e+07	1.41713e+07	1.55733e+07	1.29866e+07	High	High	High	High	High	High	High	High
FALSE	High	Master Protein	P17029	Zinc finger protein with KRAB and SCAN domains 1 OS=Homo sapiens OX=9606 GN=ZKSCAN1 PE=1 SV=3	0	FALSE	13.723	9	4	4	4	563	63.6	7.05	12.36	4	metabolic process;regulation of biological process	nucleus	DNA binding;metal ion binding;protein binding	Pf00096, Pf01352, Pf02023, Pf13465	7586	ENSG00000106261.16	ZKSCAN1	7	Generic Transcription Pathway			3	401743	406969	402189	406961	380253	377896	456183	617565	530734	672421	589599	565026	340511	High	High	High	High	Not Found	High	High	High
FALSE	High	Master Protein	Q5M775	Cytospin-B OS=Homo sapiens OX=9606 GN=SPECC1 PE=1 SV=1	0	FALSE	110.218	23	20	32	18	1068	118.5	6.7	110.57	20	cell organization and biogenesis;metabolic process;transport	cytoskeleton;Golgi;membrane;nucleus	catalytic activity;motor activity;protein binding;transporter activity	Pf00307, Pf01496, Pf01576, Pf02463, Pf03962, Pf04111, Pf04156, Pf05478, Pf05667, Pf06160, Pf07888, Pf09730, Pf10174, Pf11971, Pf12128	92521	ENSG00000128487.16	SPECC1	17				0	1.75672e+07	1.57437e+07	1.61579e+07	1.93144e+07	1.60655e+07	1.6802e+07	1.25589e+07	1.50068e+07	1.35172e+07	1.53553e+07	1.27961e+07	1.42623e+07	1.56083e+07	High	High	High	High	High	High	High	High
FALSE	High	Master Protein	P13861	cAMP-dependent protein kinase type II-alpha regulatory subunit OS=Homo sapiens OX=9606 GN=PRKAR2A PE=1 SV=2	0	FALSE	212.834	67	24	68	21	404	45.5	5.07	261.55	24	coagulation;metabolic process;regulation of biological process;response to stimulus	cytoplasm;cytosol;membrane	catalytic activity;enzyme regulator activity;nucleotide binding;protein binding	Pf00027, Pf02197	5576	ENSG00000114302.15	PRKAR2A	3	DARPP-32 events; ROBO receptors bind AKAP5; Glucagon-like Peptide-1 (GLP1) regulates insulin secretion; Hedgehog 'off' state; Vasopressin regulates renal water homeostasis via Aquaporins; Factors involved in megakaryocyte development and platelet production; Signaling by GPCR; PKA activation in glucagon signalling; PKA activation	Insulin signaling pathway	miRs in Muscle Cell Differentiation; Myometrial Relaxation and Contraction Pathways; G Protein Signaling Pathways; TGF-beta Signaling Pathway; Calcium Regulation in the Cardiac Cell; Sudden Infant Death Syndrome (SIDS) Susceptibility Pathways	37	1.10347e+08	1.01884e+08	9.57045e+07	1.21696e+08	9.63325e+07	1.02609e+08	9.97433e+07	1.23992e+08	1.13292e+08	1.25303e+08	1.07377e+08	1.21481e+08	9.39049e+07	High	High	High	High	High	High	High	High
FALSE	High	Master Protein	O75581	Low-density lipoprotein receptor-related protein 6 OS=Homo sapiens OX=9606 GN=LRP6 PE=1 SV=2	0	FALSE	29.752	5	6	6	4	1613	180.3	5.31	24.33	6	cell communication;cell differentiation;cell organization and biogenesis;cell proliferation;cellular component movement;cellular homeostasis;development;metabolic process;regulation of biological process;response to stimulus;transport	cell surface;cytoplasm;cytosol;endoplasmic reticulum;endosome;extracellular;Golgi;membrane;mitochondrion;nucleus	catalytic activity;enzyme regulator activity;nucleotide binding;protein binding;receptor activity;signal transducer activity;transporter activity	Pf00057, Pf00058, Pf14670	4040	ENSG00000281324.2; ENSG00000070018.8	LRP6	12; CHR_HG1362_PATCH	Disassembly of the destruction complex and recruitment of AXIN to the membrane; Regulation of FZD by ubiquitination; Negative regulation of TCF-dependent signaling by WNT ligand antagonists; RNF mutants show enhanced WNT signaling and proliferation	Breast cancer; Wnt signaling pathway; mTOR signaling pathway	MicroRNAs in cardiomyocyte hypertrophy; Primary Focal Segmental Glomerulosclerosis FSGS; Wnt Signaling Pathway Netpath; Wnt/beta-catenin Signaling Pathway in Leukemia; ESC Pluripotency Pathways; Wnt Signaling in Kidney Disease; Wnt Signaling Pathway and Pluripotency; Wnt Signaling Pathway	21	840520	871134	765745	878010	787212	843565	1.27248e+06	1.55686e+06	1.43783e+06	1.52324e+06	1.36356e+06	1.47166e+06	715801	High	High	High	High	Not Found	High	High	High
FALSE	High	Master Protein	Q9H8G2	Caspase activity and apoptosis inhibitor 1 OS=Homo sapiens OX=9606 GN=CAAP1 PE=1 SV=2	0	FALSE	32.029	15	3	9	3	361	38.3	4.72	28	3	cell death			Pf15335	79886	ENSG00000120159.11	CAAP1	9				0	6.35168e+06	5.78916e+06	5.91005e+06	7.38496e+06	5.67014e+06	6.05973e+06	3.20521e+06	4.00943e+06	3.74756e+06	4.31393e+06	3.60075e+06	3.9649e+06	4.66674e+06	High	High	High	High	High	High	High	High
FALSE	High	Master Protein	P53384	Cytosolic Fe-S cluster assembly factor NUBP1 OS=Homo sapiens OX=9606 GN=NUBP1 PE=1 SV=2	0	FALSE	54.051	36	6	13	6	320	34.5	5.33	45.32	6	cell growth;cell organization and biogenesis;cellular homeostasis;metabolic process;regulation of biological process	cytoplasm;cytoskeleton;cytosol;membrane;nucleus	metal ion binding;nucleotide binding;protein binding	Pf01656, Pf02374, Pf09140, Pf10609, Pf13207, Pf13614	4682	ENSG00000103274.10	NUBP1	16	Cytosolic iron-sulfur cluster assembly			2	3.92081e+06	4.06906e+06	3.79288e+06	4.26512e+06	3.6411e+06	3.91799e+06	1.95005e+06	2.45546e+06	2.32608e+06	2.54042e+06	2.18219e+06	2.39244e+06	2.61772e+06	High	High	High	High	High	High	High	High
FALSE	High	Master Protein	P35789	Zinc finger protein 93 OS=Homo sapiens OX=9606 GN=ZNF93 PE=2 SV=4	0.001	FALSE	8.632	7	3	3	2	620	70.9	9.28	8.83	3	metabolic process;regulation of biological process	nucleus	DNA binding;metal ion binding	Pf01352, Pf13465	81931	ENSG00000184635.14	ZNF93	19				0	88022.1	72051.8	87718.8	79411.6	90874.9	105628	944827	1.33569e+06	1.03378e+06	1.2757e+06	1.03548e+06	1.20866e+06	343598	High	High	High	High	High	High	High	High
FALSE	High	Master Protein	Q13569	G/T mismatch-specific thymine DNA glycosylase OS=Homo sapiens OX=9606 GN=TDG PE=1 SV=2	0.005	FALSE	4.455	10	1	1	1	410	46	6.8	3.03	1	cell organization and biogenesis;metabolic process;regulation of biological process;response to stimulus	membrane;nucleus	catalytic activity;DNA binding;metal ion binding;nucleotide binding;protein binding	Pf03167	6996	ENSG00000139372.14	TDG	12	Recognition and association of DNA glycosylase with site containing an affected pyrimidine; Cleavage of the damaged pyrimidine ; TET1,2,3 and TDG demethylate DNA; Displacement of DNA glycosylase by APEX1; SUMOylation of DNA damage response and repair proteins	Base excision repair	Fluoropyrimidine Activity	18	21011.3	23139	25840.5	29064.5	16797.8	19787.2	9017.77	17928.6	15635.1	15988.3	12261.6	17118.8	12516.1	High	High	High	High	Not Found	High	High	High
FALSE	High	Master Protein	P00338	L-lactate dehydrogenase A chain OS=Homo sapiens OX=9606 GN=LDHA PE=1 SV=2	0	FALSE	417.754	84	28	238	27	332	36.7	8.27	754.81	28	metabolic process;regulation of biological process;response to stimulus	cytoplasm;cytosol;membrane;nucleus	catalytic activity;nucleotide binding;protein binding	Pf00056, Pf02866	3939	ENSG00000134333.13	LDHA	11	Pyruvate metabolism	Propanoate metabolism; HIF-1 signaling pathway; Central carbon metabolism in cancer; Pyruvate metabolism; Glucagon signaling pathway; Glycolysis / Gluconeogenesis; Metabolic pathways; Cysteine and methionine metabolism	Cori Cycle; Photodynamic therapy-induced HIF-1 survival signaling; Amino Acid metabolism; Glycolysis and Gluconeogenesis	16	6.57944e+08	6.95336e+08	5.43237e+08	7.34664e+08	5.98488e+08	6.25214e+08	2.16803e+08	2.78702e+08	2.81414e+08	2.94741e+08	2.54648e+08	2.96186e+08	4.95256e+08	High	High	High	High	High	High	High	High
FALSE	High	Master Protein	O75367	Core histone macro-H2A.1 OS=Homo sapiens OX=9606 GN=MACROH2A1 PE=1 SV=4	0	FALSE	279.674	62	20	120	18	372	39.6	9.79	461.77	20	cell organization and biogenesis;regulation of biological process	chromosome;nucleus	DNA binding;enzyme regulator activity;protein binding	Pf00125, Pf01661	9555	ENSG00000113648.16	H2AFY	5		Systemic lupus erythematosus; Alcoholism	H19 action Rb-E2F1 signaling and CDK-beta-catenin activity	3	3.1276e+08	2.76879e+08	2.87149e+08	3.64504e+08	2.85042e+08	2.88174e+08	1.47261e+08	1.71079e+08	1.5929e+08	1.5823e+08	1.41238e+08	1.59112e+08	2.60894e+08	High	High	High	High	High	High	High	High
FALSE	High	Master Protein	Q8WUR7	UPF0235 protein C15orf40 OS=Homo sapiens OX=9606 GN=C15orf40 PE=1 SV=2	0	FALSE	17.136	29	2	5	2	153	16.3	9.83	20.45	2				Pf02594	123207	ENSG00000169609.13	C15orf40	15				0	2.32426e+06	2.27079e+06	2.14137e+06	2.32497e+06	2.15386e+06	2.18575e+06	1.4137e+06	1.63656e+06	1.70897e+06	1.84031e+06	1.52078e+06	1.77779e+06	1.77928e+06	High	High	High	High	High	High	High	High
FALSE	High	Master Protein	Q9BUE0	Mediator of RNA polymerase II transcription subunit 18 OS=Homo sapiens OX=9606 GN=MED18 PE=1 SV=1	0	FALSE	10.732	19	4	4	4	208	23.6	6.54	8.28	4	metabolic process;regulation of biological process	nucleus	catalytic activity;protein binding	Pf09637	54797	ENSG00000130772.13	MED18	1	Transcriptional regulation of white adipocyte differentiation; PPARA activates gene expression			6	4.06039e+06	3.87633e+06	3.97387e+06	3.34496e+06	3.54067e+06	3.96872e+06	2.42553e+06	2.73905e+06	2.64599e+06	2.98626e+06	2.53294e+06	2.98334e+06	3.06802e+06	High	High	High	High	Not Found	High	High	High
FALSE	High	Master Protein	Q7L099	Protein RUFY3 OS=Homo sapiens OX=9606 GN=RUFY3 PE=1 SV=1	0	FALSE	20.911	13	6	7	5	469	52.9	5.49	19.59	6	cell differentiation;cell organization and biogenesis;development;regulation of biological process	cytoplasm;cytosol;membrane	protein binding	Pf02463, Pf02759, Pf09726, Pf09731	22902	ENSG00000018189.12	RUFY3	4				0	3.20031e+06	2.88669e+06	2.55418e+06	4.12075e+06	2.72578e+06	2.76564e+06	1.61708e+06	2.30831e+06	2.0677e+06	2.39916e+06	1.92313e+06	2.14745e+06	1.98227e+06	High	High	High	High	High	High	High	High
FALSE	High	Master Protein	P78310	Coxsackievirus and adenovirus receptor OS=Homo sapiens OX=9606 GN=CXADR PE=1 SV=1	0	FALSE	88.445	38	12	29	12	365	40	7.56	99.97	12	cell communication;cell organization and biogenesis;cellular component movement;defense response;regulation of biological process;response to stimulus;transport	cytoplasm;extracellular;membrane	protein binding;receptor activity	Pf07679, Pf07686, Pf13895, Pf13927	1525	ENSG00000154639.18	CXADR	21	Immunoregulatory interactions between a Lymphoid and a non-Lymphoid cell; Cell surface interactions at the vascular wall	Viral myocarditis		6	3.35399e+07	2.7139e+07	2.99957e+07	3.55132e+07	2.78494e+07	2.83478e+07	3.68199e+07	4.13925e+07	3.68815e+07	3.80724e+07	3.48111e+07	3.78882e+07	2.94705e+07	High	High	High	High	High	High	High	High
FALSE	High	Master Protein	Q7Z3K6	Mesoderm induction early response protein 3 OS=Homo sapiens OX=9606 GN=MIER3 PE=1 SV=2	0	FALSE	16.702	5	2	4	2	550	61.4	4.51	11.64	2	cell organization and biogenesis;metabolic process;regulation of biological process	nucleus	catalytic activity;DNA binding	Pf00249, Pf01448	166968	ENSG00000155545.19	MIER3	5				0	501811	482470	473779	558238	446009	497422	311321	385939	343459	380582	329059	366528	377651	High	High	High	High	High	High	High	High
FALSE	High	Master Protein	Q86WP2	Vasculin OS=Homo sapiens OX=9606 GN=GPBP1 PE=1 SV=1	0.001	FALSE	7.396	6	2	2	2	473	53.3	7.05	7.39	2	metabolic process;regulation of biological process	cytoplasm;cytosol;membrane;nucleus	DNA binding;protein binding	Pf15337	65056	ENSG00000062194.15	GPBP1	5				0	1.19838e+06	1.04014e+06	1.13048e+06	1.31015e+06	1.06975e+06	1.18474e+06	802396	877314	851086	918246	788793	802721	944187	High	High	High	High	Not Found	High	High	High
FALSE	High	Master Protein	Q8TBA6	Golgin subfamily A member 5 OS=Homo sapiens OX=9606 GN=GOLGA5 PE=1 SV=3	0	FALSE	121.217	31	21	32	21	731	83	5.83	111.1	21	cell organization and biogenesis;metabolic process;regulation of biological process;transport	Golgi;membrane	catalytic activity;motor activity;protein binding;structural molecule activity;transporter activity	Pf00038, Pf01496, Pf01576, Pf02463, Pf03961, Pf04111, Pf04156, Pf04912, Pf05557, Pf05701, Pf07888, Pf08317, Pf09726, Pf09787, Pf10174, Pf11559, Pf12128, Pf13166, Pf13514, Pf13654	9950	ENSG00000066455.12	GOLGA5	14	Intra-Golgi traffic			4	1.38035e+07	1.20843e+07	1.22906e+07	1.58792e+07	1.21224e+07	1.2974e+07	1.54408e+07	1.87863e+07	1.59912e+07	1.79054e+07	1.56657e+07	1.65584e+07	1.51481e+07	High	High	High	High	High	High	High	High
FALSE	High	Master Protein	Q9NQ89	Protein C12orf4 OS=Homo sapiens OX=9606 GN=C12orf4 PE=1 SV=1	0.005	FALSE	4.3	3	1	1	1	552	63.8	6.37	3.49	1	regulation of biological process	cytoplasm		Pf10154	57102	ENSG00000047621.11	C12orf4	12				0	39729.7	38081.9	43574.5	26364.4	34420.2	37240.2	31124.6	33476.8	45024.8	36889.5	36424.1	45369.9	32861.4	High	High	High	High	Not Found	High	High	High
FALSE	High	Master Protein	Q16831	Uridine phosphorylase 1 OS=Homo sapiens OX=9606 GN=UPP1 PE=1 SV=1	0	FALSE	15.652	17	4	5	4	310	33.9	7.88	16.51	4	cell communication;metabolic process;response to stimulus	cytoplasm;cytosol	catalytic activity	Pf01048	7378	ENSG00000183696.13	UPP1	7	Pyrimidine salvage; Pyrimidine catabolism	Metabolic pathways; Pyrimidine metabolism; Drug metabolism - other enzymes	Fluoropyrimidine Activity	10	2.57077e+06	2.72389e+06	2.47333e+06	3.23676e+06	2.28393e+06	2.41948e+06	1.94637e+06	2.93823e+06	2.42082e+06	3.00378e+06	2.19607e+06	2.77863e+06	3.16662e+06	High	High	High	High	High	High	High	High
FALSE	High	Master Protein	Q5T8D3	Acyl-CoA-binding domain-containing protein 5 OS=Homo sapiens OX=9606 GN=ACBD5 PE=1 SV=1	0	FALSE	98.708	26	15	29	15	534	60.1	5.33	107.6	15	cell communication;cell organization and biogenesis;metabolic process;response to stimulus;transport	membrane;nucleus		Pf00887	91452	ENSG00000107897.18	ACBD5	10	Peroxisomal lipid metabolism			4	2.26239e+07	2.02689e+07	2.06737e+07	2.61617e+07	2.05766e+07	2.13944e+07	4.21965e+07	4.87395e+07	4.41696e+07	4.43626e+07	4.18712e+07	4.33165e+07	3.11112e+07	High	High	High	High	High	High	High	High
FALSE	High	Master Protein	Q9NX46	ADP-ribose glycohydrolase ARH3 OS=Homo sapiens OX=9606 GN=ADPRS PE=1 SV=1	0	FALSE	42.018	29	7	14	7	363	38.9	5.07	44.01	7	response to stimulus	cytoplasm;mitochondrion;nucleus;organelle lumen	catalytic activity;metal ion binding	Pf03747	54936	ENSG00000116863.10	ADPRHL2	1	POLB-Dependent Long Patch Base Excision Repair			5	9.18907e+06	8.32421e+06	7.547e+06	1.25673e+07	8.15229e+06	9.52812e+06	5.76959e+06	7.07439e+06	5.97288e+06	7.52491e+06	6.20107e+06	6.12393e+06	6.11617e+06	High	High	High	High	Not Found	High	High	High
FALSE	High	Master Protein	P34741	Syndecan-2 OS=Homo sapiens OX=9606 GN=SDC2 PE=1 SV=2	0	FALSE	25.102	28	7	11	7	201	22.1	4.86	25.26	7	cell differentiation;cell organization and biogenesis;cellular component movement;metabolic process;regulation of biological process;response to stimulus	cell surface;membrane;organelle lumen	protein binding	Pf01034	6383	ENSG00000169439.11	SDC2	8	Post-translational protein phosphorylation; Regulation of Insulin-like Growth Factor (IGF) transport and uptake by Insulin-like Growth Factor Binding Proteins (IGFBPs); Defective B4GALT7 causes EDS, progeroid type; Retinoid metabolism and transport; Defective EXT2 causes exostoses 2; Syndecan interactions; Defective EXT1 causes exostoses 1, TRPS2 and CHDS; Signaling by GPCR; HS-GAG biosynthesis; …	Cell adhesion molecules (CAMs); Malaria; Proteoglycans in cancer	miRNA targets in ECM and membrane receptors	39	2.06047e+06	1.82303e+06	1.86303e+06	2.36832e+06	1.91413e+06	1.91554e+06	4.83006e+06	4.90125e+06	4.60544e+06	4.98559e+06	4.6718e+06	4.79043e+06	2.39861e+06	High	High	High	High	High	High	High	High
FALSE	High	Master Protein	Q8WUD4	Coiled-coil domain-containing protein 12 OS=Homo sapiens OX=9606 GN=CCDC12 PE=1 SV=1	0	FALSE	37.155	45	6	8	6	166	19.2	7.34	40.15	6	metabolic process	cytoplasm	catalytic activity;nucleotide binding;protein binding	Pf08315	151903	ENSG00000160799.11	CCDC12	3		Spliceosome		1	2.55927e+07	2.41207e+07	2.32538e+07	3.14475e+07	2.34592e+07	2.54725e+07	2.16077e+07	2.65393e+07	2.41954e+07	2.74556e+07	2.23433e+07	2.44409e+07	2.11862e+07	High	High	High	High	High	High	High	High
FALSE	High	Master Protein	Q9Y5R4	MTRF1L release factor glutamine methyltransferase OS=Homo sapiens OX=9606 GN=HEMK1 PE=1 SV=1	0.001	FALSE	6.744	4	1	1	1	338	38.2	6.7	5.79	1	metabolic process;regulation of biological process	mitochondrion	catalytic activity;DNA binding;protein binding	Pf01170, Pf03602, Pf05175, Pf06325, Pf09445, Pf12847, Pf13649, Pf13659, Pf13847	51409	ENSG00000114735.9	HEMK1	3				0	370266	307514	341159	424370	332811	339129	232855	284102	253021	296675	236515	283341	267862	High	High	High	High	Not Found	High	High	High
FALSE	High	Master Protein	Q6P087	Mitochondrial mRNA pseudouridine synthase RPUSD3 OS=Homo sapiens OX=9606 GN=RPUSD3 PE=1 SV=3	0	FALSE	43.525	30	8	12	8	351	38.4	10.32	43.48	8	metabolic process	mitochondrion;organelle lumen	catalytic activity;protein binding;RNA binding	Pf00849	285367	ENSG00000156990.14	RPUSD3	3				0	7.25217e+06	6.4047e+06	6.53568e+06	8.391e+06	6.44789e+06	6.63953e+06	5.7152e+06	7.15831e+06	6.18495e+06	6.75286e+06	5.91059e+06	6.34227e+06	5.74092e+06	High	High	High	High	High	High	High	High
FALSE	High	Master Protein	Q8TE67	Epidermal growth factor receptor kinase substrate 8-like protein 3 OS=Homo sapiens OX=9606 GN=EPS8L3 PE=1 SV=2	0	FALSE	25.828	21	7	8	7	593	66.8	7.99	21.46	7	regulation of biological process	cytoplasm	protein binding	Pf00018, Pf07653, Pf08239, Pf08416, Pf14604, Pf15502	79574	ENSG00000198758.10	EPS8L3	1				0	934919	857324	823139	1.08245e+06	828985	893956	1.52165e+06	2.1466e+06	1.78612e+06	2.11292e+06	1.73302e+06	1.87801e+06	1.28313e+06	High	High	High	High	High	High	High	High
FALSE	High	Master Protein	Q9NXW9	Alpha-ketoglutarate-dependent dioxygenase alkB homolog 4 OS=Homo sapiens OX=9606 GN=ALKBH4 PE=1 SV=1	0	FALSE	20.467	25	5	6	5	302	33.8	6.67	19.72	5	cell organization and biogenesis;metabolic process;regulation of biological process	cytoplasm;nucleus	catalytic activity;metal ion binding;protein binding		54784	ENSG00000160993.3	ALKBH4	7				0	1.0012e+06	964877	923144	1.2775e+06	868170	921171	649153	667619	818401	791299	739650	736514	711932	High	High	High	High	High	High	High	High
FALSE	High	Master Protein	P52569	Cationic amino acid transporter 2 OS=Homo sapiens OX=9606 GN=SLC7A2 PE=1 SV=2	0	FALSE	67.099	17	10	19	9	658	71.6	7.28	70.27	10	metabolic process;regulation of biological process;transport	membrane	transporter activity	Pf00324, Pf13520, Pf13906	6542	ENSG00000003989.17	SLC7A2	8	Amino acid transport across the plasma membrane			4	1.24333e+07	1.10487e+07	1.15529e+07	1.49752e+07	1.10323e+07	1.08541e+07	3.05514e+07	3.54034e+07	3.11177e+07	3.15799e+07	3.00457e+07	3.08149e+07	1.71832e+07	High	High	High	High	High	High	High	High
FALSE	High	Master Protein	P42785	Lysosomal Pro-X carboxypeptidase OS=Homo sapiens OX=9606 GN=PRCP PE=1 SV=1	0	FALSE	35.94	16	6	11	6	496	55.8	7.21	38.41	6	defense response;metabolic process;regulation of biological process;response to stimulus;transport	membrane;vacuole	catalytic activity;protein binding	Pf00561, Pf05576, Pf05577, Pf11144, Pf12697	5547	ENSG00000137509.10	PRCP	11	Intrinsic Pathway of Fibrin Clot Formation; Neutrophil degranulation	Protein digestion and absorption; Renin-angiotensin system		8	7.88811e+06	6.93381e+06	7.26577e+06	9.36233e+06	7.10089e+06	7.11019e+06	8.49472e+06	1.00939e+07	9.1858e+06	9.73132e+06	8.44082e+06	9.45395e+06	9.45861e+06	High	High	High	High	High	High	High	High
FALSE	High	Master Protein	P36383	Gap junction gamma-1 protein OS=Homo sapiens OX=9606 GN=GJC1 PE=1 SV=2	0.001	FALSE	7.351	8	2	2	2	396	45.4	7.33	7.12	2	cell communication;cell differentiation;cell organization and biogenesis;transport	membrane	transporter activity	Pf00029, Pf10582	10052	ENSG00000182963.9	GJC1	17	Electric Transmission Across Gap Junctions; Gap junction assembly		Calcium Regulation in the Cardiac Cell	9	1.09414e+06	949574	983931	1.37238e+06	952867	1.05989e+06	1.00188e+06	1.06831e+06	998514	1.07187e+06	948680	1.01702e+06	968692	High	High	High	High	Not Found	High	High	High
FALSE	High	Master Protein	Q7LGA3	Heparan sulfate 2-O-sulfotransferase 1 OS=Homo sapiens OX=9606 GN=HS2ST1 PE=1 SV=1	0	FALSE	41.922	32	9	17	9	356	41.9	8.69	46.53	9	metabolic process	Golgi;membrane	catalytic activity	Pf03567	9653	ENSG00000153936.16	HS2ST1	1	HS-GAG biosynthesis	Glycosaminoglycan biosynthesis - heparan sulfate / heparin	Metapathway biotransformation	7	2.27733e+07	2.15909e+07	1.85844e+07	2.27889e+07	1.90705e+07	1.8331e+07	2.32106e+07	2.73893e+07	2.53621e+07	2.52002e+07	2.3384e+07	2.53243e+07	2.20521e+07	High	High	High	High	High	High	High	High
FALSE	High	Master Protein	Q09161	Nuclear cap-binding protein subunit 1 OS=Homo sapiens OX=9606 GN=NCBP1 PE=1 SV=1	0	FALSE	180.194	43	28	72	28	790	91.8	6.43	199.68	28	cell organization and biogenesis;metabolic process;regulation of biological process;response to stimulus;transport	cytoplasm;cytosol;mitochondrion;nucleus	protein binding;RNA binding	Pf02854, Pf09088, Pf09090	4686	ENSG00000136937.12	NCBP1	9	Signaling by FGFR2 IIIa TM; RNA polymerase II transcribes snRNA genes; Abortive elongation of HIV-1 transcript in the absence of Tat; Formation of HIV-1 elongation complex containing HIV-1 Tat; Formation of the HIV-1 Early Elongation Complex; SLBP independent Processing of Histone Pre-mRNAs; mRNA Splicing - Major Pathway; FGFR2 alternative splicing; mRNA Splicing - Minor Pathway; Cleavage of Grow…	Spliceosome; mRNA surveillance pathway; RNA transport	mRNA Processing	61	1.00598e+08	8.56847e+07	8.651e+07	1.27745e+08	8.47054e+07	9.55036e+07	6.73019e+07	8.94475e+07	7.73951e+07	8.77305e+07	7.1328e+07	7.94074e+07	7.76947e+07	High	High	High	High	High	High	High	High
FALSE	High	Master Protein	O00469	Procollagen-lysine,2-oxoglutarate 5-dioxygenase 2 OS=Homo sapiens OX=9606 GN=PLOD2 PE=1 SV=2	0	FALSE	163.064	42	25	47	25	737	84.6	6.71	164.69	25	metabolic process;response to stimulus	endoplasmic reticulum;membrane	catalytic activity;metal ion binding	Pf03171	5352	ENSG00000152952.11	PLOD2	3	Collagen biosynthesis and modifying enzymes	Lysine degradation		4	3.75655e+07	3.56229e+07	3.19194e+07	4.01111e+07	3.18638e+07	3.32183e+07	4.31506e+07	5.24437e+07	4.4898e+07	4.6371e+07	4.19633e+07	4.75903e+07	3.97063e+07	High	High	High	High	High	High	High	High
FALSE	High	Master Protein	Q8IXU6	Solute carrier family 35 member F2 OS=Homo sapiens OX=9606 GN=SLC35F2 PE=1 SV=1	0	FALSE	16.802	12	3	6	3	374	41.2	6.21	19.28	3	transport	membrane		Pf06027, Pf08449	54733	ENSG00000110660.14	SLC35F2	11				0	2.32347e+06	2.05076e+06	2.03912e+06	2.36028e+06	1.89329e+06	1.99529e+06	508186	600849	666736	802276	661241	706629	1.43622e+06	High	High	High	High	High	High	High	High
FALSE	High	Master Protein	Q9BXS4	Transmembrane protein 59 OS=Homo sapiens OX=9606 GN=TMEM59 PE=1 SV=1	0	FALSE	14.185	10	3	4	3	323	36.2	5.1	11.92	3	metabolic process;regulation of biological process	endosome;Golgi;membrane;vacuole	catalytic activity;protein binding	Pf12280	9528	ENSG00000116209.11	TMEM59	1				0	3.61365e+06	3.29834e+06	3.32668e+06	4.92825e+06	3.39509e+06	3.18481e+06	3.82789e+06	5.15762e+06	4.14664e+06	4.71698e+06	4.15582e+06	4.58113e+06	4.14936e+06	High	High	High	High	High	High	High	High
FALSE	High	Master Protein	Q9BSJ6	Protein PIMREG OS=Homo sapiens OX=9606 GN=PIMREG PE=1 SV=1	0	FALSE	15.494	11	2	3	2	248	27.5	10.21	13.76	2	cell division	cytosol;nucleus	protein binding	Pf07326	54478	ENSG00000129195.15	FAM64A; PIMREG	17				0	2.32675e+06	2.01221e+06	2.2593e+06	2.89631e+06	1.96953e+06	2.16579e+06	1.95483e+06	2.40768e+06	2.03593e+06	2.30344e+06	1.93028e+06	2.06289e+06	1.71394e+06	High	High	High	High	High	High	High	High
FALSE	High	Master Protein	Q8NEZ5	F-box only protein 22 OS=Homo sapiens OX=9606 GN=FBXO22 PE=1 SV=1	0	FALSE	79.605	32	11	23	11	403	44.5	7.03	74.26	11	cell communication;metabolic process;regulation of biological process;response to stimulus;transport	cytoplasm;cytosol;nucleus	catalytic activity;protein binding	Pf00646, Pf10442, Pf12937	26263	ENSG00000167196.13	FBXO22	15	Antigen processing: Ubiquitination & Proteasome degradation; Neddylation			7	2.29098e+07	2.1691e+07	2.02303e+07	2.71556e+07	1.94055e+07	2.06076e+07	1.22183e+07	1.53472e+07	1.47744e+07	1.61575e+07	1.37399e+07	1.4906e+07	1.70385e+07	High	High	High	High	High	High	High	High
FALSE	High	Master Protein	Q8NB49	Phospholipid-transporting ATPase IG OS=Homo sapiens OX=9606 GN=ATP11C PE=1 SV=3	0	FALSE	31.697	10	8	9	8	1132	129.4	6.67	31.36	8	cell differentiation;cell organization and biogenesis;regulation of biological process;transport	endoplasmic reticulum;endosome;membrane	catalytic activity;metal ion binding;nucleotide binding;protein binding;transporter activity	Pf00122, Pf00702, Pf13246	286410	ENSG00000101974.14	ATP11C	X	Ion transport by P-type ATPases			3	2.83656e+06	2.46844e+06	2.59272e+06	3.08261e+06	2.47567e+06	2.57493e+06	1.10352e+06	1.225e+06	1.30542e+06	1.39307e+06	1.20893e+06	1.29076e+06	1.97957e+06	High	High	High	High	Not Found	High	High	High
FALSE	High	Master Protein	Q96HR3	Mediator of RNA polymerase II transcription subunit 30 OS=Homo sapiens OX=9606 GN=MED30 PE=1 SV=1	0.001	FALSE	6.85	11	2	2	2	178	20.3	8.27	6.6	2	metabolic process;regulation of biological process;response to stimulus	nucleus	catalytic activity;protein binding;receptor activity	Pf11315	90390	ENSG00000164758.7	MED30	8	Transcriptional regulation of white adipocyte differentiation; PPARA activates gene expression; Generic Transcription Pathway	Thyroid hormone signaling pathway		10	422203	386060	397648	430901	374596	425711	321977	365826	365915	435653	356756	398034	364729	High	High	High	High	High	High	High	High
FALSE	High	Master Protein	O14654	Insulin receptor substrate 4 OS=Homo sapiens OX=9606 GN=IRS4 PE=1 SV=1	0	FALSE	441.244	51	47	132	47	1257	133.7	8.44	514.51	47	regulation of biological process;response to stimulus	cytosol;membrane	protein binding;signal transducer activity	Pf00169, Pf02174	8471	ENSG00000133124.11	IRS4	X	IRS-related events triggered by IGF1R	Longevity regulating pathway - multiple species; Insulin signaling pathway; FoxO signaling pathway; cGMP-PKG signaling pathway; Type II diabetes mellitus; AMPK signaling pathway; Regulation of lipolysis in adipocytes; Adipocytokine signaling pathway; Longevity regulating pathway	Adipogenesis; Angiopoietin Like Protein 8 Regulatory Pathway; Focal Adhesion-PI3K-Akt-mTOR-signaling pathway; Leptin Insulin Overlap; Insulin Signaling	19	2.16415e+08	1.78165e+08	1.904e+08	2.28248e+08	1.90185e+08	1.88033e+08	2.31893e+07	3.2303e+07	3.19674e+07	3.65713e+07	2.99773e+07	3.40083e+07	7.3779e+07	High	High	High	High	High	High	High	High
FALSE	High	Master Protein	A6NHT5	Homeobox protein HMX3 OS=Homo sapiens OX=9606 GN=HMX3 PE=1 SV=1	0.003	FALSE	5.486	6	1	1	1	357	37.8	8.12	3.06	1	cell differentiation;development;metabolic process;regulation of biological process	nucleus	DNA binding	Pf00046	340784	ENSG00000188620.9	HMX3	10				0	74876.6	69994.4	64815	88736.1	54110	54695	63528.1	83358.7	83308.1	84798.7	77760.1	83122.8	51281.4	High	High	High	High	High	High	High	High
FALSE	High	Master Protein	Q9NWT6	Hypoxia-inducible factor 1-alpha inhibitor OS=Homo sapiens OX=9606 GN=HIF1AN PE=1 SV=2	0	FALSE	41.349	23	5	9	5	349	40.3	5.57	39.44	5	metabolic process;regulation of biological process;response to stimulus	cytoplasm;cytosol;nucleus	catalytic activity;metal ion binding;protein binding	Pf02373, Pf08007, Pf13621	55662	ENSG00000166135.13	HIF1AN	10	Oxygen-dependent asparagine hydroxylation of Hypoxia-inducible Factor Alpha		miR-148a/miR-31/FIH1/HIF1alpha-Notch signaling in glioblastoma; Photodynamic therapy-induced HIF-1 survival signaling	7	4.40663e+06	4.50661e+06	4.10437e+06	5.28465e+06	3.74492e+06	4.01134e+06	1.76739e+06	2.73241e+06	2.29455e+06	2.81553e+06	2.21507e+06	2.61696e+06	3.51661e+06	High	High	High	High	High	High	High	High
FALSE	High	Master Protein	Q9H9J2	39S ribosomal protein L44, mitochondrial OS=Homo sapiens OX=9606 GN=MRPL44 PE=1 SV=1	0	FALSE	136.337	55	15	40	15	332	37.5	8.4	143.49	15	cell organization and biogenesis;metabolic process	membrane;mitochondrion;nucleus;ribosome	catalytic activity;protein binding;RNA binding	Pf00636	65080	ENSG00000135900.3	MRPL44	2	Mitochondrial translation initiation; Mitochondrial translation elongation; Mitochondrial translation termination			6	6.96465e+07	6.18345e+07	5.86081e+07	7.59041e+07	6.01235e+07	6.22138e+07	6.22325e+07	7.23365e+07	6.55097e+07	6.59739e+07	6.04478e+07	6.71662e+07	5.98827e+07	High	High	High	High	High	High	High	High
FALSE	High	Master Protein	Q6UXD5	Seizure 6-like protein 2 OS=Homo sapiens OX=9606 GN=SEZ6L2 PE=1 SV=2	0	FALSE	15.027	6	5	5	5	910	97.5	4.89	13.89	5		endoplasmic reticulum;membrane		Pf00084, Pf00431	26470	ENSG00000174938.14	SEZ6L2	16				0	1.46431e+06	1.30042e+06	1.26984e+06	1.95819e+06	1.19315e+06	1.2909e+06	538601	666646	663676	727661	622821	717238	1.04413e+06	High	High	High	High	High	High	High	High
FALSE	High	Master Protein	Q9H0H0	Integrator complex subunit 2 OS=Homo sapiens OX=9606 GN=INTS2 PE=1 SV=2	0	FALSE	64.202	16	15	18	15	1204	134.2	6.05	60.12	15	metabolic process	cytoplasm;membrane;nucleus	protein binding	Pf14750	57508	ENSG00000108506.11	INTS2	17	RNA polymerase II transcribes snRNA genes			3	8.94043e+06	8.57074e+06	7.96164e+06	1.06025e+07	7.67198e+06	8.27089e+06	6.03496e+06	8.37032e+06	6.96597e+06	8.21618e+06	6.74186e+06	7.93461e+06	7.55812e+06	High	High	High	High	High	High	High	High
FALSE	High	Master Protein	O43379	WD repeat-containing protein 62 OS=Homo sapiens OX=9606 GN=WDR62 PE=1 SV=4	0	FALSE	26.833	5	5	8	5	1518	165.8	5.91	26.41	5	cell differentiation;cell organization and biogenesis;metabolic process	cytoplasm;cytoskeleton;nucleus;spliceosomal complex	protein binding;RNA binding	Pf00400	284403	ENSG00000075702.16	WDR62	19				0	1.58718e+06	1.51883e+06	1.46996e+06	1.69796e+06	1.41351e+06	1.45774e+06	845130	1.04998e+06	1.03391e+06	1.14719e+06	1.00959e+06	1.03288e+06	1.10143e+06	High	High	High	High	High	High	High	High
FALSE	High	Master Protein	O95948	One cut domain family member 2 OS=Homo sapiens OX=9606 GN=ONECUT2 PE=2 SV=2	0	FALSE	10.447	7	2	3	2	504	54.3	9.61	5.25	2	cell differentiation;cell organization and biogenesis;metabolic process;regulation of biological process	cytoskeleton;nucleus	DNA binding	Pf00046, Pf02376, Pf05920	9480	ENSG00000119547.5	ONECUT2	18				0	93514.6	74525	97440.2	100158	73990.6	87626.8	81966.4	89715.7	91848.1	97412.3	77976	92960.3	157594	High	High	High	High	High	High	High	High
FALSE	High	Master Protein	Q6ZXV5	Protein O-mannosyl-transferase TMTC3 OS=Homo sapiens OX=9606 GN=TMTC3 PE=1 SV=2	0	FALSE	94.868	21	17	28	17	915	103.9	8.87	90.66	17	regulation of biological process;response to stimulus	endoplasmic reticulum;membrane	protein binding	Pf00515, Pf07719, Pf08409, Pf13181, Pf13414, Pf13424, Pf13431, Pf13432, Pf14559	160418		TMTC3	12				0	2.72982e+07	2.36054e+07	2.37312e+07	2.86992e+07	2.41732e+07	2.43539e+07	2.63868e+07	2.97479e+07	2.8243e+07	2.86222e+07	2.64786e+07	2.78452e+07	2.55095e+07	High	High	High	High	High	High	High	High
FALSE	High	Master Protein	Q9Y3P9	Rab GTPase-activating protein 1 OS=Homo sapiens OX=9606 GN=RABGAP1 PE=1 SV=3	0	FALSE	94.988	25	18	23	15	1069	121.7	5.25	90.43	18	regulation of biological process;transport	cytoplasm;cytoskeleton;cytosol	enzyme regulator activity;protein binding	Pf00566, Pf00640, Pf02463, Pf12473, Pf13870	23637	ENSG00000011454.16	RABGAP1	9	TBC/RABGAPs			4	1.45972e+07	1.41933e+07	1.3435e+07	1.4748e+07	1.29224e+07	1.36951e+07	8.50185e+06	1.12521e+07	1.01385e+07	1.15708e+07	9.60139e+06	1.10289e+07	1.20869e+07	High	High	High	High	High	High	High	High
FALSE	High	Master Protein	Q9HA92	Radical S-adenosyl methionine domain-containing protein 1, mitochondrial OS=Homo sapiens OX=9606 GN=RSAD1 PE=1 SV=2	0	FALSE	24.961	15	6	6	6	442	48.7	7.78	19.27	6	metabolic process	cytoplasm;mitochondrion	catalytic activity;metal ion binding	Pf04055	55316	ENSG00000136444.9	RSAD1	17				0	2.13786e+06	2.14427e+06	2.26554e+06	3.11287e+06	2.27609e+06	2.04454e+06	1.12846e+06	1.44966e+06	1.2e+06	1.36398e+06	1.1496e+06	1.28755e+06	1.62942e+06	High	High	High	High	High	High	High	High
FALSE	High	Master Protein	Q567U6	Coiled-coil domain-containing protein 93 OS=Homo sapiens OX=9606 GN=CCDC93 PE=1 SV=2	0	FALSE	73.274	26	17	20	17	631	73.2	8.15	67.72	17	transport	endosome	protein binding	Pf09762	54520	ENSG00000125633.10	CCDC93	2				0	1.33662e+07	1.25969e+07	1.18439e+07	1.5342e+07	1.13447e+07	1.1952e+07	5.98415e+06	7.94593e+06	7.54118e+06	8.40357e+06	7.3253e+06	7.62612e+06	1.04224e+07	High	High	High	High	High	High	High	High
FALSE	High	Master Protein	P28370	Probable global transcription activator SNF2L1 OS=Homo sapiens OX=9606 GN=SMARCA1 PE=1 SV=2	0	FALSE	274.251	41	50	110	32	1054	122.5	8.09	330.77	50	cell differentiation;cell organization and biogenesis;metabolic process;regulation of biological process	nucleus	catalytic activity;DNA binding;nucleotide binding;protein binding	Pf00176, Pf00270, Pf00271, Pf04851, Pf09110, Pf09111, Pf11496, Pf13892	6594	ENSG00000102038.15	SMARCA1	X				0	3.61213e+07	3.28888e+07	3.31193e+07	4.4601e+07	3.18957e+07	3.29812e+07	6.8094e+07	8.45036e+07	7.24152e+07	7.79394e+07	6.73437e+07	7.67476e+07	4.28875e+07	High	High	High	High	High	High	High	High
FALSE	High	Master Protein	Q8N3U4	Cohesin subunit SA-2 OS=Homo sapiens OX=9606 GN=STAG2 PE=1 SV=3	0	FALSE	239.165	34	37	92	30	1231	141.2	5.43	273.95	37	cell division;cell organization and biogenesis;regulation of biological process	chromosome;cytosol;membrane;nucleus	protein binding	Pf00670, Pf08514	10735	ENSG00000101972.18	STAG2	X	Meiotic synapsis; Separation of Sister Chromatids; Resolution of Sister Chromatid Cohesion; Cohesin Loading onto Chromatin; Establishment of Sister Chromatid Cohesion; SUMOylation of DNA damage response and repair proteins	Cell cycle		21	9.75504e+07	8.70772e+07	8.84013e+07	1.15164e+08	8.62104e+07	9.18943e+07	5.59977e+07	6.62852e+07	6.31953e+07	6.55379e+07	5.88706e+07	6.39885e+07	7.1289e+07	High	High	High	High	High	High	High	High
FALSE	High	Master Protein	P11310	Medium-chain specific acyl-CoA dehydrogenase, mitochondrial OS=Homo sapiens OX=9606 GN=ACADM PE=1 SV=1	0	FALSE	183.777	62	24	55	24	421	46.6	8.37	199.73	24	metabolic process;regulation of biological process	membrane;mitochondrion;nucleus;organelle lumen	catalytic activity;nucleotide binding;protein binding	Pf00441, Pf02770, Pf02771, Pf08028, Pf11794	34	ENSG00000117054.13	ACADM	1	PPARA activates gene expression; Beta oxidation of decanoyl-CoA to octanoyl-CoA-CoA; mitochondrial fatty acid beta-oxidation of unsaturated fatty acids; Beta oxidation of octanoyl-CoA to hexanoyl-CoA	Fatty acid degradation; Propanoate metabolism; Carbon metabolism; PPAR signaling pathway; beta-Alanine metabolism; Metabolic pathways; Valine, leucine and isoleucine degradation; Fatty acid metabolism	Fatty Acid Beta Oxidation; PPAR Alpha Pathway; Mitochondrial LC-Fatty Acid Beta-Oxidation; Amino Acid metabolism; PPAR signaling pathway; Sudden Infant Death Syndrome (SIDS) Susceptibility Pathways	24	1.28485e+08	1.1039e+08	1.13334e+08	1.35894e+08	1.1369e+08	1.19865e+08	1.30131e+08	1.47083e+08	1.36126e+08	1.39106e+08	1.29921e+08	1.39006e+08	1.00282e+08	High	High	High	High	High	High	High	High
FALSE	High	Master Protein	Q96IU4	Protein ABHD14B OS=Homo sapiens OX=9606 GN=ABHD14B PE=1 SV=1	0	FALSE	48.567	44	8	14	8	210	22.3	6.4	50.91	8	metabolic process;regulation of biological process	cytoplasm;cytosol;nucleus	catalytic activity;protein binding	Pf00561, Pf12146, Pf12695, Pf12697	84836	ENSG00000114779.19	ABHD14B	3	Cytosolic sulfonation of small molecules			4	1.74791e+07	1.59654e+07	1.49424e+07	2.31331e+07	1.4317e+07	1.51216e+07	7.53473e+06	1.05296e+07	9.12236e+06	1.0876e+07	9.2088e+06	9.43135e+06	1.25335e+07	High	High	High	High	High	High	High	High
FALSE	High	Master Protein	P23677	Inositol-trisphosphate 3-kinase A OS=Homo sapiens OX=9606 GN=ITPKA PE=1 SV=1	0	FALSE	56.411	27	9	16	8	461	51	7.65	43.8	9	cell organization and biogenesis;metabolic process;regulation of biological process;response to stimulus	cytosol	catalytic activity;nucleotide binding;protein binding	Pf03770	3706	ENSG00000137825.10	ITPKA	15	Synthesis of IP3 and IP4 in the cytosol	Phosphatidylinositol signaling system; Inositol phosphate metabolism; Metabolic pathways; Calcium signaling pathway		7	3.85306e+06	3.78677e+06	3.62737e+06	4.34426e+06	3.5682e+06	3.65415e+06	6.07444e+06	7.2396e+06	6.68742e+06	7.17044e+06	6.38276e+06	7.01381e+06	4.68977e+06	High	High	High	High	High	High	High	High
FALSE	High	Master Protein	P06213	Insulin receptor OS=Homo sapiens OX=9606 GN=INSR PE=1 SV=4	0	FALSE	41.713	12	13	14	11	1382	156.2	6.2	33.04	13	cell organization and biogenesis;metabolic process;regulation of biological process;response to stimulus	membrane;organelle lumen	catalytic activity;nucleotide binding;protein binding;receptor activity;signal transducer activity	Pf00041, Pf00069, Pf00757, Pf01030, Pf07714	3643	ENSG00000171105.13	INSR	19	Signal attenuation; Insulin receptor recycling; PI5P, PP2A and IER3 Regulate PI3K/AKT Signaling; IRS activation	Longevity regulating pathway - multiple species; Insulin signaling pathway; HIF-1 signaling pathway; Ovarian steroidogenesis; FoxO signaling pathway; Phospholipase D signaling pathway; cGMP-PKG signaling pathway; Rap1 signaling pathway; Type II diabetes mellitus; AMPK signaling pathway; mTOR signaling pathway; Aldosterone-regulated sodium reabsorption; Adherens junction; Non-alcoholic fatty liver…	AMP-activated Protein Kinase (AMPK) Signaling; Selenium Micronutrient Network; Vitamin B12 Metabolism; Type II diabetes mellitus; Folate Metabolism; AGE/RAGE pathway; Nanoparticle triggered autophagic cell death; Transcription factor regulation in adipogenesis; Angiopoietin Like Protein 8 Regulatory Pathway; Focal Adhesion-PI3K-Akt-mTOR-signaling pathway; Leptin Insulin Overlap; Insulin Signaling…	43	2.16097e+06	1.9506e+06	2.08308e+06	2.11419e+06	1.89201e+06	2.12129e+06	2.46869e+06	2.68798e+06	2.66794e+06	2.79728e+06	2.59827e+06	2.59565e+06	1.90427e+06	High	High	High	High	High	High	High	High
FALSE	High	Master Protein	O76031	ATP-dependent Clp protease ATP-binding subunit clpX-like, mitochondrial OS=Homo sapiens OX=9606 GN=CLPX PE=1 SV=2	0	FALSE	231.9	62	31	64	31	633	69.2	7.58	260.9	31	metabolic process;regulation of biological process	cytosol;membrane;mitochondrion;organelle lumen	catalytic activity;enzyme regulator activity;metal ion binding;nucleotide binding;protein binding	Pf00004, Pf01078, Pf05729, Pf07724, Pf07726, Pf07728, Pf10431, Pf13401, Pf14532	10845	ENSG00000166855.9	CLPX	15				0	1.01992e+08	8.83159e+07	8.94622e+07	1.22936e+08	9.06444e+07	9.37405e+07	1.08124e+08	1.24039e+08	1.10527e+08	1.11403e+08	1.01711e+08	1.10231e+08	8.92255e+07	High	High	High	High	High	High	High	High
FALSE	High	Master Protein	Q6IBS0	Twinfilin-2 OS=Homo sapiens OX=9606 GN=TWF2 PE=1 SV=2	0	FALSE	88.658	42	12	26	9	349	39.5	6.84	100.92	12	cell organization and biogenesis;regulation of biological process;response to stimulus	cytoplasm;cytoskeleton	nucleotide binding;protein binding;RNA binding	Pf00241	11344	ENSG00000247596.8	TWF2	3				0	1.40956e+07	1.36483e+07	1.24536e+07	1.62076e+07	1.2059e+07	1.29484e+07	6.48811e+06	8.31684e+06	7.69671e+06	8.73801e+06	7.1949e+06	7.99734e+06	9.74442e+06	High	High	High	High	High	High	High	High
FALSE	High	Master Protein	Q9P287	BRCA2 and CDKN1A-interacting protein OS=Homo sapiens OX=9606 GN=BCCIP PE=1 SV=1	0	FALSE	159.698	64	15	54	15	314	36	4.61	195.31	15	cell differentiation;cell organization and biogenesis;metabolic process;regulation of biological process;response to stimulus	cytoplasm;cytoskeleton;cytosol;nucleus	enzyme regulator activity;protein binding;RNA binding	Pf13862	56647	ENSG00000107949.16	BCCIP	10				0	5.63231e+07	5.707e+07	5.29035e+07	6.8672e+07	5.05655e+07	5.49275e+07	3.48259e+07	4.67274e+07	4.26318e+07	4.77144e+07	3.97261e+07	4.51257e+07	4.26437e+07	High	High	High	High	High	High	High	High
FALSE	High	Master Protein	Q9UBP6	tRNA (guanine-N(7)-)-methyltransferase OS=Homo sapiens OX=9606 GN=METTL1 PE=1 SV=1	0	FALSE	23.524	26	5	8	5	276	31.5	7.64	21.11	5	metabolic process	cytosol;nucleus	catalytic activity;protein binding;RNA binding	Pf02390, Pf12847	4234	ENSG00000037897.16	METTL1	12	tRNA modification in the nucleus and cytosol			3	3.85046e+06	3.76757e+06	3.63507e+06	4.44861e+06	3.56601e+06	3.61875e+06	2.60709e+06	3.20611e+06	2.88952e+06	3.14547e+06	2.77943e+06	3.02058e+06	3.16859e+06	High	High	High	High	High	High	High	High
FALSE	High	Master Protein	P49448	Glutamate dehydrogenase 2, mitochondrial OS=Homo sapiens OX=9606 GN=GLUD2 PE=1 SV=2	0	FALSE	336.572	60	29	162	8	558	61.4	8.46	592.86	29	metabolic process	cytoplasm;mitochondrion	catalytic activity;nucleotide binding	Pf00208, Pf02812	2747	ENSG00000182890.4	GLUD2	X	Transcriptional activation of mitochondrial biogenesis; Amino acid synthesis and interconversion (transamination)	Arginine biosynthesis; Carbon metabolism; Proximal tubule bicarbonate reclamation; Alanine, aspartate and glutamate metabolism; Nitrogen metabolism; Metabolic pathways; D-Glutamine and D-glutamate metabolism		13	5.05315e+06	4.64636e+06	4.64159e+06	5.83805e+06	4.87856e+06	4.68421e+06	1.30879e+07	1.49583e+07	1.35918e+07	1.36537e+07	1.17852e+07	1.33307e+07	8.27754e+06	High	High	High	High	High	High	High	High
FALSE	High	Master Protein	P20936	Ras GTPase-activating protein 1 OS=Homo sapiens OX=9606 GN=RASA1 PE=1 SV=1	0	FALSE	20.641	6	5	6	5	1047	116.3	6.54	17.27	5	cell differentiation;cell organization and biogenesis;metabolic process;regulation of biological process;response to stimulus	cytoplasm;cytosol;membrane	catalytic activity;enzyme regulator activity;protein binding	Pf00017, Pf00018, Pf00168, Pf00169, Pf00616, Pf14604	5921	ENSG00000145715.14	RASA1	5	Regulation of RAS by GAPs; Signaling by RAS mutants; Downstream signal transduction; EPHB-mediated forward signaling; VEGFR2 mediated cell proliferation; PTK6 Regulates RHO GTPases, RAS GTPase and MAP kinases; Interleukin-20 family signaling	MAPK signaling pathway; Ras signaling pathway; Axon guidance	PDGF Pathway; T-Cell Receptor and Co-stimulatory Signaling; Signaling of Hepatocyte Growth Factor Receptor; Rac1/Pak1/p38/MMP-2 pathway; MAPK Signaling Pathway; EGF/EGFR Signaling Pathway; EPO Receptor Signaling	36	2.81713e+06	2.59513e+06	2.68954e+06	3.10981e+06	2.54669e+06	2.65857e+06	2.16624e+06	2.80238e+06	2.50027e+06	2.75472e+06	2.32767e+06	2.62365e+06	3.5002e+06	High	High	High	High	High	High	High	High
FALSE	High	Master Protein	Q9GZP9	Derlin-2 OS=Homo sapiens OX=9606 GN=DERL2 PE=1 SV=1	0	FALSE	28.3	23	4	11	4	239	27.5	7.28	36.15	4	metabolic process;regulation of biological process;response to stimulus;transport	endoplasmic reticulum;endosome;membrane	catalytic activity;protein binding	Pf04511	51009	ENSG00000072849.10	DERL2	17	Hh mutants that don't undergo autocatalytic processing are degraded by ERAD; ER Quality Control Compartment (ERQC); ABC-family proteins mediated transport; Defective CFTR causes cystic fibrosis; Hedgehog ligand biogenesis	Protein processing in endoplasmic reticulum		19	3.71948e+06	3.12707e+06	3.37634e+06	4.26508e+06	3.36931e+06	3.37494e+06	4.22383e+06	5.03953e+06	4.35241e+06	4.58621e+06	4.13935e+06	4.45531e+06	3.57256e+06	High	High	High	High	High	High	High	High
FALSE	High	Master Protein	P10636	Microtubule-associated protein tau OS=Homo sapiens OX=9606 GN=MAPT PE=1 SV=5	0.003	FALSE	5.3	6	2	2	2	758	78.9	6.71	2.43	2	cell differentiation;cell organization and biogenesis;cellular component movement;metabolic process;regulation of biological process;response to stimulus;transport	cytoplasm;cytoskeleton;cytosol;membrane;nucleus	DNA binding;protein binding	Pf00418	4137	ENSG00000186868.15	MAPT	17	Caspase-mediated cleavage of cytoskeletal proteins	MAPK signaling pathway; Alzheimer's disease	IL-5 Signaling Pathway; Regulation of Microtubule Cytoskeleton; Alzheimers Disease; Brain-Derived Neurotrophic Factor (BDNF) signaling pathway; Kit receptor signaling pathway; Copper homeostasis; MAPK Signaling Pathway; IL-2 Signaling Pathway; Notch Signaling Pathway	16	16152.2	12478.9	16288.4	6962.01	15484.3	19653	5871.85	14252.5	7412.79	5507.95	9065.17	7963.58	3350.67	High	High	High	High	Not Found	High	High	High
FALSE	High	Master Protein	P35609	Alpha-actinin-2 OS=Homo sapiens OX=9606 GN=ACTN2 PE=1 SV=1	0	FALSE	144.157	21	19	56	3	894	103.8	5.45	187.33	19	cell organization and biogenesis;cellular component movement;metabolic process;regulation of biological process;response to stimulus;transport	cytoplasm;cytoskeleton;cytosol;extracellular;membrane;organelle lumen	metal ion binding;protein binding;structural molecule activity	Pf00307, Pf00435, Pf08726, Pf11971, Pf13499, Pf13833	88	ENSG00000077522.12	ACTN2	1	Ras activation uopn Ca2+ infux through NMDA receptor; Platelet degranulation ; Nephrin family interactions; Unblocking of NMDA receptor, glutamate binding and activation; RAF/MAP kinase cascade; CREB phosphorylation through the activation of CaMKII; Striated Muscle Contraction; Interleukin-20 family signaling	Viral carcinogenesis; Amoebiasis; Arrhythmogenic right ventricular cardiomyopathy (ARVC); Tight junction; Focal adhesion; Adherens junction; Regulation of actin cytoskeleton; Leukocyte transendothelial migration; Systemic lupus erythematosus	Arrhythmogenic Right Ventricular Cardiomyopathy; Striated Muscle Contraction	36	717330	694293	662234	479925	697883	668927	664113	648391	816139	872388	749030	822205	1.14073e+06	High	High	High	High	High	High	High	High
FALSE	High	Master Protein	Q9NYF8	Bcl-2-associated transcription factor 1 OS=Homo sapiens OX=9606 GN=BCLAF1 PE=1 SV=2	0	FALSE	268.104	42	43	117	42	920	106.1	9.98	336.43	43	cell death;metabolic process;regulation of biological process;response to stimulus	cytoplasm;nucleus	DNA binding;protein binding;RNA binding	Pf15440	9774	ENSG00000029363.16	BCLAF1	6			Interactome of polycomb repressive complex 2 (PRC2)	1	3.26417e+08	2.83968e+08	2.72493e+08	3.86731e+08	2.8e+08	2.91776e+08	2.20505e+08	2.63903e+08	2.28216e+08	2.42309e+08	2.14998e+08	2.314e+08	2.3926e+08	High	High	High	High	High	High	High	High
FALSE	High	Master Protein	Q15942	Zyxin OS=Homo sapiens OX=9606 GN=ZYX PE=1 SV=1	0	FALSE	117.823	33	13	41	13	572	61.2	6.67	147.84	13	cell communication;cell organization and biogenesis;regulation of biological process;response to stimulus	cytoplasm;cytoskeleton;cytosol;membrane;nucleus	metal ion binding;protein binding;RNA binding	Pf00412	7791	ENSG00000159840.15	ZYX	7		Focal adhesion	Integrin-mediated Cell Adhesion; Focal Adhesion	3	5.12961e+07	4.99156e+07	4.56694e+07	6.96149e+07	4.36829e+07	4.7043e+07	4.78834e+07	7.24633e+07	5.65497e+07	6.94942e+07	5.4122e+07	6.26313e+07	5.66563e+07	High	High	High	High	High	High	High	High
FALSE	High	Master Protein	P01042	Kininogen-1 OS=Homo sapiens OX=9606 GN=KNG1 PE=1 SV=2	0	FALSE	18.585	6	4	4	3	644	71.9	6.81	15.73	4	cellular homeostasis;coagulation;defense response;metabolic process;regulation of biological process;response to stimulus;transport	extracellular;membrane;organelle lumen	enzyme regulator activity;metal ion binding;protein binding	Pf00031	3827	ENSG00000113889.11	KNG1	3	Platelet degranulation ; Post-translational protein phosphorylation; Regulation of Insulin-like Growth Factor (IGF) transport and uptake by Insulin-like Growth Factor Binding Proteins (IGFBPs); Peptide ligand-binding receptors; Gastrin-CREB signalling pathway via PKC and MAPK; G alpha (i) signalling events; Intrinsic Pathway of Fibrin Clot Formation	Complement and coagulation cascades	ACE Inhibitor Pathway; Complement and Coagulation Cascades	22	358900	359758	338400	424494	337673	395758	2.10116e+06	2.18721e+06	2.0663e+06	2.01697e+06	1.83092e+06	1.80938e+06	735352	High	High	High	High	High	High	High	High
FALSE	High	Master Protein	Q9UH03	Neuronal-specific septin-3 OS=Homo sapiens OX=9606 GN=SEPTIN3 PE=1 SV=3	0	FALSE	14.162	12	3	7	3	358	40.7	7.2	12.63	3	cell division	cytoplasm;cytoskeleton	catalytic activity;nucleotide binding;protein binding	Pf00735, Pf01926, Pf03193	55964	ENSG00000100167.19	SEPT3	22		Bacterial invasion of epithelial cells		1	1.47067e+06	1.38969e+06	1.28124e+06	1.67033e+06	1.23721e+06	1.2402e+06	220124	287415	289860	349763	276227	324144	612483	High	High	High	High	High	High	High	High
FALSE	High	Master Protein	Q9NZC3	Glycerophosphodiester phosphodiesterase 1 OS=Homo sapiens OX=9606 GN=GDE1 PE=1 SV=1	0	FALSE	19.018	18	5	6	5	331	37.7	6.71	17.9	5	metabolic process	membrane	catalytic activity;metal ion binding	Pf03009	51573	ENSG00000006007.11	GDE1	16	Glycerophospholipid catabolism			5	4.26465e+06	3.93668e+06	4.14521e+06	5.17435e+06	3.84675e+06	3.95425e+06	2.26899e+06	3.03582e+06	3.33105e+06	3.11136e+06	2.5484e+06	2.84486e+06	3.74798e+06	High	High	High	High	Not Found	High	High	High
FALSE	High	Master Protein	P46531	Neurogenic locus notch homolog protein 1 OS=Homo sapiens OX=9606 GN=NOTCH1 PE=1 SV=4	0	FALSE	14.838	1	3	5	1	2555	272.3	5.12	15.8	3	cell death;cell differentiation;cell division;cell organization and biogenesis;cell proliferation;cellular component movement;defense response;development;metabolic process;regulation of biological process;response to stimulus;transport	cell surface;cytoplasm;cytosol;endoplasmic reticulum;extracellular;Golgi;membrane;nucleus	DNA binding;enzyme regulator activity;metal ion binding;protein binding;receptor activity;signal transducer activity	Pf00008, Pf00023, Pf00066, Pf06247, Pf06816, Pf07645, Pf07684, Pf11936, Pf12796, Pf13606, Pf13637, Pf13857	4851	ENSG00000148400.9	NOTCH1	9	NOTCH1 Intracellular Domain Regulates Transcription; Activated NOTCH1 Transmits Signal to the Nucleus; Constitutive Signaling by NOTCH1 t(7;9)(NOTCH1:M1580_K2555) Translocation Mutant; Defective LFNG causes SCDO3; Pre-NOTCH Processing in Golgi; Notch-HLH transcription pathway; Constitutive Signaling by NOTCH1 HD+PEST Domain Mutants; Pre-NOTCH Processing in the Endoplasmic Reticulum; Constitutive …	Th1 and Th2 cell differentiation; Dorso-ventral axis formation; Prion diseases; MicroRNAs in cancer; Breast cancer; Thyroid hormone signaling pathway; Notch signaling pathway; Endocrine resistance	Heart Development; Neural Crest Differentiation; Gastric Cancer Network 1; Cardiac Progenitor Differentiation; Primary Focal Segmental Glomerulosclerosis FSGS; Notch Signaling Pathway; Differentiation Pathway; Endoderm Differentiation; Gene regulatory network modelling somitogenesis; NOTCH1 regulation of human endothelial cell calcification; Pathways Affected in Adenoid Cystic Carcinoma; Amplific…	58	239629	178540	157102	339555	219416	244299	276563	384531	277422	331860	304255	308946	156437	High	High	High	High	Not Found	High	High	High
FALSE	High	Master Protein	Q8IWI9	MAX gene-associated protein OS=Homo sapiens OX=9606 GN=MGA PE=1 SV=4	0	FALSE	160.493	19	40	51	40	3065	336	6.9	156.94	40												0	2.76253e+07	2.44952e+07	2.44179e+07	3.10838e+07	2.44716e+07	2.62794e+07	2.2042e+07	2.59447e+07	2.38883e+07	2.66442e+07	2.29334e+07	2.44925e+07	2.02542e+07	High	High	High	High	High	High	High	High
FALSE	High	Master Protein	O75438	NADH dehydrogenase [ubiquinone] 1 beta subcomplex subunit 1 OS=Homo sapiens OX=9606 GN=NDUFB1 PE=1 SV=1	0.006	FALSE	4.124	19	1	2	1	58	7	8.92	7.66	1	cell organization and biogenesis;metabolic process;transport	membrane;mitochondrion	catalytic activity	Pf08040	4707	ENSG00000183648.9	NDUFB1	14	Complex I biogenesis	Huntington's disease; Parkinson's disease; Alzheimer's disease; Oxidative phosphorylation; Non-alcoholic fatty liver disease (NAFLD); Metabolic pathways	Electron Transport Chain; Oxidative phosphorylation	13	2.21197e+06	1.90806e+06	2.32427e+06	2.13275e+06	1.71526e+06	1.72543e+06	1.96028e+06	2.07765e+06	2.2277e+06	2.3206e+06	2.25111e+06	2.35267e+06	2.18465e+06	High	High	High	High	High	High	High	High
FALSE	High	Master Protein	P58317	Zinc finger protein 121 OS=Homo sapiens OX=9606 GN=ZNF121 PE=1 SV=2	0.001	FALSE	6.883	5	1	1	1	390	44.7	8.05	5.54	1	metabolic process;regulation of biological process	nucleus	DNA binding;metal ion binding	Pf13465	7675	ENSG00000197961.11	ZNF121	19				0	110208	93940.4	92605.7	127967	95008.3	121390	55312.7	67378.1	68875	83157	58308.9	79682.1	95145	High	High	High	High	Not Found	High	High	High
FALSE	High	Master Protein	P10071	Transcriptional activator GLI3 OS=Homo sapiens OX=9606 GN=GLI3 PE=1 SV=6	0.005	FALSE	4.353	1	1	1	1	1580	169.8	7.4	3.65	1	cell death;cell differentiation;cell proliferation;cellular component movement;metabolic process;regulation of biological process;response to stimulus	cytoplasm;cytosol;nucleus	DNA binding;metal ion binding;protein binding	Pf13465	2737	ENSG00000106571.12	GLI3	7	RUNX2 regulates osteoblast differentiation; GLI3 is processed to GLI3R by the proteasome; GLI proteins bind promoters of Hh responsive genes to promote transcription	Pathways in cancer; Hedgehog signaling pathway; Basal cell carcinoma; cAMP signaling pathway	Ectoderm Differentiation; Tgif disruption of Shh signaling; Hedgehog Signaling Pathway; Endochondral Ossification	20	349565	334386	309093	430367	304753	337278	18129.4	26811.1	36055.2	43665.3	36796	38872.7	121007	High	High	High	High	Not Found	High	High	High
FALSE	High	Master Protein	Q8TAE8	Growth arrest and DNA damage-inducible proteins-interacting protein 1 OS=Homo sapiens OX=9606 GN=GADD45GIP1 PE=1 SV=1	0	FALSE	94.696	56	13	33	13	222	25.4	10.02	117.09	13	cell organization and biogenesis;metabolic process;regulation of biological process	mitochondrion;nucleus;organelle lumen;ribosome	protein binding	Pf10147	90480	ENSG00000179271.2	GADD45GIP1	19	Mitochondrial translation initiation; Mitochondrial translation elongation; Mitochondrial translation termination			6	1.55886e+07	1.39689e+07	1.41688e+07	1.66919e+07	1.42924e+07	1.48733e+07	1.36734e+07	1.56442e+07	1.45101e+07	1.52311e+07	1.37817e+07	1.47717e+07	1.34036e+07	High	High	High	High	High	High	High	High
FALSE	High	Master Protein	Q8IXT5	RNA-binding protein 12B OS=Homo sapiens OX=9606 GN=RBM12B PE=1 SV=2	0	FALSE	90.692	30	26	37	26	1001	118	6.81	99.89	26			protein binding;RNA binding	Pf00076, Pf14259	389677	ENSG00000183808.11	RBM12B	8				0	2.01543e+07	1.87278e+07	1.80721e+07	2.42636e+07	1.82347e+07	1.96937e+07	2.21635e+07	2.7147e+07	2.34577e+07	2.55998e+07	2.25562e+07	2.54091e+07	1.8802e+07	High	High	High	High	High	High	High	High
FALSE	High	Master Protein	O75554	WW domain-binding protein 4 OS=Homo sapiens OX=9606 GN=WBP4 PE=1 SV=1	0	FALSE	40.126	33	7	9	7	376	42.5	5.57	34.08	7	metabolic process	nucleus;spliceosomal complex	metal ion binding;protein binding	Pf00397, Pf06220	11193	ENSG00000120688.8	WBP4	13	mRNA Splicing - Major Pathway			4	4.14984e+06	3.95653e+06	3.75762e+06	5.28056e+06	3.52656e+06	3.58815e+06	2.67835e+06	3.67633e+06	3.23015e+06	3.50557e+06	2.9029e+06	3.22069e+06	3.26853e+06	High	High	High	High	High	High	High	High
FALSE	High	Master Protein	Q96MU7	YTH domain-containing protein 1 OS=Homo sapiens OX=9606 GN=YTHDC1 PE=1 SV=3	0	FALSE	97.199	27	18	33	18	727	84.6	6.23	93.88	18	cell organization and biogenesis;metabolic process;regulation of biological process	membrane;nucleus	protein binding;RNA binding	Pf04146	91746	ENSG00000083896.12; ENSG00000275272.4	YTHDC1	4; CHR_HSCHR4_1_CTG9				0	3.70787e+07	3.35401e+07	3.25561e+07	4.4201e+07	3.31466e+07	3.44691e+07	3.26612e+07	3.85396e+07	3.44938e+07	3.7378e+07	3.33901e+07	3.58113e+07	3.06078e+07	High	High	High	High	High	High	High	High
FALSE	High	Master Protein	Q02809	Procollagen-lysine,2-oxoglutarate 5-dioxygenase 1 OS=Homo sapiens OX=9606 GN=PLOD1 PE=1 SV=2	0	FALSE	207.479	50	31	65	31	727	83.5	6.95	221.91	31	metabolic process;response to stimulus	endoplasmic reticulum;membrane	catalytic activity;metal ion binding;protein binding	Pf03171	5351	ENSG00000083444.16	PLOD1	1	Collagen biosynthesis and modifying enzymes	Lysine degradation		4	5.26121e+07	4.66543e+07	4.63101e+07	6.2981e+07	4.54791e+07	4.7628e+07	4.52431e+07	5.43287e+07	4.88583e+07	5.06355e+07	4.54145e+07	4.78304e+07	4.14837e+07	High	High	High	High	High	High	High	High
FALSE	High	Master Protein	O43292	Glycosylphosphatidylinositol anchor attachment 1 protein OS=Homo sapiens OX=9606 GN=GPAA1 PE=1 SV=3	0	FALSE	39.746	13	7	13	7	621	67.6	8.06	44.94	7	cell organization and biogenesis;metabolic process	endoplasmic reticulum;membrane	catalytic activity;protein binding	Pf04114	8733	ENSG00000197858.10	GPAA1	8	Attachment of GPI anchor to uPAR	Metabolic pathways; Glycosylphosphatidylinositol (GPI)-anchor biosynthesis		6	1.14826e+07	9.9625e+06	1.05506e+07	1.2271e+07	9.98968e+06	1.01713e+07	1.43123e+07	1.62879e+07	1.4553e+07	1.46346e+07	1.35839e+07	1.45165e+07	1.34168e+07	High	High	High	High	High	High	High	High
FALSE	High	Master Protein	O95232	Luc7-like protein 3 OS=Homo sapiens OX=9606 GN=LUC7L3 PE=1 SV=2	0	FALSE	124.19	44	19	42	19	432	51.4	9.79	138.41	19	cell organization and biogenesis;metabolic process	nucleus;spliceosomal complex	DNA binding;protein binding;RNA binding	Pf03194	51747	ENSG00000108848.15	LUC7L3	17				0	8.35439e+07	8.10743e+07	6.86794e+07	9.88114e+07	7.1693e+07	7.54783e+07	3.69682e+07	4.85656e+07	4.34785e+07	4.89943e+07	3.99248e+07	4.46643e+07	5.64238e+07	High	High	High	High	High	High	High	High
FALSE	High	Master Protein	Q96CU9	FAD-dependent oxidoreductase domain-containing protein 1 OS=Homo sapiens OX=9606 GN=FOXRED1 PE=1 SV=2	0	FALSE	73.554	30	13	22	13	486	53.8	7.78	79.43	13	cell organization and biogenesis;metabolic process;transport	membrane;mitochondrion	catalytic activity	Pf01266	55572	ENSG00000110074.10	FOXRED1	11				0	2.60426e+07	2.22482e+07	2.25968e+07	3.13809e+07	2.22376e+07	2.33435e+07	3.02078e+07	3.55176e+07	3.32444e+07	3.48915e+07	3.15674e+07	3.2048e+07	2.8311e+07	High	High	High	High	High	High	High	High
FALSE	High	Master Protein	Q75N03	E3 ubiquitin-protein ligase Hakai OS=Homo sapiens OX=9606 GN=CBLL1 PE=1 SV=1	0	FALSE	33.626	20	7	11	7	491	54.5	8.29	29.88	7	metabolic process;regulation of biological process	cytosol;nucleus	catalytic activity;metal ion binding;protein binding	Pf00097, Pf13923	79872	ENSG00000105879.11	CBLL1	7	InlA-mediated entry of Listeria monocytogenes into host cells			4	5.48077e+06	4.68707e+06	4.87967e+06	7.96586e+06	4.47094e+06	5.65682e+06	6.08478e+06	7.77422e+06	6.3926e+06	8.23751e+06	7.96265e+06	7.99382e+06	7.99598e+06	High	High	High	High	High	High	High	High
FALSE	High	Master Protein	P60891	Ribose-phosphate pyrophosphokinase 1 OS=Homo sapiens OX=9606 GN=PRPS1 PE=1 SV=2	0	FALSE	192.354	63	18	69	8	318	34.8	6.98	259.63	18	metabolic process	cytosol	catalytic activity;metal ion binding;nucleotide binding;protein binding	Pf00156, Pf13793, Pf14572	5631	ENSG00000147224.10	PRPS1	X	5-Phosphoribose 1-diphosphate biosynthesis	Carbon metabolism; Purine metabolism; Pentose phosphate pathway; Biosynthesis of amino acids; Metabolic pathways	Nucleotide Metabolism	10	8.74645e+07	8.75623e+07	7.54779e+07	1.22707e+08	7.61156e+07	7.74659e+07	2.28585e+07	3.28716e+07	2.94173e+07	3.28175e+07	2.59376e+07	3.11639e+07	4.11972e+07	High	High	High	High	High	High	High	High
FALSE	High	Master Protein	Q9H9B4	Sideroflexin-1 OS=Homo sapiens OX=9606 GN=SFXN1 PE=1 SV=4	0	FALSE	239.568	64	18	115	17	322	35.6	9.07	370.44	18	cell differentiation;transport	membrane;mitochondrion	transporter activity	Pf03820	94081	ENSG00000164466.12	SFXN1	5				0	1.45005e+08	1.25228e+08	1.23389e+08	1.68899e+08	1.27432e+08	1.31584e+08	8.94704e+07	1.06094e+08	9.41302e+07	9.93404e+07	9.06462e+07	9.87274e+07	1.0023e+08	High	High	High	High	High	High	High	High
FALSE	High	Master Protein	O95563	Mitochondrial pyruvate carrier 2 OS=Homo sapiens OX=9606 GN=MPC2 PE=1 SV=1	0	FALSE	38.39	47	6	19	6	127	14.3	10.43	46.24	6	regulation of biological process;transport	membrane;mitochondrion;nucleus	transporter activity	Pf03650	25874	ENSG00000143158.10	MPC2	1	Pyruvate metabolism		Glycolysis and Gluconeogenesis	5	1.3402e+07	1.25753e+07	1.27659e+07	1.4705e+07	1.25332e+07	1.26879e+07	2.16524e+07	2.34609e+07	2.29637e+07	2.19201e+07	2.06534e+07	2.22664e+07	1.44991e+07	High	High	High	High	High	High	High	High
FALSE	High	Master Protein	P02751	Fibronectin OS=Homo sapiens OX=9606 GN=FN1 PE=1 SV=5	0	FALSE	538.857	39	68	159	68	2477	272.2	5.5	587.34	68												0	7.06804e+07	6.77586e+07	6.58197e+07	8.05721e+07	6.44714e+07	6.65632e+07	2.72162e+08	3.67619e+08	2.84146e+08	3.32705e+08	2.90826e+08	2.7305e+08	2.839e+08	High	High	High	High	High	High	High	High
FALSE	High	Master Protein	P40227	T-complex protein 1 subunit zeta OS=Homo sapiens OX=9606 GN=CCT6A PE=1 SV=3	0	FALSE	420.959	72	35	242	35	531	58	6.68	818.52	35	metabolic process;regulation of biological process	cytoplasm;cytosol;membrane	nucleotide binding;protein binding;RNA binding	Pf00118, Pf05504	908	ENSG00000146731.10	CCT6A	7	Prefoldin mediated transfer of substrate to CCT/TriC; Cooperation of PDCL (PhLP1) and TRiC/CCT in G-protein beta folding; Association of TriC/CCT with target proteins during biosynthesis; Formation of tubulin folding intermediates by CCT/TriC; Folding of actin by CCT/TriC			9	5.98487e+08	5.84205e+08	5.22043e+08	6.7093e+08	5.23788e+08	5.31402e+08	3.3294e+08	4.27743e+08	3.93718e+08	4.19974e+08	3.63293e+08	4.14635e+08	4.27728e+08	High	High	High	High	High	High	High	High
FALSE	High	Master Protein	O14678	Lysosomal cobalamin transporter ABCD4 OS=Homo sapiens OX=9606 GN=ABCD4 PE=1 SV=1	0	FALSE	17.343	11	4	5	4	606	68.6	6.55	11.4	4	metabolic process;transport	membrane	catalytic activity;nucleotide binding;transporter activity	Pf00005, Pf05992, Pf06472	5826	ENSG00000119688.20	ABCD4	14	Cobalamin (Cbl, vitamin B12) transport and metabolism; Defective ABCD4 causes methylmalonic aciduria and homocystinuria, cblj type (MAHCJ)	Peroxisome; ABC transporters		13	510396	334632	463297	474478	382224	386478	428044	511743	512470	526931	458868	480882	379054	High	High	High	High	Not Found	High	High	High
FALSE	High	Master Protein	P50440	Glycine amidinotransferase, mitochondrial OS=Homo sapiens OX=9606 GN=GATM PE=1 SV=1	0	FALSE	93.105	48	16	29	16	423	48.4	8.05	102.94	16	development;metabolic process;response to stimulus	cytoplasm;membrane;mitochondrion	catalytic activity	Pf02274	2628	ENSG00000171766.15	GATM	15	Creatine metabolism	Glycine, serine and threonine metabolism; Metabolic pathways; Arginine and proline metabolism	Urea cycle and metabolism of amino groups	8	1.10732e+07	1.00085e+07	1.02532e+07	1.22891e+07	9.35532e+06	9.88922e+06	6.60513e+07	7.44851e+07	6.15205e+07	6.52948e+07	6.02824e+07	5.96645e+07	2.06077e+07	High	High	High	High	High	High	High	High
FALSE	High	Master Protein	Q16181	Septin-7 OS=Homo sapiens OX=9606 GN=SEPTIN7 PE=1 SV=2	0	FALSE	253.23	57	29	72	28	437	50.6	8.63	284.77	29	cell differentiation;cell division;cell organization and biogenesis;regulation of biological process	chromosome;cytoplasm;cytoskeleton;cytosol;membrane;nucleus	nucleotide binding;protein binding;structural molecule activity	Pf00735, Pf01926, Pf10211	989		SEPT7	7	MAPK6/MAPK4 signaling			3	1.32477e+08	1.21737e+08	1.15672e+08	1.5643e+08	1.13126e+08	1.24657e+08	1.0129e+08	1.3994e+08	1.17316e+08	1.39582e+08	1.09349e+08	1.35666e+08	1.30347e+08	High	High	High	High	High	High	High	High
FALSE	High	Master Protein	Q93096	Protein tyrosine phosphatase type IVA 1 OS=Homo sapiens OX=9606 GN=PTP4A1 PE=1 SV=2	0	FALSE	23.365	40	6	10	3	173	19.8	8.97	27.78	6	development;metabolic process;regulation of biological process	cytoplasm;cytoskeleton;endoplasmic reticulum;endosome;membrane;nucleus	catalytic activity;protein binding	Pf00102, Pf00782	7803	ENSG00000112245.10	PTP4A1	6				0	333310	306509	331856	264149	334449	340988	307766	326544	338277	354994	249436	336195	291832	High	High	High	High	High	High	High	High
FALSE	High	Master Protein	Q96EU6	Ribosomal RNA processing protein 36 homolog OS=Homo sapiens OX=9606 GN=RRP36 PE=1 SV=1	0	FALSE	30.383	23	5	9	5	259	29.8	10.17	29.92	5	metabolic process	nucleus	RNA binding	Pf06102	88745	ENSG00000124541.6	RRP36	6	Major pathway of rRNA processing in the nucleolus and cytosol; rRNA modification in the nucleus and cytosol			5	1.25751e+07	1.16477e+07	1.05465e+07	1.70312e+07	1.08953e+07	1.1563e+07	7.00885e+06	8.70983e+06	7.59825e+06	8.3972e+06	7.16722e+06	8.24494e+06	9.71056e+06	High	High	High	High	Not Found	High	High	High
FALSE	High	Master Protein	Q14181	DNA polymerase alpha subunit B OS=Homo sapiens OX=9606 GN=POLA2 PE=1 SV=2	0	FALSE	105.945	34	15	30	15	598	65.9	5.24	104.12	15	cell organization and biogenesis;cellular homeostasis;metabolic process;transport	cytosol;nucleus	catalytic activity;DNA binding;protein binding	Pf04042, Pf08418	23649	ENSG00000014138.8	POLA2	11	Activation of the pre-replicative complex; Inhibition of replication initiation of damaged DNA by RB1/E2F1; Polymerase switching; M/G1 Transition; DNA replication initiation; Polymerase switching on the C-strand of the telomere; Removal of the Flap Intermediate; Telomere C-strand synthesis initiation	DNA replication; Purine metabolism; Metabolic pathways; Pyrimidine metabolism	G1 to S cell cycle control; DNA Replication	31	3.65386e+07	3.52106e+07	3.31984e+07	4.25618e+07	3.24289e+07	3.42171e+07	1.70185e+07	2.11557e+07	2.02384e+07	2.18342e+07	1.92204e+07	2.03948e+07	2.31433e+07	High	High	High	High	High	High	High	High
FALSE	High	Master Protein	O95155	Ubiquitin conjugation factor E4 B OS=Homo sapiens OX=9606 GN=UBE4B PE=1 SV=1	0	FALSE	193.65	34	32	52	32	1302	146.1	6.55	182.35	32	cell organization and biogenesis;metabolic process;regulation of biological process;response to stimulus	cytoplasm;nucleus	catalytic activity;nucleotide binding;protein binding	Pf04564, Pf10408	10277	ENSG00000130939.18	UBE4B	1		Ubiquitin mediated proteolysis; Protein processing in endoplasmic reticulum		2	3.12591e+07	3.11095e+07	2.82835e+07	3.74922e+07	2.78076e+07	2.92292e+07	2.11956e+07	2.79269e+07	2.60624e+07	2.97947e+07	2.48383e+07	2.74588e+07	2.48572e+07	High	High	High	High	High	High	High	High
FALSE	High	Master Protein	P26368	Splicing factor U2AF 65 kDa subunit OS=Homo sapiens OX=9606 GN=U2AF2 PE=1 SV=4	0	FALSE	355.299	56	20	141	20	475	53.5	9.09	602.98	20	metabolic process;regulation of biological process;transport	nucleus;spliceosomal complex	protein binding;RNA binding	Pf00076, Pf13893, Pf14259	11338	ENSG00000063244.12	U2AF2	19	Cleavage of Growing Transcript in the Termination Region ; Transport of Mature mRNA derived from an Intron-Containing Transcript; mRNA 3'-end processing; mRNA Splicing - Major Pathway	Spliceosome	mRNA Processing	13	2.13669e+08	1.93828e+08	1.78156e+08	2.6842e+08	1.89336e+08	2.04038e+08	1.42715e+08	1.75756e+08	1.55588e+08	1.71228e+08	1.44941e+08	1.69697e+08	1.53535e+08	High	High	High	High	High	High	High	High
FALSE	High	Master Protein	Q96CB9	5-methylcytosine rRNA methyltransferase NSUN4 OS=Homo sapiens OX=9606 GN=NSUN4 PE=1 SV=2	0	FALSE	55.744	29	8	12	8	384	43.1	8.18	53.56	8	cell organization and biogenesis;metabolic process;regulation of biological process	mitochondrion;organelle lumen	catalytic activity;protein binding;RNA binding	Pf01189, Pf12847, Pf13659	387338	ENSG00000117481.10	NSUN4	1	rRNA modification in the mitochondrion			4	7.32793e+06	6.30861e+06	6.29059e+06	9.06987e+06	6.31878e+06	6.48609e+06	9.80047e+06	1.18112e+07	1.12851e+07	1.14885e+07	1.00335e+07	1.01407e+07	7.64602e+06	High	High	High	High	High	High	High	High
FALSE	High	Master Protein	Q9BQ39	ATP-dependent RNA helicase DDX50 OS=Homo sapiens OX=9606 GN=DDX50 PE=1 SV=1	0	FALSE	178.511	43	26	66	23	737	82.5	9.17	223.14	26	metabolic process	cytoplasm;membrane;nucleus	catalytic activity;DNA binding;nucleotide binding;RNA binding	Pf00270, Pf00271, Pf04851, Pf08152, Pf14617	79009	ENSG00000107625.12	DDX50	10				0	4.8656e+07	4.21905e+07	4.29915e+07	5.42168e+07	4.26055e+07	4.51926e+07	3.43886e+07	4.04406e+07	3.65614e+07	3.85343e+07	3.44145e+07	3.718e+07	4.34468e+07	High	High	High	High	High	High	High	High
FALSE	High	Master Protein	Q8WXH0	Nesprin-2 OS=Homo sapiens OX=9606 GN=SYNE2 PE=1 SV=3	0	FALSE	272.66	12	63	79	61	6885	795.9	5.36	232.81	63	cell organization and biogenesis;cellular component movement;regulation of biological process;transport	cytoplasm;cytoskeleton;endoplasmic reticulum;membrane;mitochondrion;nucleus;organelle lumen	protein binding	Pf00307, Pf00435, Pf10541, Pf11971, Pf13654	23224	ENSG00000054654.16	SYNE2	14	Meiotic synapsis		Ovarian Infertility Genes	5	3.04349e+07	2.63616e+07	2.7105e+07	3.39296e+07	2.71284e+07	2.76761e+07	1.6104e+07	1.90523e+07	1.80695e+07	1.99019e+07	1.72887e+07	1.87757e+07	3.14198e+07	High	High	High	High	High	High	High	High
FALSE	High	Master Protein	O94842	TOX high mobility group box family member 4 OS=Homo sapiens OX=9606 GN=TOX4 PE=1 SV=1	0	FALSE	70.344	28	13	20	13	621	66.2	5.06	77.18	13		chromosome;nucleus	DNA binding;protein binding	Pf00505, Pf09011	9878	ENSG00000092203.13	TOX4	14				0	2.79315e+07	2.54341e+07	2.48713e+07	3.6124e+07	2.43932e+07	2.68631e+07	2.06463e+07	2.74871e+07	2.24591e+07	2.6346e+07	2.22687e+07	2.47052e+07	2.29197e+07	High	High	High	High	High	High	High	High
FALSE	High	Master Protein	P62263	40S ribosomal protein S14 OS=Homo sapiens OX=9606 GN=RPS14 PE=1 SV=3	0	FALSE	226.946	70	12	85	12	151	16.3	10.05	382.75	12	cell differentiation;cell organization and biogenesis;metabolic process;regulation of biological process;transport	cytosol;membrane;mitochondrion;ribosome	protein binding;RNA binding;structural molecule activity;translation regulator activity	Pf00411	6208	ENSG00000164587.11	RPS14	5	Peptide chain elongation; Eukaryotic Translation Termination; Viral mRNA Translation; Formation of the ternary complex, and subsequently, the 43S complex; L13a-mediated translational silencing of Ceruloplasmin expression; Selenocysteine synthesis; Nonsense Mediated Decay (NMD) independent of the Exon Junction Complex (EJC); Nonsense Mediated Decay (NMD) enhanced by the Exon Junction Complex (EJC)…	Ribosome	Cytoplasmic Ribosomal Proteins	39	2.08932e+08	1.90986e+08	1.9336e+08	2.70246e+08	1.75805e+08	1.85991e+08	1.15196e+08	1.53997e+08	1.38931e+08	1.50466e+08	1.22359e+08	1.33994e+08	1.53868e+08	High	High	High	High	High	High	High	High
FALSE	High	Master Protein	Q676U5	Autophagy-related protein 16-1 OS=Homo sapiens OX=9606 GN=ATG16L1 PE=1 SV=2	0	FALSE	52.561	28	11	13	11	607	68.2	6.64	48.79	11	cell communication;cell organization and biogenesis;metabolic process;response to stimulus;transport	cytoplasm;cytosol;membrane;vacuole	catalytic activity;protein binding	Pf00400, Pf00769, Pf03938, Pf07888, Pf08317, Pf08450, Pf08614, Pf09726	55054	ENSG00000281089.2; ENSG00000085978.21	ATG16L1	2; CHR_HG2232_PATCH	Macroautophagy	NOD-like receptor signaling pathway; Autophagy	Nanoparticle triggered autophagic cell death; Senescence and Autophagy in Cancer	6	4.22455e+06	4.3435e+06	3.85112e+06	5.02527e+06	3.66753e+06	4.01949e+06	3.27805e+06	4.24451e+06	3.92763e+06	4.58662e+06	3.88839e+06	4.18508e+06	3.97423e+06	High	High	High	High	High	High	High	High
FALSE	High	Master Protein	Q9BQP7	Mitochondrial genome maintenance exonuclease 1 OS=Homo sapiens OX=9606 GN=MGME1 PE=1 SV=1	0	FALSE	64.557	44	13	20	13	344	39.4	7.68	62.67	13	cell organization and biogenesis;metabolic process;response to stimulus	mitochondrion	catalytic activity;DNA binding		92667	ENSG00000125871.13	C20orf72; MGME1	20				0	1.80182e+07	1.5615e+07	1.55752e+07	1.7947e+07	1.60516e+07	1.77683e+07	2.24345e+07	2.26781e+07	2.19328e+07	2.28656e+07	2.10309e+07	2.26213e+07	1.48812e+07	High	High	High	High	High	High	High	High
FALSE	High	Master Protein	Q8NI08	Nuclear receptor coactivator 7 OS=Homo sapiens OX=9606 GN=NCOA7 PE=1 SV=2	0	FALSE	11.734	5	3	3	3	942	106.1	5.59	8.44	3	metabolic process;regulation of biological process	nucleus	protein binding	Pf01476, Pf07534	135112	ENSG00000111912.19	NCOA7	6			Aryl Hydrocarbon Receptor	1	373642	336288	317751	514220	309904	325976	155311	201207	208071	234454	205409	206620	244267	High	High	High	High	Not Found	High	High	High
FALSE	High	Master Protein	Q7Z6K5	Arpin OS=Homo sapiens OX=9606 GN=ARPIN PE=1 SV=1	0	FALSE	19.734	28	5	6	5	226	24.9	5.83	21.16	5	regulation of biological process		protein binding	Pf10574	348110	ENSG00000242498.7	C15orf38; ARPIN	15				0	9.64344e+06	9.34691e+06	8.97003e+06	1.16052e+07	8.28386e+06	8.48684e+06	5.07717e+06	7.57863e+06	6.08964e+06	7.68731e+06	6.03844e+06	6.90606e+06	7.59178e+06	High	High	High	High	Not Found	High	High	High
FALSE	High	Master Protein	O14920	Inhibitor of nuclear factor kappa-B kinase subunit beta OS=Homo sapiens OX=9606 GN=IKBKB PE=1 SV=1	0	FALSE	32.598	19	8	9	8	756	86.5	5.78	27.73	8	cell organization and biogenesis;defense response;metabolic process;regulation of biological process;response to stimulus	cytoplasm;cytosol;membrane;nucleus	catalytic activity;nucleotide binding;protein binding	Pf00069, Pf00240, Pf07714, Pf12179	3551	ENSG00000104365.13	IKBKB	8	IRAK1 recruits IKK complex upon TLR7/8 or 9 stimulation; IKBKG deficiency causes anhidrotic ectodermal dysplasia with immunodeficiency (EDA-ID) (via TLR); Downstream TCR signaling; NOD1/2 Signaling Pathway; NF-kB activation through FADD/RIP-1 pathway mediated by caspase-8 and -10; TRAF6 mediated NF-kB activation; TICAM1, RIP1-mediated IKK complex recruitment ; TAK1 activates NFkB by phosphorylati…	Chagas disease (American trypanosomiasis); Th1 and Th2 cell differentiation; T cell receptor signaling pathway; TNF signaling pathway; NOD-like receptor signaling pathway; Osteoclast differentiation; Hepatitis B; Insulin signaling pathway; Pancreatic cancer; FoxO signaling pathway; MicroRNAs in cancer; Chronic myeloid leukemia; Antifolate resistance; Epstein-Barr virus infection; Neurotrophin sig…	Nucleotide-binding Oligomerization Domain (NOD) pathway; Osteopontin Signaling; Regulation of toll-like receptor signaling pathway; MicroRNAs in cardiomyocyte hypertrophy; Type II diabetes mellitus; IL-1 signaling pathway; RANKL/RANK (Receptor activator of NFKB (ligand)) Signaling Pathway; Leptin signaling pathway; TNF related weak inducer of apoptosis (TWEAK) Signaling Pathway; IL17 signaling pa…	144	4.33503e+06	4.19309e+06	4.02181e+06	5.34739e+06	3.77719e+06	3.91644e+06	2.22313e+06	3.10127e+06	2.70018e+06	3.10451e+06	2.55108e+06	3.02142e+06	3.41625e+06	High	High	High	High	High	High	High	High
FALSE	High	Master Protein	Q9C0C2	182 kDa tankyrase-1-binding protein OS=Homo sapiens OX=9606 GN=TNKS1BP1 PE=1 SV=4	0	FALSE	242.965	39	40	63	40	1729	181.7	4.86	238.47	40	cell organization and biogenesis;metabolic process;regulation of biological process;response to stimulus	chromosome;cytoplasm;cytoskeleton;cytosol;nucleus	protein binding	Pf15327	85456	ENSG00000149115.13	TNKS1BP1	11	TP53 regulates transcription of additional cell cycle genes whose exact role in the p53 pathway remain uncertain; Deadenylation of mRNA			9	2.07269e+07	2.00994e+07	1.9447e+07	2.55901e+07	1.88225e+07	2.0482e+07	2.11571e+07	2.63908e+07	2.34072e+07	2.69719e+07	2.19996e+07	2.41425e+07	2.79415e+07	High	High	High	High	High	High	High	High
FALSE	High	Master Protein	Q15833	Syntaxin-binding protein 2 OS=Homo sapiens OX=9606 GN=STXBP2 PE=1 SV=2	0	FALSE	67.466	31	13	21	13	593	66.4	6.55	74.07	13	regulation of biological process;transport	cytosol;extracellular;membrane;vacuole	protein binding	Pf00995	6813	ENSG00000076944.15	STXBP2	19	Platelet degranulation ; Other interleukin signaling		Insulin Signaling	9	8.73285e+06	8.11291e+06	8.08842e+06	9.89171e+06	7.9333e+06	8.20811e+06	6.15688e+06	7.80356e+06	6.8928e+06	8.11892e+06	6.67623e+06	7.25174e+06	1.06105e+07	High	High	High	High	High	High	High	High
FALSE	High	Master Protein	Q5TB30	DEP domain-containing protein 1A OS=Homo sapiens OX=9606 GN=DEPDC1 PE=1 SV=2	0.008	FALSE	3.758	3	2	2	1	811	92.9	8.68	5.13	2	metabolic process;regulation of biological process;response to stimulus	nucleus	enzyme regulator activity;protein binding	Pf00610, Pf00620	55635	ENSG00000024526.16	DEPDC1	1				0														High	High	High	High	Not Found	High	High	High
FALSE	High	Master Protein	Q6ZRP7	Sulfhydryl oxidase 2 OS=Homo sapiens OX=9606 GN=QSOX2 PE=1 SV=3	0	FALSE	106.46	33	18	30	18	698	77.5	7.72	105.52	18	cellular homeostasis;metabolic process;regulation of biological process	extracellular;Golgi;membrane;nucleus	catalytic activity	Pf00085, Pf04777	169714	ENSG00000165661.16	QSOX2	9				0	2.15302e+07	1.88321e+07	1.96607e+07	2.30452e+07	1.91407e+07	1.99021e+07	2.47403e+07	3.07728e+07	2.65322e+07	2.90138e+07	2.48405e+07	2.77195e+07	1.93495e+07	High	High	High	High	High	High	High	High
FALSE	High	Master Protein	Q6UWP8	Suprabasin OS=Homo sapiens OX=9606 GN=SBSN PE=1 SV=2	0	FALSE	10.438	13	3	4	3	590	60.5	7.01	8.72	3		extracellular			374897	ENSG00000189001.10	SBSN	19				0	359171	368006	240398	390746	553875	374946	464237	448176	436348	671159	377842	460289	337677	High	High	High	High	High	High	High	High
FALSE	High	Master Protein	Q8IV36	Protein HID1 OS=Homo sapiens OX=9606 GN=HID1 PE=1 SV=1	0.005	FALSE	4.296	2	1	1	1	788	88.7	6.06	3.34	1	response to stimulus;transport	cytoplasm;cytosol;Golgi;membrane	protein binding	Pf09742, Pf12722	283987	ENSG00000167861.15	HID1	17				0	141965	126054	122040	201793	125776	114716	69072.9	95805.4	89141.7	96610.9	74400	100532	203693	High	High	High	High	Not Found	High	High	High
FALSE	High	Master Protein	P02787	Serotransferrin OS=Homo sapiens OX=9606 GN=TF PE=1 SV=3	0	FALSE	411.015	70	49	146	47	698	77	7.12	506.34	49	cell organization and biogenesis;cellular homeostasis;metabolic process;regulation of biological process;response to stimulus;transport	cell surface;endosome;extracellular;membrane;organelle lumen	enzyme regulator activity;metal ion binding;protein binding;transporter activity	Pf00405, Pf12974	7018	ENSG00000091513.14	TF	3	Platelet degranulation ; Post-translational protein phosphorylation; Regulation of Insulin-like Growth Factor (IGF) transport and uptake by Insulin-like Growth Factor Binding Proteins (IGFBPs); Cargo recognition for clathrin-mediated endocytosis; Transferrin endocytosis and recycling	HIF-1 signaling pathway; Mineral absorption	Iron metabolism in placenta; Differentiation Pathway; Sudden Infant Death Syndrome (SIDS) Susceptibility Pathways	20	6.79173e+07	6.23054e+07	6.28322e+07	7.9962e+07	5.91228e+07	5.9737e+07	3.57068e+08	4.07739e+08	3.49806e+08	3.37912e+08	3.19413e+08	3.39472e+08	1.30843e+08	High	High	High	High	High	High	High	High
FALSE	High	Master Protein	Q8WUA7	TBC1 domain family member 22A OS=Homo sapiens OX=9606 GN=TBC1D22A PE=1 SV=2	0	FALSE	10.237	7	3	3	2	517	59.1	5.97	9.66	3	regulation of biological process;transport		enzyme regulator activity;protein binding	Pf00566	25771	ENSG00000054611.13	TBC1D22A	22				0	185395	158680	147854	229311	163817	181060	155450	180331	169957	188199	169957	177419	178763	High	High	High	High	High	High	High	High
FALSE	High	Master Protein	Q96B01	RAD51-associated protein 1 OS=Homo sapiens OX=9606 GN=RAD51AP1 PE=1 SV=1	0	FALSE	18.324	19	7	9	7	352	38.4	9.11	24.39	7	metabolic process;regulation of biological process;response to stimulus	nucleus	DNA binding;protein binding;RNA binding		10635	ENSG00000111247.14	RAD51AP1	12	Homologous DNA Pairing and Strand Exchange; Resolution of D-loop Structures through Holliday Junction Intermediates; Resolution of D-loop Structures through Synthesis-Dependent Strand Annealing (SDSA)			9	1.27101e+07	1.17549e+07	1.0992e+07	1.38755e+07	1.06599e+07	1.17166e+07	7.92878e+06	9.61361e+06	8.24865e+06	9.71663e+06	8.47348e+06	9.02363e+06	9.62729e+06	High	High	High	High	Not Found	High	High	High
FALSE	High	Master Protein	Q3YEC7	Rab-like protein 6 OS=Homo sapiens OX=9606 GN=RABL6 PE=1 SV=2	0	FALSE	70.788	29	15	27	15	729	79.5	5.22	77.56	15	regulation of biological process;response to stimulus	cytoplasm;nucleus	catalytic activity;nucleotide binding;protein binding	Pf00025, Pf00071, Pf08477	55684	ENSG00000196642.18	RABL6	9				0	1.34345e+07	1.24188e+07	1.19868e+07	1.50496e+07	1.16651e+07	1.21501e+07	6.32299e+06	7.85238e+06	7.68278e+06	8.88846e+06	7.13406e+06	7.90927e+06	1.04899e+07	High	High	High	High	High	High	High	High
FALSE	High	Master Protein	Q9UJS0	Calcium-binding mitochondrial carrier protein Aralar2 OS=Homo sapiens OX=9606 GN=SLC25A13 PE=1 SV=2	0	FALSE	345.872	62	33	130	25	675	74.1	8.62	495.88	33	metabolic process;response to stimulus;transport	membrane;mitochondrion	metal ion binding;transporter activity	Pf00153, Pf13499	10165	ENSG00000004864.13	SLC25A13	7	Gluconeogenesis; Mitochondrial protein import; Metabolism of proteins			6	1.46115e+08	1.32232e+08	1.306e+08	1.65945e+08	1.29351e+08	1.33151e+08	2.25296e+08	2.61854e+08	2.37735e+08	2.35604e+08	2.18112e+08	2.35357e+08	1.65126e+08	High	High	High	High	High	High	High	High
FALSE	High	Master Protein	Q5T6F0	DDB1- and CUL4-associated factor 12 OS=Homo sapiens OX=9606 GN=DCAF12 PE=1 SV=1	0.003	FALSE	5.303	7	2	2	2	453	50.5	9.1	4.54	2	metabolic process	cytoplasm;cytoskeleton	protein binding	Pf00400	25853	ENSG00000198876.12	DCAF12	9				0	266602	254702	278824	308614	233662	259065	227098	239579	240330	255222	240971	240972	243870	High	High	High	High	Not Found	High	High	High
FALSE	High	Master Protein	Q6IQ23	Pleckstrin homology domain-containing family A member 7 OS=Homo sapiens OX=9606 GN=PLEKHA7 PE=1 SV=2	0	FALSE	55.201	15	12	14	12	1121	127.1	9.35	52.22	12	cell organization and biogenesis;metabolic process	cytoplasm;cytoskeleton;cytosol;nucleus	catalytic activity;motor activity;protein binding	Pf00169, Pf00397, Pf01576, Pf01920, Pf02463, Pf03961, Pf07798, Pf14992, Pf15409, Pf15413	144100	ENSG00000166689.15	PLEKHA7	11				0	3.51282e+06	2.96245e+06	3.01266e+06	3.91013e+06	3.07267e+06	3.34157e+06	1.26907e+06	1.68407e+06	1.46758e+06	1.89256e+06	1.48865e+06	1.62303e+06	4.47839e+06	High	High	High	High	High	High	High	High
FALSE	High	Master Protein	Q9P0P0	E3 ubiquitin-protein ligase RNF181 OS=Homo sapiens OX=9606 GN=RNF181 PE=1 SV=1	0	FALSE	15.752	22	4	5	4	153	17.9	5.06	15.96	4	metabolic process	cytoplasm	catalytic activity;metal ion binding;protein binding	Pf00097, Pf12678, Pf12861, Pf13639, Pf13923	51255	ENSG00000168894.9	RNF181	2	E3 ubiquitin ligases ubiquitinate target proteins			4	3.2154e+06	2.9631e+06	2.87529e+06	3.77713e+06	2.48775e+06	2.77125e+06	1.84012e+06	2.50908e+06	2.15335e+06	2.55814e+06	2.08529e+06	2.23768e+06	2.60668e+06	High	High	High	High	High	High	High	High
FALSE	High	Master Protein	P19838	Nuclear factor NF-kappa-B p105 subunit OS=Homo sapiens OX=9606 GN=NFKB1 PE=1 SV=2	0	FALSE	59.872	20	15	20	15	968	105.3	5.4	70.26	15	cell death;defense response;metabolic process;regulation of biological process;response to stimulus;transport	cytoplasm;cytosol;extracellular;mitochondrion;nucleus;organelle lumen	DNA binding;protein binding	Pf00023, Pf00531, Pf00554, Pf12796, Pf13637, Pf13857	4790	ENSG00000109320.11	NFKB1	4	CLEC7A/inflammasome pathway; IKBKG deficiency causes anhidrotic ectodermal dysplasia with immunodeficiency (EDA-ID) (via TLR); Regulated proteolysis of p75NTR; Downstream TCR signaling; Transcriptional regulation of white adipocyte differentiation; TRAF6 mediated NF-kB activation; TAK1 activates NFkB by phosphorylation and activation of IKKs complex; MAP3K8 (TPL2)-dependent MAPK1/3 activation; RI…	Viral carcinogenesis; Chagas disease (American trypanosomiasis); Th1 and Th2 cell differentiation; Inflammatory bowel disease (IBD); Amoebiasis; T cell receptor signaling pathway; TNF signaling pathway; NOD-like receptor signaling pathway; Osteoclast differentiation; Hepatitis B; HIF-1 signaling pathway; Pancreatic cancer; Prolactin signaling pathway; MicroRNAs in cancer; Chronic myeloid leukemia…	Osteopontin Signaling; Regulation of toll-like receptor signaling pathway; Selenium Micronutrient Network; Vitamin B12 Metabolism; MicroRNAs in cardiomyocyte hypertrophy; TFs Regulate miRNAs related to cardiac hypertrophy; Folate Metabolism; IL-1 signaling pathway; RANKL/RANK (Receptor activator of NFKB (ligand)) Signaling Pathway; Leptin signaling pathway; TNF related weak inducer of apoptosis (…	178	1.03804e+07	1.02025e+07	9.55677e+06	1.24376e+07	9.33684e+06	9.65705e+06	9.59554e+06	1.27031e+07	1.14297e+07	1.29874e+07	1.06937e+07	1.2178e+07	1.02281e+07	High	High	High	High	High	High	High	High
FALSE	High	Master Protein	Q9Y5B6	PAX3- and PAX7-binding protein 1 OS=Homo sapiens OX=9606 GN=PAXBP1 PE=1 SV=2	0	FALSE	58.6	20	13	18	13	917	104.7	5.68	54.82	13	metabolic process;regulation of biological process	cytosol;nucleus	DNA binding;protein binding	Pf07842	94104	ENSG00000159086.14	GCFC1; PAXBP1	21				0	5.88772e+06	5.62182e+06	5.53984e+06	7.61528e+06	5.3264e+06	5.52723e+06	4.30894e+06	5.31328e+06	4.92731e+06	5.0624e+06	4.37315e+06	4.9336e+06	4.59505e+06	High	High	High	High	High	High	High	High
FALSE	High	Master Protein	Q3SXM5	Inactive hydroxysteroid dehydrogenase-like protein 1 OS=Homo sapiens OX=9606 GN=HSDL1 PE=1 SV=3	0	FALSE	41.848	29	10	17	10	330	37	8.72	52.87	10		mitochondrion		Pf00106, Pf13460, Pf13561	83693	ENSG00000103160.11	HSDL1	16				0	3.19623e+07	2.82226e+07	2.82721e+07	3.35552e+07	2.84457e+07	3.0501e+07	2.79215e+07	2.91719e+07	2.85733e+07	2.95092e+07	2.67241e+07	2.87927e+07	2.59287e+07	High	High	High	High	Not Found	High	High	High
FALSE	High	Master Protein	Q8IZ07	Ankyrin repeat domain-containing protein 13A OS=Homo sapiens OX=9606 GN=ANKRD13A PE=1 SV=3	0	FALSE	9.425	5	3	4	3	590	67.6	5.02	10.52	3		cytoplasm;endosome;membrane	protein binding	Pf00023, Pf11904, Pf12796, Pf13606, Pf13637, Pf13857	88455	ENSG00000076513.16	ANKRD13A	12				0	601042	591187	602019	706577	494314	523140	432274	524176	457556	576991	492017	486039	479821	High	High	High	High	Not Found	High	High	High
FALSE	High	Master Protein	Q9NXF8	Palmitoyltransferase ZDHHC7 OS=Homo sapiens OX=9606 GN=ZDHHC7 PE=1 SV=2	0.001	FALSE	8.613	9	1	1	1	308	35.1	7.94	5.79	1	metabolic process	Golgi;membrane	catalytic activity;metal ion binding	Pf01529	55625	ENSG00000153786.12	ZDHHC7	16				0	91462.3	65452.4	80971.9	44149.5	58317.4	72253.3	103327	82611.1	102713	81617.6	92988.7	105166	85793.2	High	High	High	High	High	High	High	High
FALSE	High	Master Protein	Q8NB50	Zinc finger protein 62 homolog OS=Homo sapiens OX=9606 GN=ZFP62 PE=1 SV=3	0	FALSE	11.813	4	4	4	3	900	102.4	9.04	10.78	4	metabolic process;regulation of biological process	nucleus	metal ion binding	Pf13465	643836	ENSG00000196670.13	ZFP62	5				0	383998	316539	340447	394596	341833	396828	317248	349251	356448	401311	345233	323673	293741	High	High	High	High	High	High	High	High
FALSE	High	Master Protein	Q9ULD9	Zinc finger protein 608 OS=Homo sapiens OX=9606 GN=ZNF608 PE=1 SV=4	0	FALSE	8.932	1	2	2	1	1512	162.1	8.79	8.31	2	metabolic process;regulation of biological process		metal ion binding		57507	ENSG00000168916.15	ZNF608	5				0	279463	285195	238154	296792	253617	274571	220958	225004	238120	239373	221828	235614	193003	High	High	High	High	Not Found	High	High	High
FALSE	High	Master Protein	Q8NC42	E3 ubiquitin-protein ligase RNF149 OS=Homo sapiens OX=9606 GN=RNF149 PE=2 SV=2	0	FALSE	19.814	15	4	4	4	400	43.1	6.54	15.69	4	metabolic process;regulation of biological process;response to stimulus	membrane	catalytic activity;metal ion binding;protein binding	Pf00097, Pf02225, Pf12678, Pf13639, Pf13920, Pf13923, Pf14634	284996	ENSG00000163162.8	RNF149	2				0	1.58089e+06	1.48798e+06	1.54598e+06	1.66742e+06	1.45683e+06	1.46834e+06	2.70419e+06	2.89125e+06	2.88528e+06	2.90321e+06	2.76505e+06	2.83531e+06	2.12527e+06	High	High	High	High	High	High	High	High
FALSE	High	Master Protein	P13804	Electron transfer flavoprotein subunit alpha, mitochondrial OS=Homo sapiens OX=9606 GN=ETFA PE=1 SV=1	0	FALSE	292.489	76	22	108	22	333	35.1	8.38	412.13	22	metabolic process;transport	mitochondrion;organelle lumen	catalytic activity;nucleotide binding;protein binding	Pf00766, Pf01012	2108	ENSG00000140374.15	ETFA	15	Respiratory electron transport			4	1.97906e+08	1.75248e+08	1.8128e+08	2.13472e+08	1.76193e+08	1.79869e+08	3.48293e+08	3.90523e+08	3.48254e+08	3.33469e+08	3.21513e+08	3.46451e+08	2.76996e+08	High	High	High	High	High	High	High	High
FALSE	High	Master Protein	Q562E7	WD repeat-containing protein 81 OS=Homo sapiens OX=9606 GN=WDR81 PE=1 SV=2	0	FALSE	35.102	10	10	10	10	1941	211.6	5.58	25.92	10	cell communication;cell organization and biogenesis;metabolic process;regulation of biological process;response to stimulus;transport	cytoplasm;cytosol;endosome;Golgi;membrane;mitochondrion;vacuole	enzyme regulator activity;protein binding	Pf00400, Pf02138	124997	ENSG00000167716.18	WDR81	17				0	2.41115e+06	2.07058e+06	2.04042e+06	2.62243e+06	1.98277e+06	2.07017e+06	1.69049e+06	2.29271e+06	2.02809e+06	2.32479e+06	1.95231e+06	2.08411e+06	1.79873e+06	High	High	High	High	High	High	High	High
FALSE	High	Master Protein	Q8WWM7	Ataxin-2-like protein OS=Homo sapiens OX=9606 GN=ATXN2L PE=1 SV=2	0	FALSE	272.398	41	40	102	38	1075	113.3	8.59	335.78	40	cell organization and biogenesis;regulation of biological process	cytoplasm;cytosol;membrane;nucleus	protein binding;RNA binding	Pf06741, Pf07145, Pf09770, Pf14438	11273	ENSG00000168488.18	ATXN2L	16				0	1.42705e+08	1.32083e+08	1.23892e+08	1.73763e+08	1.23076e+08	1.24652e+08	9.52211e+07	1.23436e+08	1.11459e+08	1.25838e+08	1.06565e+08	1.12476e+08	1.1745e+08	High	High	High	High	High	High	High	High
FALSE	High	Master Protein	Q12974	Protein tyrosine phosphatase type IVA 2 OS=Homo sapiens OX=9606 GN=PTP4A2 PE=1 SV=1	0	FALSE	23.636	35	5	8	2	167	19.1	8.37	26.12	5	metabolic process	cytoplasm;cytosol;endosome;membrane;nucleus	catalytic activity	Pf00102, Pf00782	8073	ENSG00000184007.18	PTP4A2	1	RAB geranylgeranylation			3	4.00255e+06	3.82535e+06	4.35955e+06	4.81666e+06	3.47107e+06	3.62531e+06	2.01519e+06	2.84539e+06	2.16409e+06	2.15365e+06	1.79708e+06	2.23215e+06	3.30307e+06	High	High	High	High	Not Found	High	High	High
FALSE	High	Master Protein	O14715	RANBP2-like and GRIP domain-containing protein 8 OS=Homo sapiens OX=9606 GN=RGPD8 PE=1 SV=2	0	FALSE	288.201	32	48	101	5	1765	198.9	6.49	308.06	48	transport		protein binding	Pf00515, Pf00638, Pf01465, Pf07719, Pf13414, Pf13432	727851	ENSG00000169629.11	RGPD8	2		RNA transport		1	1.39666e+06	1.26056e+06	1.31354e+06	1.50372e+06	1.26667e+06	1.33529e+06	492255	698125	582309	670639	550707	627800	863176	High	High	High	High	High	High	High	High
FALSE	High	Master Protein	P46777	60S ribosomal protein L5 OS=Homo sapiens OX=9606 GN=RPL5 PE=1 SV=3	0	FALSE	335.728	65	22	224	22	297	34.3	9.72	677.12	22	cell organization and biogenesis;metabolic process;regulation of biological process;transport	cytoplasm;cytosol;membrane;nucleus;ribosome	protein binding;RNA binding;structural molecule activity	Pf00861, Pf14204	6125	ENSG00000122406.12	RPL5	1	Peptide chain elongation; Eukaryotic Translation Termination; Viral mRNA Translation; L13a-mediated translational silencing of Ceruloplasmin expression; Nonsense Mediated Decay (NMD) independent of the Exon Junction Complex (EJC); Selenocysteine synthesis; Nonsense Mediated Decay (NMD) enhanced by the Exon Junction Complex (EJC); GTP hydrolysis and joining of the 60S ribosomal subunit; Major path…	Ribosome	Cytoplasmic Ribosomal Proteins	34	5.4985e+08	5.27041e+08	4.97014e+08	6.12564e+08	5.0499e+08	5.16793e+08	3.30993e+08	4.08819e+08	3.83554e+08	4.29796e+08	3.549e+08	4.17778e+08	4.31603e+08	High	High	High	High	High	High	High	High
FALSE	High	Master Protein	Q13393	Phospholipase D1 OS=Homo sapiens OX=9606 GN=PLD1 PE=1 SV=1	0	FALSE	75.635	18	15	21	15	1074	124.1	8.78	66.53	15	cellular component movement;metabolic process;regulation of biological process;response to stimulus;transport	cytoplasm;endoplasmic reticulum;endosome;Golgi;membrane	catalytic activity;protein binding	Pf00169, Pf00614, Pf00787, Pf13091	5337	ENSG00000075651.15	PLD1	3	Synthesis of PG; Synthesis of PA; Neutrophil degranulation; Role of phospholipids in phagocytosis	Endocytosis; Ether lipid metabolism; Glutamatergic synapse; Pancreatic cancer; Phospholipase D signaling pathway; Pathways in cancer; Choline metabolism in cancer; Sphingolipid signaling pathway; Glycerophospholipid metabolism; Ras signaling pathway; Fc gamma R-mediated phagocytosis; GnRH signaling pathway; Metabolic pathways; cAMP signaling pathway	Human Thyroid Stimulating Hormone (TSH) signaling pathway; Factors and pathways affecting insulin-like growth factor (IGF1)-Akt signaling; One carbon metabolism and related pathways; EGF/EGFR Signaling Pathway	29	5.6396e+06	5.36755e+06	5.26488e+06	5.91442e+06	5.2046e+06	5.11744e+06	1.80191e+07	2.21912e+07	1.94599e+07	2.03054e+07	1.84122e+07	1.99644e+07	9.4724e+06	High	High	High	High	High	High	High	High
FALSE	High	Master Protein	Q9BUN8	Derlin-1 OS=Homo sapiens OX=9606 GN=DERL1 PE=1 SV=1	0	FALSE	40.768	25	6	14	6	251	28.8	9.51	43.02	6	cell organization and biogenesis;metabolic process;regulation of biological process;response to stimulus;transport	endoplasmic reticulum;endosome;membrane	catalytic activity;protein binding;receptor activity	Pf04511	79139	ENSG00000136986.9	DERL1	8	E3 ubiquitin ligases ubiquitinate target proteins; ABC-family proteins mediated transport; Defective CFTR causes cystic fibrosis; N-glycan trimming in the ER and Calnexin/Calreticulin cycle	Protein processing in endoplasmic reticulum; Amyotrophic lateral sclerosis (ALS)	Amyotrophic lateral sclerosis (ALS)	15	1.56106e+07	1.35608e+07	1.34734e+07	2.04548e+07	1.30757e+07	1.40766e+07	1.52426e+07	1.88575e+07	1.62173e+07	1.73751e+07	1.54548e+07	1.64305e+07	1.65562e+07	High	High	High	High	High	High	High	High
FALSE	High	Master Protein	A0MZ66	Shootin-1 OS=Homo sapiens OX=9606 GN=SHTN1 PE=1 SV=4	0	FALSE	108.744	33	19	31	19	631	71.6	5.33	109.09	19	cell organization and biogenesis;cellular component movement;development;regulation of biological process;response to stimulus	cytoplasm;cytoskeleton	protein binding		57698	ENSG00000187164.19	KIAA1598; SHTN1	10	Recycling pathway of L1			4	2.20792e+07	2.06111e+07	1.94549e+07	3.04149e+07	1.90788e+07	2.20217e+07	2.2129e+07	2.96548e+07	2.50878e+07	3.05527e+07	2.45468e+07	2.60128e+07	2.59443e+07	High	High	High	High	High	High	High	High
FALSE	High	Master Protein	P12074	Cytochrome c oxidase subunit 6A1, mitochondrial OS=Homo sapiens OX=9606 GN=COX6A1 PE=1 SV=4	0.001	FALSE	6.802	27	1	1	1	109	12.1	9.32	7.71	1	metabolic process;regulation of biological process;transport	membrane;mitochondrion	catalytic activity;enzyme regulator activity;transporter activity	Pf02046	1337	ENSG00000111775.2	COX6A1	12	TP53 Regulates Metabolic Genes; Respiratory electron transport	Huntington's disease; Parkinson's disease; Alzheimer's disease; Oxidative phosphorylation; Non-alcoholic fatty liver disease (NAFLD); Metabolic pathways; Cardiac muscle contraction	Electron Transport Chain	17	2.91029e+06	2.55103e+06	2.93568e+06	3.5621e+06	2.3101e+06	2.22488e+06	2.39351e+06	3.19497e+06	3.08871e+06	3.38495e+06	3.0081e+06	3.22181e+06	2.58392e+06	High	High	High	High	Not Found	High	High	High
FALSE	High	Master Protein	O43164	E3 ubiquitin-protein ligase Praja-2 OS=Homo sapiens OX=9606 GN=PJA2 PE=1 SV=4	0	FALSE	42.354	20	8	11	8	708	78.2	4.39	33.29	8	metabolic process;regulation of biological process;response to stimulus	cytoplasm;cytoskeleton;endoplasmic reticulum;Golgi;membrane	catalytic activity;metal ion binding;protein binding	Pf00097, Pf12678, Pf12861, Pf13639, Pf13920, Pf13923, Pf14634	9867	ENSG00000198961.9	PJA2	5	Antigen processing: Ubiquitination & Proteasome degradation			4	1.41029e+06	1.34492e+06	1.23627e+06	1.72093e+06	1.29574e+06	1.46565e+06	1.10048e+06	1.36366e+06	1.14494e+06	1.37647e+06	1.13424e+06	1.21773e+06	1.01491e+06	High	High	High	High	High	High	High	High
FALSE	High	Master Protein	P0DP25	Calmodulin-3 OS=Homo sapiens OX=9606 GN=CALM3 PE=1 SV=1	0	FALSE	219.948	77	12	133	10	149	16.8	4.22	435.84	12	metabolic process;regulation of biological process;response to stimulus;transport	cytoplasm;cytoskeleton;cytosol;extracellular;membrane	catalytic activity;enzyme regulator activity;metal ion binding;protein binding;transporter activity	Pf00036, Pf08726, Pf12763, Pf13202, Pf13405, Pf13499, Pf13833, Pf14658	808; 805; 801	ENSG00000160014.16; ENSG00000143933.16; ENSG00000198668.10	CALM3; CALM2; CALM1	19; 2; 14	Smooth Muscle Contraction; Uptake and function of anthrax toxins; Stimuli-sensing channels; Translocation of GLUT4 to the plasma membrane; Synthesis of IP3 and IP4 in the cytosol; Reduction of cytosolic Ca++ levels; CREB phosphorylation through the activation of CaMKII; Ion homeostasis; Ca2+ pathway; Phase 0 - rapid depolarisation; Calcineurin activates NFAT; Platelet degranulation ; eNOS activat…	Dopaminergic synapse; Phototransduction; Vascular smooth muscle contraction; Insulin signaling pathway; Amphetamine addiction; cGMP-PKG signaling pathway; Renin secretion; Neurotrophin signaling pathway; Rap1 signaling pathway; Oxytocin signaling pathway; Olfactory transduction; Circadian entrainment; Long-term potentiation; Glioma; Phosphatidylinositol signaling system; Adrenergic signaling in c…	Physiological and Pathological Hypertrophy of the Heart; MicroRNAs in cardiomyocyte hypertrophy; Alzheimers Disease; Endothelin Pathways; T-Cell Receptor and Co-stimulatory Signaling; Common Pathways Underlying Drug Addiction; Cardiac Hypertrophic Response; Myometrial Relaxation and Contraction Pathways; Melatonin metabolism and effects; G Protein Signaling Pathways; T-Cell antigen Receptor (TCR)…	150	3.30321e+08	2.86171e+08	3.27211e+08	3.52545e+08	2.7832e+08	2.99923e+08	1.93207e+08	2.75242e+08	2.44814e+08	2.65529e+08	2.34447e+08	2.80388e+08	3.31093e+08	High	High	High	High	High	High	High	High
FALSE	High	Master Protein	Q15041	ADP-ribosylation factor-like protein 6-interacting protein 1 OS=Homo sapiens OX=9606 GN=ARL6IP1 PE=1 SV=2	0	FALSE	65.538	26	4	21	4	203	23.3	9.32	70.76	4	cell death;cell organization and biogenesis;regulation of biological process;transport	cytoplasm;cytosol;endoplasmic reticulum;membrane	protein binding	Pf02453	23204	ENSG00000170540.14	ARL6IP1	16				0	5.19788e+07	4.41619e+07	4.87847e+07	6.79683e+07	4.2994e+07	4.49696e+07	8.27322e+07	9.93662e+07	8.04067e+07	7.92224e+07	6.9271e+07	7.87699e+07	6.39097e+07	High	High	High	High	High	High	High	High
FALSE	High	Master Protein	Q8WUD1	Ras-related protein Rab-2B OS=Homo sapiens OX=9606 GN=RAB2B PE=1 SV=1	0	FALSE	80.95	46	10	22	2	216	24.2	7.83	82.43	10	regulation of biological process;response to stimulus;transport	endoplasmic reticulum;Golgi;membrane	catalytic activity;nucleotide binding;protein binding	Pf00025, Pf00071, Pf01926, Pf08477	84932	ENSG00000129472.13	RAB2B	14	RAB geranylgeranylation			3	638618	592761	554272	906489	522375	560636	459067	731527	515613	529976	502281	555965	552856	High	High	High	High	Not Found	High	High	High
FALSE	High	Master Protein	Q99942	E3 ubiquitin-protein ligase RNF5 OS=Homo sapiens OX=9606 GN=RNF5 PE=1 SV=1	0.001	FALSE	7.622	17	3	4	3	180	19.9	6.65	6.69	3	metabolic process;regulation of biological process;response to stimulus;transport	endoplasmic reticulum;membrane;mitochondrion	catalytic activity;metal ion binding;protein binding	Pf00097, Pf13445, Pf13639, Pf13920, Pf13923, Pf14634	6048	ENSG00000228405.5; ENSG00000228907.5; ENSG00000183574.12; ENSG00000204308.7; ENSG00000227277.9; ENSG00000225452.5; ENSG00000223767.5	RNF5	6; CHR_HSCHR6_MHC_COX_CTG1; CHR_HSCHR6_MHC_MANN_CTG1; CHR_HSCHR6_MHC_QBL_CTG1; CHR_HSCHR6_MHC_SSTO_CTG1; CHR_HSCHR6_MHC_MCF_CTG1; CHR_HSCHR6_MHC_APD_CTG1	ER Quality Control Compartment (ERQC); ABC-family proteins mediated transport; Defective CFTR causes cystic fibrosis	Protein processing in endoplasmic reticulum		13	3.28746e+06	2.61696e+06	2.47585e+06	3.5553e+06	2.81544e+06	3.29533e+06	5.0121e+06	4.81009e+06	4.60634e+06	4.59118e+06	4.3117e+06	4.57683e+06	2.50484e+06	High	High	High	High	Not Found	High	High	High
FALSE	High	Master Protein	P78371	T-complex protein 1 subunit beta OS=Homo sapiens OX=9606 GN=CCT2 PE=1 SV=4	0	FALSE	736.089	83	41	361	41	535	57.5	6.46	1347.87	41	cell organization and biogenesis;metabolic process;regulation of biological process;transport	cytoplasm;cytosol;extracellular;organelle lumen	nucleotide binding;protein binding	Pf00118	10576	ENSG00000166226.12	CCT2	12	BBSome-mediated cargo-targeting to cilium; Prefoldin mediated transfer of substrate to CCT/TriC; Cooperation of PDCL (PhLP1) and TRiC/CCT in G-protein beta folding; Association of TriC/CCT with target proteins during biosynthesis; Neutrophil degranulation; Folding of actin by CCT/TriC; Formation of tubulin folding intermediates by CCT/TriC			16	7.20931e+08	7.06831e+08	6.47443e+08	8.20127e+08	6.45898e+08	6.68405e+08	4.2876e+08	5.35115e+08	5.28843e+08	5.48918e+08	4.7688e+08	5.26657e+08	5.32893e+08	High	High	High	High	High	High	High	High
FALSE	High	Master Protein	Q9NXL9	DNA helicase MCM9 OS=Homo sapiens OX=9606 GN=MCM9 PE=1 SV=4	0.003	FALSE	5.635	1	1	1	1	1143	127.2	7.74	4.94	1	metabolic process;response to stimulus	nucleus	catalytic activity;DNA binding;nucleotide binding	Pf00493, Pf07728, Pf14551	254394	ENSG00000111877.17	MCM9	6			Cell Cycle	1	280298	253007	218075	406665	233924	275162	225266	242289	213569	257091	232722	210790	187640	High	High	High	High	Not Found	High	High	High
FALSE	High	Master Protein	Q15005	Signal peptidase complex subunit 2 OS=Homo sapiens OX=9606 GN=SPCS2 PE=1 SV=3	0	FALSE	97.785	47	13	53	13	226	25	8.47	170.06	13	metabolic process;transport	endoplasmic reticulum;membrane	catalytic activity	Pf06703	9789	ENSG00000118363.11	SPCS2	11	Synthesis, secretion, and inactivation of Glucagon-like Peptide-1 (GLP-1); Synthesis, secretion, and deacylation of Ghrelin; SRP-dependent cotranslational protein targeting to membrane; Synthesis, secretion, and inactivation of Glucose-dependent Insulinotropic Polypeptide (GIP)	Protein export		9	1.23025e+08	9.87579e+07	1.00135e+08	1.7638e+08	1.01257e+08	1.21191e+08	1.33558e+08	1.84482e+08	1.39424e+08	1.66079e+08	1.39081e+08	1.46713e+08	1.0882e+08	High	High	High	High	High	High	High	High
FALSE	High	Master Protein	Q9HBT8	Zinc finger protein 286A OS=Homo sapiens OX=9606 GN=ZNF286A PE=1 SV=1	0	FALSE	21.823	8	4	6	2	521	60.1	8.32	16.57	4	metabolic process;regulation of biological process	nucleus	DNA binding;metal ion binding;protein binding	Pf00096, Pf01352, Pf13465	57335	ENSG00000187607.15; ENSG00000255104.8	ZNF286A	17	Generic Transcription Pathway			3	2.05657e+06	1.87251e+06	1.79222e+06	2.76487e+06	1.71264e+06	1.83631e+06	981716	1.30548e+06	1.05397e+06	1.23214e+06	1.04187e+06	999040	1.23756e+06	High	High	High	High	Not Found	High	High	High
FALSE	High	Master Protein	P04180	Phosphatidylcholine-sterol acyltransferase OS=Homo sapiens OX=9606 GN=LCAT PE=1 SV=1	0.004	FALSE	4.626	3	1	1	1	440	49.5	6.11	2.99	1	cell organization and biogenesis;metabolic process;regulation of biological process;transport	extracellular	catalytic activity;protein binding	Pf02450, Pf06821, Pf12697	3931	ENSG00000213398.7	LCAT	16	HDL remodeling	Glycerophospholipid metabolism	Composition of Lipid Particles; Statin Pathway	7	60954.1	66401	59892.2	59349.2	61166.5	55219.7	502234	592816	491319	516142	488591	529520	188018	High	High	High	High	High	High	High	High
FALSE	High	Master Protein	Q15388	Mitochondrial import receptor subunit TOM20 homolog OS=Homo sapiens OX=9606 GN=TOMM20 PE=1 SV=1	0	FALSE	36.253	41	6	16	6	145	16.3	8.6	45	6	cell communication;cell organization and biogenesis;metabolic process;response to stimulus;transport	membrane;mitochondrion	protein binding;transporter activity	Pf02064	9804	ENSG00000173726.10	TOMM20	1	Ub-specific processing proteases; Mitochondrial protein import; Pink/Parkin Mediated Mitophagy			7	5.97288e+07	4.99717e+07	5.42009e+07	6.41068e+07	5.48673e+07	5.89052e+07	5.80909e+07	5.37638e+07	6.07654e+07	5.71411e+07	5.36433e+07	5.63161e+07	5.67532e+07	High	High	High	High	High	High	High	High
FALSE	High	Master Protein	Q8N2A8	Mitochondrial cardiolipin hydrolase OS=Homo sapiens OX=9606 GN=PLD6 PE=1 SV=1	0	FALSE	9.409	11	3	3	3	252	28.3	9.35	8.52	3	cell differentiation;cell organization and biogenesis;metabolic process;regulation of biological process	membrane;mitochondrion	catalytic activity;metal ion binding;protein binding	Pf00614, Pf07894, Pf13091	201164	ENSG00000179598.5	PLD6	17	Synthesis of PG; Synthesis of PA; PIWI-interacting RNA (piRNA) biogenesis			9	1.06274e+06	975315	954767	1.19939e+06	977830	1.03592e+06	283036	325607	374201	397747	338594	388278	511662	High	High	High	High	Not Found	High	High	High
FALSE	High	Master Protein	Q07954	Prolow-density lipoprotein receptor-related protein 1 OS=Homo sapiens OX=9606 GN=LRP1 PE=1 SV=2	0	FALSE	278.731	18	59	79	59	4544	504.3	5.39	276.19	59	cell proliferation;development;metabolic process;regulation of biological process;response to stimulus;transport	cytoplasm;cytosol;endosome;membrane;nucleus	metal ion binding;protein binding;receptor activity;RNA binding;transporter activity	Pf00057, Pf00058, Pf07645, Pf12662, Pf14670	4035	ENSG00000123384.13	LRP1	12	Signaling by GPCR; Scavenging of heme from plasma; Retinoid metabolism and transport	Malaria; Alzheimer's disease	Alzheimers Disease; Regulation of Wnt/B-catenin Signaling by Small Molecule Compounds; Statin Pathway	15	3.24514e+07	3.00979e+07	3.05429e+07	3.67688e+07	2.9575e+07	2.99708e+07	5.28574e+07	6.53438e+07	5.57695e+07	5.99468e+07	5.23939e+07	5.85082e+07	4.03254e+07	High	High	High	High	High	High	High	High
FALSE	High	Master Protein	P53350	Serine/threonine-protein kinase PLK1 OS=Homo sapiens OX=9606 GN=PLK1 PE=1 SV=1	0	FALSE	91.888	41	22	32	22	603	68.2	8.91	91.94	22	cell division;cell organization and biogenesis;cell proliferation;metabolic process;regulation of biological process;response to stimulus	chromosome;cytoplasm;cytoskeleton;cytosol;nucleus	catalytic activity;metal ion binding;nucleotide binding;protein binding	Pf00069, Pf00659, Pf07714, Pf14531	5347	ENSG00000166851.14	PLK1	16	Regulation of PLK1 Activity at G2/M Transition; AURKA Activation by TPX2; Anchoring of the basal body to the plasma membrane; Polo-like kinase mediated events; Phosphorylation of Emi1; APC/C:Cdh1 mediated degradation of Cdc20 and other APC/C:Cdh1 targeted proteins in late mitosis/early G1; Recruitment of NuMA to mitotic centrosomes; Loss of Nlp from mitotic centrosomes; Recruitment of mitotic cen…	FoxO signaling pathway; Progesterone-mediated oocyte maturation; Oocyte meiosis; Cell cycle	Regulation of toll-like receptor signaling pathway; Cell Cycle; Integrated Cancer pathway; TNF alpha Signaling Pathway	53	2.61636e+07	2.39063e+07	2.34612e+07	2.78026e+07	2.25036e+07	2.46864e+07	1.52565e+07	1.91797e+07	1.76553e+07	2.0891e+07	1.73891e+07	1.9084e+07	1.79959e+07	High	High	High	High	High	High	High	High
FALSE	High	Master Protein	O95490	Adhesion G protein-coupled receptor L2 OS=Homo sapiens OX=9606 GN=ADGRL2 PE=1 SV=2	0	FALSE	97.501	16	17	24	17	1459	163.2	6.43	93.6	17	regulation of biological process;response to stimulus	membrane	receptor activity;signal transducer activity	Pf00002, Pf01825, Pf02140, Pf02191, Pf02354, Pf02793, Pf12003	23266	ENSG00000117114.19	LPHN2; ADGRL2	1			GPCRs, Other; GPCRs, Class B Secretin-like	2	8.25479e+06	7.8374e+06	7.77297e+06	9.32272e+06	7.73999e+06	7.82657e+06	1.3596e+07	1.5434e+07	1.43066e+07	1.5143e+07	1.3828e+07	1.46807e+07	8.95092e+06	High	High	High	High	High	High	High	High
FALSE	High	Master Protein	P02774	Vitamin D-binding protein OS=Homo sapiens OX=9606 GN=GC PE=1 SV=2	0	FALSE	39.587	24	8	11	5	474	52.9	5.45	43.42	8												0	698259	699025	722898	632515	696226	704113	2.26593e+06	2.64133e+06	2.34079e+06	2.32386e+06	2.25448e+06	2.485e+06	1.04493e+06	High	High	High	High	High	High	High	High
FALSE	High	Master Protein	Q9Y2L9	Leucine-rich repeat and calponin homology domain-containing protein 1 OS=Homo sapiens OX=9606 GN=LRCH1 PE=1 SV=3	0	FALSE	20.212	8	4	6	4	728	80.8	5.94	18.06	4	regulation of biological process;response to stimulus	cytoplasm;membrane	protein binding	Pf00307, Pf11971, Pf12799, Pf13855	23143	ENSG00000136141.14	LRCH1	13				0	609523	559131	561200	767244	581147	641636	701686	888751	691693	807131	616558	705054	749721	High	High	High	High	High	High	High	High
FALSE	High	Master Protein	Q9NX24	H/ACA ribonucleoprotein complex subunit 2 OS=Homo sapiens OX=9606 GN=NHP2 PE=1 SV=1	0	FALSE	73.092	54	6	22	6	153	17.2	8.22	90.17	6	cell organization and biogenesis;metabolic process	nucleus	protein binding;RNA binding	Pf01248	55651	ENSG00000145912.8	NHP2	5	rRNA modification in the nucleus and cytosol; Telomere Extension By Telomerase	Ribosome biogenesis in eukaryotes		10	3.66766e+07	3.3855e+07	3.33484e+07	4.38452e+07	3.42592e+07	3.65959e+07	3.82968e+07	4.40367e+07	3.85323e+07	4.16943e+07	3.70037e+07	3.98488e+07	3.90433e+07	High	High	High	High	High	High	High	High
FALSE	High	Master Protein	Q3YBR2	Transforming growth factor beta regulator 1 OS=Homo sapiens OX=9606 GN=TBRG1 PE=1 SV=1	0.001	FALSE	7.025	8	1	2	1	411	44.9	8.48	2.42	1	metabolic process;regulation of biological process;transport	nucleus	protein binding	Pf05964, Pf05965	84897	ENSG00000154144.12	TBRG1	11				0	14969	6523.91	6824.82	8533.33	10469.7	7920.78	9091.64	15323	16293.5	15884.8	12512.6	12112.3	10082.7	High	High	High	High	Not Found	High	High	High
FALSE	High	Master Protein	Q9P2D0	Inhibitor of Bruton tyrosine kinase OS=Homo sapiens OX=9606 GN=IBTK PE=1 SV=3	0	FALSE	18.461	4	4	4	4	1353	150.4	7.71	14.99	4	cellular homeostasis;regulation of biological process;transport	cytoplasm;membrane;nucleus	enzyme regulator activity;protein binding	Pf00023, Pf00415, Pf00651, Pf12796, Pf13254, Pf13540, Pf13637, Pf13857	25998	ENSG00000283068.1; ENSG00000005700.14	IBTK	6; CHR_HG2072_PATCH				0	1.55288e+06	1.45606e+06	1.37418e+06	1.895e+06	1.24036e+06	1.4207e+06	667659	854258	762353	929720	757113	804543	1.06117e+06	High	High	High	High	High	High	High	High
FALSE	High	Master Protein	Q9Y5W7	Sorting nexin-14 OS=Homo sapiens OX=9606 GN=SNX14 PE=1 SV=3	0	FALSE	29.349	11	8	9	8	946	110.1	6.7	22.33	8	cell organization and biogenesis;transport	endosome;membrane;vacuole		Pf00615, Pf00787, Pf02194, Pf08628	57231	ENSG00000135317.12	SNX14	6				0	1.84945e+06	1.83438e+06	1.83386e+06	2.20294e+06	1.7423e+06	1.80632e+06	2.0662e+06	2.58535e+06	2.31895e+06	2.48788e+06	2.11089e+06	2.3066e+06	2.07579e+06	High	High	High	High	High	High	High	High
FALSE	High	Master Protein	P62701	40S ribosomal protein S4, X isoform OS=Homo sapiens OX=9606 GN=RPS4X PE=1 SV=2	0	FALSE	310.483	72	24	238	15	263	29.6	10.15	710.53	24	cell organization and biogenesis;development;metabolic process;regulation of biological process;transport	cytoplasm;cytosol;membrane;ribosome	protein binding;RNA binding;structural molecule activity	Pf00900, Pf08071	6191	ENSG00000198034.10	RPS4X	X	Peptide chain elongation; Eukaryotic Translation Termination; Viral mRNA Translation; Formation of the ternary complex, and subsequently, the 43S complex; L13a-mediated translational silencing of Ceruloplasmin expression; Selenocysteine synthesis; Nonsense Mediated Decay (NMD) independent of the Exon Junction Complex (EJC); Nonsense Mediated Decay (NMD) enhanced by the Exon Junction Complex (EJC)…	Ribosome	Cytoplasmic Ribosomal Proteins	38	2.77483e+08	2.63974e+08	2.43852e+08	2.73837e+08	2.50915e+08	2.53525e+08	1.64026e+08	1.91674e+08	1.93646e+08	2.03528e+08	1.77691e+08	1.98736e+08	2.00481e+08	High	High	High	High	High	High	High	High
FALSE	High	Master Protein	Q96IF1	LIM domain-containing protein ajuba OS=Homo sapiens OX=9606 GN=AJUBA PE=1 SV=1	0	FALSE	19.161	10	4	7	4	538	56.9	7.14	27.46	4	cell organization and biogenesis;cellular component movement;metabolic process;regulation of biological process;response to stimulus	cytoplasm;cytoskeleton;cytosol;Golgi;membrane;nucleus	metal ion binding;protein binding	Pf00412	84962	ENSG00000129474.15	AJUBA	14	Oxygen-dependent proline hydroxylation of Hypoxia-inducible Factor Alpha; Activation of anterior HOX genes in hindbrain development during early embryogenesis; Regulation of PLK1 Activity at G2/M Transition	Hippo signaling pathway; Hippo signaling pathway -multiple species	Interleukin-1 Induced Activation of NF-kappa-B	16	1.98901e+06	1.82117e+06	1.78154e+06	1.89554e+06	1.69305e+06	1.92329e+06	2.6357e+06	3.16388e+06	2.84511e+06	3.48183e+06	2.88253e+06	3.0384e+06	2.36703e+06	High	High	High	High	High	High	High	High
FALSE	High	Master Protein	Q8WW38	Zinc finger protein ZFPM2 OS=Homo sapiens OX=9606 GN=ZFPM2 PE=1 SV=3	0.009	FALSE	3.562	2	1	2	1	1151	128.1	6.47	0	1	cell differentiation;coagulation;metabolic process;regulation of biological process	cytoplasm;nucleus	DNA binding;metal ion binding;protein binding	Pf13912	23414	ENSG00000169946.13	ZFPM2	8	Factors involved in megakaryocyte development and platelet production	MicroRNAs in cancer		3	27654.1	30137.3	24831.5	34440.3	34006.1	24839	10683.9	21335.5	18572.5	14380.8	10091.7	17434.5	12910.6	High	High	High	High	Not Found	High	High	High
FALSE	High	Master Protein	Q9NV06	DDB1- and CUL4-associated factor 13 OS=Homo sapiens OX=9606 GN=DCAF13 PE=1 SV=2	0	FALSE	127.17	58	21	37	21	445	51.4	9.19	132.14	21	metabolic process	cytosol;nucleus	protein binding;RNA binding	Pf00400, Pf04158	25879	ENSG00000164934.13	DCAF13	8	Major pathway of rRNA processing in the nucleolus and cytosol; rRNA modification in the nucleus and cytosol; Neddylation			8	5.11361e+07	4.51539e+07	4.5092e+07	5.95702e+07	4.46328e+07	4.88916e+07	3.68136e+07	4.22734e+07	3.95752e+07	4.20858e+07	3.71441e+07	3.96868e+07	3.70581e+07	High	High	High	High	High	High	High	High
FALSE	High	Master Protein	P30536	Translocator protein OS=Homo sapiens OX=9606 GN=TSPO PE=1 SV=3	0	FALSE	10.557	13	3	7	3	169	18.8	9.36	18.92	3	cell death;cell organization and biogenesis;cell proliferation;cellular component movement;metabolic process;regulation of biological process;response to stimulus;transport	membrane;mitochondrion	protein binding;receptor activity;signal transducer activity;transporter activity	Pf03073	706	ENSG00000100300.17	TSPO	22	Pregnenolone biosynthesis	Neuroactive ligand-receptor interaction; HTLV-I infection		7	3.81496e+07	3.2217e+07	3.17901e+07	4.01224e+07	3.37041e+07	3.416e+07	7.05783e+06	9.40514e+06	8.57599e+06	9.72568e+06	7.80822e+06	8.97696e+06	7.91286e+07	High	High	High	High	Not Found	High	High	High
FALSE	High	Master Protein	Q8IUW5	RELT-like protein 1 OS=Homo sapiens OX=9606 GN=RELL1 PE=1 SV=1	0.005	FALSE	4.378	4	1	1	1	271	29.3	8.34	5.46	1		cytoskeleton;membrane		Pf12606	768211	ENSG00000181826.9	RELL1	4				0	1.83607e+06	1.86851e+06	1.56998e+06	2.44173e+06	1.62066e+06	1.69922e+06	1.8082e+06	1.97166e+06	1.87371e+06	2.49472e+06	1.73974e+06	1.8184e+06	2.04538e+06	High	High	High	High	Not Found	High	High	High
FALSE	High	Master Protein	Q8N357	Solute carrier family 35 member F6 OS=Homo sapiens OX=9606 GN=SLC35F6 PE=1 SV=1	0	FALSE	16.824	9	3	6	3	371	40.2	6.93	19.6	3	regulation of biological process;transport	cytosol;membrane;mitochondrion;vacuole	protein binding;transporter activity	Pf00892, Pf04142	54978	ENSG00000213699.8	C2orf18; SLC35F6	2				0	9.08626e+06	7.84442e+06	8.69162e+06	1.29376e+07	8.31525e+06	9.45737e+06	7.70846e+06	8.86888e+06	7.9066e+06	8.31467e+06	7.04699e+06	7.76016e+06	7.55908e+06	High	High	High	High	Not Found	High	High	High
FALSE	High	Master Protein	P37198	Nuclear pore glycoprotein p62 OS=Homo sapiens OX=9606 GN=NUP62 PE=1 SV=3	0	FALSE	130.953	27	12	35	12	522	53.2	5.31	137.88	12	cell death;cell organization and biogenesis;metabolic process;regulation of biological process;response to stimulus;transport	cytoplasm;cytoskeleton;membrane;nucleus	protein binding;structural molecule activity;transporter activity	Pf05064	23636	ENSG00000213024.11	NUP62	19	Rev-mediated nuclear export of HIV RNA; ISG15 antiviral mechanism; NEP/NS2 Interacts with the Cellular Export Machinery; tRNA processing in the nucleus; Transcriptional regulation by small RNAs; Nuclear Pore Complex (NPC) Disassembly; Regulation of Glucokinase by Glucokinase Regulatory Protein; Vpr-mediated nuclear import of PICs; Regulation of HSF1-mediated heat shock response; snRNP Assembly; S…	RNA transport		64	7.48724e+07	6.79707e+07	6.60988e+07	8.78066e+07	6.49816e+07	6.89087e+07	5.60717e+07	7.34956e+07	6.454e+07	6.65763e+07	6.06253e+07	6.62237e+07	5.40362e+07	High	High	High	High	High	High	High	High
FALSE	High	Master Protein	Q969G6	Riboflavin kinase OS=Homo sapiens OX=9606 GN=RFK PE=1 SV=2	0	FALSE	18.045	43	4	4	4	155	17.6	8.13	17.02	4	cell death;metabolic process;regulation of biological process	cytoplasm;cytosol;mitochondrion	catalytic activity;metal ion binding;nucleotide binding;protein binding	Pf01687	55312	ENSG00000135002.11	RFK	9	Vitamin B2 (riboflavin) metabolism	Riboflavin metabolism; Metabolic pathways	Selenium Micronutrient Network; Folate Metabolism; TNF alpha Signaling Pathway	9	1.30544e+07	1.17288e+07	1.23036e+07	1.60873e+07	1.13526e+07	1.24852e+07	4.4889e+06	7.00333e+06	6.02715e+06	7.3458e+06	5.902e+06	6.71595e+06	8.93182e+06	High	High	High	High	Not Found	High	High	High
FALSE	High	Master Protein	Q6IBW4	Condensin-2 complex subunit H2 OS=Homo sapiens OX=9606 GN=NCAPH2 PE=1 SV=1	0	FALSE	44.717	20	8	16	8	605	68.2	4.74	55.28	8	cell organization and biogenesis;metabolic process	chromosome;membrane;nucleus	protein binding	Pf06278	29781	ENSG00000025770.18	NCAPH2	22	Condensation of Prophase Chromosomes			5	4.47801e+06	4.28959e+06	3.95886e+06	6.233e+06	3.72688e+06	3.88158e+06	3.00083e+06	4.05798e+06	3.4081e+06	4.13824e+06	3.17792e+06	3.64163e+06	3.97478e+06	High	High	High	High	High	High	High	High
FALSE	High	Master Protein	Q86WJ1	Chromodomain-helicase-DNA-binding protein 1-like OS=Homo sapiens OX=9606 GN=CHD1L PE=1 SV=3	0	FALSE	107.206	29	20	34	20	897	100.9	6.9	110.28	20	cell organization and biogenesis;metabolic process;regulation of biological process;response to stimulus	cytosol;membrane;nucleus	catalytic activity;nucleotide binding;protein binding	Pf00176, Pf00270, Pf00271, Pf11496	9557	ENSG00000131778.18	CHD1L; LOC101060601	1				0	2.3985e+07	2.32125e+07	2.15064e+07	2.92844e+07	2.02253e+07	2.17427e+07	1.51457e+07	2.01748e+07	1.76995e+07	2.05274e+07	1.72767e+07	1.77375e+07	1.80874e+07	High	High	High	High	High	High	High	High
FALSE	High	Master Protein	Q9HAH7	Probable fibrosin-1 OS=Homo sapiens OX=9606 GN=FBRS PE=1 SV=3	0.007	FALSE	3.911	7	2	2	2	460	48.4	9.95	2.64	2				Pf15336	64319	ENSG00000156860.15	FBRS	16				0	690261	654654	615408	868350	604776	656237	663467	745550	677170	734977	623676	723625	722020	High	High	High	High	Not Found	High	High	High
FALSE	High	Master Protein	O14841	5-oxoprolinase OS=Homo sapiens OX=9606 GN=OPLAH PE=1 SV=3	0.005	FALSE	4.129	2	1	1	1	1288	137.4	6.58	4.4	1	metabolic process	cytosol	catalytic activity;nucleotide binding	Pf01968, Pf02538, Pf05378	26873	ENSG00000178814.16	OPLAH	8	Defective OPLAH causes 5-oxoprolinase deficiency (OPLAHD); Glutathione synthesis and recycling	Glutathione metabolism	Glutathione metabolism	11	57825.7	70081.2	63486.2	79974.8	71062.9	59625.5	78668.5	102705	88546.9	99279.9	90241	89431.6	61914.2	High	High	High	High	High	High	High	High
FALSE	High	Master Protein	Q9NTJ5	Phosphatidylinositol-3-phosphatase SAC1 OS=Homo sapiens OX=9606 GN=SACM1L PE=1 SV=2	0	FALSE	240.556	61	28	84	28	587	66.9	7.12	300.6	28	metabolic process	endoplasmic reticulum;Golgi;membrane	catalytic activity;protein binding;receptor activity;signal transducer activity	Pf02383	22908	ENSG00000211456.10	SACM1L	3	Synthesis of PIPs at the Golgi membrane; Synthesis of PIPs at the ER membrane			6	8.83734e+07	7.52474e+07	7.65468e+07	9.37523e+07	7.66103e+07	7.95773e+07	1.25199e+08	1.36892e+08	1.28805e+08	1.27872e+08	1.19689e+08	1.23701e+08	8.93395e+07	High	High	High	High	High	High	High	High
FALSE	High	Master Protein	Q15172	Serine/threonine-protein phosphatase 2A 56 kDa regulatory subunit alpha isoform OS=Homo sapiens OX=9606 GN=PPP2R5A PE=1 SV=1	0	FALSE	8.954	5	2	2	2	486	56.2	6.71	6.86	2	regulation of biological process;response to stimulus	chromosome;cytoplasm;cytosol;membrane;nucleus	enzyme regulator activity;protein binding	Pf01603	5525	ENSG00000066027.11	PPP2R5A	1	Beta-catenin phosphorylation cascade; AXIN missense mutants destabilize the destruction complex; Negative regulation of MAPK pathway; APC truncation mutants have impaired AXIN binding; CTLA4 inhibitory signaling; Platelet sensitization by LDL; Separation of Sister Chromatids; Interleukin-20 family signaling; S37 mutants of beta-catenin aren't phosphorylated; PI5P, PP2A and IER3 Regulate PI3K/AKT …	Dopaminergic synapse; Adrenergic signaling in cardiomyocytes; AMPK signaling pathway; mRNA surveillance pathway; Oocyte meiosis; Sphingolipid signaling pathway; PI3K-Akt signaling pathway	Focal Adhesion-PI3K-Akt-mTOR-signaling pathway; Glycogen Metabolism	64	1.86941e+06	1.6896e+06	1.83275e+06	1.96949e+06	1.72566e+06	1.63802e+06	1.42728e+06	1.83283e+06	1.66354e+06	1.81209e+06	1.52129e+06	1.70072e+06	2.78566e+06	High	High	High	High	Not Found	High	High	High
FALSE	High	Master Protein	Q9UL45	Biogenesis of lysosome-related organelles complex 1 subunit 6 OS=Homo sapiens OX=9606 GN=BLOC1S6 PE=1 SV=1	0	FALSE	17.359	24	2	3	2	172	19.7	6.4	17.39	2	cell organization and biogenesis;cellular component movement;regulation of biological process;transport	cytoplasm;cytosol;membrane	protein binding	Pf14712	26258	ENSG00000104164.10	BLOC1S6	15	Golgi Associated Vesicle Biogenesis			5	517907	524994	470895	690988	475104	423862	237055	399144	368699	383648	335703	372917	253801	High	High	High	High	High	High	High	High
FALSE	High	Master Protein	O14497	AT-rich interactive domain-containing protein 1A OS=Homo sapiens OX=9606 GN=ARID1A PE=1 SV=3	0	FALSE	297.735	26	41	73	40	2285	241.9	6.7	290.69	41	cell differentiation;cell organization and biogenesis;metabolic process;regulation of biological process;response to stimulus;transport	nucleus	DNA binding;protein binding	Pf01388, Pf12031	8289	ENSG00000117713.18	ARID1A	1	RUNX1 interacts with co-factors whose precise effect on RUNX1 targets is not known; RMTs methylate histone arginines		Pathways Affected in Adenoid Cystic Carcinoma	9	6.65625e+07	5.83078e+07	5.75794e+07	8.42884e+07	5.93311e+07	6.67033e+07	7.15392e+07	8.11809e+07	7.07646e+07	7.70783e+07	6.80464e+07	7.07246e+07	5.63643e+07	High	High	High	High	High	High	High	High
FALSE	High	Master Protein	Q15051	IQ calmodulin-binding motif-containing protein 1 OS=Homo sapiens OX=9606 GN=IQCB1 PE=1 SV=1	0	FALSE	12.047	9	5	5	5	598	68.9	9.1	10.9	5	cell organization and biogenesis;regulation of biological process	cytoplasm;cytoskeleton;cytosol	protein binding	Pf00612	9657	ENSG00000173226.16	IQCB1	3	Anchoring of the basal body to the plasma membrane			3	940793	870104	809903	978835	845269	957466	610440	642414	719774	789750	747554	684092	602672	High	High	High	High	High	High	High	High
FALSE	High	Master Protein	Q16540	39S ribosomal protein L23, mitochondrial OS=Homo sapiens OX=9606 GN=MRPL23 PE=1 SV=1	0	FALSE	19.808	35	4	6	4	153	17.8	9.69	19.9	4	cell organization and biogenesis;metabolic process	membrane;mitochondrion;ribosome	protein binding;RNA binding;structural molecule activity	Pf00276	6150	ENSG00000214026.10	MRPL23	11	Mitochondrial translation initiation; Mitochondrial translation elongation; Mitochondrial translation termination	Ribosome		7	624222	593852	597374	815762	543610	567290	600429	887758	727211	760954	634999	723970	488646	High	High	High	High	High	High	High	High
FALSE	High	Master Protein	Q9Y6D6	Brefeldin A-inhibited guanine nucleotide-exchange protein 1 OS=Homo sapiens OX=9606 GN=ARFGEF1 PE=1 SV=2	0	FALSE	121.16	18	27	35	19	1849	208.6	5.85	112.17	27	cell organization and biogenesis;regulation of biological process;transport	cytoplasm;cytosol;Golgi;membrane;nucleus	enzyme regulator activity;protein binding	Pf01369, Pf09324, Pf12783	10565	ENSG00000066777.8	ARFGEF1	8		Endocytosis		1	1.38062e+07	1.31496e+07	1.26275e+07	1.62453e+07	1.24514e+07	1.31326e+07	9.73708e+06	1.25485e+07	1.14319e+07	1.2793e+07	1.06847e+07	1.20036e+07	1.38893e+07	High	High	High	High	High	High	High	High
FALSE	High	Master Protein	Q9BYJ9	YTH domain-containing family protein 1 OS=Homo sapiens OX=9606 GN=YTHDF1 PE=1 SV=1	0	FALSE	84.499	30	14	34	7	559	60.8	8.79	104.4	14	regulation of biological process	cytoplasm	protein binding;RNA binding	Pf04146	54915	ENSG00000149658.17	YTHDF1	20				0	1.3167e+07	1.15886e+07	1.11831e+07	1.77245e+07	1.22445e+07	1.43592e+07	1.09518e+07	1.349e+07	1.29095e+07	1.46461e+07	1.26273e+07	1.26838e+07	1.29821e+07	High	High	High	High	High	High	High	High
FALSE	High	Master Protein	P16403	Histone H1.2 OS=Homo sapiens OX=9606 GN=H1-2 PE=1 SV=2	0	FALSE	216.984	49	20	135	5	213	21.4	10.93	466.24	20	cell organization and biogenesis;metabolic process;regulation of biological process	chromosome;nucleus	DNA binding;protein binding;RNA binding	Pf00538	3006	ENSG00000187837.3	HIST1H1C	6	Formation of Senescence-Associated Heterochromatin Foci (SAHF); Activation of DNA fragmentation factor			10	2.4684e+07	1.69663e+07	1.80835e+07	2.61868e+07	2.36828e+07	3.13435e+07	2.49835e+07	1.84667e+07	2.17391e+07	2.06326e+07	2.26394e+07	1.90536e+07	1.21786e+07	High	High	High	High	Not Found	High	High	High
FALSE	High	Master Protein	Q15032	R3H domain-containing protein 1 OS=Homo sapiens OX=9606 GN=R3HDM1 PE=1 SV=3	0	FALSE	41.237	10	7	10	7	1099	120.6	8.75	35.99	7			RNA binding	Pf01424, Pf09770	23518	ENSG00000048991.16	R3HDM1	2				0	1.47594e+06	1.49857e+06	1.29766e+06	1.57665e+06	1.32794e+06	1.4637e+06	876203	1.14428e+06	1.06476e+06	1.18196e+06	1.01275e+06	1.08982e+06	1.05268e+06	High	High	High	High	Not Found	High	High	High
FALSE	High	Master Protein	Q00796	Sorbitol dehydrogenase OS=Homo sapiens OX=9606 GN=SORD PE=1 SV=4	0	FALSE	99.157	44	15	31	15	357	38.3	7.97	116.64	15	cellular component movement;metabolic process;response to stimulus	cytosol;membrane;mitochondrion	catalytic activity;metal ion binding;nucleotide binding;protein binding	Pf00107, Pf08240, Pf12847	6652	ENSG00000140263.13	SORD	15	Catabolism of glucuronate to xylulose-5-phosphate; Fructose biosynthesis	Fructose and mannose metabolism; Pentose and glucuronate interconversions; Metabolic pathways	Polyol Pathway	9	6.44762e+07	6.05263e+07	5.7163e+07	7.61578e+07	5.22107e+07	5.98951e+07	4.21443e+07	5.5909e+07	5.07849e+07	5.86779e+07	5.05392e+07	5.41138e+07	7.05122e+07	High	High	High	High	High	High	High	High
FALSE	High	Master Protein	Q9C0C9	(E3-independent) E2 ubiquitin-conjugating enzyme OS=Homo sapiens OX=9606 GN=UBE2O PE=1 SV=3	0	FALSE	282.456	44	41	75	41	1292	141.2	5.12	262.89	41	metabolic process;regulation of biological process;transport	cytoplasm;cytosol;nucleus	catalytic activity;nucleotide binding;protein binding;RNA binding	Pf00179	63893	ENSG00000175931.12	UBE2O	17	Antigen processing: Ubiquitination & Proteasome degradation	Ubiquitin mediated proteolysis		5	1.01551e+08	9.51325e+07	8.96856e+07	1.11384e+08	8.58351e+07	8.9772e+07	4.29643e+07	5.86315e+07	5.42561e+07	5.99104e+07	5.09639e+07	5.56659e+07	5.89173e+07	High	High	High	High	High	High	High	High
FALSE	High	Master Protein	Q9UKF6	Cleavage and polyadenylation specificity factor subunit 3 OS=Homo sapiens OX=9606 GN=CPSF3 PE=1 SV=1	0	FALSE	149.451	34	18	41	18	684	77.4	5.6	158.13	18	metabolic process;transport	nucleus	catalytic activity;metal ion binding;protein binding;RNA binding	Pf00753, Pf07521, Pf10996, Pf11718, Pf12706, Pf13483	51692	ENSG00000119203.13	CPSF3	2	mRNA 3'-end processing; Transport of Mature mRNA Derived from an Intronless Transcript; mRNA Splicing - Major Pathway; Cleavage of Growing Transcript in the Termination Region ; Processing of Intronless Pre-mRNAs	mRNA surveillance pathway	mRNA Processing	16	4.05127e+07	3.6824e+07	3.78484e+07	4.84743e+07	3.68526e+07	3.71683e+07	2.67358e+07	3.47794e+07	3.18207e+07	3.1752e+07	2.79469e+07	3.05917e+07	3.18195e+07	High	High	High	High	High	High	High	High
FALSE	High	Master Protein	Q16611	Bcl-2 homologous antagonist/killer OS=Homo sapiens OX=9606 GN=BAK1 PE=1 SV=1	0	FALSE	56.093	45	5	13	5	211	23.4	6.01	52.72	5	cell death;cell organization and biogenesis;cell proliferation;cellular homeostasis;metabolic process;regulation of biological process;response to stimulus;transport	cytosol;endoplasmic reticulum;membrane;mitochondrion	metal ion binding;protein binding	Pf00452	578	ENSG00000030110.12	BAK1	6	Activation and oligomerization of BAK protein	Viral carcinogenesis; MicroRNAs in cancer; Protein processing in endoplasmic reticulum; Apoptosis - multiple species; Apoptosis; Platinum drug resistance	Nanomaterial induced apoptosis; Apoptosis; Photodynamic therapy-induced HIF-1 survival signaling; Regulation of Apoptosis by Parathyroid Hormone-related Protein; Oxidative Damage; DNA Damage Response (only ATM dependent)	16	2.746e+06	2.68291e+06	2.54147e+06	3.13605e+06	2.34102e+06	2.44281e+06	1.99392e+06	2.49004e+06	2.25611e+06	2.37205e+06	2.16187e+06	2.36229e+06	2.07397e+06	High	High	High	High	High	High	High	High
FALSE	High	Master Protein	Q6Y288	Beta-1,3-glucosyltransferase OS=Homo sapiens OX=9606 GN=B3GLCT PE=1 SV=2	0	FALSE	13.026	8	3	3	3	498	56.5	7.5	13.12	3	metabolic process	endoplasmic reticulum;membrane	catalytic activity	Pf02434	145173	ENSG00000187676.7	B3GALTL; B3GLCT	13	O-glycosylation of TSR domain-containing proteins; Defective B3GALTL causes Peters-plus syndrome (PpS)	Other types of O-glycan biosynthesis		9	2.11284e+06	1.80003e+06	1.82483e+06	2.9703e+06	1.95559e+06	2.23482e+06	2.07661e+06	2.31887e+06	2.10375e+06	2.30653e+06	2.16111e+06	2.11513e+06	1.56724e+06	High	High	High	High	High	High	High	High
FALSE	High	Master Protein	Q8WW01	tRNA-splicing endonuclease subunit Sen15 OS=Homo sapiens OX=9606 GN=TSEN15 PE=1 SV=1	0	FALSE	9.685	11	1	2	1	171	18.6	4.58	7.86	1	metabolic process	nucleus	catalytic activity	Pf09631	116461	ENSG00000198860.11	TSEN15	1	tRNA processing in the nucleus			3	1.10943e+06	1.07831e+06	1.11663e+06	888846	946763	988095	319251	321518	375309	396389	365551	384845	721456	High	High	High	High	Not Found	High	High	High
FALSE	High	Master Protein	Q9BRQ8	Ferroptosis suppressor protein 1 OS=Homo sapiens OX=9606 GN=AIFM2 PE=1 SV=1	0	FALSE	32.908	21	5	8	5	373	40.5	9.11	31.72	5	cell death;cell organization and biogenesis;metabolic process;regulation of biological process	cytoplasm;cytosol;membrane;mitochondrion	catalytic activity;DNA binding;nucleotide binding	Pf00070, Pf07992	84883	ENSG00000042286.14	AIFM2	10	TP53 Regulates Transcription of Genes Involved in Cytochrome C Release		Apoptosis Modulation and Signaling	7	1.91765e+06	1.7674e+06	1.69945e+06	2.58337e+06	1.68039e+06	1.71314e+06	3.6301e+06	5.45172e+06	3.94387e+06	4.87932e+06	3.9241e+06	4.59651e+06	3.82205e+06	High	High	High	High	High	High	High	High
FALSE	High	Master Protein	P49754	Vacuolar protein sorting-associated protein 41 homolog OS=Homo sapiens OX=9606 GN=VPS41 PE=1 SV=3	0	FALSE	9.11	3	3	3	3	854	98.5	5.85	8.81	3	cell organization and biogenesis;metabolic process;regulation of biological process;transport	cytoskeleton;cytosol;endosome;Golgi;membrane;vacuole	metal ion binding;protein binding	Pf00637	27072	ENSG00000006715.15	VPS41	7				0	563525	513536	500523	625747	494300	501077	437611	563190	468082	572615	456167	587719	504256	High	High	High	High	High	High	High	High
FALSE	High	Master Protein	Q7Z6J8	E3 ubiquitin-protein ligase E3D OS=Homo sapiens OX=9606 GN=UBE3D PE=1 SV=2	0	FALSE	10.087	7	2	2	2	389	43.6	8.13	8.55	2	metabolic process	cytoplasm	catalytic activity;protein binding	Pf09814	90025	ENSG00000118420.16	UBE3D	6	Antigen processing: Ubiquitination & Proteasome degradation			4	1.19948e+06	1.18494e+06	1.12242e+06	1.40813e+06	1.17603e+06	1.14791e+06	936937	1.14422e+06	1.11316e+06	1.23317e+06	1.12265e+06	1.05297e+06	953122	High	High	High	High	Not Found	High	High	High
FALSE	High	Master Protein	Q9NUM3	Zinc transporter ZIP9 OS=Homo sapiens OX=9606 GN=SLC39A9 PE=1 SV=2	0.003	FALSE	5.081	5	1	1	1	307	32.2	6.71	5.31	1	transport	membrane	transporter activity	Pf02535	55334	ENSG00000029364.11	SLC39A9	14			NRF2 pathway; Zinc homeostasis	2	344820	293473	297137	513128	327329	351067	533055	837493	556965	695055	612447	656350	435485	High	High	High	High	Not Found	High	High	High
FALSE	High	Master Protein	Q8IXQ4	GPALPP motifs-containing protein 1 OS=Homo sapiens OX=9606 GN=GPALPP1 PE=1 SV=1	0	FALSE	37.958	27	9	10	9	340	38.1	5.41	34.6	9				Pf12572	55425	ENSG00000133114.17	GPALPP1; KIAA1704	13				0	5.75076e+06	5.60052e+06	5.39105e+06	7.08891e+06	4.99867e+06	5.42686e+06	2.75997e+06	3.71728e+06	3.46939e+06	4.06007e+06	3.3499e+06	3.66875e+06	4.69556e+06	High	High	High	High	High	High	High	High
FALSE	High	Master Protein	O15409	Forkhead box protein P2 OS=Homo sapiens OX=9606 GN=FOXP2 PE=1 SV=2	0	FALSE	8.987	5	3	3	2	715	79.9	6.52	8.78	3	cell differentiation;metabolic process;regulation of biological process;response to stimulus	nucleus	DNA binding;metal ion binding;protein binding	Pf00250	93986	ENSG00000128573.24	FOXP2	7			Pathways Affected in Adenoid Cystic Carcinoma	1	806418	729307	806620	891966	750934	827775	624637	731524	768668	803981	718719	757387	651890	High	High	High	High	Not Found	High	High	High
FALSE	High	Master Protein	Q9HCE3	Zinc finger protein 532 OS=Homo sapiens OX=9606 GN=ZNF532 PE=1 SV=2	0.001	FALSE	7.145	3	2	3	1	1301	141.6	8.65	9.61	2	metabolic process;regulation of biological process	nucleus	DNA binding;metal ion binding	Pf02591, Pf12756	55205	ENSG00000074657.13	ZNF532	18				0	20851.6	17680.7	15368.5	27866.2	15753	20968.2	14931.1	19543.5	20102.6	25719.3	16475	17636.2	25157.8	High	High	High	High	Not Found	High	High	High
FALSE	High	Master Protein	Q02318	Sterol 26-hydroxylase, mitochondrial OS=Homo sapiens OX=9606 GN=CYP27A1 PE=1 SV=1	0	FALSE	20.246	13	6	6	6	531	60.2	8.9	17.89	6	metabolic process	membrane;mitochondrion;organelle lumen	catalytic activity;metal ion binding	Pf00067	1593	ENSG00000135929.8	CYP27A1	2	Endogenous sterols; Synthesis of bile acids and bile salts via 27-hydroxycholesterol; Synthesis of bile acids and bile salts via 24-hydroxycholesterol; Synthesis of bile acids and bile salts via 7alpha-hydroxycholesterol; Defective CYP27A1 causes Cerebrotendinous xanthomatosis (CTX)	PPAR signaling pathway; Metabolic pathways; Primary bile acid biosynthesis	Vitamin D Metabolism; PPAR signaling pathway; Oxidation by Cytochrome P450; Metapathway biotransformation	23	9.33166e+06	9.01142e+06	8.78489e+06	1.10292e+07	8.48782e+06	9.16913e+06	1.41481e+07	1.74947e+07	1.54669e+07	1.62191e+07	1.45062e+07	1.55602e+07	1.1793e+07	High	High	High	High	High	High	High	High
FALSE	High	Master Protein	Q0VAQ4	Small cell adhesion glycoprotein OS=Homo sapiens OX=9606 GN=SMAGP PE=1 SV=1	0.004	FALSE	4.825	26	1	1	1	97	10.7	4.22	3.24	1		membrane	protein binding;receptor activity		57228	ENSG00000170545.16	SMAGP	12				0	26537.7	28543.5	25059.6	22526.2	30766.6	22179.2	36437.2	46950.7	39749.6	33124.7	46670.9	54838.3	38504.2	High	High	High	High	Not Found	High	High	High
FALSE	High	Master Protein	Q9H074	Polyadenylate-binding protein-interacting protein 1 OS=Homo sapiens OX=9606 GN=PAIP1 PE=1 SV=1	0	FALSE	91.506	34	12	29	12	479	53.5	4.81	102.41	12	metabolic process;regulation of biological process	cytoplasm;cytosol	protein binding;RNA binding;translation regulator activity	Pf02854	10605	ENSG00000172239.13	PAIP1	5	Deadenylation of mRNA	RNA transport	Translation Factors	5	2.07627e+07	2.07917e+07	1.86723e+07	2.65383e+07	1.8635e+07	1.88522e+07	1.33588e+07	1.87918e+07	1.68423e+07	1.86174e+07	1.56774e+07	1.75509e+07	1.74581e+07	High	High	High	High	High	High	High	High
FALSE	High	Master Protein	O75420	GRB10-interacting GYF protein 1 OS=Homo sapiens OX=9606 GN=GIGYF1 PE=1 SV=2	0.004	FALSE	4.68	3	1	1	1	1035	114.5	5.39	3.66	1	regulation of biological process;response to stimulus		protein binding	Pf02213	64599	ENSG00000146830.9	GIGYF1	7				0	81014.2	77582.5	74375.6	91301.4	71790.9	65445.8	78194.2	112973	101941	104885	91636.1	99732.5	55570.5	High	High	High	High	Not Found	High	High	High
FALSE	High	Master Protein	P62310	U6 snRNA-associated Sm-like protein LSm3 OS=Homo sapiens OX=9606 GN=LSM3 PE=1 SV=2	0	FALSE	14.48	20	2	4	2	102	11.8	4.7	12.46	2	cell organization and biogenesis;metabolic process	cytosol;nucleus;spliceosomal complex	protein binding;RNA binding	Pf01423	27258	ENSG00000170860.3	LSM3	3	mRNA Splicing - Major Pathway; mRNA decay by 5' to 3' exoribonuclease	Spliceosome; RNA degradation		8	9.59211e+06	8.91989e+06	9.18819e+06	1.01069e+07	7.68525e+06	8.23266e+06	6.28904e+06	7.78664e+06	7.34696e+06	8.5056e+06	6.89287e+06	8.18821e+06	8.07731e+06	High	High	High	High	High	High	High	High
FALSE	High	Master Protein	Q86U06	Probable RNA-binding protein 23 OS=Homo sapiens OX=9606 GN=RBM23 PE=1 SV=1	0	FALSE	23.42	17	5	10	3	439	48.7	9.85	34.06	5	metabolic process	membrane;nucleus	protein binding;RNA binding	Pf00076, Pf13893, Pf14259, Pf15519	55147	ENSG00000100461.17	RBM23	14				0	1.56021e+06	1.44337e+06	1.47596e+06	1.7669e+06	1.40673e+06	1.46657e+06	440275	605793	528286	563673	503060	585361	932139	High	High	High	High	Not Found	High	High	High
FALSE	High	Master Protein	A6NIH7	Protein unc-119 homolog B OS=Homo sapiens OX=9606 GN=UNC119B PE=1 SV=1	0	FALSE	19.645	23	4	4	3	251	28.1	5.68	15.7	4	cell differentiation;cell organization and biogenesis;transport	cytosol	protein binding	Pf05351	84747	ENSG00000175970.10	UNC119B	12	Trafficking of myristoylated proteins to the cilium			4	2.86556e+06	2.66367e+06	2.92447e+06	3.56336e+06	2.54461e+06	2.57014e+06	1.51592e+06	2.29217e+06	1.93083e+06	2.09146e+06	1.64225e+06	2.01011e+06	2.34402e+06	High	High	High	High	High	High	High	High
FALSE	High	Master Protein	P41240	Tyrosine-protein kinase CSK OS=Homo sapiens OX=9606 GN=CSK PE=1 SV=1	0	FALSE	116.385	43	17	37	17	450	50.7	7.06	112.49	17	cell differentiation;cell organization and biogenesis;defense response;metabolic process;regulation of biological process;response to stimulus	cytoplasm;cytosol;membrane	catalytic activity;metal ion binding;nucleotide binding;protein binding	Pf00017, Pf00018, Pf00069, Pf07653, Pf07714, Pf14604	1445	ENSG00000103653.16	CSK	15	PD-1 signaling; Signaling by BRAF and RAF fusions; Phosphorylation of CD3 and TCR zeta chains; MAP2K and MAPK activation; Integrin alphaIIb beta3 signaling; Signaling by RAS mutants; Signaling by high-kinase activity BRAF mutants; Signaling by moderate kinase activity BRAF mutants; Paradoxical activation of RAF signaling by kinase inactive BRAF; GAB1 signalosome; Interleukin-20 family signaling	Epithelial cell signaling in Helicobacter pylori infection	Integrin-mediated Cell Adhesion; VEGFA-VEGFR2 Signaling Pathway; Chemokine signaling pathway; EGF/EGFR Signaling Pathway; Regulation of Actin Cytoskeleton	36	9.75221e+07	9.63376e+07	8.74696e+07	1.21885e+08	9.01275e+07	8.86421e+07	4.13968e+07	5.44111e+07	4.87493e+07	5.45831e+07	4.58647e+07	5.36507e+07	6.71843e+07	High	High	High	High	High	High	High	High
FALSE	High	Master Protein	Q15853	Upstream stimulatory factor 2 OS=Homo sapiens OX=9606 GN=USF2 PE=1 SV=1	0	FALSE	8.707	7	3	3	1	346	36.9	5.1	5.8	3	cell communication;metabolic process;regulation of biological process;response to stimulus;transport	nucleus	DNA binding;protein binding	Pf00010, Pf06156	7392	ENSG00000105698.15	USF2	19				0	1.37546e+06	1.24983e+06	1.26142e+06	1.32479e+06	1.25677e+06	1.31944e+06	1.06282e+06	1.24513e+06	1.20239e+06	1.34701e+06	1.21445e+06	1.29845e+06	1.1507e+06	High	High	High	High	Not Found	High	High	High
FALSE	High	Master Protein	Q71RG4	Transmembrane and ubiquitin-like domain-containing protein 2 OS=Homo sapiens OX=9606 GN=TMUB2 PE=1 SV=2	0	FALSE	48.946	20	4	8	4	321	33.8	5.03	35.13	4		membrane	protein binding	Pf00240	79089	ENSG00000168591.15	TMUB2	17				0	1.5343e+06	1.33326e+06	1.44108e+06	1.61083e+06	1.40091e+06	1.50011e+06	1.96159e+06	2.27339e+06	2.0132e+06	2.18172e+06	1.9555e+06	2.1781e+06	1.6884e+06	High	High	High	High	High	High	High	High
FALSE	High	Master Protein	Q9NST1	1-acylglycerol-3-phosphate O-acyltransferase PNPLA3 OS=Homo sapiens OX=9606 GN=PNPLA3 PE=1 SV=2	0	FALSE	12	9	3	3	3	481	52.8	6.7	10.03	3	cell organization and biogenesis;metabolic process	cytoplasm;membrane	catalytic activity	Pf01734	80339	ENSG00000100344.10	PNPLA3	22	Acyl chain remodeling of DAG and TAG	Glycerolipid metabolism; Metabolic pathways	Adipogenesis	8	198903	227436	213607	205620	189943	196506	279020	358299	332805	376870	299276	317792	209465	High	High	High	High	High	High	High	High
FALSE	High	Master Protein	O00743	Serine/threonine-protein phosphatase 6 catalytic subunit OS=Homo sapiens OX=9606 GN=PPP6C PE=1 SV=1	0	FALSE	71.708	41	12	36	12	305	35.1	5.69	98.35	12	cell organization and biogenesis;metabolic process	cytoplasm;cytosol;membrane	catalytic activity;metal ion binding;protein binding	Pf00149	5537	ENSG00000119414.11	PPP6C	9	COPII (Coat Protein 2) Mediated Vesicle Transport			8	6.93655e+07	6.56841e+07	6.10398e+07	7.93496e+07	6.02186e+07	6.32262e+07	4.38092e+07	5.68812e+07	5.498e+07	6.01153e+07	4.99027e+07	5.60412e+07	6.08129e+07	High	High	High	High	High	High	High	High
FALSE	High	Master Protein	P35268	60S ribosomal protein L22 OS=Homo sapiens OX=9606 GN=RPL22 PE=1 SV=2	0	FALSE	130.591	63	7	104	7	128	14.8	9.19	361.35	7	cell organization and biogenesis;metabolic process;transport	cytoplasm;cytosol;nucleus;ribosome	protein binding;RNA binding;structural molecule activity	Pf01776	6146	ENSG00000116251.9	RPL22	1	Peptide chain elongation; Eukaryotic Translation Termination; Viral mRNA Translation; L13a-mediated translational silencing of Ceruloplasmin expression; Nonsense Mediated Decay (NMD) independent of the Exon Junction Complex (EJC); Selenocysteine synthesis; Nonsense Mediated Decay (NMD) enhanced by the Exon Junction Complex (EJC); GTP hydrolysis and joining of the 60S ribosomal subunit; Major path…	Ribosome	Cytoplasmic Ribosomal Proteins	34	1.65682e+08	1.59482e+08	1.46374e+08	2.0853e+08	1.5139e+08	1.51132e+08	1.21472e+08	1.4559e+08	1.36551e+08	1.39276e+08	1.23437e+08	1.32611e+08	1.34046e+08	High	High	High	High	High	High	High	High
FALSE	High	Master Protein	P46778	60S ribosomal protein L21 OS=Homo sapiens OX=9606 GN=RPL21 PE=1 SV=2	0	FALSE	129.975	61	15	138	15	160	18.6	10.49	407.25	15	cell organization and biogenesis;metabolic process;transport	cytosol;membrane;ribosome	protein binding;RNA binding;structural molecule activity	Pf01157	6144	ENSG00000122026.10	RPL21	13	Peptide chain elongation; Eukaryotic Translation Termination; Viral mRNA Translation; L13a-mediated translational silencing of Ceruloplasmin expression; Nonsense Mediated Decay (NMD) independent of the Exon Junction Complex (EJC); Selenocysteine synthesis; Nonsense Mediated Decay (NMD) enhanced by the Exon Junction Complex (EJC); GTP hydrolysis and joining of the 60S ribosomal subunit; Major path…	Ribosome	Cytoplasmic Ribosomal Proteins	34	3.46703e+08	3.31948e+08	2.97695e+08	3.78777e+08	3.11572e+08	3.2933e+08	2.42557e+08	2.90092e+08	2.74847e+08	2.87872e+08	2.51971e+08	2.89379e+08	2.62345e+08	High	High	High	High	High	High	High	High
FALSE	High	Master Protein	Q9NPL8	Complex I assembly factor TIMMDC1, mitochondrial OS=Homo sapiens OX=9606 GN=TIMMDC1 PE=1 SV=2	0	FALSE	60.055	43	10	16	10	285	32.2	8.5	61.37	10	cell organization and biogenesis	membrane;mitochondrion;nucleus	protein binding	Pf02466	51300	ENSG00000113845.9	TIMMDC1	3	Complex I biogenesis			5	1.91499e+07	1.62663e+07	1.72989e+07	2.42095e+07	1.67361e+07	1.76464e+07	1.96106e+07	2.42704e+07	2.05817e+07	2.32635e+07	2.02063e+07	2.0681e+07	1.48163e+07	High	High	High	High	High	High	High	High
FALSE	High	Master Protein	Q9BTW9	Tubulin-specific chaperone D OS=Homo sapiens OX=9606 GN=TBCD PE=1 SV=2	0	FALSE	177.241	34	28	47	28	1192	132.5	6.19	175.5	28	cell organization and biogenesis;metabolic process;regulation of biological process	cytoplasm;cytoskeleton;membrane	enzyme regulator activity;protein binding	Pf12612	6904	ENSG00000141556.20	TBCD	17	Post-chaperonin tubulin folding pathway			3	3.85067e+07	3.73727e+07	3.48385e+07	4.38581e+07	3.31095e+07	3.42074e+07	1.18266e+07	1.49803e+07	1.48472e+07	1.62955e+07	1.39249e+07	1.53689e+07	2.31248e+07	High	High	High	High	High	High	High	High
FALSE	High	Master Protein	Q9UPQ3	Arf-GAP with GTPase, ANK repeat and PH domain-containing protein 1 OS=Homo sapiens OX=9606 GN=AGAP1 PE=1 SV=4	0	FALSE	12.979	3	2	4	1	857	94.4	7.94	11.83	2	regulation of biological process;response to stimulus;transport	cytoplasm	catalytic activity;enzyme regulator activity;metal ion binding;nucleotide binding;protein binding	Pf00023, Pf00071, Pf00169, Pf01412, Pf08477, Pf12796, Pf13606, Pf13637, Pf13857	116987	ENSG00000157985.18	AGAP1	2		Endocytosis		1	181259	176321	154018	185231	156530	155856	57761.2	79754.7	78797.7	98441.2	78326.1	94528.5	95502.8	High	High	High	High	Not Found	High	High	High
FALSE	High	Master Protein	P36896	Activin receptor type-1B OS=Homo sapiens OX=9606 GN=ACVR1B PE=1 SV=1	0	FALSE	28.193	16	7	8	4	505	56.8	7.03	25.28	7	metabolic process;regulation of biological process;response to stimulus	cell surface;cytosol;membrane	catalytic activity;metal ion binding;nucleotide binding;protein binding;receptor activity;signal transducer activity	Pf00069, Pf01064, Pf07714, Pf08515	91	ENSG00000135503.12	ACVR1B	12	Signaling by Activin; Regulation of signaling by NODAL	TGF-beta signaling pathway; Cytokine-cytokine receptor interaction; Signaling pathways regulating pluripotency of stem cells	MAPK Signaling Pathway	10	937857	862219	879951	1.21781e+06	893431	1.13602e+06	3.37248e+06	2.79967e+06	2.82179e+06	3.12398e+06	3.01346e+06	2.44437e+06	910709	High	High	High	High	Not Found	High	High	High
FALSE	High	Master Protein	Q69YN2	CWF19-like protein 1 OS=Homo sapiens OX=9606 GN=CWF19L1 PE=1 SV=2	0	FALSE	107.406	40	19	30	19	538	60.6	7.24	97.21	19			catalytic activity	Pf04676, Pf04677	55280	ENSG00000095485.16	CWF19L1	10				0	3.00483e+07	2.95042e+07	2.59841e+07	3.77927e+07	2.56174e+07	2.6954e+07	1.58738e+07	2.1376e+07	1.95017e+07	2.13578e+07	1.77767e+07	2.03882e+07	2.42641e+07	High	High	High	High	High	High	High	High
FALSE	High	Master Protein	Q969J3	BLOC-1-related complex subunit 5 OS=Homo sapiens OX=9606 GN=BORCS5 PE=1 SV=1	0	FALSE	9.064	18	3	3	3	196	22.2	6.35	9.88	3	cellular component movement;transport	membrane;vacuole	protein binding	Pf10158	118426	ENSG00000280689.2; ENSG00000165714.10	LOH12CR1; BORCS5	12; CHR_HG1362_PATCH				0	1.7147e+06	1.60912e+06	1.62351e+06	1.76053e+06	1.39271e+06	1.55127e+06	1.4654e+06	1.66307e+06	1.68829e+06	1.75184e+06	1.6279e+06	1.67893e+06	1.40707e+06	High	High	High	High	High	High	High	High
FALSE	High	Master Protein	O60437	Periplakin OS=Homo sapiens OX=9606 GN=PPL PE=1 SV=4	0	FALSE	37.11	8	11	11	11	1756	204.6	5.6	29.11	11	cell death;cell organization and biogenesis;metabolic process;response to stimulus	cytoplasm;cytoskeleton;cytosol;membrane;mitochondrion;nucleus	protein binding;structural molecule activity	Pf04111	5493	ENSG00000118898.15	PPL	16	Butyrophilin (BTN) family interactions; Formation of the cornified envelope			6	1.80566e+06	1.70725e+06	1.77615e+06	1.99018e+06	1.77608e+06	1.85087e+06	1.68599e+06	1.96502e+06	1.66517e+06	2.28294e+06	1.6025e+06	1.97245e+06	1.70294e+07	High	High	High	High	High	High	High	High
FALSE	High	Master Protein	P78347	General transcription factor II-I OS=Homo sapiens OX=9606 GN=GTF2I PE=1 SV=2	0	FALSE	452.098	57	54	165	54	998	112.3	6.39	612.81	54	cellular homeostasis;metabolic process;regulation of biological process;response to stimulus	cytoplasm;membrane;nucleus	DNA binding;protein binding	Pf02946	2969	ENSG00000263001.5	GTF2I	7		Basal transcription factors; cGMP-PKG signaling pathway; Herpes simplex infection	B Cell Receptor Signaling Pathway	4	3.58619e+08	3.10858e+08	3.16975e+08	4.02965e+08	3.18922e+08	3.15264e+08	2.45742e+08	2.97236e+08	2.7266e+08	2.84542e+08	2.52292e+08	2.79483e+08	2.73825e+08	High	High	High	High	High	High	High	High
FALSE	High	Master Protein	Q6YN16	Hydroxysteroid dehydrogenase-like protein 2 OS=Homo sapiens OX=9606 GN=HSDL2 PE=1 SV=1	0	FALSE	201.922	68	24	64	24	418	45.4	7.99	229.21	24	metabolic process	membrane;mitochondrion	catalytic activity	Pf00106, Pf02036, Pf13561, Pf14864	84263	ENSG00000119471.14	HSDL2	9				0	5.45157e+07	4.86514e+07	4.98341e+07	5.8419e+07	4.93903e+07	4.89318e+07	9.9878e+07	1.12428e+08	1.01406e+08	9.87418e+07	9.22257e+07	1.01897e+08	7.90013e+07	High	High	High	High	High	High	High	High
FALSE	High	Master Protein	Q13370	cGMP-inhibited 3',5'-cyclic phosphodiesterase B OS=Homo sapiens OX=9606 GN=PDE3B PE=1 SV=2	0	FALSE	43.155	15	11	12	10	1112	124.3	5.91	41.53	11	metabolic process;regulation of biological process;response to stimulus	cytosol;endoplasmic reticulum;Golgi;membrane	catalytic activity;metal ion binding;protein binding	Pf00233	5140	ENSG00000152270.8	PDE3B	11	G alpha (s) signalling events; cGMP effects; PDE3B signalling	Insulin signaling pathway; cGMP-PKG signaling pathway; Renin secretion; Purine metabolism; Progesterone-mediated oocyte maturation; Morphine addiction; Glucagon signaling pathway; cAMP signaling pathway; Regulation of lipolysis in adipocytes	Leptin signaling pathway	28	2.40949e+06	2.10259e+06	2.16625e+06	2.71107e+06	2.18233e+06	2.28529e+06	3.80661e+06	4.42817e+06	4.04272e+06	4.20365e+06	3.94856e+06	3.8699e+06	2.45801e+06	High	High	High	High	High	High	High	High
FALSE	High	Master Protein	P25705	ATP synthase subunit alpha, mitochondrial OS=Homo sapiens OX=9606 GN=ATP5F1A PE=1 SV=1	0	FALSE	679.639	74	43	433	43	553	59.7	9.13	1475.49	43	cell organization and biogenesis;metabolic process;regulation of biological process;transport	membrane;mitochondrion;organelle lumen	catalytic activity;nucleotide binding;protein binding;RNA binding;transporter activity	Pf00006, Pf00306, Pf02663, Pf02874, Pf05943	498	ENSG00000152234.15	ATP5A1	18	Cristae formation; Mitochondrial protein import; Formation of ATP by chemiosmotic coupling; Metabolism of proteins	Huntington's disease; Parkinson's disease; Alzheimer's disease; Oxidative phosphorylation; Metabolic pathways	Electron Transport Chain; Oxidative phosphorylation	16	9.25733e+08	7.92788e+08	7.81417e+08	1.05948e+09	8.04753e+08	8.61546e+08	1.05716e+09	1.1551e+09	1.03343e+09	1.03134e+09	9.61776e+08	1.05428e+09	8.62598e+08	High	High	High	High	High	High	High	High
FALSE	High	Master Protein	A6NDU8	UPF0600 protein C5orf51 OS=Homo sapiens OX=9606 GN=C5orf51 PE=1 SV=1	0	FALSE	25.172	24	4	6	4	294	33.6	5.26	24.2	4		cytosol			285636	ENSG00000205765.8	C5orf51	5				0	1.39813e+06	1.39886e+06	1.28569e+06	1.87706e+06	1.20261e+06	1.23074e+06	684763	943009	828830	941258	756048	859812	943819	High	High	High	High	High	High	High	High
FALSE	High	Master Protein	Q92698	DNA repair and recombination protein RAD54-like OS=Homo sapiens OX=9606 GN=RAD54L PE=1 SV=2	0.003	FALSE	5.774	2	1	1	1	747	84.3	8.56	3.76	1	cell organization and biogenesis;metabolic process;response to stimulus	nucleus	catalytic activity;DNA binding;nucleotide binding;protein binding	Pf00176, Pf00270, Pf00271, Pf08658, Pf11496	8438	ENSG00000085999.11	RAD54L	1		Homologous recombination	Integrated Breast Cancer Pathway	2														High	High	High	High	Not Found	High	High	High
FALSE	High	Master Protein	P0C1Z6	TCF3 fusion partner OS=Homo sapiens OX=9606 GN=TFPT PE=1 SV=1	0.004	FALSE	4.534	4	1	1	1	253	28.3	5.21	3.84	1	cell death;metabolic process;regulation of biological process;response to stimulus	cytoplasm;membrane;nucleus	DNA binding;protein binding		29844	ENSG00000276296.1; ENSG00000276323.1; ENSG00000278161.1; ENSG00000273833.1; ENSG00000105619.13; ENSG00000274073.1; ENSG00000275086.1; ENSG00000276022.1; ENSG00000276263.1; ENSG00000276504.4	TFPT	19; CHR_HSCHR19LRC_LRC_S_CTG3_1; CHR_HSCHR19LRC_COX2_CTG3_1; CHR_HSCHR19LRC_PGF1_CTG3_1; CHR_HSCHR19LRC_LRC_T_CTG3_1; CHR_HSCHR19LRC_COX1_CTG3_1; CHR_HSCHR19LRC_LRC_J_CTG3_1; CHR_HSCHR19LRC_PGF2_CTG3_1; CHR_HSCHR19LRC_LRC_I_CTG3_1; CHR_HSCHR19_4_CTG3_1	UCH proteinases; DNA Damage Recognition in GG-NER			8	1.47047e+06	1.247e+06	1.20197e+06	2.01968e+06	1.22753e+06	1.17466e+06	1.38401e+06	1.64624e+06	1.49564e+06	1.51808e+06	1.29057e+06	1.44346e+06	1.28303e+06	High	High	High	High	Not Found	High	High	High
FALSE	High	Master Protein	Q9UHB6	LIM domain and actin-binding protein 1 OS=Homo sapiens OX=9606 GN=LIMA1 PE=1 SV=1	0	FALSE	214.904	52	35	63	34	759	85.2	6.84	216.94	35	cell organization and biogenesis;regulation of biological process	cytoplasm;cytoskeleton	metal ion binding;protein binding	Pf00412	51474	ENSG00000050405.13	LIMA1	12				0	4.87109e+07	4.09667e+07	4.15488e+07	5.95996e+07	4.18087e+07	4.5515e+07	3.99309e+07	4.95596e+07	4.17961e+07	4.81021e+07	4.02766e+07	4.38289e+07	5.75397e+07	High	High	High	High	High	High	High	High
FALSE	High	Master Protein	Q93052	Lipoma-preferred partner OS=Homo sapiens OX=9606 GN=LPP PE=1 SV=1	0	FALSE	39.984	24	8	10	8	612	65.7	7.37	31.71	8		cytoplasm;cytosol;membrane;nucleus	metal ion binding;protein binding	Pf00412, Pf02318, Pf03154	4026	ENSG00000145012.13	LPP	3				0	4.02289e+06	3.312e+06	3.63114e+06	5.51014e+06	3.68314e+06	4.14868e+06	5.79079e+06	6.98771e+06	6.04784e+06	7.24106e+06	6.09926e+06	5.80075e+06	5.76402e+06	High	High	High	High	High	High	High	High
FALSE	High	Master Protein	P51572	B-cell receptor-associated protein 31 OS=Homo sapiens OX=9606 GN=BCAP31 PE=1 SV=3	0	FALSE	192.428	57	21	89	21	246	28	8.44	278.28	21	cell death;cellular homeostasis;regulation of biological process;response to stimulus;transport	cytosol;endoplasmic reticulum;membrane;mitochondrion	protein binding	Pf05529, Pf13870	10134	ENSG00000185825.15	BCAP31	X	Apoptotic cleavage of cellular proteins; Antigen Presentation: Folding, assembly and peptide loading of class I MHC	Protein processing in endoplasmic reticulum		9	2.87824e+08	2.4162e+08	2.41546e+08	3.11626e+08	2.5706e+08	2.60503e+08	3.65791e+08	4.08657e+08	3.73309e+08	3.71663e+08	3.45646e+08	3.80045e+08	4.18394e+08	High	High	High	High	High	High	High	High
FALSE	High	Master Protein	Q96MH2	Protein HEXIM2 OS=Homo sapiens OX=9606 GN=HEXIM2 PE=1 SV=1	0.001	FALSE	7.88	8	2	3	1	286	32.4	6.55	7.45	2	metabolic process;regulation of biological process	cytoplasm;cytosol;nucleus	enzyme regulator activity;protein binding;RNA binding	Pf04111, Pf15066, Pf15313	124790	ENSG00000168517.10	HEXIM2	17				0														High	High	High	High	Not Found	High	High	High
FALSE	High	Master Protein	Q6P1Q0	LETM1 domain-containing protein 1 OS=Homo sapiens OX=9606 GN=LETMD1 PE=1 SV=1	0	FALSE	25.118	19	6	8	6	360	41.8	10.32	20.65	6	cellular homeostasis	membrane;mitochondrion	protein binding	Pf07766	25875	ENSG00000050426.15	LETMD1	12				0	3.65979e+06	3.20696e+06	3.1511e+06	3.76184e+06	3.0572e+06	3.32572e+06	3.10899e+06	3.45157e+06	3.50541e+06	3.58453e+06	3.1679e+06	3.48896e+06	3.01195e+06	High	High	High	High	Not Found	High	High	High
FALSE	High	Master Protein	Q13488	V-type proton ATPase 116 kDa subunit a3 OS=Homo sapiens OX=9606 GN=TCIRG1 PE=1 SV=3	0	FALSE	20.702	10	7	7	6	830	92.9	7.12	15.45	7	cell communication;cell organization and biogenesis;cellular homeostasis;defense response;metabolic process;regulation of biological process;response to stimulus;transport	membrane;mitochondrion	catalytic activity;protein binding;transporter activity	Pf01496	10312	ENSG00000110719.9	TCIRG1	11	Transferrin endocytosis and recycling; ROS, RNS production in phagocytes; Ion channel transport; Insulin receptor recycling; Neutrophil degranulation	Lysosome; Tuberculosis; Phagosome; Oxidative phosphorylation; Vibrio cholerae infection; Metabolic pathways; Epithelial cell signaling in Helicobacter pylori infection; Collecting duct acid secretion; Synaptic vesicle cycle; Rheumatoid arthritis	TYROBP Causal Network	23	501295	403019	415149	522178	375187	389757	1.00536e+06	1.3733e+06	1.16025e+06	1.31157e+06	1.19382e+06	1.24596e+06	734139	High	High	High	High	High	High	High	High
FALSE	High	Master Protein	Q96T17	MAP7 domain-containing protein 2 OS=Homo sapiens OX=9606 GN=MAP7D2 PE=1 SV=2	0	FALSE	15.318	8	4	4	4	732	81.9	8.84	14.55	4	cell organization and biogenesis	cytoskeleton	structural molecule activity	Pf05672	256714	ENSG00000184368.15	MAP7D2	X				0	773609	755213	723065	824826	727283	705435	1.48787e+06	1.85376e+06	1.66018e+06	1.91989e+06	1.63178e+06	1.75204e+06	1.8974e+06	High	High	High	High	High	High	High	High
FALSE	High	Master Protein	P08134	Rho-related GTP-binding protein RhoC OS=Homo sapiens OX=9606 GN=RHOC PE=1 SV=1	0	FALSE	101.088	58	10	52	4	193	22	6.58	166.45	10	cell organization and biogenesis;cellular component movement;regulation of biological process;response to stimulus	cytosol;membrane;nucleus	catalytic activity;nucleotide binding;protein binding;signal transducer activity	Pf00025, Pf00071, Pf08477	389	ENSG00000155366.16	RHOC	1	G alpha (12/13) signalling events; RHO GTPases Activate ROCKs; Sema4D induced cell migration and growth-cone collapse; Rho GTPase cycle; RHO GTPases Activate Formins; RHO GTPases activate CIT; RHO GTPases activate PKNs; RHO GTPases Activate Rhotekin and Rhophilins		Spinal Cord Injury; VEGFA-VEGFR2 Signaling Pathway	19	3.25845e+06	3.25658e+06	3.13939e+06	3.03272e+06	3.1499e+06	3.25985e+06	3.8113e+06	4.16629e+06	4.21715e+06	4.30441e+06	3.9414e+06	4.46663e+06	3.67682e+06	High	High	High	High	Not Found	High	High	High
FALSE	High	Master Protein	Q5VUG0	Scm-like with four MBT domains protein 2 OS=Homo sapiens OX=9606 GN=SFMBT2 PE=1 SV=1	0.007	FALSE	3.887	1	1	1	1	894	100.5	6.55	2.86	1	regulation of biological process	nucleus	DNA binding;protein binding	Pf00536, Pf02198, Pf02820, Pf07647, Pf09235, Pf12140	57713	ENSG00000198879.11	SFMBT2	10				0	347633	320159	317705	362837	324633	348741	99343.4	143404	128473	164425	142266	148858	214786	High	High	High	High	Not Found	High	High	High
FALSE	High	Master Protein	Q6PI98	INO80 complex subunit C OS=Homo sapiens OX=9606 GN=INO80C PE=1 SV=1	0	FALSE	11.605	18	3	3	3	192	20.6	10.02	12.98	3	cell organization and biogenesis;metabolic process;regulation of biological process;response to stimulus	nucleus		Pf08265	125476	ENSG00000153391.15	INO80C	18	UCH proteinases; DNA Damage Recognition in GG-NER			8	3.66289e+06	3.6791e+06	3.38612e+06	4.54184e+06	3.75133e+06	3.93329e+06	2.44892e+06	3.09298e+06	2.68043e+06	2.82577e+06	2.34963e+06	2.68249e+06	3.06972e+06	High	High	High	High	High	High	High	High
FALSE	High	Master Protein	P62937	Peptidyl-prolyl cis-trans isomerase A OS=Homo sapiens OX=9606 GN=PPIA PE=1 SV=2	0	FALSE	339.681	83	16	296	15	165	18	7.81	949.27	16	cell organization and biogenesis;cellular component movement;metabolic process;regulation of biological process;response to stimulus;transport	cytoplasm;cytosol;extracellular;membrane;nucleus;organelle lumen	catalytic activity;protein binding;RNA binding	Pf00160	5478	ENSG00000196262.13	PPIA	7	Budding and maturation of HIV virion; Gene and protein expression by JAK-STAT signaling after Interleukin-12 stimulation; Minus-strand DNA synthesis; Binding and entry of HIV virion; Basigin interactions; APOBEC3G mediated resistance to HIV-1 infection; Uncoating of the HIV Virion; Calcineurin activates NFAT; Platelet degranulation ; Plus-strand DNA synthesis; Integration of provirus; Neutrophil …		Prolactin Signaling Pathway	34	1.53028e+09	1.53636e+09	1.28812e+09	2.19323e+09	1.31673e+09	1.47014e+09	1e+09	1.40024e+09	1.24052e+09	1.32241e+09	1.11382e+09	1.30147e+09	1.20957e+09	High	High	High	High	High	High	High	High
FALSE	High	Master Protein	Q96KN1	Protein LRATD2 OS=Homo sapiens OX=9606 GN=LRATD2 PE=1 SV=1	0	FALSE	23.885	26	5	5	5	310	34.5	5.54	20.78	5		cytoplasm;membrane	protein binding	Pf04970	157638	ENSG00000168672.3	FAM84B	8				0	2.85776e+06	2.85769e+06	2.6165e+06	3.44997e+06	2.45874e+06	2.68681e+06	949595	1.07245e+06	1.24392e+06	1.31117e+06	1.20758e+06	1.23852e+06	3.07873e+06	High	High	High	High	Not Found	High	High	High
FALSE	High	Master Protein	Q5TAQ9	DDB1- and CUL4-associated factor 8 OS=Homo sapiens OX=9606 GN=DCAF8 PE=1 SV=1	0	FALSE	28.02	14	6	6	6	597	66.8	5.39	25.03	6	metabolic process	cytoplasm;cytosol;mitochondrion;nucleus	protein binding	Pf00400	50717	ENSG00000132716.18	DCAF8	1	Neddylation			3	8.07903e+06	7.41349e+06	7.46135e+06	8.41358e+06	7.29599e+06	7.31896e+06	4.90563e+06	5.83635e+06	5.80532e+06	6.17653e+06	5.20615e+06	5.82397e+06	6.31382e+06	High	High	High	High	High	High	High	High
FALSE	High	Master Protein	Q7Z5K2	Wings apart-like protein homolog OS=Homo sapiens OX=9606 GN=WAPL PE=1 SV=1	0	FALSE	161.682	32	27	40	27	1190	132.9	5.44	136.04	27	cell division;cell organization and biogenesis;regulation of biological process;response to stimulus	chromosome;cytoplasm;cytosol;nucleus	protein binding	Pf07814	23063	ENSG00000062650.17	WAPAL; WAPL	10	Cohesin Loading onto Chromatin; Establishment of Sister Chromatid Cohesion; Separation of Sister Chromatids; Resolution of Sister Chromatid Cohesion			12	3.80405e+07	3.49787e+07	3.36496e+07	4.79103e+07	3.30003e+07	3.59147e+07	1.97223e+07	2.68358e+07	2.34129e+07	2.80632e+07	2.24138e+07	2.62447e+07	2.6529e+07	High	High	High	High	High	High	High	High
FALSE	High	Master Protein	Q9UHW9	Solute carrier family 12 member 6 OS=Homo sapiens OX=9606 GN=SLC12A6 PE=1 SV=2	0	FALSE	20.973	6	7	8	2	1150	127.5	7.08	19.69	7	cell communication;response to stimulus;transport	membrane	protein binding;transporter activity	Pf00324, Pf01490, Pf03522, Pf13424, Pf13520	9990	ENSG00000140199.11	SLC12A6	15	Cation-coupled Chloride cotransporters; Defective SLC12A6 causes agenesis of the corpus callosum, with peripheral neuropathy (ACCPN)			8	1.37436e+06	1.23473e+06	1.31476e+06	1.53287e+06	1.22645e+06	1.22056e+06	876467	1.09963e+06	1.0595e+06	1.15233e+06	967265	1.00549e+06	1.17904e+06	High	High	High	High	Not Found	High	High	High
FALSE	High	Master Protein	Q9H900	Protein zwilch homolog OS=Homo sapiens OX=9606 GN=ZWILCH PE=1 SV=2	0	FALSE	42.835	17	9	16	9	591	67.2	6.27	38.3	9	cell division;cell organization and biogenesis;regulation of biological process	chromosome;cytosol	protein binding	Pf09817	55055	ENSG00000174442.11	ZWILCH	15	Amplification of signal from unattached kinetochores via a MAD2 inhibitory signal; Separation of Sister Chromatids; Resolution of Sister Chromatid Cohesion; RHO GTPases Activate Formins			16	9.21958e+06	8.49372e+06	8.47091e+06	1.0609e+07	7.9251e+06	8.45947e+06	5.85186e+06	7.25225e+06	6.90471e+06	7.80577e+06	6.57657e+06	6.98894e+06	7.04342e+06	High	High	High	High	High	High	High	High
FALSE	High	Master Protein	P27544	Ceramide synthase 1 OS=Homo sapiens OX=9606 GN=CERS1 PE=1 SV=1	0	FALSE	12.858	10	4	4	4	350	39.5	9.04	8.67	4	metabolic process;regulation of biological process;response to stimulus	endoplasmic reticulum;Golgi;membrane	catalytic activity	Pf03798	10715	ENSG00000223802.7	CERS1	19	Sphingolipid de novo biosynthesis	Sphingolipid metabolism; Sphingolipid signaling pathway; Metabolic pathways		7	3.93794e+06	3.27567e+06	3.54776e+06	4.36409e+06	3.36696e+06	3.57105e+06	2.70818e+06	3.14162e+06	2.81708e+06	2.92952e+06	2.61701e+06	2.72511e+06	3.07897e+06	High	High	High	High	High	High	High	High
FALSE	High	Master Protein	Q96NW4	Ankyrin repeat domain-containing protein 27 OS=Homo sapiens OX=9606 GN=ANKRD27 PE=1 SV=2	0.001	FALSE	6.688	2	2	2	2	1050	116.9	6.87	6.49	2	cell organization and biogenesis;regulation of biological process;transport	cytosol;endosome;membrane;vacuole	enzyme regulator activity;protein binding	Pf00023, Pf02204, Pf12796, Pf13606, Pf13637, Pf13857	84079	ENSG00000105186.15	ANKRD27	19	RAB GEFs exchange GTP for GDP on RABs			4	567949	554682	549136	614849	567640	517899	401148	462958	424388	538306	439656	484126	566239	High	High	High	High	High	High	High	High
FALSE	High	Master Protein	Q8WU67	Phospholipase ABHD3 OS=Homo sapiens OX=9606 GN=ABHD3 PE=2 SV=2	0	FALSE	12.781	19	3	3	3	409	46	7.17	10.79	3	metabolic process	membrane	catalytic activity	Pf00561, Pf12697	171586	ENSG00000158201.9	ABHD3	18	Synthesis of PC			5	1.38688e+06	1.3783e+06	1.41341e+06	1.35254e+06	1.20598e+06	1.43239e+06	1.58979e+06	1.64015e+06	1.64103e+06	1.7643e+06	1.5869e+06	1.76594e+06	1.44128e+06	High	High	High	High	High	High	High	High
FALSE	High	Master Protein	P15056	Serine/threonine-protein kinase B-raf OS=Homo sapiens OX=9606 GN=BRAF PE=1 SV=4	0	FALSE	30.036	10	7	11	3	766	84.4	7.53	34.48	7	cell differentiation;cell organization and biogenesis;metabolic process;regulation of biological process;response to stimulus;transport	cytoplasm;cytosol;membrane;mitochondrion;nucleus	catalytic activity;metal ion binding;nucleotide binding;protein binding;signal transducer activity	Pf00069, Pf00130, Pf02196, Pf07714, Pf14531	673	ENSG00000157764.12	BRAF	7	Spry regulation of FGF signaling; Signaling by BRAF and RAF fusions; MAP2K and MAPK activation; Signalling to p38 via RIT and RIN; ARMS-mediated activation; Signaling by RAS mutants; Signaling by high-kinase activity BRAF mutants; Signaling by moderate kinase activity BRAF mutants; Negative feedback regulation of MAPK pathway; Paradoxical activation of RAF signaling by kinase inactive BRAF; Frs2-…	Serotonergic synapse; Dorso-ventral axis formation; Vascular smooth muscle contraction; Insulin signaling pathway; Pancreatic cancer; FoxO signaling pathway; Chronic myeloid leukemia; Neurotrophin signaling pathway; Acute myeloid leukemia; Rap1 signaling pathway; Non-small cell lung cancer; Progesterone-mediated oocyte maturation; MAPK signaling pathway; Endometrial cancer; Breast cancer; Colorec…	Integrin-mediated Cell Adhesion; Human Thyroid Stimulating Hormone (TSH) signaling pathway; Signaling Pathways in Glioblastoma; B Cell Receptor Signaling Pathway; Corticotropin-releasing hormone signaling pathway; Bladder Cancer; Focal Adhesion; BDNF-TrkB Signaling; MAPK Signaling Pathway; Chemokine signaling pathway; ESC Pluripotency Pathways; MAPK Cascade; EGF/EGFR Signaling Pathway; Regulation…	98	1.11623e+06	1.11697e+06	935372	1.09011e+06	1.02981e+06	994878	1.18478e+06	1.37376e+06	1.12318e+06	1.37493e+06	1.24388e+06	1.28998e+06	1.05067e+06	High	High	High	High	Not Found	High	High	High
FALSE	High	Master Protein	Q13444	Disintegrin and metalloproteinase domain-containing protein 15 OS=Homo sapiens OX=9606 GN=ADAM15 PE=1 SV=4	0	FALSE	30.482	13	7	7	7	863	92.9	6.73	25.17	7	cell death;cell organization and biogenesis;defense response;metabolic process;regulation of biological process;response to stimulus	cell surface;membrane	catalytic activity;metal ion binding;protein binding	Pf00200, Pf00413, Pf01421, Pf01562, Pf08516, Pf13574, Pf13582, Pf13583, Pf13688	8751	ENSG00000143537.13	ADAM15	1	Degradation of the extracellular matrix; Invadopodia formation			3	1.98909e+06	1.89894e+06	1.90679e+06	2.35538e+06	1.8483e+06	1.8903e+06	1.64173e+06	2.0299e+06	1.89624e+06	2.03268e+06	1.70995e+06	1.81044e+06	1.805e+06	High	High	High	High	High	High	High	High
FALSE	High	Master Protein	Q53FT3	Protein Hikeshi OS=Homo sapiens OX=9606 GN=HIKESHI PE=1 SV=2	0	FALSE	16.287	15	2	3	2	197	21.6	5.45	13.2	2	cell organization and biogenesis;regulation of biological process;response to stimulus;transport	cytoplasm;cytosol;nucleus	protein binding;transporter activity	Pf05603	51501	ENSG00000149196.15	C11orf73; HIKESHI	11	Regulation of HSF1-mediated heat shock response			4	4.34743e+06	4.17954e+06	3.99606e+06	5.38866e+06	3.99942e+06	3.86403e+06	2.68247e+06	3.35514e+06	3.12568e+06	3.54934e+06	2.85903e+06	3.29726e+06	4.02834e+06	High	High	High	High	High	High	High	High
FALSE	High	Master Protein	P18074	General transcription and DNA repair factor IIH helicase subunit XPD OS=Homo sapiens OX=9606 GN=ERCC2 PE=1 SV=1	0	FALSE	100.757	30	19	33	19	760	86.9	7.15	107.75	19	cell death;cell differentiation;cell division;cell organization and biogenesis;cell proliferation;metabolic process;regulation of biological process;response to stimulus	cytoplasm;cytoskeleton;cytosol;nucleus	catalytic activity;DNA binding;metal ion binding;nucleotide binding;protein binding	Pf06733, Pf06777, Pf13307	2068	ENSG00000104884.14	ERCC2	19	Cytosolic iron-sulfur cluster assembly; Gap-filling DNA repair synthesis and ligation in TC-NER; RNA Polymerase I Chain Elongation; RNA Polymerase II Transcription Pre-Initiation And Promoter Opening; NoRC negatively regulates rRNA expression; Formation of TC-NER Pre-Incision Complex; Dual Incision in GG-NER; RNA Polymerase I Promoter Escape; Formation of HIV-1 elongation complex containing HIV-1…	Basal transcription factors; Nucleotide excision repair	Fluoropyrimidine Activity; Eukaryotic Transcription Initiation	54	1.66074e+07	1.55735e+07	1.51927e+07	1.83644e+07	1.43384e+07	1.46255e+07	1.0077e+07	1.22608e+07	1.16592e+07	1.18995e+07	1.0396e+07	1.18024e+07	1.45201e+07	High	High	High	High	High	High	High	High
FALSE	High	Master Protein	Q9Y262	Eukaryotic translation initiation factor 3 subunit L OS=Homo sapiens OX=9606 GN=EIF3L PE=1 SV=1	0	FALSE	225.712	54	30	101	30	564	66.7	6.34	336.14	30	metabolic process	cytoplasm;cytosol;membrane	protein binding;RNA binding	Pf10255	51386	ENSG00000100129.17	EIF3L	22	Formation of the ternary complex, and subsequently, the 43S complex; L13a-mediated translational silencing of Ceruloplasmin expression; Translation initiation complex formation; GTP hydrolysis and joining of the 60S ribosomal subunit; Formation of a pool of free 40S subunits; Ribosomal scanning and start codon recognition			11	3.05958e+08	2.91696e+08	2.75747e+08	3.56375e+08	2.65023e+08	2.65783e+08	1.30735e+08	1.79006e+08	1.65583e+08	1.91549e+08	1.58106e+08	1.78134e+08	2.00479e+08	High	High	High	High	High	High	High	High
FALSE	High	Master Protein	O15397	Importin-8 OS=Homo sapiens OX=9606 GN=IPO8 PE=1 SV=2	0	FALSE	85.223	24	19	30	18	1037	119.9	5.16	88.64	19	regulation of biological process;response to stimulus;transport	cytoplasm;cytosol;nucleus	protein binding;transporter activity	Pf03810, Pf08506	10526	ENSG00000133704.9	IPO8	12	Transcriptional regulation by small RNAs			3	1.68675e+07	1.59204e+07	1.53199e+07	2.14037e+07	1.42414e+07	1.4582e+07	7.54512e+06	9.99709e+06	9.18319e+06	9.86591e+06	8.64035e+06	8.92369e+06	1.09117e+07	High	High	High	High	High	High	High	High
FALSE	High	Master Protein	Q9BWT6	Meiotic nuclear division protein 1 homolog OS=Homo sapiens OX=9606 GN=MND1 PE=1 SV=1	0.003	FALSE	4.979	7	1	1	1	205	23.7	8.19	4.13	1	metabolic process;response to stimulus	nucleus	DNA binding	Pf03962	84057	ENSG00000121211.7	MND1	4	Meiotic recombination			4	943424	891193	870853	1.03989e+06	789418	844816	423239	541790	542553	589572	526750	560638	634094	High	High	High	High	Not Found	High	High	High
FALSE	High	Master Protein	P35269	General transcription factor IIF subunit 1 OS=Homo sapiens OX=9606 GN=GTF2F1 PE=1 SV=2	0	FALSE	71.459	29	12	23	12	517	58.2	7.49	83.73	12	metabolic process;regulation of biological process;response to stimulus	nucleus	catalytic activity;DNA binding;enzyme regulator activity;protein binding;RNA binding	Pf05793	2962	ENSG00000125651.13	GTF2F1	19	Signaling by FGFR2 IIIa TM; RNA polymerase II transcribes snRNA genes; Abortive elongation of HIV-1 transcript in the absence of Tat; Tat-mediated HIV elongation arrest and recovery; Formation of HIV-1 elongation complex containing HIV-1 Tat; Formation of the HIV-1 Early Elongation Complex; mRNA Splicing - Major Pathway; FGFR2 alternative splicing; mRNA Splicing - Minor Pathway; TP53 Regulates Tr…	Basal transcription factors		55	2.46351e+07	2.40022e+07	2.13069e+07	2.88414e+07	2.10579e+07	2.23869e+07	1.29626e+07	1.69024e+07	1.53487e+07	1.78524e+07	1.41994e+07	1.61981e+07	1.94812e+07	High	High	High	High	High	High	High	High
FALSE	High	Master Protein	Q8NI22	Multiple coagulation factor deficiency protein 2 OS=Homo sapiens OX=9606 GN=MCFD2 PE=1 SV=1	0.001	FALSE	6.99	28	2	2	2	146	16.4	4.63	7.43	2	cell organization and biogenesis;metabolic process;transport	endoplasmic reticulum;Golgi;membrane	metal ion binding;protein binding	Pf13499	90411	ENSG00000180398.11	MCFD2	2	Cargo concentration in the ER; COPII (Coat Protein 2) Mediated Vesicle Transport			9	255177	217649	271732	203862	207349	213020	265403	271024	281647	321359	273091	336036	258473	High	High	High	High	High	High	High	High
FALSE	High	Master Protein	P36639	7,8-dihydro-8-oxoguanine triphosphatase OS=Homo sapiens OX=9606 GN=NUDT1 PE=1 SV=3	0	FALSE	31.255	23	5	7	5	197	22.5	5.27	28.66	5	cell communication;metabolic process;response to stimulus	cytoplasm;cytosol;membrane;mitochondrion;nucleus;organelle lumen	catalytic activity;metal ion binding;protein binding;RNA binding	Pf00293	4521		NUDT1	7	Phosphate bond hydrolysis by NUDT proteins			5	9.80264e+06	1.00731e+07	8.84985e+06	1.22034e+07	8.28427e+06	9.25232e+06	3.83161e+06	5.29698e+06	4.62852e+06	5.36914e+06	4.27816e+06	4.90822e+06	7.26563e+06	High	High	High	High	High	High	High	High
FALSE	High	Master Protein	Q5C9Z4	Nucleolar MIF4G domain-containing protein 1 OS=Homo sapiens OX=9606 GN=NOM1 PE=1 SV=1	0	FALSE	121.94	28	20	39	20	860	96.2	8.1	114.41	20	cell differentiation	nucleus	protein binding;RNA binding	Pf02847, Pf02854	64434	ENSG00000146909.7	NOM1	7				0	1.70683e+07	1.52759e+07	1.46726e+07	1.98471e+07	1.47201e+07	1.5249e+07	1.23584e+07	1.50337e+07	1.34735e+07	1.45054e+07	1.28286e+07	1.40744e+07	1.15218e+07	High	High	High	High	High	High	High	High
FALSE	High	Master Protein	Q4ADV7	Guanine nucleotide exchange factor subunit RIC1 OS=Homo sapiens OX=9606 GN=RIC1 PE=1 SV=2	0.001	FALSE	7.645	1	1	1	1	1423	159.2	6.38	4.44	1	regulation of biological process;transport	cytoplasm;cytosol;membrane	protein binding	Pf07064	57589	ENSG00000107036.11	KIAA1432; RIC1	9	Intra-Golgi traffic; Retrograde transport at the Trans-Golgi-Network; RAB GEFs exchange GTP for GDP on RABs			7	89126.8	75428.4	57295.8	74802.8	65989.8	74404.9	65989.8	114269	83705.2	108787	78833.5	94877.3	100102	High	High	High	High	Not Found	High	High	High
FALSE	High	Master Protein	P50616	Protein Tob1 OS=Homo sapiens OX=9606 GN=TOB1 PE=1 SV=1	0.008	FALSE	3.666	3	1	1	1	345	38.1	6.93	2.76	1	regulation of biological process;response to stimulus;transport	cytoplasm;nucleus	protein binding	Pf07742	10140	ENSG00000141232.4	TOB1	17		RNA degradation	Bone Morphogenic Protein (BMP) Signalling and Regulation; Exercise-induced Circadian Regulation	3	299182	315607	317310	296955	309170	307176	275778	313157	344901	385695	330066	380133	285563	High	High	High	High	Not Found	High	High	High
FALSE	High	Master Protein	P49427	Ubiquitin-conjugating enzyme E2 R1 OS=Homo sapiens OX=9606 GN=CDC34 PE=1 SV=2	0	FALSE	29.458	20	6	10	5	236	26.7	4.54	32.67	6	cell division;metabolic process;regulation of biological process;response to stimulus	cytoplasm;cytosol;nucleus	catalytic activity;nucleotide binding;protein binding	Pf00179, Pf14461	997	ENSG00000099804.8	CDC34	19	Synthesis of active ubiquitin: roles of E1 and E2 enzymes; Downstream TCR signaling; Antigen processing: Ubiquitination & Proteasome degradation; CLEC7A (Dectin-1) signaling; FCERI mediated NF-kB activation	Ubiquitin mediated proteolysis; Herpes simplex infection		17	1.17034e+07	1.19731e+07	1.10921e+07	1.27422e+07	1.06161e+07	1.12474e+07	8.21195e+06	1.0792e+07	1.04206e+07	1.20033e+07	9.91105e+06	1.14902e+07	8.87924e+06	High	High	High	High	High	High	High	High
FALSE	High	Master Protein	Q02153	Guanylate cyclase soluble subunit beta-1 OS=Homo sapiens OX=9606 GN=GUCY1B1 PE=1 SV=1	0	FALSE	12.352	8	4	4	4	619	70.5	5.35	11.51	4	metabolic process;regulation of biological process;response to stimulus	cytoplasm;membrane	catalytic activity;metal ion binding;nucleotide binding;protein binding;receptor activity	Pf00211, Pf07700, Pf07701	2983	ENSG00000061918.12	GUCY1B3	4	Nitric oxide stimulates guanylate cyclase	Vascular smooth muscle contraction; cGMP-PKG signaling pathway; Renin secretion; Purine metabolism; Oxytocin signaling pathway; Circadian entrainment; Gap junction; Long-term depression; Salivary secretion; Platelet activation		13	1.16642e+06	1.07755e+06	1.16022e+06	1.32812e+06	1.09331e+06	1.09502e+06	493884	699423	653483	681177	617416	651299	773819	High	High	High	High	High	High	High	High
FALSE	High	Master Protein	P15559	NAD(P)H dehydrogenase [quinone] 1 OS=Homo sapiens OX=9606 GN=NQO1 PE=1 SV=1	0	FALSE	112.761	48	14	43	14	274	30.8	8.88	152.55	14	cell communication;metabolic process;regulation of biological process;response to stimulus	cytoplasm;cytosol	antioxidant activity;catalytic activity;protein binding;RNA binding	Pf02525, Pf03358	1728	ENSG00000181019.12	NQO1	16	Regulation of ornithine decarboxylase (ODC)	Ubiquinone and other terpenoid-quinone biosynthesis	Dopamine metabolism; Aryl Hydrocarbon Receptor; Apoptosis-related network due to altered Notch3 in ovarian cancer; Aryl Hydrocarbon Receptor Pathway; NRF2 pathway; Transcriptional activation by NRF2; Photodynamic therapy-induced NFE2L2 (NRF2) survival signaling; Simplified Interaction Map Between LOXL4 and Oxidative Stress Pathway; Benzene metabolism; Oxidative Stress; Estrogen metabolism	16	3.517e+07	3.20762e+07	3.15385e+07	3.82015e+07	2.99982e+07	3.04399e+07	2.28489e+08	2.94942e+08	2.70403e+08	2.8386e+08	2.56299e+08	2.73478e+08	9.93875e+07	High	High	High	High	High	High	High	High
FALSE	High	Master Protein	Q96HA4	Uncharacterized protein C1orf159 OS=Homo sapiens OX=9606 GN=C1orf159 PE=1 SV=2	0.005	FALSE	4.175	3	1	1	1	380	40.3	10.01	3.39	1		membrane		Pf14946	54991	ENSG00000131591.17	C1orf159	1				0	727327	631747	622392	627895	617474	648954	752905	770940	759618	796572	749916	705327	700760	High	High	High	High	Not Found	High	High	High
FALSE	High	Master Protein	Q01664	Transcription factor AP-4 OS=Homo sapiens OX=9606 GN=TFAP4 PE=1 SV=2	0	FALSE	13.206	10	3	4	3	338	38.7	5.87	10.21	3	cell organization and biogenesis;metabolic process;regulation of biological process;response to stimulus	mitochondrion;nucleus	DNA binding;protein binding	Pf00010	7023	ENSG00000090447.11	TFAP4	16		Proteoglycans in cancer		1	638788	548846	538201	755702	549478	605832	414650	507374	484151	556635	468897	525190	348432	High	High	High	High	Not Found	High	High	High
FALSE	High	Master Protein	Q8NI77	Kinesin-like protein KIF18A OS=Homo sapiens OX=9606 GN=KIF18A PE=1 SV=2	0	FALSE	14.939	6	5	5	5	898	102.2	8.91	13.15	5	cell organization and biogenesis;cellular component movement;regulation of biological process;response to stimulus;transport	chromosome;cytoplasm;cytoskeleton;cytosol;membrane;nucleus	catalytic activity;motor activity;nucleotide binding;protein binding	Pf00225	81930	ENSG00000121621.6	KIF18A	11	COPI-dependent Golgi-to-ER retrograde traffic; Kinesins; Amplification of signal from unattached kinetochores via a MAD2 inhibitory signal; Separation of Sister Chromatids; Resolution of Sister Chromatid Cohesion; RHO GTPases Activate Formins; MHC class II antigen presentation			27	1.99346e+06	1.77927e+06	1.7885e+06	2.24449e+06	1.76456e+06	1.95635e+06	2.00195e+06	2.27464e+06	2.1143e+06	2.52069e+06	2.04456e+06	2.11237e+06	2.02651e+06	High	High	High	High	High	High	High	High
FALSE	High	Master Protein	P49795	Regulator of G-protein signaling 19 OS=Homo sapiens OX=9606 GN=RGS19 PE=1 SV=1	0.001	FALSE	7.844	9	2	2	2	217	24.6	5.62	7.01	2	metabolic process;regulation of biological process;response to stimulus	cytoplasm;Golgi;membrane	enzyme regulator activity;protein binding	Pf00615	10287	ENSG00000171700.13	RGS19	20	G alpha (z) signalling events; Gastrin-CREB signalling pathway via PKC and MAPK; G alpha (i) signalling events		Myometrial Relaxation and Contraction Pathways; Calcium Regulation in the Cardiac Cell	9	1.96107e+06	1.58901e+06	1.6684e+06	2.51864e+06	1.68342e+06	1.86295e+06	1.95735e+06	2.34013e+06	1.93691e+06	2.27566e+06	1.93926e+06	1.92218e+06	1.61579e+06	High	High	High	High	High	High	High	High
FALSE	High	Master Protein	Q14534	Squalene monooxygenase OS=Homo sapiens OX=9606 GN=SQLE PE=1 SV=3	0	FALSE	187.541	47	21	54	21	574	63.9	8.63	209.5	21	metabolic process;regulation of biological process;response to stimulus	endoplasmic reticulum;membrane	catalytic activity;nucleotide binding	Pf08491	6713	ENSG00000104549.11	SQLE	8	Cholesterol biosynthesis; Activation of gene expression by SREBF (SREBP)	Steroid biosynthesis; Metabolic pathways	Cholesterol Biosynthesis; Sterol Regulatory Element-Binding Proteins (SREBP) signalling; Statin Pathway	11	5.06382e+07	4.84885e+07	4.76272e+07	5.93937e+07	4.68466e+07	5.05211e+07	9.82524e+07	1.09694e+08	1.00832e+08	9.78671e+07	9.12952e+07	9.68535e+07	7.07917e+07	High	High	High	High	High	High	High	High
FALSE	High	Master Protein	Q567V2	Mpv17-like protein 2 OS=Homo sapiens OX=9606 GN=MPV17L2 PE=1 SV=2	0	FALSE	26.881	25	4	7	4	206	23.2	9.25	22.57	4	regulation of biological process	membrane;mitochondrion		Pf04117	84769	ENSG00000254858.9	MPV17L2	19		Peroxisome		1	5.37823e+06	5.20402e+06	5.19677e+06	6.14169e+06	4.91744e+06	5.43999e+06	6.40035e+06	6.82732e+06	6.80675e+06	6.84302e+06	6.2064e+06	6.40596e+06	4.54133e+06	High	High	High	High	High	High	High	High
FALSE	High	Master Protein	Q9NPA0	ER membrane protein complex subunit 7 OS=Homo sapiens OX=9606 GN=EMC7 PE=1 SV=1	0	FALSE	54.529	48	8	16	8	242	26.5	9.25	56.54	8		membrane		Pf09430	56851	ENSG00000134153.9	EMC7	15				0	1.99621e+07	1.81518e+07	1.90737e+07	2.16299e+07	1.78729e+07	1.77906e+07	1.73091e+07	2.01425e+07	1.91899e+07	2.0427e+07	1.79967e+07	1.89912e+07	1.90228e+07	High	High	High	High	High	High	High	High
FALSE	High	Master Protein	Q9UJA5	tRNA (adenine(58)-N(1))-methyltransferase non-catalytic subunit TRM6 OS=Homo sapiens OX=9606 GN=TRMT6 PE=1 SV=1	0	FALSE	130.831	51	21	36	21	497	55.8	7.55	133.83	21	metabolic process	nucleus	RNA binding	Pf04189	51605	ENSG00000089195.14	TRMT6	20	tRNA modification in the nucleus and cytosol			3	3.99964e+07	3.88016e+07	3.45e+07	4.82021e+07	3.33722e+07	3.63199e+07	2.22142e+07	2.99495e+07	2.65843e+07	3.16089e+07	2.42135e+07	2.86455e+07	3.37716e+07	High	High	High	High	High	High	High	High
FALSE	High	Master Protein	Q9NS00	Glycoprotein-N-acetylgalactosamine 3-beta-galactosyltransferase 1 OS=Homo sapiens OX=9606 GN=C1GALT1 PE=1 SV=1	0	FALSE	16.868	15	4	4	4	363	42.2	6.64	13.64	4	cell differentiation;development;metabolic process	membrane	catalytic activity;metal ion binding;protein binding	Pf01762, Pf02434	56913	ENSG00000106392.10	C1GALT1	7	O-linked glycosylation of mucins	Mucin type O-glycan biosynthesis; Metabolic pathways	Ectoderm Differentiation	7	1.37687e+06	1.10904e+06	1.12678e+06	1.51125e+06	1.15116e+06	1.19647e+06	2.23403e+06	2.59922e+06	2.38194e+06	2.46236e+06	2.24223e+06	2.45257e+06	2.59577e+06	High	High	High	High	High	High	High	High
FALSE	High	Master Protein	A8K2U0	Alpha-2-macroglobulin-like protein 1 OS=Homo sapiens OX=9606 GN=A2ML1 PE=1 SV=3	0.001	FALSE	8.324	2	2	2	2	1454	161	5.73	7.26	2	regulation of biological process	extracellular	enzyme regulator activity	Pf00207, Pf01835, Pf05326, Pf07677, Pf07678, Pf07703, Pf10569, Pf13249	144568	ENSG00000166535.19	A2ML1	12				0	1.14672e+06	1.17462e+06	913902	1.2957e+06	1.10502e+06	959329	782325	910491	872048	1.11036e+06	751412	872602	948303	High	High	High	High	Not Found	High	High	High
FALSE	High	Master Protein	Q9BSU1	UPF0183 protein C16orf70 OS=Homo sapiens OX=9606 GN=C16orf70 PE=1 SV=1	0.004	FALSE	4.793	5	1	1	1	422	47.5	7.72	3.97	1			protein binding	Pf03676	80262	ENSG00000125149.11	C16orf70	16				0	61659.6	57345.3	53218.7	73051.7	53748.7	44740.1	30091.7	41184.1	40615.6	34586.7	38870.4	34545.2	24115.5	High	High	High	High	Not Found	High	High	High
FALSE	High	Master Protein	Q8N6S5	ADP-ribosylation factor-like protein 6-interacting protein 6 OS=Homo sapiens OX=9606 GN=ARL6IP6 PE=1 SV=1	0	FALSE	10.282	5	1	3	1	226	24.7	6.33	11.86	1		membrane		Pf15062	151188	ENSG00000177917.10	ARL6IP6	2				0	1.01804e+06	822321	851475	930898	845789	897815	942101	1.08993e+06	977278	1.10231e+06	927881	1.07095e+06	1.00969e+06	High	High	High	High	Not Found	High	High	High
FALSE	High	Master Protein	Q9Y6I9	Testis-expressed protein 264 OS=Homo sapiens OX=9606 GN=TEX264 PE=1 SV=1	0	FALSE	65.176	50	11	20	11	313	34.2	4.86	74.48	11	transport	extracellular;organelle lumen	protein binding	Pf06445	51368	ENSG00000164081.12	TEX264	3	Platelet degranulation			4	1.86205e+07	1.90032e+07	1.77773e+07	2.10998e+07	1.70725e+07	1.74219e+07	1.86542e+07	2.21302e+07	2.02957e+07	2.15922e+07	1.92257e+07	2.10459e+07	1.84713e+07	High	High	High	High	High	High	High	High
FALSE	High	Master Protein	Q9Y2Z0	Protein SGT1 homolog OS=Homo sapiens OX=9606 GN=SUGT1 PE=1 SV=3	0	FALSE	151.061	60	19	54	19	365	41	5.16	172.39	19	regulation of biological process	chromosome;cytoplasm;cytosol;nucleus	protein binding	Pf00515, Pf04969, Pf05002, Pf13414, Pf13431, Pf13432, Pf14559	10910	ENSG00000165416.14	SUGT1	13	The NLRP3 inflammasome	NOD-like receptor signaling pathway	Nucleotide-binding Oligomerization Domain (NOD) pathway	7	1.20187e+08	1.16212e+08	1.07771e+08	1.45012e+08	1.03788e+08	1.11034e+08	5.28545e+07	7.51074e+07	6.58562e+07	7.67447e+07	6.30873e+07	6.9804e+07	9.54819e+07	High	High	High	High	High	High	High	High
FALSE	High	Master Protein	P04150	Glucocorticoid receptor OS=Homo sapiens OX=9606 GN=NR3C1 PE=1 SV=1	0	FALSE	25.648	11	7	8	7	777	85.6	6.38	26.4	7	cell death;cell division;cell organization and biogenesis;metabolic process;regulation of biological process;response to stimulus	cytoplasm;cytoskeleton;cytosol;mitochondrion;nucleus;organelle lumen	DNA binding;metal ion binding;protein binding;receptor activity;RNA binding;signal transducer activity	Pf00104, Pf00105, Pf02155	2908	ENSG00000113580.14	NR3C1	5	Regulation of RUNX2 expression and activity; Nuclear Receptor transcription pathway; HSP90 chaperone cycle for steroid hormone receptors (SHR); BMAL1:CLOCK,NPAS2 activates circadian gene expression; PTK6 Expression	Neuroactive ligand-receptor interaction	Nuclear Receptors; Adipogenesis; Endoderm Differentiation; Transcription factor regulation in adipogenesis; White fat cell differentiation; Sudden Infant Death Syndrome (SIDS) Susceptibility Pathways; Serotonin Receptor 4/6/7 and NR3C Signaling	23	4.13971e+06	4.06686e+06	3.77281e+06	5.43385e+06	3.63549e+06	3.98264e+06	2.91202e+06	3.62155e+06	3.39774e+06	3.81298e+06	3.20271e+06	3.36198e+06	4.1604e+06	High	High	High	High	High	High	High	High
FALSE	High	Master Protein	P62910	60S ribosomal protein L32 OS=Homo sapiens OX=9606 GN=RPL32 PE=1 SV=2	0	FALSE	116.466	58	12	48	12	135	15.9	11.33	155.85	12	cell organization and biogenesis;metabolic process;response to stimulus;transport	cytosol;membrane;ribosome	RNA binding;structural molecule activity	Pf01655	6161	ENSG00000144713.12	RPL32	3	Peptide chain elongation; Eukaryotic Translation Termination; Viral mRNA Translation; L13a-mediated translational silencing of Ceruloplasmin expression; Nonsense Mediated Decay (NMD) independent of the Exon Junction Complex (EJC); Selenocysteine synthesis; Nonsense Mediated Decay (NMD) enhanced by the Exon Junction Complex (EJC); GTP hydrolysis and joining of the 60S ribosomal subunit; Major path…	Ribosome	Cytoplasmic Ribosomal Proteins	34	1.71344e+08	1.62931e+08	1.53689e+08	2.03354e+08	1.52753e+08	1.50372e+08	1.20012e+08	1.47812e+08	1.36766e+08	1.39559e+08	1.20382e+08	1.36841e+08	1.33184e+08	High	High	High	High	High	High	High	High
FALSE	High	Master Protein	Q86YH6	Decaprenyl-diphosphate synthase subunit 2 OS=Homo sapiens OX=9606 GN=PDSS2 PE=1 SV=2	0	FALSE	27.556	26	6	6	6	399	44.1	8.24	21.96	6	cell organization and biogenesis;metabolic process	cytosol;mitochondrion;organelle lumen	catalytic activity;protein binding	Pf00348	57107	ENSG00000164494.11	PDSS2	6	Ubiquinol biosynthesis	Terpenoid backbone biosynthesis		5	1.87298e+06	1.81145e+06	1.90943e+06	1.86349e+06	1.72006e+06	1.80452e+06	2.73128e+06	2.97405e+06	2.60003e+06	2.54808e+06	2.36407e+06	2.7563e+06	2.07344e+06	High	High	High	High	Not Found	High	High	High
FALSE	High	Master Protein	Q86UD5	Sodium/hydrogen exchanger 9B2 OS=Homo sapiens OX=9606 GN=SLC9B2 PE=1 SV=2	0.001	FALSE	7.917	6	2	2	2	537	57.5	6.71	6.38	2	cellular component movement;regulation of biological process;transport	endosome;membrane;mitochondrion	protein binding;transporter activity	Pf00999	133308	ENSG00000164038.14	SLC9B2	4	Stimuli-sensing channels			3	259632	248132	233522	270671	234261	230602	335703	398944	339191	370982	309731	336905	257661	High	High	High	High	High	High	High	High
FALSE	High	Master Protein	Q8N5M1	ATP synthase mitochondrial F1 complex assembly factor 2 OS=Homo sapiens OX=9606 GN=ATPAF2 PE=1 SV=1	0	FALSE	54.328	35	7	15	7	289	32.8	7.09	51.57	7	cell organization and biogenesis	cytosol;mitochondrion	protein binding	Pf07542	91647	ENSG00000171953.15	ATPAF2	17				0	8.68335e+06	7.85546e+06	8.15821e+06	1.02969e+07	8.07274e+06	7.94696e+06	6.51815e+06	8.71389e+06	7.73814e+06	8.24772e+06	7.05776e+06	7.91438e+06	5.76883e+06	High	High	High	High	High	High	High	High
FALSE	High	Master Protein	P36871	Phosphoglucomutase-1 OS=Homo sapiens OX=9606 GN=PGM1 PE=1 SV=3	0	FALSE	240.204	60	29	76	29	562	61.4	6.76	270.52	29	metabolic process;transport	cytoplasm;cytoskeleton;cytosol;extracellular	catalytic activity;metal ion binding;protein binding	Pf00408, Pf02878, Pf02879, Pf02880	5236	ENSG00000079739.15	PGM1	1	Neutrophil degranulation; Galactose catabolism; Glycogen breakdown (glycogenolysis); Glycogen synthesis; Defective PGM1 causes PGM1-CDG (CDG1t)	Purine metabolism; Galactose metabolism; Starch and sucrose metabolism; Pentose phosphate pathway; Glycolysis / Gluconeogenesis; Amino sugar and nucleotide sugar metabolism; Metabolic pathways	Ectoderm Differentiation; Glycogen Metabolism; Glucuronidation	23	1.20564e+08	1.16431e+08	1.05536e+08	1.47513e+08	1.02739e+08	1.06122e+08	1.14132e+08	1.60767e+08	1.44943e+08	1.5444e+08	1.34246e+08	1.46322e+08	1.18725e+08	High	High	High	High	High	High	High	High
FALSE	High	Master Protein	O95218	Zinc finger Ran-binding domain-containing protein 2 OS=Homo sapiens OX=9606 GN=ZRANB2 PE=1 SV=2	0	FALSE	68.762	36	12	25	12	330	37.4	10.01	69.05	12	metabolic process;regulation of biological process	nucleus	metal ion binding;protein binding;RNA binding	Pf00641	9406	ENSG00000132485.13	ZRANB2	1				0	1.76091e+07	1.8133e+07	1.60576e+07	2.25388e+07	1.61122e+07	1.86284e+07	7.38326e+06	8.82993e+06	8.61853e+06	1.00926e+07	8.27121e+06	9.67129e+06	1.29193e+07	High	High	High	High	High	High	High	High
FALSE	High	Master Protein	Q9P0K7	Ankycorbin OS=Homo sapiens OX=9606 GN=RAI14 PE=1 SV=2	0	FALSE	184.266	41	35	52	35	980	110	6.21	181.14	35	cell differentiation;metabolic process	cytoplasm;cytoskeleton;cytosol;mitochondrion;nucleus	protein binding	Pf00023, Pf03961, Pf04111, Pf12796, Pf13606, Pf13637, Pf13857	26064	ENSG00000039560.13	RAI14	5				0	5.57646e+07	4.81626e+07	4.98226e+07	6.30916e+07	4.84069e+07	5.03686e+07	3.3781e+07	4.05957e+07	3.65765e+07	4.15844e+07	3.53692e+07	3.84075e+07	4.42388e+07	High	High	High	High	High	High	High	High
FALSE	High	Master Protein	Q9NYU1	UDP-glucose:glycoprotein glucosyltransferase 2 OS=Homo sapiens OX=9606 GN=UGGT2 PE=1 SV=4	0	FALSE	27.443	7	8	9	7	1516	174.6	6.89	24.2	8	metabolic process;regulation of biological process;response to stimulus	endoplasmic reticulum;organelle lumen	catalytic activity;protein binding	Pf01501, Pf06427	55757	ENSG00000102595.19	UGGT2	13	ER Quality Control Compartment (ERQC)	Protein processing in endoplasmic reticulum		7	1.51135e+06	1.38195e+06	1.42003e+06	1.62482e+06	1.38794e+06	1.50321e+06	1.78171e+06	1.87872e+06	1.8873e+06	1.96618e+06	1.80474e+06	1.88194e+06	1.49832e+06	High	High	High	High	High	High	High	High
FALSE	High	Master Protein	Q9NTJ4	Alpha-mannosidase 2C1 OS=Homo sapiens OX=9606 GN=MAN2C1 PE=1 SV=1	0.003	FALSE	5.456	3	2	2	2	1040	115.8	6.57	4.3	2	metabolic process	cytoplasm;cytosol;vacuole	catalytic activity;metal ion binding	Pf01074, Pf07748, Pf09261	4123	ENSG00000140400.16	MAN2C1	15	Lysosomal oligosaccharide catabolism	Other glycan degradation		4	264911	281173	243077	286181	235613	279256	85477.4	95970.6	111691	132009	101293	115960	136244	High	High	High	High	Not Found	High	High	High
FALSE	High	Master Protein	P28715	DNA repair protein complementing XP-G cells OS=Homo sapiens OX=9606 GN=ERCC5 PE=1 SV=3	0	FALSE	10.915	4	3	3	3	1186	133	5.22	9.28	3	cell organization and biogenesis;metabolic process;regulation of biological process;response to stimulus	nucleus	catalytic activity;DNA binding;metal ion binding;protein binding	Pf00752, Pf00867	2073	ENSG00000134899.18	ERCC5	13	Dual incision in TC-NER; Formation of Incision Complex in GG-NER; Dual Incision in GG-NER	Nucleotide excision repair		8	3.30245e+06	2.99369e+06	3.00653e+06	4.73347e+06	3.10923e+06	3.09715e+06	2.7542e+06	3.53298e+06	3.09077e+06	3.30243e+06	2.83214e+06	3.15137e+06	2.98367e+06	High	High	High	High	High	High	High	High
FALSE	High	Master Protein	P08243	Asparagine synthetase [glutamine-hydrolyzing] OS=Homo sapiens OX=9606 GN=ASNS PE=1 SV=4	0	FALSE	204.565	53	24	79	24	561	64.3	6.86	263.13	24	cell communication;metabolic process;regulation of biological process;response to stimulus	cytosol	catalytic activity;nucleotide binding;protein binding	Pf00310, Pf00733, Pf12481, Pf13522, Pf13537	440	ENSG00000070669.16	ASNS	7	Amino acid synthesis and interconversion (transamination); ATF4 activates genes	Alanine, aspartate and glutamate metabolism; Metabolic pathways	Photodynamic therapy-induced unfolded protein response; Amino Acid metabolism	11	1.1847e+08	1.1829e+08	1.04668e+08	1.30136e+08	1.02982e+08	1.04072e+08	4.27805e+07	5.848e+07	5.6309e+07	6.21859e+07	5.18604e+07	5.66831e+07	7.1574e+07	High	High	High	High	High	High	High	High
FALSE	High	Master Protein	P19224	UDP-glucuronosyltransferase 1-6 OS=Homo sapiens OX=9606 GN=UGT1A6 PE=1 SV=2	0	FALSE	28.118	12	5	8	5	532	60.7	8.41	19.44	5	metabolic process;regulation of biological process	endoplasmic reticulum;membrane	catalytic activity;protein binding	Pf00201, Pf04101	54578	ENSG00000167165.18	UGT1A6	2	Glucuronidation	Ascorbate and aldarate metabolism; Metabolism of xenobiotics by cytochrome P450; Porphyrin and chlorophyll metabolism; Retinol metabolism; Drug metabolism - cytochrome P450; Chemical carcinogenesis; Pentose and glucuronate interconversions; Metabolic pathways; Drug metabolism - other enzymes; Steroid hormone biosynthesis	Aryl Hydrocarbon Receptor Pathway; Constitutive Androstane Receptor Pathway; NRF2 pathway; Oxidative Stress; Estrogen metabolism; Glucuronidation; Metapathway biotransformation	21	4.39483e+06	4.24023e+06	3.63228e+06	5.93532e+06	3.87216e+06	3.92823e+06	3.81903e+06	5.2548e+06	4.45716e+06	5.28176e+06	3.92647e+06	4.58487e+06	3.38261e+07	High	High	High	High	High	High	High	High
FALSE	High	Master Protein	Q5VV42	Threonylcarbamoyladenosine tRNA methylthiotransferase OS=Homo sapiens OX=9606 GN=CDKAL1 PE=1 SV=1	0	FALSE	76.646	27	12	20	12	579	65.1	7.46	69.26	12	metabolic process	endoplasmic reticulum;membrane	catalytic activity;metal ion binding;protein binding	Pf00919, Pf04055	54901	ENSG00000145996.11	CDKAL1	6	tRNA modification in the nucleus and cytosol			3	1.48743e+07	1.32916e+07	1.39071e+07	1.51553e+07	1.35771e+07	1.37866e+07	9.56977e+06	1.1092e+07	1.04294e+07	1.08616e+07	9.69346e+06	1.07885e+07	1.07608e+07	High	High	High	High	Not Found	High	High	High
FALSE	High	Master Protein	Q9UG01	Intraflagellar transport protein 172 homolog OS=Homo sapiens OX=9606 GN=IFT172 PE=1 SV=2	0	FALSE	25.01	5	6	7	6	1749	197.5	6.13	16.38	6	cell differentiation;cell organization and biogenesis;cellular component movement;development;metabolic process;regulation of biological process;response to stimulus;transport		protein binding	Pf14938	26160	ENSG00000138002.14	IFT172	2	Hedgehog 'off' state; Intraflagellar transport			6	2.68355e+06	2.41509e+06	2.34124e+06	3.26846e+06	2.27014e+06	2.48082e+06	1.09949e+06	1.19316e+06	1.28297e+06	1.37249e+06	1.18734e+06	1.30052e+06	1.63746e+06	High	High	High	High	High	High	High	High
FALSE	High	Master Protein	Q14004	Cyclin-dependent kinase 13 OS=Homo sapiens OX=9606 GN=CDK13 PE=1 SV=2	0	FALSE	62.086	12	14	22	10	1512	164.8	9.69	63.68	14	cell division;development;metabolic process;regulation of biological process;transport	chromosome;cytosol;extracellular;Golgi;nucleus	catalytic activity;DNA binding;nucleotide binding;protein binding;RNA binding	Pf00069, Pf07714	8621	ENSG00000065883.14	CDK13	7	Neutrophil degranulation; TP53 Regulates Transcription of DNA Repair Genes			8	8.68057e+06	8.24421e+06	7.99383e+06	9.17013e+06	7.984e+06	8.15186e+06	7.64179e+06	8.71408e+06	8.57091e+06	9.36891e+06	8.2355e+06	8.45951e+06	8.77823e+06	High	High	High	High	Not Found	High	High	High
FALSE	High	Master Protein	Q86VS8	Protein Hook homolog 3 OS=Homo sapiens OX=9606 GN=HOOK3 PE=1 SV=2	0	FALSE	93.257	29	16	24	16	718	83.1	5.17	77.8	16	cell organization and biogenesis;regulation of biological process;transport	cytoplasm;cytoskeleton;cytosol;Golgi	catalytic activity;motor activity;protein binding;transporter activity	Pf01496, Pf01576, Pf02463, Pf04156, Pf05622, Pf05667, Pf08317, Pf09787, Pf12128, Pf13166	84376	ENSG00000168172.8	HOOK3	8				0	8.87129e+06	8.23851e+06	7.9271e+06	1.05779e+07	7.8309e+06	8.26231e+06	6.66081e+06	8.71726e+06	7.78778e+06	9.03075e+06	7.72805e+06	8.52757e+06	8.82034e+06	High	High	High	High	High	High	High	High
FALSE	High	Master Protein	Q9ULX6	A-kinase anchor protein 8-like OS=Homo sapiens OX=9606 GN=AKAP8L PE=1 SV=4	0	FALSE	88.252	33	17	29	17	646	71.6	5.05	95.55	17	cell organization and biogenesis;metabolic process;regulation of biological process	chromosome;cytoplasm;nucleus	DNA binding;metal ion binding;protein binding;RNA binding	Pf04988	26993	ENSG00000011243.17	AKAP8L	19		Epstein-Barr virus infection		1	3.80111e+07	3.50749e+07	3.31369e+07	4.98401e+07	3.36546e+07	3.48488e+07	2.50383e+07	3.35496e+07	2.81711e+07	3.24979e+07	2.71342e+07	2.96153e+07	3.05324e+07	High	High	High	High	High	High	High	High
FALSE	High	Master Protein	Q9NV70	Exocyst complex component 1 OS=Homo sapiens OX=9606 GN=EXOC1 PE=1 SV=4	0	FALSE	93.822	29	16	27	16	894	101.9	6.61	92.52	16	defense response;regulation of biological process;response to stimulus;transport	cytoplasm;cytosol;membrane	protein binding	Pf09763, Pf15277	55763	ENSG00000090989.17	EXOC1	4	Translocation of GLUT4 to the plasma membrane; Insulin processing; VxPx cargo-targeting to cilium			10	1.7877e+07	1.78144e+07	1.60676e+07	1.96108e+07	1.58641e+07	1.68425e+07	1.1148e+07	1.35645e+07	1.28679e+07	1.45624e+07	1.20437e+07	1.33827e+07	1.46366e+07	High	High	High	High	High	High	High	High
FALSE	High	Master Protein	P52597	Heterogeneous nuclear ribonucleoprotein F OS=Homo sapiens OX=9606 GN=HNRNPF PE=1 SV=3	0	FALSE	319.267	65	17	209	15	415	45.6	5.58	679.84	17	metabolic process;regulation of biological process;response to stimulus	cytosol;membrane;nucleus;spliceosomal complex	protein binding;RNA binding	Pf00076, Pf08080, Pf14259	3185	ENSG00000169813.16	HNRNPF	10	Gene and protein expression by JAK-STAT signaling after Interleukin-12 stimulation; mRNA Splicing - Major Pathway; FGFR2 alternative splicing; Interleukin-12 family signaling		Mecp2 and Associated Rett Syndrome	15	9.25146e+07	8.85252e+07	8.00411e+07	1.1547e+08	8.07003e+07	8.34341e+07	4.71923e+07	6.5526e+07	5.64561e+07	6.43576e+07	5.28652e+07	6.52143e+07	7.73968e+07	High	High	High	High	High	High	High	High
FALSE	High	Master Protein	P53992	Protein transport protein Sec24C OS=Homo sapiens OX=9606 GN=SEC24C PE=1 SV=3	0	FALSE	186.261	34	31	60	29	1094	118.2	7.06	221.03	31	cell organization and biogenesis;regulation of biological process;transport	cytoplasm;cytosol;endoplasmic reticulum;membrane	metal ion binding;protein binding	Pf00626, Pf03154, Pf04503, Pf04652, Pf04810, Pf04811, Pf04815, Pf07223, Pf08033, Pf09606, Pf09770, Pf15449	9632	ENSG00000176986.15	SEC24C	10	Regulation of cholesterol biosynthesis by SREBP (SREBF); Cargo concentration in the ER; Antigen Presentation: Folding, assembly and peptide loading of class I MHC; COPII (Coat Protein 2) Mediated Vesicle Transport; MHC class II antigen presentation	Protein processing in endoplasmic reticulum	Sterol Regulatory Element-Binding Proteins (SREBP) signalling	20	1.08462e+08	1.00202e+08	9.45015e+07	1.2678e+08	9.39403e+07	9.73375e+07	6.89453e+07	9.40448e+07	8.72236e+07	9.83659e+07	8.12719e+07	9.10291e+07	9.65579e+07	High	High	High	High	High	High	High	High
FALSE	High	Master Protein	Q9NUX5	Protection of telomeres protein 1 OS=Homo sapiens OX=9606 GN=POT1 PE=1 SV=1	0	FALSE	20.524	13	5	5	5	634	71.4	6.73	17.34	5	cell organization and biogenesis;metabolic process;regulation of biological process	chromosome;nucleus	DNA binding;enzyme regulator activity;protein binding	Pf02765	25913	ENSG00000128513.14	POT1	7	Meiotic synapsis; DNA Damage/Telomere Stress Induced Senescence; Packaging Of Telomere Ends			11	1.97263e+06	1.90021e+06	1.91684e+06	2.28217e+06	1.81559e+06	2.02299e+06	1.87876e+06	2.29677e+06	2.10212e+06	2.30407e+06	1.97359e+06	2.16258e+06	1.8704e+06	High	High	High	High	Not Found	High	High	High
FALSE	High	Master Protein	Q9UBW7	Zinc finger MYM-type protein 2 OS=Homo sapiens OX=9606 GN=ZMYM2 PE=1 SV=1	0	FALSE	131.413	25	24	38	23	1377	154.8	6.34	131.54	24	cell organization and biogenesis;development;metabolic process;regulation of biological process	cytoplasm;cytosol;nucleus	catalytic activity;DNA binding;metal ion binding;protein binding	Pf06467, Pf08394, Pf12012	7750	ENSG00000121741.16	ZMYM2	13	Signaling by cytosolic FGFR1 fusion mutants			6	1.62658e+07	1.45404e+07	1.48385e+07	2.15619e+07	1.41979e+07	1.61234e+07	1.20823e+07	1.58635e+07	1.35001e+07	1.59207e+07	1.28598e+07	1.40849e+07	1.26258e+07	High	High	High	High	High	High	High	High
FALSE	High	Master Protein	P12956	X-ray repair cross-complementing protein 6 OS=Homo sapiens OX=9606 GN=XRCC6 PE=1 SV=2	0	FALSE	629.438	70	49	343	49	609	69.8	6.64	1164.8	49	cell organization and biogenesis;defense response;metabolic process;regulation of biological process;response to stimulus;transport	chromosome;cytoplasm;cytosol;extracellular;membrane;nucleus;organelle lumen	catalytic activity;DNA binding;nucleotide binding;protein binding;RNA binding	Pf02037, Pf02735, Pf03730, Pf03731	2547	ENSG00000196419.12	XRCC6	22	2-LTR circle formation; Neutrophil degranulation; IRF3-mediated induction of type I IFN; Nonhomologous End-Joining (NHEJ)	Non-homologous end-joining	Non-homologous end joining	18	6.71636e+08	6.48252e+08	5.79679e+08	7.89601e+08	6.00445e+08	6.31348e+08	4.61219e+08	5.80658e+08	5.46478e+08	5.86944e+08	5.0393e+08	5.65978e+08	5.83793e+08	High	High	High	High	High	High	High	High
FALSE	High	Master Protein	Q8N2W9	E3 SUMO-protein ligase PIAS4 OS=Homo sapiens OX=9606 GN=PIAS4 PE=1 SV=1	0	FALSE	17.458	15	5	6	5	510	56.5	6.14	19.62	5	metabolic process;regulation of biological process;response to stimulus	cytoplasm;nucleus	catalytic activity;DNA binding;metal ion binding;protein binding	Pf02037, Pf02891, Pf11789, Pf14324	51588	ENSG00000105229.6	PIAS4	19	G2/M DNA damage checkpoint; Recruitment and ATM-mediated phosphorylation of repair and signaling proteins at DNA double strand breaks; SUMOylation of transcription factors; Processing of DNA double-strand break ends; SUMOylation of DNA replication proteins; Nonhomologous End-Joining (NHEJ); SUMOylation of DNA damage response and repair proteins	Ubiquitin mediated proteolysis; NF-kappa B signaling pathway; Jak-STAT signaling pathway	Androgen receptor signaling pathway	23	6.78238e+06	6.46963e+06	6.26351e+06	7.16535e+06	6.22999e+06	6.40105e+06	4.75726e+06	5.4104e+06	5.52461e+06	5.80258e+06	5.08625e+06	5.67639e+06	5.76491e+06	High	High	High	High	Not Found	High	High	High
FALSE	High	Master Protein	Q9BVM2	Protein DPCD OS=Homo sapiens OX=9606 GN=DPCD PE=1 SV=2	0	FALSE	31.115	29	4	7	4	203	23.2	9.03	29.49	4	cellular component movement	nucleus	protein binding	Pf14913	25911	ENSG00000166171.12	DPCD	10				0	4.59795e+06	4.27347e+06	4.1116e+06	4.82585e+06	4.19355e+06	4.0822e+06	1.26091e+06	1.47521e+06	1.51426e+06	1.6383e+06	1.41345e+06	1.6919e+06	2.41094e+06	High	High	High	High	Not Found	High	High	High
FALSE	High	Master Protein	P09493	Tropomyosin alpha-1 chain OS=Homo sapiens OX=9606 GN=TPM1 PE=1 SV=2	0	FALSE	143.14	48	23	61	6	284	32.7	4.74	197.01	23	cell organization and biogenesis;cellular component movement;regulation of biological process;response to stimulus	cytoplasm;cytoskeleton;cytosol	protein binding;structural molecule activity	Pf00261, Pf12718	7168	ENSG00000140416.19	TPM1	15	Smooth Muscle Contraction; Striated Muscle Contraction	Dilated cardiomyopathy; MicroRNAs in cancer; Adrenergic signaling in cardiomyocytes; Cardiac muscle contraction; Hypertrophic cardiomyopathy (HCM)	Striated Muscle Contraction	9	5.51609e+06	4.89413e+06	4.80435e+06	6.02477e+06	4.83193e+06	5.38197e+06	2.55101e+06	3.36349e+06	3.00117e+06	3.5701e+06	2.89933e+06	3.0136e+06	6.59961e+06	High	High	High	High	Not Found	High	High	High
FALSE	High	Master Protein	P63241	Eukaryotic translation initiation factor 5A-1 OS=Homo sapiens OX=9606 GN=EIF5A PE=1 SV=2	0	FALSE	272.341	72	17	156	17	154	16.8	5.24	523.33	17	cell death;cellular homeostasis;metabolic process;regulation of biological process;response to stimulus;transport	cytoplasm;cytosol;endoplasmic reticulum;membrane;nucleus	protein binding;RNA binding	Pf01287	1984	ENSG00000132507.17	EIF5A	17	Hypusine synthesis from eIF5A-lysine		Translation Factors; eIF5A regulation in response to inhibition of the nuclear export system	6	4.10502e+08	4.19938e+08	3.58937e+08	4.14338e+08	3.68361e+08	3.78696e+08	1.20003e+08	1.58857e+08	1.529e+08	1.68552e+08	1.43618e+08	1.69393e+08	2.15996e+08	High	High	High	High	High	High	High	High
FALSE	High	Master Protein	Q9BQC3	2-(3-amino-3-carboxypropyl)histidine synthase subunit 2 OS=Homo sapiens OX=9606 GN=DPH2 PE=1 SV=1	0	FALSE	51.109	35	11	18	11	489	52.1	5.53	59.72	11	metabolic process	cytosol	catalytic activity;protein binding	Pf01866	1802	ENSG00000132768.13	DPH2	1	Synthesis of diphthamide-EEF2			4	1.02179e+07	9.35375e+06	9.74056e+06	1.22481e+07	9.14614e+06	9.50979e+06	5.40482e+06	6.64869e+06	6.23096e+06	6.47636e+06	5.52125e+06	6.08746e+06	7.20311e+06	High	High	High	High	High	High	High	High
FALSE	High	Master Protein	Q13162	Peroxiredoxin-4 OS=Homo sapiens OX=9606 GN=PRDX4 PE=1 SV=1	0	FALSE	209.069	65	15	87	12	271	30.5	6.29	390.53	15	cell organization and biogenesis;cellular homeostasis;metabolic process;regulation of biological process;transport	cytoplasm;cytosol;endoplasmic reticulum;extracellular;mitochondrion;nucleus;organelle lumen	antioxidant activity;catalytic activity;protein binding	Pf00578, Pf08534, Pf10417	10549	ENSG00000123131.12	PRDX4	X	Neutrophil degranulation		Selenium Micronutrient Network	4	1.43981e+08	1.26491e+08	1.2841e+08	1.55191e+08	1.28034e+08	1.33701e+08	1.99219e+08	2.33515e+08	2.07661e+08	2.05338e+08	1.91425e+08	2.13592e+08	1.5168e+08	High	High	High	High	High	High	High	High
FALSE	High	Master Protein	Q52LR7	Enhancer of polycomb homolog 2 OS=Homo sapiens OX=9606 GN=EPC2 PE=1 SV=2	0.01	FALSE	3.51	1	1	1	1	807	91	8.73	3.18	1	cell organization and biogenesis;metabolic process;regulation of biological process;response to stimulus	nucleus	catalytic activity	Pf06752, Pf10513	26122	ENSG00000135999.11	EPC2	2				0	1.85555e+06	1.79287e+06	1.92724e+06	2.21923e+06	1.72201e+06	1.82884e+06	1.86258e+06	2.14935e+06	1.95863e+06	2.28497e+06	1.87855e+06	2.08632e+06	1.90941e+06	High	High	High	High	Not Found	High	High	High
FALSE	High	Master Protein	O95433	Activator of 90 kDa heat shock protein ATPase homolog 1 OS=Homo sapiens OX=9606 GN=AHSA1 PE=1 SV=1	0	FALSE	256.329	67	24	120	24	338	38.3	5.53	380.28	24	regulation of biological process;response to stimulus	cytoplasm;cytosol;endoplasmic reticulum	enzyme regulator activity;protein binding	Pf08327, Pf09229	10598	ENSG00000100591.7	AHSA1	14			T-Cell antigen Receptor (TCR) pathway during Staphylococcus aureus infection	1	1.87839e+08	1.91208e+08	1.64323e+08	2.44396e+08	1.66615e+08	1.72263e+08	8.43831e+07	1.1698e+08	1.08987e+08	1.20634e+08	1.01512e+08	1.09952e+08	1.29666e+08	High	High	High	High	High	High	High	High
FALSE	High	Master Protein	Q12770	Sterol regulatory element-binding protein cleavage-activating protein OS=Homo sapiens OX=9606 GN=SCAP PE=1 SV=4	0	FALSE	39.824	11	8	11	8	1279	139.6	6.86	44.08	8	metabolic process;regulation of biological process;response to stimulus	endoplasmic reticulum;Golgi;membrane	protein binding	Pf00400, Pf02460, Pf12349	22937	ENSG00000114650.18	SCAP	3	Regulation of cholesterol biosynthesis by SREBP (SREBF)		Sterol Regulatory Element-Binding Proteins (SREBP) signalling	5	1.18109e+06	1.20372e+06	1.08101e+06	1.22849e+06	1.01159e+06	1.06016e+06	1.13494e+06	1.32649e+06	1.25446e+06	1.3626e+06	1.2613e+06	1.35417e+06	1.07339e+06	High	High	High	High	High	High	High	High
FALSE	High	Master Protein	Q9UMY1	Nucleolar protein 7 OS=Homo sapiens OX=9606 GN=NOL7 PE=1 SV=2	0	FALSE	62.034	33	10	22	10	257	29.4	9.67	82.52	10		mitochondrion;nucleus	RNA binding	Pf08157	51406	ENSG00000225921.6	NOL7	6				0	3.67953e+07	3.06045e+07	3.2076e+07	4.8954e+07	3.12587e+07	3.46729e+07	2.52585e+07	3.03742e+07	2.63529e+07	2.78759e+07	2.50227e+07	2.71994e+07	2.65309e+07	High	High	High	High	High	High	High	High
FALSE	High	Master Protein	P51790	H(+)/Cl(-) exchange transporter 3 OS=Homo sapiens OX=9606 GN=CLCN3 PE=1 SV=2	0	FALSE	43.017	15	11	15	9	818	90.9	6.28	45.41	11	cellular homeostasis;regulation of biological process;transport	cell surface;endosome;Golgi;membrane	nucleotide binding;protein binding;transporter activity	Pf00571, Pf00654	1182	ENSG00000109572.13	CLCN3	4	Stimuli-sensing channels			3	6.2304e+06	4.9595e+06	4.82312e+06	8.95603e+06	5.24222e+06	5.90908e+06	2.97368e+06	3.68243e+06	3.17807e+06	3.47375e+06	3.07354e+06	3.30054e+06	3.64289e+06	High	High	High	High	High	High	High	High
FALSE	High	Master Protein	Q8IWP9	Coiled-coil domain-containing protein 28A OS=Homo sapiens OX=9606 GN=CCDC28A PE=1 SV=1	0	FALSE	23.097	23	4	5	4	274	30.3	9.25	16.9	4			protein binding	Pf13270	25901	ENSG00000024862.17	CCDC28A	6				0	1.48186e+06	1.39613e+06	1.29442e+06	2.18198e+06	1.68172e+06	1.58323e+06	836467	1.02777e+06	932374	981643	939512	827274	1.54157e+06	High	High	High	High	Not Found	High	High	High
FALSE	High	Master Protein	O75716	Serine/threonine-protein kinase 16 OS=Homo sapiens OX=9606 GN=STK16 PE=1 SV=4	0.002	FALSE	6.269	6	2	2	2	305	34.6	6.9	6.21	2	metabolic process;regulation of biological process;response to stimulus	cytoplasm;cytosol;membrane	catalytic activity;nucleotide binding;protein binding	Pf00069, Pf07714	8576	ENSG00000115661.13	STK16	2				0	1.0819e+06	912517	953791	1.24247e+06	896303	984146	742744	865013	774955	888621	788240	842461	1.00948e+06	High	High	High	High	Not Found	High	High	High
FALSE	High	Master Protein	Q8IYB8	ATP-dependent RNA helicase SUPV3L1, mitochondrial OS=Homo sapiens OX=9606 GN=SUPV3L1 PE=1 SV=1	0	FALSE	97.664	28	18	29	18	786	87.9	7.99	109	18	cell organization and biogenesis;metabolic process;regulation of biological process	mitochondrion;nucleus;organelle lumen	catalytic activity;DNA binding;nucleotide binding;protein binding;RNA binding	Pf00271, Pf12513	6832	ENSG00000156502.13	SUPV3L1	10				0	4.84723e+07	4.26543e+07	4.40432e+07	5.46762e+07	4.22262e+07	4.57519e+07	3.33851e+07	3.93271e+07	3.58648e+07	3.84068e+07	3.41352e+07	3.54571e+07	3.91302e+07	High	High	High	High	High	High	High	High
FALSE	High	Master Protein	Q02241	Kinesin-like protein KIF23 OS=Homo sapiens OX=9606 GN=KIF23 PE=1 SV=3	0	FALSE	205.08	41	31	56	31	960	110	8.51	201.99	31	cell division;cell organization and biogenesis;cellular component movement;regulation of biological process;transport	cytoplasm;cytoskeleton;cytosol;nucleus	catalytic activity;motor activity;nucleotide binding;protein binding	Pf00225, Pf02463, Pf03938, Pf05852, Pf11559, Pf12329, Pf15294	9493	ENSG00000137807.13	KIF23	15	COPI-dependent Golgi-to-ER retrograde traffic; Kinesins; MHC class II antigen presentation; Mitotic Telophase/Cytokinesis	MicroRNAs in cancer		16	4.53543e+07	4.00554e+07	3.99973e+07	5.39563e+07	3.95929e+07	4.13136e+07	3.6605e+07	4.45813e+07	3.9357e+07	4.26535e+07	3.70504e+07	3.98798e+07	3.96128e+07	High	High	High	High	High	High	High	High
FALSE	High	Master Protein	Q2KHR3	Glutamine and serine-rich protein 1 OS=Homo sapiens OX=9606 GN=QSER1 PE=1 SV=3	0	FALSE	31.642	9	10	12	9	1735	189.9	7.08	30.19	10				Pf13926	79832	ENSG00000060749.14	QSER1	11				0	2.57934e+06	2.21438e+06	2.27917e+06	2.84517e+06	2.33315e+06	2.41575e+06	1.69906e+06	2.06651e+06	1.87926e+06	2.23051e+06	1.881e+06	2.0892e+06	2.38338e+06	High	High	High	High	High	High	High	High
FALSE	High	Master Protein	Q16352	Alpha-internexin OS=Homo sapiens OX=9606 GN=INA PE=1 SV=2	0	FALSE	102.032	38	18	34	14	499	55.4	5.4	105.75	18	cell differentiation;cell organization and biogenesis;development	cytoskeleton;membrane	structural molecule activity	Pf00038, Pf04732	9118	ENSG00000148798.10	INA	10				0	2.19237e+07	1.92205e+07	1.89476e+07	2.4199e+07	1.92305e+07	2.05412e+07	5.70432e+06	7.08211e+06	6.62249e+06	7.50463e+06	6.34347e+06	6.9307e+06	1.04074e+07	High	High	High	High	High	High	High	High
FALSE	High	Master Protein	O75396	Vesicle-trafficking protein SEC22b OS=Homo sapiens OX=9606 GN=SEC22B PE=1 SV=4	0	FALSE	166.402	39	11	58	11	215	24.6	6.92	237.66	11	cell organization and biogenesis;regulation of biological process;transport	endoplasmic reticulum;Golgi;membrane	protein binding	Pf00957, Pf13774	9554		SEC22B	1	COPI-dependent Golgi-to-ER retrograde traffic; Cargo concentration in the ER; COPII (Coat Protein 2) Mediated Vesicle Transport; ER-Phagosome pathway	Phagosome; SNARE interactions in vesicular transport; Legionellosis		20	7.56596e+07	6.85986e+07	6.71806e+07	7.98432e+07	6.61169e+07	6.70772e+07	8.89856e+07	1.00306e+08	9.06086e+07	9.25462e+07	8.45559e+07	9.54017e+07	7.84509e+07	High	High	High	High	High	High	High	High
FALSE	High	Master Protein	O15027	Protein transport protein Sec16A OS=Homo sapiens OX=9606 GN=SEC16A PE=1 SV=4	0	FALSE	344.376	33	47	87	47	2357	251.7	5.8	341.94	47												0	5.09589e+07	4.81174e+07	4.57502e+07	6.32283e+07	4.473e+07	4.73036e+07	3.96608e+07	5.36868e+07	4.67948e+07	5.45591e+07	4.34958e+07	4.97018e+07	4.57739e+07	High	High	High	High	High	High	High	High
FALSE	High	Master Protein	Q9NYI0	PH and SEC7 domain-containing protein 3 OS=Homo sapiens OX=9606 GN=PSD3 PE=1 SV=2	0	FALSE	15.403	5	4	4	4	1048	116	5.99	13.33	4	regulation of biological process	membrane		Pf00169, Pf01369, Pf15410	23362	ENSG00000156011.16	PSD3	8		Endocytosis		1	2.22617e+06	2.15478e+06	2.15237e+06	2.28087e+06	2.16079e+06	2.22722e+06	2.01951e+06	2.16902e+06	2.28698e+06	2.59861e+06	2.30447e+06	2.40593e+06	2.26207e+06	High	High	High	High	High	High	High	High
FALSE	High	Master Protein	Q9Y2K1	Zinc finger and BTB domain-containing protein 1 OS=Homo sapiens OX=9606 GN=ZBTB1 PE=1 SV=3	0	FALSE	19.331	8	4	5	4	713	82	6.39	16.2	4	cell differentiation;cell organization and biogenesis;defense response;metabolic process;regulation of biological process;response to stimulus	membrane;nucleus	DNA binding;metal ion binding;protein binding	Pf00651, Pf13465	22890	ENSG00000126804.13	ZBTB1	14				0	656599	560337	541292	720754	581706	602964	667300	694837	651678	801469	671839	679441	564478	High	High	High	High	High	High	High	High
FALSE	High	Master Protein	Q9H7F4	Transmembrane protein 185B OS=Homo sapiens OX=9606 GN=TMEM185B PE=1 SV=2	0	FALSE	11.003	10	2	3	2	350	40.6	7.75	10.13	2		membrane		Pf10269	79134	ENSG00000226479.3	TMEM185B	2				0	843241	708227	789664	931388	727970	765309	953389	1.08741e+06	1.02258e+06	1.01207e+06	956208	1.01478e+06	1.11196e+06	High	High	High	High	Not Found	High	High	High
FALSE	High	Master Protein	P06576	ATP synthase subunit beta, mitochondrial OS=Homo sapiens OX=9606 GN=ATP5F1B PE=1 SV=3	0	FALSE	931.707	75	30	486	30	529	56.5	5.4	1908.23	30	cell differentiation;cell organization and biogenesis;cellular homeostasis;metabolic process;regulation of biological process;transport	cell surface;membrane;mitochondrion;nucleus;organelle lumen	catalytic activity;nucleotide binding;protein binding;transporter activity	Pf00006, Pf00306, Pf02874	506	ENSG00000110955.8	ATP5B	12	Transcriptional activation of mitochondrial biogenesis; Cristae formation; Mitochondrial protein import; Formation of ATP by chemiosmotic coupling; Metabolism of proteins	Huntington's disease; Parkinson's disease; Alzheimer's disease; Oxidative phosphorylation; Metabolic pathways	Electron Transport Chain; Oxidative phosphorylation	17	5.74191e+08	5.18297e+08	5.06443e+08	6.69251e+08	5.36898e+08	5.39317e+08	6.36612e+08	7.12271e+08	6.86353e+08	6.64033e+08	6.15177e+08	6.56408e+08	5.4165e+08	High	High	High	High	High	High	High	High
FALSE	High	Master Protein	Q16134	Electron transfer flavoprotein-ubiquinone oxidoreductase, mitochondrial OS=Homo sapiens OX=9606 GN=ETFDH PE=1 SV=2	0	FALSE	98.343	44	20	31	20	617	68.5	7.55	108.08	20	metabolic process;response to stimulus;transport	membrane;mitochondrion;organelle lumen	catalytic activity;metal ion binding;nucleotide binding	Pf00890, Pf01266, Pf01494, Pf01946, Pf03486, Pf05187, Pf05834, Pf07992, Pf12831, Pf12838, Pf13450, Pf13454, Pf13738	2110	ENSG00000171503.11	ETFDH	4	Respiratory electron transport			4	5.44103e+07	4.65229e+07	4.87268e+07	5.53266e+07	4.88424e+07	5.04809e+07	3.2197e+07	3.57352e+07	3.5028e+07	3.58705e+07	3.24137e+07	3.53379e+07	3.45113e+07	High	High	High	High	High	High	High	High
FALSE	High	Master Protein	Q9Y2K6	Ubiquitin carboxyl-terminal hydrolase 20 OS=Homo sapiens OX=9606 GN=USP20 PE=1 SV=2	0.001	FALSE	6.692	3	2	2	2	914	101.9	6.11	5.14	2	metabolic process;regulation of biological process;transport	cytoplasm;cytoskeleton;cytosol	catalytic activity;metal ion binding;protein binding	Pf00443, Pf02148, Pf06337, Pf13423	10868	ENSG00000136878.12	USP20	9	Ub-specific processing proteases			4	916812	709518	836169	853384	823150	796607	878400	963885	898230	1.01379e+06	894090	911616	785818	High	High	High	High	Not Found	High	High	High
FALSE	High	Master Protein	P48382	DNA-binding protein RFX5 OS=Homo sapiens OX=9606 GN=RFX5 PE=1 SV=1	0	FALSE	24.892	13	6	8	6	616	65.3	9.29	18.67	6	metabolic process;regulation of biological process	nucleus	DNA binding;protein binding	Pf02257, Pf03288, Pf14621	5993	ENSG00000143390.17	RFX5	1		Primary immunodeficiency; Tuberculosis; Antigen processing and presentation		3	1.47202e+06	1.45903e+06	1.43423e+06	1.75809e+06	1.38561e+06	1.42229e+06	794840	996438	1.01656e+06	1.13051e+06	946591	1.03185e+06	1.09186e+06	High	High	High	High	Not Found	High	High	High
FALSE	High	Master Protein	P98082	Disabled homolog 2 OS=Homo sapiens OX=9606 GN=DAB2 PE=1 SV=3	0	FALSE	49.002	24	10	11	10	770	82.4	5.53	41.29	10	cell death;cell differentiation;cell organization and biogenesis;cell proliferation;development;regulation of biological process;response to stimulus;transport	cytoplasm;cytosol;membrane	protein binding;receptor activity	Pf00640	1601	ENSG00000153071.14	DAB2	5	Cargo recognition for clathrin-mediated endocytosis; Formation of annular gap junctions	Endocytosis	Endoderm Differentiation; TGF-beta Signaling Pathway	11	4.53405e+06	4.3862e+06	4.47204e+06	5.05979e+06	4.23003e+06	4.48499e+06	3.7746e+06	5.20759e+06	4.29828e+06	5.05772e+06	3.9787e+06	5.03216e+06	6.44583e+06	High	High	High	High	High	High	High	High
FALSE	High	Master Protein	Q9UG63	ATP-binding cassette sub-family F member 2 OS=Homo sapiens OX=9606 GN=ABCF2 PE=1 SV=2	0	FALSE	197.893	46	30	65	30	623	71.2	7.37	229.49	30	transport	membrane;mitochondrion	catalytic activity;nucleotide binding;transporter activity	Pf00005, Pf12848	10061	ENSG00000033050.7	ABCF2	7				0	1.63257e+08	1.52886e+08	1.45198e+08	1.82982e+08	1.3841e+08	1.48273e+08	6.35326e+07	8.4251e+07	7.64582e+07	8.76586e+07	7.12007e+07	8.25014e+07	9.52686e+07	High	High	High	High	High	High	High	High
FALSE	High	Master Protein	Q9UBU8	Mortality factor 4-like protein 1 OS=Homo sapiens OX=9606 GN=MORF4L1 PE=1 SV=2	0	FALSE	156.574	50	17	46	14	362	41.4	9.28	167.23	17	cell organization and biogenesis;cell proliferation;metabolic process;regulation of biological process;response to stimulus	nucleus	protein binding	Pf05712, Pf11717	10933	ENSG00000185787.14	MORF4L1	15	HATs acetylate histones		Pathways Affected in Adenoid Cystic Carcinoma	4	5.15913e+07	4.74838e+07	4.71131e+07	5.49389e+07	4.5931e+07	4.67106e+07	4.06337e+07	5.0801e+07	4.55387e+07	5.09657e+07	4.16925e+07	4.98896e+07	4.38947e+07	High	High	High	High	High	High	High	High
FALSE	High	Master Protein	P14866	Heterogeneous nuclear ribonucleoprotein L OS=Homo sapiens OX=9606 GN=HNRNPL PE=1 SV=2	0	FALSE	779.917	69	32	361	31	589	64.1	8.22	1372.48	32	metabolic process;regulation of biological process	cytoplasm;membrane;nucleus	DNA binding;protein binding;RNA binding	Pf00076, Pf13893, Pf14259	3191	ENSG00000282947.1; ENSG00000104824.16	HNRNPL	19; CHR_HG26_PATCH	mRNA Splicing - Major Pathway		mRNA Processing	5	6.04504e+08	5.35872e+08	5.40159e+08	7.21026e+08	5.38411e+08	5.5421e+08	6.13142e+08	7.12496e+08	6.28796e+08	6.29716e+08	5.67402e+08	6.27847e+08	5.45009e+08	High	High	High	High	High	High	High	High
FALSE	High	Master Protein	Q96QR8	Transcriptional activator protein Pur-beta OS=Homo sapiens OX=9606 GN=PURB PE=1 SV=3	0	FALSE	77.108	55	10	16	10	312	33.2	5.43	68.07	10	cell differentiation;cell proliferation;metabolic process;regulation of biological process	nucleus	DNA binding;protein binding;RNA binding	Pf04845	5814	ENSG00000146676.8	PURB	7				0	1.156e+07	1.07408e+07	1.06237e+07	1.30821e+07	1.00186e+07	1.06015e+07	8.74943e+06	1.14595e+07	1.05117e+07	1.22114e+07	1.00569e+07	1.09438e+07	1.78914e+07	High	High	High	High	High	High	High	High
FALSE	High	Master Protein	P05154	Plasma serine protease inhibitor OS=Homo sapiens OX=9606 GN=SERPINA5 PE=1 SV=3	0	FALSE	17.841	10	3	4	3	406	45.6	9.26	14.25	3	cell organization and biogenesis;coagulation;regulation of biological process;transport	extracellular;membrane	enzyme regulator activity;protein binding	Pf00079	5104	ENSG00000188488.13	SERPINA5	14	Common Pathway of Fibrin Clot Formation; Intrinsic Pathway of Fibrin Clot Formation	Complement and coagulation cascades	Complement and Coagulation Cascades	6	789614	658351	706882	937150	654432	665571	1.12173e+06	1.46181e+06	1.21966e+06	1.28113e+06	1.10323e+06	1.27174e+06	797889	High	High	High	High	High	High	High	High
FALSE	High	Master Protein	P31937	3-hydroxyisobutyrate dehydrogenase, mitochondrial OS=Homo sapiens OX=9606 GN=HIBADH PE=1 SV=2	0	FALSE	117.133	60	13	35	13	336	35.3	8.13	131.45	13	metabolic process;transport	mitochondrion;organelle lumen	catalytic activity;nucleotide binding	Pf02254, Pf02826, Pf03446, Pf03807, Pf14833	11112	ENSG00000106049.8	HIBADH	7	Branched-chain amino acid catabolism	Metabolic pathways; Valine, leucine and isoleucine degradation	Amino Acid metabolism	6	1.92466e+07	1.74572e+07	1.77751e+07	2.08502e+07	1.75383e+07	1.78842e+07	2.27099e+07	2.60191e+07	2.3222e+07	2.46103e+07	2.24501e+07	2.42246e+07	2.95215e+07	High	High	High	High	High	High	High	High
FALSE	High	Master Protein	A4D161	Protein FAM221A OS=Homo sapiens OX=9606 GN=FAM221A PE=1 SV=1	0.001	FALSE	6.741	11	2	2	2	298	33.1	6.74	5.53	2				Pf14753	340277	ENSG00000188732.10	FAM221A	7				0	192356	201143	165691	255085	178695	175603	93130	148748	122764	140771	123139	136733	139392	High	High	High	High	Not Found	High	High	High
FALSE	High	Master Protein	Q99986	Serine/threonine-protein kinase VRK1 OS=Homo sapiens OX=9606 GN=VRK1 PE=1 SV=1	0	FALSE	154.33	53	16	45	16	396	45.4	8.91	162.23	16	cell division;cell organization and biogenesis;metabolic process;regulation of biological process	cytoplasm;cytoskeleton;cytosol;nucleus	catalytic activity;nucleotide binding;protein binding	Pf00069, Pf07714, Pf14531	7443	ENSG00000100749.7	VRK1	14	Initiation of Nuclear Envelope Reformation; Clearance of Nuclear Envelope Membranes from Chromatin			10	1.06931e+08	9.34759e+07	9.09302e+07	1.32162e+08	9.46374e+07	9.85707e+07	5.29335e+07	6.69826e+07	5.94573e+07	6.85049e+07	5.70752e+07	6.57254e+07	7.09439e+07	High	High	High	High	High	High	High	High
FALSE	High	Master Protein	P24386	Rab proteins geranylgeranyltransferase component A 1 OS=Homo sapiens OX=9606 GN=CHM PE=1 SV=3	0	FALSE	37.404	17	7	11	6	653	73.4	4.75	35.86	7	cell organization and biogenesis;metabolic process;regulation of biological process;response to stimulus;transport	cytoplasm;cytosol	catalytic activity;enzyme regulator activity;protein binding	Pf00996, Pf12831, Pf13450	1121	ENSG00000188419.13	CHM	X	TP53 regulates transcription of several additional cell death genes whose specific roles in p53-dependent apoptosis remain uncertain; RAB GEFs exchange GTP for GDP on RABs; RAB geranylgeranylation			13	3.88634e+06	3.86119e+06	3.62055e+06	4.95566e+06	3.59374e+06	3.58516e+06	1.47086e+06	1.74761e+06	1.64446e+06	1.81025e+06	1.43711e+06	1.63975e+06	2.91401e+06	High	High	High	High	Not Found	High	High	High
FALSE	High	Master Protein	O75792	Ribonuclease H2 subunit A OS=Homo sapiens OX=9606 GN=RNASEH2A PE=1 SV=2	0	FALSE	66.567	45	12	19	12	299	33.4	5.25	73.65	12	metabolic process;response to stimulus	cytosol;nucleus	catalytic activity;metal ion binding;RNA binding	Pf01351	10535	ENSG00000104889.5	RNASEH2A	19		DNA replication		1	1.64349e+07	1.59916e+07	1.44722e+07	1.87995e+07	1.43813e+07	1.4599e+07	5.56555e+06	7.42987e+06	6.86585e+06	8.1659e+06	6.62094e+06	7.42731e+06	1.06863e+07	High	High	High	High	Not Found	High	High	High
FALSE	High	Master Protein	O15514	DNA-directed RNA polymerase II subunit RPB4 OS=Homo sapiens OX=9606 GN=POLR2D PE=1 SV=1	0.001	FALSE	8.322	24	2	2	2	142	16.3	4.79	7.23	2	cell organization and biogenesis;metabolic process;regulation of biological process;response to stimulus;transport	cytosol;nucleus	catalytic activity;DNA binding;nucleotide binding;protein binding;RNA binding	Pf03874	5433	ENSG00000144231.10	POLR2D	2	Signaling by FGFR2 IIIa TM; RNA polymerase II transcribes snRNA genes; Abortive elongation of HIV-1 transcript in the absence of Tat; Tat-mediated HIV elongation arrest and recovery; Activation of anterior HOX genes in hindbrain development during early embryogenesis; Formation of HIV-1 elongation complex containing HIV-1 Tat; MicroRNA (miRNA) biogenesis; Formation of the HIV-1 Early Elongation C…	Epstein-Barr virus infection; Huntington's disease; Purine metabolism; RNA polymerase; Metabolic pathways; Pyrimidine metabolism		74	258050	228799	190808	264755	192030	194766	166036	183336	181281	180492	183870	190264	163196	High	High	High	High	Not Found	High	High	High
FALSE	High	Master Protein	O60341	Lysine-specific histone demethylase 1A OS=Homo sapiens OX=9606 GN=KDM1A PE=1 SV=2	0	FALSE	325.536	66	35	84	35	852	92.8	6.52	349.65	35	cell organization and biogenesis;coagulation;development;metabolic process;regulation of biological process;response to stimulus	nucleus	catalytic activity;DNA binding;nucleotide binding;protein binding	Pf01593, Pf04433, Pf13450, Pf13870	23028	ENSG00000004487.15	KDM1A	1	Activated PKN1 stimulates transcription of AR (androgen receptor) regulated genes KLK2 and KLK3; Regulation of PTEN gene transcription; HDACs deacetylate histones; HDMs demethylate histones; Factors involved in megakaryocyte development and platelet production		Androgen receptor signaling pathway	16	6.99155e+07	6.53935e+07	6.55197e+07	8.33942e+07	6.01618e+07	6.35261e+07	5.04774e+07	6.63303e+07	5.72975e+07	6.19369e+07	5.30249e+07	5.95865e+07	5.95598e+07	High	High	High	High	High	High	High	High
FALSE	High	Master Protein	Q9NZ43	Vesicle transport protein USE1 OS=Homo sapiens OX=9606 GN=USE1 PE=1 SV=2	0	FALSE	48.927	39	10	18	10	259	29.4	9.07	56.52	10	metabolic process;transport	endoplasmic reticulum;membrane;vacuole	protein binding	Pf09753	55850	ENSG00000053501.12	USE1	19	COPI-dependent Golgi-to-ER retrograde traffic	SNARE interactions in vesicular transport		6	1.03382e+07	9.17932e+06	9.267e+06	1.09809e+07	9.318e+06	9.32007e+06	1.08088e+07	1.22687e+07	1.13909e+07	1.22585e+07	1.11152e+07	1.17021e+07	9.90485e+06	High	High	High	High	High	High	High	High
FALSE	High	Master Protein	Q12912	Inositol 1,4,5-triphosphate receptor associated 2 OS=Homo sapiens OX=9606 GN=IRAG2 PE=1 SV=3	0	FALSE	17.171	11	4	4	4	555	62.1	5.85	13.18	4	cell organization and biogenesis;transport	chromosome;cytoplasm;cytoskeleton;endoplasmic reticulum;membrane;nucleus		Pf05781	4033		LRMP	12	Neutrophil degranulation			3	339264	324475	345551	458079	325958	376589	1.35395e+06	1.54904e+06	1.31431e+06	1.34573e+06	1.31562e+06	1.261e+06	633505	High	High	High	High	Not Found	High	High	High
FALSE	High	Master Protein	Q9H0V1	Transmembrane protein 168 OS=Homo sapiens OX=9606 GN=TMEM168 PE=2 SV=2	0.001	FALSE	7.413	5	2	2	2	697	79.7	8.03	7.69	2		membrane			64418	ENSG00000146802.12	TMEM168	7				0	545020	559318	519790	617473	553524	518545	677296	802126	827969	739501	636743	771720	516001	High	High	High	High	High	High	High	High
FALSE	High	Master Protein	Q9H3R5	Centromere protein H OS=Homo sapiens OX=9606 GN=CENPH PE=1 SV=1	0	FALSE	17.778	27	6	8	6	247	28.5	5.29	22.01	6	cell organization and biogenesis	chromosome;cytosol;nucleus	protein binding	Pf05837	64946	ENSG00000153044.9	CENPH	5	Amplification of signal from unattached kinetochores via a MAD2 inhibitory signal; Separation of Sister Chromatids; Resolution of Sister Chromatid Cohesion; RHO GTPases Activate Formins; Deposition of new CENPA-containing nucleosomes at the centromere			19	2.7357e+06	2.60111e+06	2.70658e+06	2.74739e+06	2.6825e+06	2.68514e+06	2.01508e+06	2.16847e+06	2.18646e+06	2.43247e+06	2.09626e+06	2.23513e+06	2.30716e+06	High	High	High	High	High	High	High	High
FALSE	High	Master Protein	Q9C0B5	Palmitoyltransferase ZDHHC5 OS=Homo sapiens OX=9606 GN=ZDHHC5 PE=1 SV=2	0	FALSE	78.203	35	17	27	17	715	77.5	9.01	89.14	17	metabolic process	cytoplasm;membrane	catalytic activity;metal ion binding	Pf01529	25921	ENSG00000156599.10	ZDHHC5	11				0	7.12852e+06	6.25353e+06	6.45492e+06	8.45747e+06	6.41412e+06	6.81592e+06	1.48863e+07	1.74913e+07	1.52783e+07	1.70958e+07	1.48172e+07	1.58376e+07	1.11107e+07	High	High	High	High	High	High	High	High
FALSE	High	Master Protein	Q8N128	Protein FAM177A1 OS=Homo sapiens OX=9606 GN=FAM177A1 PE=1 SV=1	0	FALSE	33.698	23	3	7	3	213	23.7	4.45	28.8	3				Pf14774	283635	ENSG00000151327.12	FAM177A1	14				0	6.44532e+06	5.81423e+06	6.13443e+06	7.23597e+06	6.03856e+06	5.90726e+06	6.71932e+06	7.20687e+06	7.43837e+06	7.43279e+06	7.07501e+06	6.97541e+06	7.28045e+06	High	High	High	High	High	High	High	High
FALSE	High	Master Protein	O95479	GDH/6PGL endoplasmic bifunctional protein OS=Homo sapiens OX=9606 GN=H6PD PE=1 SV=2	0	FALSE	49.819	22	14	15	14	791	88.8	7.3	50.43	14	metabolic process	endoplasmic reticulum;organelle lumen	catalytic activity;nucleotide binding	Pf00479, Pf01182, Pf02781	9563	ENSG00000049239.12	H6PD	1		Carbon metabolism; Pentose phosphate pathway; Metabolic pathways		3	3.89696e+06	3.66155e+06	3.49983e+06	4.70401e+06	3.53686e+06	3.56016e+06	5.88669e+06	7.30955e+06	6.20458e+06	6.77529e+06	5.9341e+06	6.54631e+06	4.94374e+06	High	High	High	High	High	High	High	High
FALSE	High	Master Protein	P04843	Dolichyl-diphosphooligosaccharide--protein glycosyltransferase subunit 1 OS=Homo sapiens OX=9606 GN=RPN1 PE=1 SV=1	0	FALSE	503.353	74	48	217	48	607	68.5	6.38	799.31	48	metabolic process	cytosol;endoplasmic reticulum;membrane	catalytic activity;protein binding;RNA binding	Pf04597	6184	ENSG00000163902.11	RPN1	3	Asparagine N-linked glycosylation; SRP-dependent cotranslational protein targeting to membrane	N-Glycan biosynthesis; Protein processing in endoplasmic reticulum; Metabolic pathways	Proteasome Degradation	9	4.63217e+08	3.95947e+08	3.86713e+08	5.48977e+08	4.08713e+08	4.26612e+08	1.02867e+09	1.157e+09	1.01397e+09	1.00367e+09	9.20778e+08	1.0206e+09	7.19477e+08	High	High	High	High	High	High	High	High
FALSE	High	Master Protein	Q9P2D3	HEAT repeat-containing protein 5B OS=Homo sapiens OX=9606 GN=HEATR5B PE=1 SV=2	0	FALSE	106.034	14	18	26	18	2071	224.2	7.17	90.19	18		membrane			54497	ENSG00000008869.11	HEATR5B	2				0	8.30805e+06	7.56156e+06	7.63221e+06	1.0176e+07	7.57657e+06	8.25229e+06	8.52389e+06	1.05861e+07	9.04857e+06	9.82874e+06	8.70202e+06	9.37086e+06	7.35988e+06	High	High	High	High	High	High	High	High
FALSE	High	Master Protein	Q9NU19	TBC1 domain family member 22B OS=Homo sapiens OX=9606 GN=TBC1D22B PE=1 SV=3	0	FALSE	13.271	9	4	4	3	505	59	7.39	12.3	4	regulation of biological process;transport		enzyme regulator activity;protein binding	Pf00566	55633	ENSG00000065491.8	TBC1D22B	6				0	1.28777e+06	1.20974e+06	1.17159e+06	1.32826e+06	1.14644e+06	1.17502e+06	898029	1.08945e+06	1.00866e+06	1.1173e+06	927497	1.068e+06	1.0883e+06	High	High	High	High	High	High	High	High
FALSE	High	Master Protein	Q92747	Actin-related protein 2/3 complex subunit 1A OS=Homo sapiens OX=9606 GN=ARPC1A PE=2 SV=2	0	FALSE	89.35	54	16	29	15	370	41.5	8.18	105.6	16	cell organization and biogenesis;regulation of biological process;response to stimulus	cytoplasm;cytoskeleton;cytosol	protein binding	Pf00400	10552	ENSG00000241685.9	ARPC1A	7	EPHB-mediated forward signaling; Clathrin-mediated endocytosis; RHO GTPases Activate WASPs and WAVEs; Regulation of actin dynamics for phagocytic cup formation	Endocytosis; Pathogenic Escherichia coli infection; Salmonella infection; Regulation of actin cytoskeleton; Bacterial invasion of epithelial cells; Fc gamma R-mediated phagocytosis; Shigellosis	Pathogenic Escherichia coli infection	23	8.57767e+07	7.78552e+07	7.43211e+07	1.03818e+08	7.17456e+07	7.52873e+07	4.7943e+07	6.15933e+07	5.46698e+07	5.85135e+07	5.02148e+07	5.53551e+07	7.14883e+07	High	High	High	High	High	High	High	High
FALSE	High	Master Protein	P53567	CCAAT/enhancer-binding protein gamma OS=Homo sapiens OX=9606 GN=CEBPG PE=1 SV=1	0	FALSE	16.909	30	3	4	3	150	16.4	9.77	19.67	3	cell differentiation;defense response;metabolic process;regulation of biological process;response to stimulus	nucleus	DNA binding;protein binding	Pf00170, Pf07716	1054	ENSG00000153879.8	CEBPG	19		Tuberculosis	Differentiation of white and brown adipocyte	2	936023	832570	887857	1.01965e+06	855450	926390	2.10234e+06	2.48184e+06	2.1156e+06	2.3991e+06	2.07177e+06	2.21083e+06	1.33935e+06	High	High	High	High	High	High	High	High
FALSE	High	Master Protein	Q9NUE0	Palmitoyltransferase ZDHHC18 OS=Homo sapiens OX=9606 GN=ZDHHC18 PE=1 SV=2	0	FALSE	25.399	14	4	5	4	388	42	9.04	19.8	4	metabolic process	Golgi;membrane	catalytic activity;metal ion binding	Pf01529	84243	ENSG00000204160.11	ZDHHC18	1				0	1.09007e+06	982446	993507	1.07276e+06	1.02085e+06	1.07508e+06	1.28159e+06	1.41133e+06	1.3464e+06	1.38845e+06	1.31171e+06	1.30055e+06	1.12011e+06	High	High	High	High	Not Found	High	High	High
FALSE	High	Master Protein	P62256	Ubiquitin-conjugating enzyme E2 H OS=Homo sapiens OX=9606 GN=UBE2H PE=1 SV=1	0	FALSE	14.454	26	4	5	4	183	20.6	4.67	15.4	4	metabolic process	cytoplasm;cytosol	catalytic activity;nucleotide binding;protein binding	Pf00179	7328	ENSG00000186591.11	UBE2H	7	Synthesis of active ubiquitin: roles of E1 and E2 enzymes; Antigen processing: Ubiquitination & Proteasome degradation	Ubiquitin mediated proteolysis		9	5.98351e+06	5.77141e+06	5.50857e+06	6.59612e+06	5.47512e+06	5.37006e+06	5.49876e+06	7.16268e+06	6.85185e+06	7.53392e+06	6.63025e+06	6.89398e+06	7.37693e+06	High	High	High	High	High	High	High	High
FALSE	High	Master Protein	Q86U90	YrdC domain-containing protein, mitochondrial OS=Homo sapiens OX=9606 GN=YRDC PE=1 SV=1	0	FALSE	40.285	44	10	11	10	279	29.3	8.57	39.99	10	metabolic process;regulation of biological process	cytoplasm;membrane;mitochondrion	catalytic activity;RNA binding	Pf01300	79693	ENSG00000196449.3	YRDC	1				0	1.82326e+07	1.81048e+07	1.69352e+07	2.08891e+07	1.61809e+07	1.75375e+07	1.02512e+07	1.26422e+07	1.15257e+07	1.29952e+07	1.08092e+07	1.24897e+07	1.35039e+07	High	High	High	High	Not Found	High	High	High
FALSE	High	Master Protein	Q92901	60S ribosomal protein L3-like OS=Homo sapiens OX=9606 GN=RPL3L PE=2 SV=3	0	FALSE	20.135	8	3	12	1	407	46.3	10.45	34.29	3	cell organization and biogenesis;metabolic process	membrane;ribosome	RNA binding;structural molecule activity	Pf00297	6123	ENSG00000140986.7	RPL3L	16	Peptide chain elongation; Eukaryotic Translation Termination; Viral mRNA Translation; L13a-mediated translational silencing of Ceruloplasmin expression; Nonsense Mediated Decay (NMD) independent of the Exon Junction Complex (EJC); Selenocysteine synthesis; Nonsense Mediated Decay (NMD) enhanced by the Exon Junction Complex (EJC); GTP hydrolysis and joining of the 60S ribosomal subunit; Major path…	Ribosome	Cytoplasmic Ribosomal Proteins	34	459918	455404	442954	512742	421906	418765	295303	370385	310077	387600	308051	359038	360113	High	High	High	High	Not Found	High	High	High
FALSE	High	Master Protein	Q8IVF2	Protein AHNAK2 OS=Homo sapiens OX=9606 GN=AHNAK2 PE=1 SV=2	0.002	FALSE	6.03	0	1	1	1	5795	616.2	5.36	4.45	1	cell organization and biogenesis	cytoplasm;cytosol;membrane;nucleus	protein binding		113146	ENSG00000185567.6	AHNAK2	14				0	30414.2	37217.7	34766.2	27174.1	30164.1	36867.2	16607.8	28063.1	25756.3	33474.9	21030.4	25691.4	103965	High	High	High	High	High	High	High	High
FALSE	High	Master Protein	Q7L5Y1	Mitochondrial enolase superfamily member 1 OS=Homo sapiens OX=9606 GN=ENOSF1 PE=1 SV=1	0.001	FALSE	7.011	9	3	5	3	443	49.8	6.48	6.25	3	metabolic process	mitochondrion	catalytic activity;metal ion binding	Pf01188, Pf02746, Pf13378	55556	ENSG00000132199.18	ENOSF1	18		Fructose and mannose metabolism		1	805790	770858	714685	1.00821e+06	748509	798155	625400	727507	722645	771386	725444	766474	717488	High	High	High	High	High	High	High	High
FALSE	High	Master Protein	Q96AY2	Crossover junction endonuclease EME1 OS=Homo sapiens OX=9606 GN=EME1 PE=1 SV=2	0.003	FALSE	5.504	4	1	1	1	570	63.2	7.05	3.43	1	metabolic process;regulation of biological process;response to stimulus	nucleus	catalytic activity;DNA binding;metal ion binding;protein binding		146956	ENSG00000154920.14	EME1	17	Fanconi Anemia Pathway; Resolution of D-loop Structures through Holliday Junction Intermediates	Homologous recombination; Fanconi anemia pathway		10	179426	207916	181274	206823	195738	182688	145682	214802	172852	203931	172852	196930	216495	High	High	High	High	Not Found	High	High	High
FALSE	High	Master Protein	P04637	Cellular tumor antigen p53 OS=Homo sapiens OX=9606 GN=TP53 PE=1 SV=4	0	FALSE	97.966	60	18	33	18	393	43.6	6.79	101.8	18	cell communication;cell death;cell differentiation;cell organization and biogenesis;cell proliferation;development;metabolic process;regulation of biological process;response to stimulus	cytoplasm;cytosol;endoplasmic reticulum;mitochondrion;nucleus;organelle lumen	catalytic activity;DNA binding;metal ion binding;nucleotide binding;protein binding;RNA binding	Pf00870, Pf07710, Pf08563	7157	ENSG00000141510.16	TP53	17	TP53 Regulates Transcription of Caspase Activators and Caspases; TP53 Regulates Transcription of Death Receptors and Ligands; TP53 Regulates Transcription of Genes Involved in G2 Cell Cycle Arrest; Ovarian tumor domain proteases; TP53 Regulates Transcription of Genes Involved in G1 Cell Cycle Arrest; TP53 regulates transcription of additional cell cycle genes whose exact role in the p53 pathway r…	Viral carcinogenesis; Hepatitis B; Central carbon metabolism in cancer; Pancreatic cancer; MicroRNAs in cancer; Chronic myeloid leukemia; Epstein-Barr virus infection; Neurotrophin signaling pathway; Huntington's disease; Non-small cell lung cancer; MAPK signaling pathway; Endometrial cancer; Breast cancer; Colorectal cancer; Pathways in cancer; Prostate cancer; Thyroid hormone signaling pathway;…	AMP-activated Protein Kinase (AMPK) Signaling; miRNA Regulation of DNA Damage Response; miRNAs involved in DNA damage response; Fluoropyrimidine Activity; TP53 Network; Folate Metabolism; Apoptosis Modulation and Signaling; Cell Cycle; Alzheimers Disease; Metastatic brain tumor; Signaling Pathways in Glioblastoma; Gastric cancer network 2; Oncostatin M Signaling Pathway; Spinal Cord Injury; Retin…	155	5.314e+07	4.5068e+07	4.55412e+07	6.79509e+07	4.53088e+07	4.91744e+07	1.32149e+07	1.56417e+07	1.57917e+07	1.81635e+07	1.55051e+07	1.62602e+07	2.34806e+07	High	High	High	High	High	High	High	High
FALSE	High	Master Protein	Q9H4A6	Golgi phosphoprotein 3 OS=Homo sapiens OX=9606 GN=GOLPH3 PE=1 SV=1	0	FALSE	59.17	51	12	21	10	298	33.8	6.44	62.38	12	cell organization and biogenesis;cell proliferation;cellular component movement;metabolic process;regulation of biological process;transport	cytosol;endosome;Golgi;membrane;mitochondrion	protein binding	Pf05719	64083	ENSG00000113384.13	GOLPH3	5		Transcriptional misregulation in cancer		1	7.40246e+06	6.64731e+06	6.21058e+06	1.04405e+07	6.6742e+06	8.01311e+06	5.29788e+06	7.0172e+06	6.29482e+06	7.23262e+06	5.89236e+06	6.55312e+06	6.11169e+06	High	High	High	High	High	High	High	High
FALSE	High	Master Protein	Q9NP92	39S ribosomal protein S30, mitochondrial OS=Homo sapiens OX=9606 GN=MRPS30 PE=1 SV=2	0	FALSE	84.824	32	9	38	9	439	50.3	7.97	125.6	9	cell death;cell organization and biogenesis;metabolic process	membrane;mitochondrion;ribosome	RNA binding;structural molecule activity	Pf07147	10884	ENSG00000112996.10	MRPS30	5	Mitochondrial translation initiation; Mitochondrial translation elongation; Mitochondrial translation termination			6	4.07367e+07	3.53909e+07	3.71635e+07	4.73178e+07	3.49979e+07	3.66308e+07	4.00104e+07	4.77401e+07	4.09072e+07	4.54169e+07	3.95358e+07	4.35588e+07	3.987e+07	High	High	High	High	High	High	High	High
FALSE	High	Master Protein	P17931	Galectin-3 OS=Homo sapiens OX=9606 GN=LGALS3 PE=1 SV=5	0	FALSE	65.498	42	10	21	10	250	26.1	8.56	73.45	10	cell differentiation;cellular component movement;defense response;metabolic process;regulation of biological process;response to stimulus;transport	cytoplasm;extracellular;membrane;nucleus;spliceosomal complex	protein binding;RNA binding	Pf00337	3958	ENSG00000131981.15	LGALS3	14	RUNX2 regulates genes involved in differentiation of myeloid cells; Advanced glycosylation endproduct receptor signaling; Neutrophil degranulation; RUNX1 regulates transcription of genes involved in differentiation of myeloid cells		AGE/RAGE pathway; Spinal Cord Injury	13	2.68904e+07	2.60031e+07	2.31217e+07	3.20165e+07	2.32012e+07	2.36423e+07	6.94158e+07	8.13281e+07	8.01959e+07	8.24566e+07	7.33407e+07	7.82394e+07	1.46558e+08	High	High	High	High	High	High	High	High
FALSE	High	Master Protein	Q8WVD5	RING finger protein 141 OS=Homo sapiens OX=9606 GN=RNF141 PE=1 SV=1	0	FALSE	10.966	14	3	3	3	230	25.5	5.2	10.28	3	metabolic process;regulation of biological process	membrane	catalytic activity;DNA binding;metal ion binding;protein binding	Pf00097, Pf12678, Pf13445, Pf13639, Pf13920, Pf13923, Pf14447, Pf14634, Pf15227	50862	ENSG00000110315.6	RNF141	11				0	1.23921e+06	1.17214e+06	1.15527e+06	1.68315e+06	1.14974e+06	1.13291e+06	520803	651322	630285	716626	633488	671041	1.02587e+06	High	High	High	High	Not Found	High	High	High
FALSE	High	Master Protein	Q8NCM8	Cytoplasmic dynein 2 heavy chain 1 OS=Homo sapiens OX=9606 GN=DYNC2H1 PE=1 SV=4	0	FALSE	103.449	9	28	31	28	4307	492.3	6.54	88.81	28	cell differentiation;cell organization and biogenesis;cellular component movement;development;metabolic process;regulation of biological process;transport	cytoplasm;cytoskeleton;Golgi;membrane	catalytic activity;motor activity;nucleotide binding;protein binding	Pf00769, Pf03028, Pf07728, Pf08385, Pf08393, Pf12774, Pf12775, Pf12777, Pf12780, Pf12781, Pf13401	79659	ENSG00000187240.13	DYNC2H1	11	Hedgehog 'off' state; Intraflagellar transport	Phagosome; Salmonella infection; Vasopressin-regulated water reabsorption		9	9.45543e+06	8.78915e+06	8.68129e+06	1.02738e+07	8.19757e+06	8.54534e+06	3.0584e+06	3.70539e+06	3.58137e+06	3.94245e+06	3.3853e+06	3.6839e+06	5.07208e+06	High	High	High	High	High	High	High	High
FALSE	High	Master Protein	Q9ULH7	Myocardin-related transcription factor B OS=Homo sapiens OX=9606 GN=MRTFB PE=1 SV=3	0	FALSE	19.708	9	4	4	4	1088	118.1	6.28	13.16	4	cell differentiation;development;metabolic process;regulation of biological process	nucleus	protein binding	Pf02037, Pf02755	57496		MKL2	16				0	1.93975e+06	1.8588e+06	1.88132e+06	2.06376e+06	1.87763e+06	1.87793e+06	1.29523e+06	1.32689e+06	1.2556e+06	1.4569e+06	1.28103e+06	1.23629e+06	1.64328e+06	High	High	High	High	Not Found	High	High	High
FALSE	High	Master Protein	Q08431	Lactadherin OS=Homo sapiens OX=9606 GN=MFGE8 PE=1 SV=3	0	FALSE	21.373	14	5	6	5	387	43.1	8.15	20.99	5												0	1.91884e+06	1.71059e+06	1.62933e+06	2.58676e+06	1.75376e+06	1.87305e+06	1.18731e+06	1.31337e+06	1.17782e+06	1.23081e+06	1.07846e+06	1.18144e+06	2.8438e+06	High	High	High	High	Not Found	High	High	High
FALSE	High	Master Protein	Q8TBZ6	tRNA methyltransferase 10 homolog A OS=Homo sapiens OX=9606 GN=TRMT10A PE=1 SV=1	0	FALSE	29.822	17	5	9	5	339	39.7	7.65	33.1	5	metabolic process	cytoskeleton;cytosol;nucleus	catalytic activity;RNA binding	Pf01746	93587	ENSG00000145331.13	TRMT10A	4	tRNA modification in the nucleus and cytosol			3	7.58494e+06	6.89723e+06	6.44471e+06	1.04899e+07	6.52845e+06	8.06863e+06	4.50917e+06	5.54291e+06	5.18537e+06	5.60968e+06	4.67431e+06	5.0406e+06	4.48566e+06	High	High	High	High	High	High	High	High
FALSE	High	Master Protein	Q96EE4	Coiled-coil domain-containing protein 126 OS=Homo sapiens OX=9606 GN=CCDC126 PE=2 SV=2	0.009	FALSE	3.592	9	1	1	1	140	15.7	9.88	2.94	1	metabolic process	extracellular;Golgi;membrane	catalytic activity	Pf13234, Pf15027	90693	ENSG00000169193.11	CCDC126	7				0	12584.7	14008.8	8969.34	12337.9	12180.8	9575.38	12112.6	13272.2	11211.7	13090.4	13491.7	15400.3	10069.4	High	High	High	High	Not Found	High	High	High
FALSE	High	Master Protein	Q99470	Stromal cell-derived factor 2 OS=Homo sapiens OX=9606 GN=SDF2 PE=1 SV=2	0	FALSE	43.013	44	6	11	6	211	23	7.33	50.29	6	metabolic process;response to stimulus	extracellular;membrane	catalytic activity	Pf02815	6388	ENSG00000132581.9	SDF2	17				0	1.10403e+07	9.29554e+06	9.97662e+06	1.26402e+07	9.69791e+06	1.0484e+07	2.13553e+07	2.52138e+07	2.21011e+07	2.28804e+07	2.12778e+07	2.27775e+07	1.77359e+07	High	High	High	High	High	High	High	High
FALSE	High	Master Protein	P38117	Electron transfer flavoprotein subunit beta OS=Homo sapiens OX=9606 GN=ETFB PE=1 SV=3	0	FALSE	218.407	79	20	91	20	255	27.8	8.1	336.97	20	metabolic process;transport	cytosol;mitochondrion;organelle lumen	protein binding	Pf01012	2109	ENSG00000105379.9	ETFB	19	Protein methylation; Respiratory electron transport			7	1.42031e+08	1.27323e+08	1.30558e+08	1.57032e+08	1.24281e+08	1.31201e+08	2.48834e+08	2.81035e+08	2.47773e+08	2.53553e+08	2.35729e+08	2.53008e+08	1.98618e+08	High	High	High	High	High	High	High	High
FALSE	High	Master Protein	P12931	Proto-oncogene tyrosine-protein kinase Src OS=Homo sapiens OX=9606 GN=SRC PE=1 SV=3	0	FALSE	57.785	24	9	16	5	536	59.8	7.42	52.67	9	cell communication;cell organization and biogenesis;cell proliferation;cellular component movement;defense response;metabolic process;regulation of biological process;response to stimulus;transport	cytoplasm;cytoskeleton;cytosol;endosome;membrane;mitochondrion;nucleus;vacuole	catalytic activity;nucleotide binding;protein binding	Pf00017, Pf00018, Pf00069, Pf07653, Pf07714, Pf14604	6714	ENSG00000197122.11	SRC	20	MET activates PTK2 signaling; Signal regulatory protein family interactions; CTLA4 inhibitory signaling; NCAM signaling for neurite out-growth; RUNX2 regulates osteoblast differentiation; FCGR activation; DCC mediated attractive signaling; Netrin mediated repulsion signals; Signaling by BRAF and RAF fusions; GRB2:SOS provides linkage to MAPK signaling for Integrins ; Signaling by RAS mutants; Sig…	Viral carcinogenesis; Endocytosis; Tight junction; Hepatitis B; Prolactin signaling pathway; VEGF signaling pathway; Rap1 signaling pathway; Oxytocin signaling pathway; ErbB signaling pathway; Thyroid hormone signaling pathway; Gap junction; Tuberculosis; EGFR tyrosine kinase inhibitor resistance; Focal adhesion; Proteoglycans in cancer; Adherens junction; Regulation of actin cytoskeleton; Bacter…	Androgen receptor signaling pathway; Angiogenesis; Integrin-mediated Cell Adhesion; RANKL/RANK (Receptor activator of NFKB (ligand)) Signaling Pathway; Human Thyroid Stimulating Hormone (TSH) signaling pathway; Leptin signaling pathway; Follicle Stimulating Hormone (FSH) signaling pathway; Prolactin Signaling Pathway; Regulation of Microtubule Cytoskeleton; Signaling Pathways in Glioblastoma; AGE…	175	5.78585e+06	5.53663e+06	5.63699e+06	5.54932e+06	5.33621e+06	5.64772e+06	5.58176e+06	5.91537e+06	5.93978e+06	6.25396e+06	5.40325e+06	6.19171e+06	7.52447e+06	High	High	High	High	High	High	High	High
FALSE	High	Master Protein	Q5VWJ9	Sorting nexin-30 OS=Homo sapiens OX=9606 GN=SNX30 PE=1 SV=1	0	FALSE	11.363	9	3	3	3	437	49.6	5.35	12.19	3	cell organization and biogenesis;transport	cytoplasm;endosome	protein binding	Pf00787, Pf03114	401548	ENSG00000148158.16	SNX30	9				0	2.95595e+06	2.65919e+06	2.67085e+06	3.81921e+06	2.6663e+06	2.7749e+06	1.9897e+06	2.81144e+06	2.30588e+06	2.73958e+06	2.46405e+06	2.58648e+06	2.1812e+06	High	High	High	High	Not Found	High	High	High
FALSE	High	Master Protein	Q9P219	Protein Daple OS=Homo sapiens OX=9606 GN=CCDC88C PE=1 SV=3	0	FALSE	22.31	5	8	8	8	2028	228.1	6.23	17.65	8	cell organization and biogenesis;metabolic process;regulation of biological process;response to stimulus;transport	cytoplasm;cytoskeleton	catalytic activity;motor activity;protein binding	Pf01576, Pf02463, Pf03962, Pf04111, Pf04156, Pf05483, Pf05557, Pf05622, Pf06160, Pf09726, Pf09728, Pf12128, Pf13514, Pf14915	440193	ENSG00000015133.18	CCDC88C	14	Negative regulation of TCF-dependent signaling by DVL-interacting proteins		Ectoderm Differentiation	5	1.58993e+06	1.36474e+06	1.37482e+06	1.82453e+06	1.36732e+06	1.50784e+06	1.36621e+06	1.7198e+06	1.42733e+06	1.67531e+06	1.45207e+06	1.57968e+06	1.45375e+06	High	High	High	High	High	High	High	High
FALSE	High	Master Protein	Q9P2Y5	UV radiation resistance-associated gene protein OS=Homo sapiens OX=9606 GN=UVRAG PE=1 SV=1	0.004	FALSE	5.051	3	3	3	3	699	78.1	8.29	6.33	3	cell organization and biogenesis;metabolic process;regulation of biological process;response to stimulus;transport	chromosome;cytoplasm;endoplasmic reticulum;endosome;vacuole	protein binding	Pf10186	7405	ENSG00000198382.8	UVRAG	11	Macroautophagy		Nanoparticle triggered autophagic cell death; Senescence and Autophagy in Cancer	4	2.27686e+06	2.01799e+06	2.10136e+06	2.5211e+06	2.05546e+06	2.37341e+06	1.37525e+06	1.43673e+06	1.46585e+06	1.75537e+06	1.44212e+06	1.55633e+06	1.92455e+06	High	High	High	High	Not Found	High	High	High
FALSE	High	Master Protein	P48651	Phosphatidylserine synthase 1 OS=Homo sapiens OX=9606 GN=PTDSS1 PE=1 SV=1	0	FALSE	28.588	12	5	14	5	473	55.5	8.43	36.61	5	metabolic process	endoplasmic reticulum;membrane	catalytic activity	Pf03034	9791	ENSG00000156471.12	PTDSS1	8	Synthesis of PS	Glycerophospholipid metabolism; Metabolic pathways	Kennedy pathway	8	9.09677e+06	7.66195e+06	7.40628e+06	1.1259e+07	7.68066e+06	7.94152e+06	1.20231e+07	1.41657e+07	1.22342e+07	1.16214e+07	1.09799e+07	1.17582e+07	9.63068e+06	High	High	High	High	Not Found	High	High	High
FALSE	High	Master Protein	P0CAP2	DNA-directed RNA polymerase II subunit GRINL1A OS=Homo sapiens OX=9606 GN=POLR2M PE=1 SV=1	0	FALSE	14.27	14	3	3	3	368	41.7	6.39	10.4	3	metabolic process	nucleus	catalytic activity	Pf15328	81488	ENSG00000255529.7	POLR2M	15				0	501668	482784	493853	665559	457429	491330	300168	373669	365594	427128	335806	377015	457327	High	High	High	High	Not Found	High	High	High
FALSE	High	Master Protein	Q9Y2D9	Zinc finger protein 652 OS=Homo sapiens OX=9606 GN=ZNF652 PE=1 SV=3	0.002	FALSE	6.218	4	3	3	3	606	69.7	8.65	7.77	3	metabolic process;regulation of biological process	nucleus	DNA binding;metal ion binding;protein binding	Pf00096, Pf13465	22834	ENSG00000198740.8	ZNF652	17				0	577533	518088	565746	553143	575649	549013	626286	613473	658237	632322	603063	707666	800157	High	High	High	High	High	High	High	High
FALSE	High	Master Protein	Q93063	Exostosin-2 OS=Homo sapiens OX=9606 GN=EXT2 PE=1 SV=1	0	FALSE	42.175	17	8	11	8	718	82.2	6.55	33.52	8	cell differentiation;metabolic process;regulation of biological process;response to stimulus	endoplasmic reticulum;Golgi;membrane	catalytic activity;metal ion binding;protein binding	Pf03016, Pf09258	2132	ENSG00000151348.13	EXT2	11	HS-GAG biosynthesis; Defective EXT2 causes exostoses 2	Glycosaminoglycan biosynthesis - heparan sulfate / heparin; Metabolic pathways	Mesodermal Commitment Pathway	12	5.4183e+06	4.92501e+06	5.13686e+06	5.64581e+06	4.81544e+06	5.42145e+06	3.72516e+06	4.35428e+06	4.19207e+06	4.48035e+06	3.99799e+06	4.16782e+06	4.51027e+06	High	High	High	High	High	High	High	High
FALSE	High	Master Protein	Q96HE7	ERO1-like protein alpha OS=Homo sapiens OX=9606 GN=ERO1A PE=1 SV=2	0	FALSE	179.85	60	21	61	20	468	54.4	5.68	229.51	21	cell death;cell differentiation;cell organization and biogenesis;cellular homeostasis;metabolic process;regulation of biological process;response to stimulus;transport	endoplasmic reticulum;membrane;organelle lumen	catalytic activity;protein binding	Pf04137	30001	ENSG00000197930.12	ERO1L; ERO1A	14	Insulin processing; Detoxification of Reactive Oxygen Species	Protein processing in endoplasmic reticulum; Vibrio cholerae infection		8	6.08255e+07	5.28293e+07	5.4874e+07	6.45252e+07	5.34439e+07	5.43012e+07	6.1705e+07	6.77347e+07	6.55293e+07	6.3364e+07	5.85422e+07	6.22353e+07	6.94671e+07	High	High	High	High	High	High	High	High
FALSE	High	Master Protein	Q96PQ7	Kelch-like protein 5 OS=Homo sapiens OX=9606 GN=KLHL5 PE=1 SV=3	0.005	FALSE	4.385	4	2	2	2	755	84.4	6.64	2.45	2	metabolic process	cytoplasm;cytoskeleton;cytosol	catalytic activity;protein binding	Pf00651, Pf01344, Pf07646, Pf07707, Pf13415, Pf13418, Pf13964	51088	ENSG00000109790.16	KLHL5	4	Antigen processing: Ubiquitination & Proteasome degradation; Neddylation			7	77763.5	104035	98288.4	96227.7	87241.8	120264	71455.3	97731.2	92086.1	88155.7	90896.3	93416	120394	High	High	High	High	Not Found	High	High	High
FALSE	High	Master Protein	Q96L92	Sorting nexin-27 OS=Homo sapiens OX=9606 GN=SNX27 PE=1 SV=2	0	FALSE	112.481	41	14	36	14	541	61.2	6.49	118.2	14	regulation of biological process;response to stimulus;transport	cytoplasm;cytosol;endosome;membrane	protein binding	Pf00595, Pf00787, Pf00788	81609	ENSG00000143376.12	SNX27	1				0	3.94255e+07	3.6248e+07	3.5181e+07	4.60249e+07	3.36014e+07	3.47773e+07	2.00856e+07	2.61017e+07	2.39481e+07	2.60645e+07	2.21964e+07	2.47617e+07	3.18421e+07	High	High	High	High	High	High	High	High
FALSE	High	Master Protein	A6NGB9	WAS/WASL-interacting protein family member 3 OS=Homo sapiens OX=9606 GN=WIPF3 PE=1 SV=4	0.001	FALSE	6.717	9	2	2	2	483	49.4	10.15	4.95	2	cell differentiation;development;regulation of biological process;response to stimulus	cytoplasm;cytosol	protein binding	Pf02205	644150	ENSG00000122574.10	WIPF3	7	Regulation of actin dynamics for phagocytic cup formation; RHO GTPases Activate WASPs and WAVEs	Endocytosis		9	59843.2	64141.5	60761.3	56023.3	45788.8	48075.5	45298.8	69744.8	69799.6	86744.5	63064.5	71278.7	53116.4	High	High	High	High	High	High	High	High
FALSE	High	Master Protein	P04080	Cystatin-B OS=Homo sapiens OX=9606 GN=CSTB PE=1 SV=2	0	FALSE	56.261	46	3	19	3	98	11.1	7.56	88.85	3	regulation of biological process;response to stimulus;transport	cytoplasm;cytosol;extracellular;nucleus;organelle lumen	enzyme regulator activity;protein binding;RNA binding	Pf00031	1476	ENSG00000160213.6	CSTB	21	Neutrophil degranulation			3	9.42123e+07	8.94684e+07	8.93879e+07	9.93932e+07	8.25095e+07	8.56879e+07	2.98315e+07	3.81469e+07	3.91697e+07	4.37229e+07	3.7106e+07	4.09923e+07	7.18177e+07	High	High	High	High	High	High	High	High
FALSE	High	Master Protein	Q6ZSZ5	Rho guanine nucleotide exchange factor 18 OS=Homo sapiens OX=9606 GN=ARHGEF18 PE=1 SV=4	0	FALSE	39.632	9	9	13	9	1361	151.5	6.33	43.37	9												0	6.01629e+06	5.62294e+06	5.19689e+06	6.54824e+06	5.29406e+06	5.42211e+06	4.38118e+06	5.14558e+06	4.72462e+06	5.01644e+06	4.27868e+06	5.00876e+06	5.72285e+06	High	High	High	High	High	High	High	High
FALSE	High	Master Protein	Q9UGT4	Sushi domain-containing protein 2 OS=Homo sapiens OX=9606 GN=SUSD2 PE=1 SV=1	0.001	FALSE	8.287	4	2	2	2	822	90.2	6.28	3.44	2	regulation of biological process;response to stimulus;transport	membrane	protein binding;receptor activity	Pf00084, Pf00094, Pf01033, Pf03782	56241	ENSG00000099994.10	SUSD2	22				0	460470	434630	417999	431292	417652	425741	128793	144266	163281	221766	160326	208456	523925	High	High	High	High	Not Found	High	High	High
FALSE	High	Master Protein	O00213	Amyloid-beta A4 precursor protein-binding family B member 1 OS=Homo sapiens OX=9606 GN=APBB1 PE=1 SV=2	0	FALSE	14.662	7	4	4	4	710	77.2	5.06	9.56	4	cell death;cell organization and biogenesis;metabolic process;regulation of biological process;response to stimulus	cytoplasm;membrane;nucleus	protein binding	Pf00397, Pf00640	322	ENSG00000166313.18	APBB1	11	Recruitment and ATM-mediated phosphorylation of repair and signaling proteins at DNA double strand breaks	Alzheimer's disease	Alzheimers Disease	6	1.71497e+06	1.6732e+06	1.59748e+06	1.91202e+06	1.5779e+06	1.50336e+06	764964	987011	919497	1.04623e+06	912109	985169	1.08046e+06	High	High	High	High	High	High	High	High
FALSE	High	Master Protein	O95817	BAG family molecular chaperone regulator 3 OS=Homo sapiens OX=9606 GN=BAG3 PE=1 SV=3	0	FALSE	104.415	36	14	29	14	575	61.6	6.95	91.57	14	cell death;metabolic process;regulation of biological process;response to stimulus	cytoplasm;cytosol;membrane;nucleus	enzyme regulator activity;nucleotide binding;protein binding	Pf00397, Pf02179	9531	ENSG00000151929.9	BAG3	10	Regulation of HSF1-mediated heat shock response			4	1.01253e+07	9.80397e+06	8.81818e+06	1.20238e+07	9.0681e+06	9.93112e+06	4.34191e+06	5.72924e+06	5.21906e+06	6.43619e+06	5.11715e+06	5.61886e+06	6.7682e+06	High	High	High	High	High	High	High	High
FALSE	High	Master Protein	P46459	Vesicle-fusing ATPase OS=Homo sapiens OX=9606 GN=NSF PE=1 SV=3	0	FALSE	307.176	58	44	105	43	744	82.5	6.95	362.28	44	cell organization and biogenesis;metabolic process;regulation of biological process;response to stimulus;transport	cytoplasm;cytosol;membrane	catalytic activity;metal ion binding;nucleotide binding;protein binding;RNA binding	Pf00004, Pf00910, Pf01078, Pf02359, Pf02933, Pf05272, Pf05496, Pf06068, Pf07724, Pf07728, Pf13173, Pf13191, Pf13207, Pf13401	4905	ENSG00000073969.18; ENSG00000278174.3; ENSG00000276262.2	NSF	17; CHR_HSCHR17_1_CTG5; CHR_HSCHR17_2_CTG5	COPI-dependent Golgi-to-ER retrograde traffic; Intra-Golgi traffic; COPII (Coat Protein 2) Mediated Vesicle Transport; COPI-mediated anterograde transport; Retrograde transport at the Trans-Golgi-Network; Trafficking of GluR2-containing AMPA receptors	Vasopressin-regulated water reabsorption; GABAergic synapse; Synaptic vesicle cycle	Synaptic Vesicle Pathway; Brain-Derived Neurotrophic Factor (BDNF) signaling pathway	25	1.58868e+08	1.47187e+08	1.40153e+08	1.72383e+08	1.38111e+08	1.43936e+08	1.19293e+08	1.47016e+08	1.34005e+08	1.47283e+08	1.28073e+08	1.39887e+08	1.35611e+08	High	High	High	High	High	High	High	High
FALSE	High	Master Protein	P42858	Huntingtin OS=Homo sapiens OX=9606 GN=HTT PE=1 SV=2	0	FALSE	214.853	19	44	60	44	3142	347.4	6.2	199.85	44	cell death;cell organization and biogenesis;cellular component movement;regulation of biological process;response to stimulus;transport	cytoplasm;cytosol;endoplasmic reticulum;endosome;Golgi;membrane;nucleus;vacuole	protein binding;transporter activity	Pf12372	3064	ENSG00000197386.10	HTT	4		Huntington's disease	Mesodermal Commitment Pathway	2	2.76813e+07	2.65901e+07	2.55975e+07	3.28066e+07	2.4782e+07	2.57066e+07	2.42897e+07	3.18826e+07	2.96002e+07	3.27743e+07	2.78573e+07	2.9591e+07	2.41535e+07	High	High	High	High	High	High	High	High
FALSE	High	Master Protein	Q9UKK9	ADP-sugar pyrophosphatase OS=Homo sapiens OX=9606 GN=NUDT5 PE=1 SV=1	0	FALSE	102.785	52	9	36	9	219	24.3	4.94	142.76	9	cell organization and biogenesis;metabolic process	cytosol;nucleus	catalytic activity;metal ion binding;protein binding;RNA binding	Pf00293	11164	ENSG00000165609.12	NUDT5	10	Phosphate bond hydrolysis by NUDT proteins	Purine metabolism		6	5.6474e+07	5.58756e+07	5.01898e+07	6.68655e+07	4.93992e+07	5.14095e+07	1.90885e+07	2.55996e+07	2.46658e+07	2.7628e+07	2.25404e+07	2.54499e+07	3.65766e+07	High	High	High	High	High	High	High	High
FALSE	High	Master Protein	Q96T52	Mitochondrial inner membrane protease subunit 2 OS=Homo sapiens OX=9606 GN=IMMP2L PE=2 SV=1	0.004	FALSE	4.601	9	1	2	1	175	19.7	9.36	3.33	1	cell organization and biogenesis;metabolic process;response to stimulus	membrane;mitochondrion	catalytic activity	Pf00717, Pf10502	83943	ENSG00000184903.9	IMMP2L	7		Protein export		1	68154.7	66595.1	73206.6	78821.8	71028.4	74067.3	66634.5	80211.3	88707.3	71131.3	71097	71160.8	40850.2	High	High	High	High	High	High	High	High
FALSE	High	Master Protein	Q96P48	Arf-GAP with Rho-GAP domain, ANK repeat and PH domain-containing protein 1 OS=Homo sapiens OX=9606 GN=ARAP1 PE=1 SV=3	0	FALSE	52.574	12	13	15	13	1450	162.1	6.23	56.53	13	cell organization and biogenesis;regulation of biological process;response to stimulus	cytoplasm;cytosol;Golgi;membrane	enzyme regulator activity;metal ion binding;protein binding	Pf00169, Pf00536, Pf00620, Pf00788, Pf01412, Pf07647	116985	ENSG00000186635.14	ARAP1	11	PTK6 Regulates RTKs and Their Effectors AKT1 and DOK1; Rho GTPase cycle	Endocytosis		7	7.3814e+06	7.19994e+06	6.92285e+06	8.38601e+06	6.64964e+06	6.75729e+06	4.86462e+06	6.08592e+06	5.83083e+06	6.52212e+06	5.53828e+06	5.90989e+06	8.5082e+06	High	High	High	High	High	High	High	High
FALSE	High	Master Protein	O60683	Peroxisome biogenesis factor 10 OS=Homo sapiens OX=9606 GN=PEX10 PE=1 SV=1	0	FALSE	8.739	11	2	2	2	326	37	9.99	6.83	2	cell organization and biogenesis;metabolic process;transport	membrane	catalytic activity;metal ion binding;protein binding	Pf00097, Pf04757, Pf12678, Pf12861, Pf13445, Pf13639, Pf13920, Pf13923, Pf14634, Pf15227	5192	ENSG00000157911.9	PEX10	1	E3 ubiquitin ligases ubiquitinate target proteins	Peroxisome		5	1.89693e+06	1.57595e+06	1.60729e+06	1.82065e+06	1.65268e+06	1.75609e+06	1.61178e+06	1.67004e+06	1.71617e+06	1.76113e+06	1.52584e+06	1.70556e+06	1.35795e+06	High	High	High	High	Not Found	High	High	High
FALSE	High	Master Protein	P16402	Histone H1.3 OS=Homo sapiens OX=9606 GN=H1-3 PE=1 SV=2	0	FALSE	195.548	46	18	126	5	221	22.3	11.02	439.22	18	cell organization and biogenesis;metabolic process;regulation of biological process	chromosome;nucleus	DNA binding;RNA binding	Pf00538	3007	ENSG00000124575.6	HIST1H1D	6	Formation of Senescence-Associated Heterochromatin Foci (SAHF); Activation of DNA fragmentation factor			10	4.03158e+07	2.94702e+07	2.62665e+07	5.70292e+07	3.33178e+07	3.50998e+07	1.44578e+07	1.84673e+07	1.57901e+07	1.85169e+07	1.64925e+07	1.53824e+07	2.1644e+07	High	High	High	High	Not Found	High	High	High
FALSE	High	Master Protein	Q9GZY8	Mitochondrial fission factor OS=Homo sapiens OX=9606 GN=MFF PE=1 SV=1	0	FALSE	82.453	55	11	22	11	342	38.4	8.95	93.61	11	cell organization and biogenesis;regulation of biological process;transport	membrane;mitochondrion	protein binding	Pf05644	56947	ENSG00000168958.19	MFF	2				0	2.20864e+07	1.90903e+07	1.98642e+07	2.45805e+07	1.86809e+07	2.15296e+07	2.3738e+07	2.70165e+07	2.49926e+07	2.647e+07	2.39233e+07	2.43686e+07	2.84416e+07	High	High	High	High	High	High	High	High
FALSE	High	Master Protein	Q99447	Ethanolamine-phosphate cytidylyltransferase OS=Homo sapiens OX=9606 GN=PCYT2 PE=1 SV=1	0	FALSE	102.47	51	19	33	19	389	43.8	6.92	116.2	19	metabolic process	membrane	catalytic activity	Pf01467	5833	ENSG00000185813.10	PCYT2	17	Synthesis of PE	Glycerophospholipid metabolism; Metabolic pathways	Kennedy pathway; One carbon metabolism and related pathways	9	1.68231e+07	1.59207e+07	1.52132e+07	1.99191e+07	1.43446e+07	1.51071e+07	2.33658e+07	3.21306e+07	2.86107e+07	3.10218e+07	2.72533e+07	2.8811e+07	2.3449e+07	High	High	High	High	High	High	High	High
FALSE	High	Master Protein	P27487	Dipeptidyl peptidase 4 OS=Homo sapiens OX=9606 GN=DPP4 PE=1 SV=2	0	FALSE	50.36	16	14	20	14	766	88.2	6.04	55.21	14	cellular component movement;defense response;metabolic process;regulation of biological process;response to stimulus	cell surface;extracellular;membrane	catalytic activity;protein binding;receptor activity	Pf00326, Pf00930, Pf01738, Pf12695, Pf12697	1803	ENSG00000197635.9	DPP4	2	Synthesis, secretion, and inactivation of Glucagon-like Peptide-1 (GLP-1); Synthesis, secretion, and inactivation of Glucose-dependent Insulinotropic Polypeptide (GIP)	Protein digestion and absorption		6	1.08113e+07	9.78237e+06	1.03117e+07	1.16867e+07	9.64035e+06	9.30598e+06	3.04511e+07	3.32737e+07	3.11048e+07	3.1504e+07	2.90772e+07	3.02876e+07	6.57291e+07	High	High	High	High	High	High	High	High
FALSE	High	Master Protein	P20226	TATA-box-binding protein OS=Homo sapiens OX=9606 GN=TBP PE=1 SV=2	0	FALSE	24.701	17	4	5	4	339	37.7	9.79	22.52	4	cell organization and biogenesis;metabolic process;regulation of biological process	cytoplasm;nucleus	DNA binding;protein binding	Pf00352	6908	ENSG00000112592.13	TBP	6	SIRT1 negatively regulates rRNA expression; RNA polymerase II transcribes snRNA genes; RNA Polymerase I Chain Elongation; RNA Polymerase II Transcription Pre-Initiation And Promoter Opening; NoRC negatively regulates rRNA expression; RNA Polymerase III Transcription Initiation From Type 3 Promoter; RNA Polymerase I Promoter Escape; RNA Polymerase II Promoter Escape; RNA Polymerase III Abortive An…	Viral carcinogenesis; Basal transcription factors; Epstein-Barr virus infection; Huntington's disease; HTLV-I infection; Herpes simplex infection	Eukaryotic Transcription Initiation	45	2.43205e+06	2.50058e+06	2.25371e+06	3.36958e+06	2.24986e+06	2.22254e+06	1.97211e+06	2.78193e+06	2.28277e+06	2.5859e+06	2.11333e+06	2.39457e+06	2.17398e+06	High	High	High	High	Not Found	High	High	High
FALSE	High	Master Protein	O95159	Zinc finger protein-like 1 OS=Homo sapiens OX=9606 GN=ZFPL1 PE=1 SV=2	0	FALSE	45.88	36	8	12	8	310	34.1	8.07	48.81	8	regulation of biological process;transport	Golgi;membrane;nucleus	DNA binding;metal ion binding		7542	ENSG00000162300.11	ZFPL1	11				0	9.55505e+06	8.70018e+06	8.64499e+06	9.99908e+06	8.58794e+06	8.45073e+06	8.272e+06	9.47746e+06	8.90589e+06	9.06847e+06	8.12536e+06	9.00382e+06	9.13748e+06	High	High	High	High	Not Found	High	High	High
FALSE	High	Master Protein	Q9H910	Jupiter microtubule associated homolog 2 OS=Homo sapiens OX=9606 GN=JPT2 PE=1 SV=1	0	FALSE	106.918	71	10	39	10	190	20.1	9.26	147.39	10		cytoplasm;cytosol;membrane;nucleus			90861	ENSG00000206053.12	HN1L; JPT2	16				0	7.0307e+07	6.96949e+07	5.96212e+07	8.10259e+07	5.96931e+07	6.32915e+07	2.65151e+07	3.42923e+07	3.15487e+07	3.90039e+07	3.09264e+07	3.34698e+07	4.53748e+07	High	High	High	High	High	High	High	High
FALSE	High	Master Protein	P22681	E3 ubiquitin-protein ligase CBL OS=Homo sapiens OX=9606 GN=CBL PE=1 SV=2	0	FALSE	62.074	20	11	17	9	906	99.6	6.54	58.58	11	cell death;cell organization and biogenesis;metabolic process;regulation of biological process;response to stimulus;transport	cytoplasm;cytosol;membrane;nucleus;vacuole	catalytic activity;metal ion binding;protein binding;signal transducer activity	Pf00097, Pf00627, Pf02262, Pf02761, Pf02762, Pf13639, Pf13920, Pf13923, Pf14447, Pf14634, Pf15227	867	ENSG00000110395.6	CBL	11	Spry regulation of FGF signaling; Cargo recognition for clathrin-mediated endocytosis; TGF-beta receptor signaling activates SMADs; Constitutive Signaling by EGFRvIII; PTK6 Regulates RTKs and Their Effectors AKT1 and DOK1; EGFR downregulation; Negative regulation of MET activity; Constitutive Signaling by Ligand-Responsive EGFR Cancer Variants; Regulation of signaling by CBL; Regulation of KIT si…	Endocytosis; T cell receptor signaling pathway; Insulin signaling pathway; Ubiquitin mediated proteolysis; Chronic myeloid leukemia; ErbB signaling pathway; Pathways in cancer; Proteoglycans in cancer; Bacterial invasion of epithelial cells	RANKL/RANK (Receptor activator of NFKB (ligand)) Signaling Pathway; Prolactin Signaling Pathway; Signaling Pathways in Glioblastoma; B Cell Receptor Signaling Pathway; IL-3 Signaling Pathway; Kit receptor signaling pathway; Association Between Physico-Chemical Features and Toxicity Associated Pathways; T-Cell antigen Receptor (TCR) pathway during Staphylococcus aureus infection; VEGFA-VEGFR2 Sign…	72	7.97015e+06	7.53736e+06	7.14832e+06	9.88583e+06	7.35005e+06	7.53008e+06	4.01382e+06	5.30237e+06	4.51117e+06	5.3061e+06	4.42791e+06	4.83472e+06	7.02526e+06	High	High	High	High	High	High	High	High
FALSE	High	Master Protein	O75529	TAF5-like RNA polymerase II p300/CBP-associated factor-associated factor 65 kDa subunit 5L OS=Homo sapiens OX=9606 GN=TAF5L PE=1 SV=1	0	FALSE	16.428	9	3	3	3	589	66.1	5.88	13.05	3	cell organization and biogenesis;metabolic process;regulation of biological process	nucleus	catalytic activity;protein binding	Pf00400, Pf04494, Pf15492	27097	ENSG00000135801.9	TAF5L	1	HATs acetylate histones	Basal transcription factors; Herpes simplex infection		5	1.6671e+06	1.5603e+06	1.57417e+06	1.90945e+06	1.47538e+06	1.58095e+06	985086	1.2388e+06	1.11821e+06	1.27448e+06	1.09104e+06	1.28562e+06	1.16349e+06	High	High	High	High	Not Found	High	High	High
FALSE	High	Master Protein	Q9UHB4	NADPH-dependent diflavin oxidoreductase 1 OS=Homo sapiens OX=9606 GN=NDOR1 PE=1 SV=1	0	FALSE	27.753	20	6	6	6	597	66.7	6.35	22.58	6	cell death;metabolic process;response to stimulus	cytoplasm;cytoskeleton;cytosol;nucleus	catalytic activity;nucleotide binding;protein binding	Pf00175, Pf00258, Pf00667	27158	ENSG00000188566.13	NDOR1	9	Cytosolic iron-sulfur cluster assembly			2	1.66803e+06	1.63898e+06	1.49796e+06	1.8638e+06	1.4549e+06	1.58955e+06	990854	1.32653e+06	1.20028e+06	1.38087e+06	1.14142e+06	1.2513e+06	1.33516e+06	High	High	High	High	High	High	High	High
FALSE	High	Master Protein	P19793	Retinoic acid receptor RXR-alpha OS=Homo sapiens OX=9606 GN=RXRA PE=1 SV=1	0	FALSE	63.024	32	12	15	5	462	50.8	7.8	58.89	12	cell differentiation;cell organization and biogenesis;cell proliferation;metabolic process;regulation of biological process;response to stimulus;transport	nucleus	DNA binding;metal ion binding;protein binding;receptor activity;signal transducer activity	Pf00104, Pf00105, Pf11825	6256	ENSG00000186350.9	RXRA	9	Import of palmitoyl-CoA into the mitochondrial matrix; Transcriptional regulation of white adipocyte differentiation; Endogenous sterols; Activation of gene expression by SREBF (SREBP); RORA activates gene expression; Activation of anterior HOX genes in hindbrain development during early embryogenesis; Signaling by Retinoic Acid; PPARA activates gene expression; Nuclear Receptor transcription pat…	Bile secretion; PPAR signaling pathway; Non-small cell lung cancer; Pathways in cancer; Thyroid hormone signaling pathway; Transcriptional misregulation in cancer; Non-alcoholic fatty liver disease (NAFLD); Small cell lung cancer; Thyroid cancer; Hepatitis C; Adipocytokine signaling pathway; PI3K-Akt signaling pathway	Vitamin D Metabolism; Energy Metabolism; Nuclear Receptors; Adipogenesis; Liver X Receptor Pathway; Constitutive Androstane Receptor Pathway; PPAR Alpha Pathway; Farnesoid X Receptor Pathway; NRF2 pathway; Transcription factor regulation in adipogenesis; Angiopoietin Like Protein 8 Regulatory Pathway; PPAR signaling pathway; Vitamin A and Carotenoid Metabolism	67	1.14467e+06	1.19495e+06	1.09523e+06	1.1474e+06	1.05846e+06	1.12541e+06	1.78515e+06	2.09533e+06	2.27542e+06	2.33678e+06	2.01838e+06	2.24685e+06	1.60128e+06	High	High	High	High	High	High	High	High
FALSE	High	Master Protein	O43920	NADH dehydrogenase [ubiquinone] iron-sulfur protein 5 OS=Homo sapiens OX=9606 GN=NDUFS5 PE=1 SV=3	0	FALSE	34.607	51	5	12	5	106	12.5	9.14	38.5	5	cell organization and biogenesis;metabolic process;transport	membrane;mitochondrion	catalytic activity	Pf10200	4725	ENSG00000168653.10	NDUFS5	1	Complex I biogenesis	Huntington's disease; Parkinson's disease; Alzheimer's disease; Oxidative phosphorylation; Non-alcoholic fatty liver disease (NAFLD); Metabolic pathways	Electron Transport Chain; Oxidative phosphorylation	13	2.10802e+07	1.76639e+07	1.82071e+07	2.75366e+07	1.78887e+07	1.95006e+07	1.82605e+07	2.28135e+07	1.89056e+07	2.09506e+07	1.75486e+07	2.00434e+07	1.76353e+07	High	High	High	High	High	High	High	High
FALSE	High	Master Protein	Q9Y2W6	Tudor and KH domain-containing protein OS=Homo sapiens OX=9606 GN=TDRKH PE=1 SV=2	0	FALSE	55.913	37	12	14	12	561	62	5.02	43.05	12	cell differentiation;cell organization and biogenesis;metabolic process;regulation of biological process	cytoplasm;mitochondrion	RNA binding	Pf00013, Pf00567, Pf07650, Pf13014	11022	ENSG00000182134.15	TDRKH	1	PIWI-interacting RNA (piRNA) biogenesis			3	5.97884e+06	5.25034e+06	5.52568e+06	6.62599e+06	5.37829e+06	5.54612e+06	4.07246e+06	4.69955e+06	4.34497e+06	4.84331e+06	4.42787e+06	4.45093e+06	5.00686e+06	High	High	High	High	High	High	High	High
FALSE	High	Master Protein	Q96FJ0	AMSH-like protease OS=Homo sapiens OX=9606 GN=STAMBPL1 PE=1 SV=2	0.003	FALSE	5.632	5	1	1	1	436	49.8	7.23	4.45	1	metabolic process	cytosol;membrane	catalytic activity;metal ion binding;protein binding	Pf01398, Pf08969, Pf14464	57559	ENSG00000138134.11	STAMBPL1	10	Metalloprotease DUBs		TGF-beta Signaling Pathway	5	22339	25824.5	26309.7	30551.4	24142.8	15493.5	15883.4	16095.2	10094.8	16273	16236.4	17226.4	18213	High	High	High	High	Not Found	High	High	High
FALSE	High	Master Protein	Q9UG56	Phosphatidylserine decarboxylase proenzyme, mitochondrial OS=Homo sapiens OX=9606 GN=PISD PE=1 SV=4	0	FALSE	24.527	11	5	8	5	409	46.6	9.42	27.16	5	metabolic process	membrane;mitochondrion;nucleus	catalytic activity	Pf02666	23761	ENSG00000241878.11	PISD	22	Synthesis of PE	Glycerophospholipid metabolism; Metabolic pathways		7	6.16688e+06	5.44669e+06	5.83346e+06	6.85384e+06	5.60563e+06	5.53991e+06	6.48711e+06	7.74898e+06	6.93118e+06	7.33635e+06	6.65835e+06	7.04244e+06	5.23287e+06	High	High	High	High	High	High	High	High
FALSE	High	Master Protein	Q9NW13	RNA-binding protein 28 OS=Homo sapiens OX=9606 GN=RBM28 PE=1 SV=3	0	FALSE	195.072	47	34	63	33	759	85.7	9.22	208.03	34	metabolic process	nucleus;spliceosomal complex	RNA binding	Pf00076, Pf13893, Pf14259	55131	ENSG00000106344.8	RBM28	7	Major pathway of rRNA processing in the nucleolus and cytosol	Ribosome biogenesis in eukaryotes		5	1.15518e+08	9.79768e+07	1.01305e+08	1.31403e+08	1.03281e+08	1.09523e+08	1.13419e+08	1.30485e+08	1.15789e+08	1.19607e+08	1.07235e+08	1.1833e+08	9.42206e+07	High	High	High	High	High	High	High	High
FALSE	High	Master Protein	P40818	Ubiquitin carboxyl-terminal hydrolase 8 OS=Homo sapiens OX=9606 GN=USP8 PE=1 SV=1	0	FALSE	47.494	12	10	12	10	1118	127.4	8.51	39.38	10	cell organization and biogenesis;cell proliferation;metabolic process;response to stimulus	cytoplasm;cytosol;endosome;membrane;nucleus	catalytic activity;protein binding	Pf00443, Pf00581, Pf08969, Pf13423	9101	ENSG00000138592.13	USP8	15	Negative regulation of MET activity; Ub-specific processing proteases; Regulation of FZD by ubiquitination; Downregulation of ERBB2:ERBB3 signaling	Endocytosis	EGF/EGFR Signaling Pathway	16	8.69454e+06	8.35364e+06	7.86839e+06	1.02833e+07	7.68892e+06	7.7967e+06	4.32775e+06	5.78896e+06	5.3795e+06	6.1076e+06	5.04195e+06	5.69469e+06	7.18898e+06	High	High	High	High	High	High	High	High
FALSE	High	Master Protein	O94923	D-glucuronyl C5-epimerase OS=Homo sapiens OX=9606 GN=GLCE PE=1 SV=3	0	FALSE	11.664	5	3	3	3	617	70.1	8.97	9.33	3	metabolic process	Golgi;membrane	catalytic activity	Pf06662	26035	ENSG00000138604.9	GLCE	15	HS-GAG biosynthesis	Glycosaminoglycan biosynthesis - heparan sulfate / heparin; Metabolic pathways		7	7.06271e+06	6.20233e+06	6.31918e+06	8.69717e+06	6.59226e+06	6.37067e+06	4.81026e+06	5.87953e+06	5.30388e+06	5.77546e+06	4.95242e+06	5.36513e+06	6.49177e+06	High	High	High	High	High	High	High	High
FALSE	High	Master Protein	P21359	Neurofibromin OS=Homo sapiens OX=9606 GN=NF1 PE=1 SV=2	0	FALSE	163.038	18	38	46	38	2839	319.2	7.39	152.06	38	cell communication;cell differentiation;cell organization and biogenesis;metabolic process;regulation of biological process;response to stimulus;transport	cytoplasm;cytosol;membrane;nucleus	enzyme regulator activity;protein binding	Pf00616, Pf13716	4763	ENSG00000196712.17	NF1	17	Regulation of RAS by GAPs; RAS signaling downstream of NF1 loss-of-function variants; Signaling by RAS mutants; Interleukin-20 family signaling	MAPK signaling pathway; EGFR tyrosine kinase inhibitor resistance; Ras signaling pathway	Signaling Pathways in Glioblastoma; Aryl Hydrocarbon Receptor; Mecp2 and Associated Rett Syndrome; MAPK Signaling Pathway	21	2.52393e+07	2.39404e+07	2.29532e+07	2.94565e+07	2.27394e+07	2.25569e+07	1.53651e+07	1.9798e+07	1.84e+07	2.03694e+07	1.71273e+07	1.90194e+07	2.01201e+07	High	High	High	High	High	High	High	High
FALSE	High	Master Protein	P22314	Ubiquitin-like modifier-activating enzyme 1 OS=Homo sapiens OX=9606 GN=UBA1 PE=1 SV=3	0	FALSE	734.41	63	50	299	50	1058	117.8	5.76	1104.25	50	metabolic process;response to stimulus	cytoplasm;cytosol;membrane;mitochondrion;nucleus	catalytic activity;nucleotide binding;protein binding;RNA binding	Pf00899, Pf02134, Pf09358, Pf10585	7317	ENSG00000130985.16	UBA1	X	Synthesis of active ubiquitin: roles of E1 and E2 enzymes; Antigen processing: Ubiquitination & Proteasome degradation	Ubiquitin mediated proteolysis; Parkinson's disease	Proteasome Degradation; Parkin-Ubiquitin Proteasomal System pathway; Parkinsons Disease Pathway	13	5.99007e+08	6.04498e+08	5.20301e+08	6.79329e+08	5.3474e+08	5.3622e+08	1.77694e+08	2.37562e+08	2.27993e+08	2.53536e+08	2.08671e+08	2.39539e+08	3.64324e+08	High	High	High	High	High	High	High	High
FALSE	High	Master Protein	Q9H7F0	Probable cation-transporting ATPase 13A3 OS=Homo sapiens OX=9606 GN=ATP13A3 PE=1 SV=4	0	FALSE	18.688	8	5	7	5	1226	138	6.64	19.49	5	cellular homeostasis;transport	membrane	catalytic activity;metal ion binding;nucleotide binding;transporter activity	Pf00122, Pf00690, Pf00702, Pf12409, Pf13246	79572	ENSG00000133657.14	ATP13A3	3				0	557179	581818	568669	688358	551651	550435	723024	856174	752429	824390	720240	766985	969564	High	High	High	High	High	High	High	High
FALSE	High	Master Protein	Q9NRG0	Chromatin accessibility complex protein 1 OS=Homo sapiens OX=9606 GN=CHRAC1 PE=1 SV=1	0	FALSE	29.332	51	4	8	4	131	14.7	5.1	29.35	4	cell organization and biogenesis;metabolic process	nucleus	catalytic activity;DNA binding;protein binding	Pf00808	54108	ENSG00000104472.9	CHRAC1	8				0	9.15416e+06	8.80608e+06	8.37838e+06	1.04531e+07	8.04817e+06	8.66684e+06	3.13147e+06	4.37028e+06	3.99094e+06	4.40278e+06	3.65267e+06	4.17983e+06	5.41677e+06	High	High	High	High	Not Found	High	High	High
FALSE	High	Master Protein	Q9P0J0	NADH dehydrogenase [ubiquinone] 1 alpha subcomplex subunit 13 OS=Homo sapiens OX=9606 GN=NDUFA13 PE=1 SV=3	0	FALSE	72.693	56	9	26	9	144	16.7	8.43	86.34	9	cell death;cell organization and biogenesis;metabolic process;regulation of biological process;response to stimulus;transport	cytoplasm;membrane;mitochondrion;nucleus	catalytic activity;nucleotide binding;protein binding	Pf06212	51079	ENSG00000186010.18	NDUFA13	19	Complex I biogenesis	Huntington's disease; Parkinson's disease; Alzheimer's disease; Oxidative phosphorylation; Non-alcoholic fatty liver disease (NAFLD); Metabolic pathways	Nucleotide-binding Oligomerization Domain (NOD) pathway; EGF/EGFR Signaling Pathway	13	2.04416e+07	1.81117e+07	1.76574e+07	2.06043e+07	1.74954e+07	1.81421e+07	2.31928e+07	2.47991e+07	2.33135e+07	2.26802e+07	2.10262e+07	2.44191e+07	1.86539e+07	High	High	High	High	High	High	High	High
FALSE	High	Master Protein	P30622	CAP-Gly domain-containing linker protein 1 OS=Homo sapiens OX=9606 GN=CLIP1 PE=1 SV=2	0	FALSE	148.155	24	34	50	31	1438	162.1	5.36	159.92	34	cell differentiation;cell organization and biogenesis;metabolic process;regulation of biological process;transport	chromosome;cytoplasm;cytoskeleton;cytosol;endosome;membrane	catalytic activity;metal ion binding;motor activity;protein binding	Pf01302, Pf01576, Pf02463, Pf04111, Pf05557, Pf05622, Pf05667, Pf05701, Pf06160, Pf07111, Pf10174, Pf12128, Pf13166, Pf15254	6249	ENSG00000130779.19	CLIP1	12	Amplification of signal from unattached kinetochores via a MAD2 inhibitory signal; Separation of Sister Chromatids; Resolution of Sister Chromatid Cohesion; RHO GTPases Activate Formins; RHO GTPases activate IQGAPs	mTOR signaling pathway	Regulation of Microtubule Cytoskeleton	19	3.49662e+07	3.56683e+07	3.50449e+07	4.20416e+07	3.01195e+07	3.4652e+07	2.91061e+07	3.81117e+07	3.47104e+07	4.20388e+07	3.33651e+07	3.87858e+07	3.83446e+07	High	High	High	High	High	High	High	High
FALSE	High	Master Protein	Q96SQ9	Cytochrome P450 2S1 OS=Homo sapiens OX=9606 GN=CYP2S1 PE=1 SV=2	0	FALSE	10.408	5	2	2	2	504	55.8	8.62	7.8	2	metabolic process	endoplasmic reticulum;membrane	catalytic activity;metal ion binding;protein binding	Pf00067	29785	ENSG00000167600.13	CYP2S1	19	CYP2E1 reactions; Miscellaneous substrates	Metabolism of xenobiotics by cytochrome P450; Retinol metabolism; Metabolic pathways	Oxidation by Cytochrome P450; Metapathway biotransformation	12	603326	517282	570836	664032	519671	582567	190074	220229	200457	254032	191525	223206	1.89557e+06	High	High	High	High	Not Found	High	High	High
FALSE	High	Master Protein	Q0VG06	Fanconi anemia core complex-associated protein 100 OS=Homo sapiens OX=9606 GN=FAAP100 PE=1 SV=3	0.002	FALSE	6.207	4	1	2	1	881	93.4	5.29	7.88	1	metabolic process;response to stimulus	cytoskeleton;cytosol;nucleus	DNA binding;protein binding	Pf15146	80233	ENSG00000185504.16	C17orf70; FAAP100	17	Fanconi Anemia Pathway	Fanconi anemia pathway		3	29747.9	29373.8	31866.6	30818.2	28546	25585.6	18649.8	24105.1	25667.5	30686.9	20438.4	23437.3	16127.8	High	High	High	High	Not Found	High	High	High
FALSE	High	Master Protein	P13196	5-aminolevulinate synthase, nonspecific, mitochondrial OS=Homo sapiens OX=9606 GN=ALAS1 PE=1 SV=2	0	FALSE	40.152	16	7	11	7	640	70.5	8.46	37.49	7	cell organization and biogenesis;metabolic process;regulation of biological process	cytosol;mitochondrion;organelle lumen	catalytic activity;protein binding	Pf00155, Pf00266, Pf01053, Pf01212, Pf09029	211	ENSG00000023330.14	ALAS1	3	Heme biosynthesis; Transcriptional activation of mitochondrial biogenesis; PPARA activates gene expression	Glycine, serine and threonine metabolism; Porphyrin and chlorophyll metabolism; Metabolic pathways	Constitutive Androstane Receptor Pathway; Heme Biosynthesis	14	2.57739e+06	2.51482e+06	2.20199e+06	2.70247e+06	2.15582e+06	2.62307e+06	2.68785e+06	3.16481e+06	2.76993e+06	3.03562e+06	2.53215e+06	3.08264e+06	2.33404e+06	High	High	High	High	Not Found	High	High	High
FALSE	High	Master Protein	Q969R5	Lethal(3)malignant brain tumor-like protein 2 OS=Homo sapiens OX=9606 GN=L3MBTL2 PE=1 SV=1	0	FALSE	36.816	20	11	11	11	705	79.1	6.84	33.92	11	cell organization and biogenesis;metabolic process;regulation of biological process	nucleus	metal ion binding;protein binding	Pf02820	83746	ENSG00000100395.14	L3MBTL2	22	SUMOylation of chromatin organization proteins; Transcriptional Regulation by E2F6			9	6.73874e+06	5.97006e+06	6.60688e+06	8.12765e+06	5.88624e+06	6.29343e+06	5.06298e+06	6.35624e+06	5.7446e+06	6.10124e+06	5.38932e+06	5.99157e+06	5.18559e+06	High	High	High	High	High	High	High	High
FALSE	High	Master Protein	P13693	Translationally-controlled tumor protein OS=Homo sapiens OX=9606 GN=TPT1 PE=1 SV=1	0	FALSE	142.138	63	12	82	12	172	19.6	4.93	279.22	12	cell differentiation;cellular homeostasis;regulation of biological process;response to stimulus;transport	cytoplasm;cytosol;endosome;nucleus	metal ion binding;protein binding;RNA binding	Pf00838	7178	ENSG00000133112.16	TPT1	13				0	2.82226e+08	2.95774e+08	2.60084e+08	3.32224e+08	2.53137e+08	2.65858e+08	1.37434e+08	1.8282e+08	1.78305e+08	1.87904e+08	1.55353e+08	1.77991e+08	2.24622e+08	High	High	High	High	High	High	High	High
FALSE	High	Master Protein	P42357	Histidine ammonia-lyase OS=Homo sapiens OX=9606 GN=HAL PE=1 SV=1	0.002	FALSE	6.215	3	1	1	1	657	72.7	6.95	4.73	1	metabolic process	cytoplasm;cytosol	catalytic activity	Pf00221	3034	ENSG00000084110.10	HAL	12	Histidine catabolism	Histidine metabolism; Metabolic pathways	Amino Acid metabolism	7	65432.7	101202	58916.1	65733	71796.9	59792.6	53885.8	77919.6	78714.4	83848	66393.9	72896.4	52704.5	High	High	High	High	Not Found	High	High	High
FALSE	High	Master Protein	P68431	Histone H3.1 OS=Homo sapiens OX=9606 GN=H3C1 PE=1 SV=2	0	FALSE	153.859	55	9	190	1	136	15.4	11.12	644.27	9	cell organization and biogenesis;coagulation;metabolic process;regulation of biological process;response to stimulus	chromosome;extracellular;membrane;nucleus	catalytic activity;DNA binding;protein binding	Pf00125, Pf15630	8968; 8352; 8351; 8355; 8357; 8358; 8350; 8353; 8354; 8356	ENSG00000197153.4; ENSG00000275379.1; ENSG00000278272.1; ENSG00000277775.1; ENSG00000273983.1; ENSG00000274750.2; ENSG00000274267.1; ENSG00000197409.7; ENSG00000275714.1; ENSG00000278828.1	HIST1H3F; HIST1H3C; HIST1H3D; HIST1H3G; HIST1H3H; HIST1H3B; HIST1H3A; HIST1H3E; HIST1H3I; HIST1H3J	6	SIRT1 negatively regulates rRNA expression; RMTs methylate histone arginines; Activation of anterior HOX genes in hindbrain development during early embryogenesis; NoRC negatively regulates rRNA expression; Interleukin-7 signaling; Factors involved in megakaryocyte development and platelet production; Transcriptional regulation by small RNAs; Meiotic recombination; PRC2 methylates histones and DN…	Transcriptional misregulation in cancer; Systemic lupus erythematosus; Alcoholism	Histone Modifications	64	9.86833e+06	1.00325e+07	1.32872e+07	5.28492e+06	1.01501e+07	1.00645e+07	1.00577e+07	1.19902e+07	1.2951e+07	7.61941e+06	8.37297e+06	1.12899e+07	5.09569e+06	High	High	High	High	High	High	High	High
FALSE	High	Master Protein	Q13127	RE1-silencing transcription factor OS=Homo sapiens OX=9606 GN=REST PE=1 SV=3	0	FALSE	13.425	3	3	3	3	1097	121.8	6.74	11.41	3	cell differentiation;cell organization and biogenesis;metabolic process;regulation of biological process;response to stimulus;transport	cytosol;nucleus	catalytic activity;DNA binding;metal ion binding;protein binding;transporter activity	Pf00096, Pf09606, Pf09770, Pf13465, Pf13894, Pf13909	5978	ENSG00000084093.16	REST	4	HDACs deacetylate histones; Regulation of PTEN gene transcription	Huntington's disease; Signaling pathways regulating pluripotency of stem cells	Mecp2 and Associated Rett Syndrome; Sudden Infant Death Syndrome (SIDS) Susceptibility Pathways	12	735459	639109	684844	784620	677948	713066	897985	1.1981e+06	1.03444e+06	1.08975e+06	926360	1.00245e+06	724696	High	High	High	High	Not Found	High	High	High
FALSE	High	Master Protein	Q5TEJ8	Protein THEMIS2 OS=Homo sapiens OX=9606 GN=THEMIS2 PE=1 SV=1	0.003	FALSE	4.963	3	1	1	1	643	72	6.1	3.97	1	defense response;regulation of biological process;response to stimulus	cytoplasm;nucleus	protein binding	Pf12736	9473	ENSG00000130775.15	THEMIS2	1				0	241259	266342	223154	227374	217870	222256	101624	101715	116977	132156	118439	136611	226563	High	High	High	High	Not Found	High	High	High
FALSE	High	Master Protein	O00559	Receptor-binding cancer antigen expressed on SiSo cells OS=Homo sapiens OX=9606 GN=EBAG9 PE=1 SV=1	0	FALSE	19.805	28	3	5	3	213	24.4	6.29	14.63	3	cell death;regulation of biological process	Golgi;membrane	enzyme regulator activity	Pf07946	9166	ENSG00000147654.14	EBAG9	8				0	1.69019e+06	1.60199e+06	1.61161e+06	2.0816e+06	1.49169e+06	1.5789e+06	1.53595e+06	2.00892e+06	1.82161e+06	2.05001e+06	1.70762e+06	1.9255e+06	1.49669e+06	High	High	High	High	High	High	High	High
FALSE	High	Master Protein	Q9GZT8	NIF3-like protein 1 OS=Homo sapiens OX=9606 GN=NIF3L1 PE=1 SV=2	0	FALSE	42.227	27	8	14	8	377	41.9	6.65	48.58	8	cell differentiation;regulation of biological process	cytoplasm;mitochondrion;nucleus	protein binding	Pf01784	60491	ENSG00000196290.14	NIF3L1	2				0	2.67347e+07	2.53072e+07	2.27806e+07	3.50442e+07	2.26806e+07	2.38239e+07	1.36121e+07	1.86468e+07	1.65814e+07	1.90886e+07	1.54161e+07	1.67081e+07	2.00872e+07	High	High	High	High	Not Found	High	High	High
FALSE	High	Master Protein	Q8NBJ7	Inactive C-alpha-formylglycine-generating enzyme 2 OS=Homo sapiens OX=9606 GN=SUMF2 PE=1 SV=2	0	FALSE	73.273	40	11	21	11	301	33.8	8	76.55	11	metabolic process	endoplasmic reticulum;organelle lumen	metal ion binding	Pf03781	25870		SUMF2	7	The activation of arylsulfatases; Glycosphingolipid metabolism			8	2.43237e+07	2.30557e+07	2.28723e+07	2.78548e+07	2.29168e+07	2.37799e+07	2.48655e+07	2.89966e+07	2.72867e+07	2.94817e+07	2.53943e+07	2.84491e+07	2.88531e+07	High	High	High	High	High	High	High	High
FALSE	High	Master Protein	Q13505	Metaxin-1 OS=Homo sapiens OX=9606 GN=MTX1 PE=1 SV=3	0	FALSE	98.456	34	15	39	15	466	51.4	9.79	101.21	15												0	2.96241e+07	2.64502e+07	2.72724e+07	3.66534e+07	2.50779e+07	2.8268e+07	3.05567e+07	3.66989e+07	3.177e+07	3.27172e+07	3.00055e+07	3.24033e+07	2.78895e+07	High	High	High	High	High	High	High	High
FALSE	High	Master Protein	Q96EK5	KIF-binding protein OS=Homo sapiens OX=9606 GN=KIFBP PE=1 SV=1	0	FALSE	105.298	38	16	27	16	621	71.8	5.49	113.31	16	cell differentiation;development;transport	cytoplasm;cytoskeleton;mitochondrion	protein binding	Pf12309	26128	ENSG00000198954.7	KIAA1279; KIF1BP	10				0	7.07234e+07	6.73997e+07	6.23798e+07	7.85591e+07	6.15924e+07	6.30227e+07	1.67856e+07	2.19948e+07	2.15621e+07	2.448e+07	2.01331e+07	2.28773e+07	4.6519e+07	High	High	High	High	High	High	High	High
FALSE	High	Master Protein	Q9BQS8	FYVE and coiled-coil domain-containing protein 1 OS=Homo sapiens OX=9606 GN=FYCO1 PE=1 SV=3	0	FALSE	51.292	11	11	15	11	1478	166.9	4.92	50.04	11	cellular component movement;metabolic process;regulation of biological process;transport	endosome;Golgi;membrane;vacuole	metal ion binding;nucleotide binding;protein binding	Pf01363, Pf02759, Pf03961, Pf13897	79443	ENSG00000163820.14	FYCO1	3				0	3.61288e+06	3.39399e+06	3.27603e+06	4.14703e+06	3.27468e+06	3.73757e+06	2.40344e+06	2.90209e+06	2.64312e+06	3.42727e+06	2.7393e+06	2.99247e+06	3.35252e+06	High	High	High	High	High	High	High	High
FALSE	High	Master Protein	Q9NZN5	Rho guanine nucleotide exchange factor 12 OS=Homo sapiens OX=9606 GN=ARHGEF12 PE=1 SV=1	0	FALSE	48.824	13	13	15	13	1544	173.1	5.74	39.42	13	regulation of biological process;response to stimulus	cytoplasm;cytosol;membrane	enzyme regulator activity;protein binding	Pf00595, Pf00621, Pf09128, Pf13180	23365	ENSG00000196914.8	ARHGEF12	11	G alpha (12/13) signalling events; NRAGE signals death through JNK; Sema4D induced cell migration and growth-cone collapse; Rho GTPase cycle; Signalling by NGF	Vascular smooth muscle contraction; Pathways in cancer; Tuberculosis; Proteoglycans in cancer; Regulation of actin cytoskeleton; Axon guidance; Platelet activation		23	7.5798e+06	7.35341e+06	6.87571e+06	8.70223e+06	6.95714e+06	7.25333e+06	3.75112e+06	4.86511e+06	4.52926e+06	5.10944e+06	4.32169e+06	4.83025e+06	6.61958e+06	High	High	High	High	High	High	High	High
FALSE	High	Master Protein	Q9NUQ9	CYFIP-related Rac1 interactor B OS=Homo sapiens OX=9606 GN=CYRIB PE=1 SV=1	0	FALSE	123.326	56	14	42	11	324	36.7	6.06	126.51	14	regulation of biological process;transport	extracellular;membrane;organelle lumen	protein binding	Pf07159	51571	ENSG00000153310.19	FAM49B	8	Platelet degranulation			4	4.72793e+07	4.23782e+07	3.68736e+07	7.5096e+07	4.05997e+07	4.68617e+07	2.00819e+07	2.52899e+07	2.38076e+07	2.66026e+07	2.27124e+07	2.31359e+07	3.23103e+07	High	High	High	High	High	High	High	High
FALSE	High	Master Protein	Q9Y6N7	Roundabout homolog 1 OS=Homo sapiens OX=9606 GN=ROBO1 PE=1 SV=1	0	FALSE	87.055	17	18	24	18	1651	180.8	6.04	76.25	18	cell differentiation;cellular component movement;development;metabolic process;regulation of biological process;response to stimulus	cell surface;cytoplasm;membrane	protein binding;receptor activity;signal transducer activity	Pf00041, Pf00047, Pf07679, Pf07686, Pf13895, Pf13927	6091	ENSG00000169855.19	ROBO1	3	Netrin-1 signaling; SLIT2:ROBO1 increases RHOA activity; Activation of RAC1; Regulation of expression of SLITs and ROBOs; Regulation of commissural axon pathfinding by SLIT and ROBO; Inactivation of CDC42 and RAC1; Regulation of cortical dendrite branching; Role of ABL in ROBO-SLIT signaling	Axon guidance		12	2.78377e+06	2.32306e+06	2.52871e+06	2.90129e+06	2.27669e+06	2.42797e+06	3.81706e+06	4.78328e+06	4.087e+06	4.77541e+06	3.95257e+06	4.60373e+06	2.56787e+06	High	High	High	High	High	High	High	High
FALSE	High	Master Protein	Q13164	Mitogen-activated protein kinase 7 OS=Homo sapiens OX=9606 GN=MAPK7 PE=1 SV=2	0	FALSE	18.992	10	6	6	5	816	88.3	5.88	17.12	6	cell differentiation;cellular component movement;metabolic process;regulation of biological process;response to stimulus	cytoplasm;cytosol;nucleus	catalytic activity;nucleotide binding;protein binding;signal transducer activity	Pf00069, Pf01636, Pf07714	5598	ENSG00000166484.19	MAPK7	17	ERKs are inactivated; Activated TLR4 signalling; Signaling by GPCR; Signalling to ERK5; Gastrin-CREB signalling pathway via PKC and MAPK; RET signaling; Senescence-Associated Secretory Phenotype (SASP)	MicroRNAs in cancer; Neurotrophin signaling pathway; MAPK signaling pathway; Oxytocin signaling pathway; Gap junction; GnRH signaling pathway	MicroRNAs in cardiomyocyte hypertrophy; Integrin-mediated Cell Adhesion; Brain-Derived Neurotrophic Factor (BDNF) signaling pathway; Signal Transduction of S1P Receptor; Cardiac Hypertrophic Response; Focal Adhesion; MAPK Signaling Pathway; Angiopoietin Like Protein 8 Regulatory Pathway; ESC Pluripotency Pathways; EGF/EGFR Signaling Pathway; Insulin Signaling	58	1.48847e+06	1.46404e+06	1.36706e+06	1.41942e+06	1.2676e+06	1.3786e+06	783729	907597	894610	1.06457e+06	941709	963642	1.03528e+06	High	High	High	High	Not Found	High	High	High
FALSE	High	Master Protein	Q13615	Myotubularin-related protein 3 OS=Homo sapiens OX=9606 GN=MTMR3 PE=1 SV=3	0	FALSE	34.581	11	7	9	6	1198	133.5	5.8	26.19	7	cell communication;metabolic process;regulation of biological process;response to stimulus	cytoplasm;cytosol;membrane	catalytic activity;metal ion binding;protein binding	Pf01363, Pf06602	8897	ENSG00000100330.15	MTMR3	22	Synthesis of PIPs at the plasma membrane; Macroautophagy	Phosphatidylinositol signaling system; Inositol phosphate metabolism; Metabolic pathways		10	1.6913e+06	1.64407e+06	1.55542e+06	1.75688e+06	1.528e+06	1.61382e+06	923985	1.13875e+06	1.09807e+06	1.25959e+06	959724	1.12661e+06	1.25128e+06	High	High	High	High	High	High	High	High
FALSE	High	Master Protein	P55011	Solute carrier family 12 member 2 OS=Homo sapiens OX=9606 GN=SLC12A2 PE=1 SV=1	0	FALSE	208.397	29	28	59	28	1212	131.4	6.4	221.77	28	cellular homeostasis;regulation of biological process;response to stimulus;transport	membrane	catalytic activity;nucleotide binding;protein binding;transporter activity	Pf00324, Pf08403, Pf13520	6558	ENSG00000064651.13	SLC12A2	5	Cation-coupled Chloride cotransporters	Pancreatic secretion; Salivary secretion; Vibrio cholerae infection		7	6.28687e+07	5.58371e+07	5.67671e+07	6.60347e+07	5.57278e+07	5.77121e+07	5.02788e+07	5.7511e+07	5.379e+07	5.66191e+07	5.02798e+07	5.54114e+07	1.10813e+08	High	High	High	High	High	High	High	High
FALSE	High	Master Protein	Q8N9A8	Nuclear envelope phosphatase-regulatory subunit 1 OS=Homo sapiens OX=9606 GN=CNEP1R1 PE=1 SV=1	0.005	FALSE	4.418	12	1	1	1	125	14.3	8.38	4.02	1	cell organization and biogenesis;metabolic process;regulation of biological process	cytoplasm;cytosol;membrane;nucleus	protein binding	Pf09771	255919	ENSG00000205423.11	CNEP1R1	16	Depolymerisation of the Nuclear Lamina			6	144394	133972	132944	143378	130023	150649	116724	148104	144166	159389	123684	138225	137578	High	High	High	High	Not Found	High	High	High
FALSE	High	Master Protein	O95363	Phenylalanine--tRNA ligase, mitochondrial OS=Homo sapiens OX=9606 GN=FARS2 PE=1 SV=1	0	FALSE	39.372	27	10	11	10	451	52.3	7.46	40.21	10	metabolic process	cytoplasm;mitochondrion;organelle lumen	catalytic activity;metal ion binding;nucleotide binding;protein binding;RNA binding	Pf01409, Pf03147	10667	ENSG00000145982.11	FARS2	6	Mitochondrial tRNA aminoacylation	Aminoacyl-tRNA biosynthesis		5	1.0825e+07	9.50275e+06	9.7045e+06	1.19423e+07	9.35333e+06	9.82023e+06	1.0161e+07	1.18016e+07	1.09529e+07	1.11106e+07	1.01745e+07	1.09952e+07	9.61642e+06	High	High	High	High	High	High	High	High
FALSE	High	Master Protein	O14874	[3-methyl-2-oxobutanoate dehydrogenase [lipoamide]] kinase, mitochondrial OS=Homo sapiens OX=9606 GN=BCKDK PE=1 SV=2	0	FALSE	23.26	24	7	9	7	412	46.3	8.82	16.39	7	metabolic process	mitochondrion;organelle lumen	catalytic activity;nucleotide binding;protein binding	Pf02518, Pf10436	10295	ENSG00000103507.13	BCKDK	16	Branched-chain amino acid catabolism			3	5.66778e+06	5.17022e+06	4.85397e+06	4.71553e+06	5.45449e+06	5.30314e+06	3.95031e+06	3.58734e+06	4.10719e+06	3.88868e+06	3.72291e+06	4.22562e+06	4.43496e+06	High	High	High	High	High	High	High	High
FALSE	High	Master Protein	P54707	Potassium-transporting ATPase alpha chain 2 OS=Homo sapiens OX=9606 GN=ATP12A PE=1 SV=3	0	FALSE	33.391	6	5	13	1	1039	115.4	6.55	42.84	5	transport	membrane	catalytic activity;metal ion binding;nucleotide binding;transporter activity	Pf00122, Pf00689, Pf00690, Pf00702, Pf08282, Pf11872, Pf12710, Pf13246	479	ENSG00000075673.11	ATP12A	13	Ion transport by P-type ATPases	Oxidative phosphorylation		4														Not Found	Not Found	Not Found	Not Found	Not Found	Not Found	Not Found	Not Found
FALSE	High	Master Protein	A5PL33	Protein KRBA1 OS=Homo sapiens OX=9606 GN=KRBA1 PE=1 SV=3	0.006	FALSE	4.072	3	1	1	1	1030	107.4	7.83	2.13	1				Pf15287	84626	ENSG00000133619.17	KRBA1	7	Generic Transcription Pathway			3	12835.1	15354.9	19134.6	16846.5	18839.1	13260.1	10626.4	10508.7	3831.48	9951.4	9978.85	11760.8	9360.7	High	High	High	High	Not Found	High	High	High
FALSE	High	Master Protein	O75787	Renin receptor OS=Homo sapiens OX=9606 GN=ATP6AP2 PE=1 SV=2	0	FALSE	55.201	43	12	19	12	350	39	6.1	55.77	12	cellular component movement;metabolic process;regulation of biological process;response to stimulus;transport	membrane	protein binding;receptor activity;transporter activity	Pf07850	10159	ENSG00000182220.14	ATP6AP2	X	Metabolism of Angiotensinogen to Angiotensins; Neutrophil degranulation	Renin-angiotensin system	ACE Inhibitor Pathway; Oxidative phosphorylation	9	1.31045e+07	1.09845e+07	1.16822e+07	1.39397e+07	1.13057e+07	1.1866e+07	1.13449e+07	1.32057e+07	1.245e+07	1.30199e+07	1.17755e+07	1.26628e+07	1.38681e+07	High	High	High	High	High	High	High	High
FALSE	High	Master Protein	Q9BXS9	Solute carrier family 26 member 6 OS=Homo sapiens OX=9606 GN=SLC26A6 PE=1 SV=1	0	FALSE	32.542	9	5	8	5	759	82.9	8.37	27.17	5	cellular homeostasis;regulation of biological process;response to stimulus;transport	endoplasmic reticulum;membrane	protein binding;transporter activity	Pf00916, Pf01740, Pf13792	65010	ENSG00000225697.12	SLC26A6	3	Multifunctional anion exchangers	Mineral absorption		5	1.11527e+06	1.04239e+06	1.04385e+06	1.41226e+06	991497	1.12878e+06	2.20406e+06	2.53861e+06	2.23998e+06	2.30242e+06	2.09059e+06	2.15148e+06	1.24425e+06	High	High	High	High	High	High	High	High
FALSE	High	Master Protein	P27824	Calnexin OS=Homo sapiens OX=9606 GN=CANX PE=1 SV=2	0	FALSE	434.031	59	47	252	44	592	67.5	4.6	766.57	47	metabolic process;regulation of biological process;response to stimulus;transport	cytoplasm;endoplasmic reticulum;membrane;organelle lumen;ribosome	metal ion binding;protein binding;RNA binding	Pf00262	821	ENSG00000127022.14; ENSG00000283777.1	CANX	5; CHR_HG30_PATCH	Assembly of Viral Components at the Budding Site; Antigen Presentation: Folding, assembly and peptide loading of class I MHC; Interleukin-35 Signalling; Calnexin/calreticulin cycle; MHC class II antigen presentation	Protein processing in endoplasmic reticulum; HTLV-I infection; Phagosome; Thyroid hormone synthesis; Antigen processing and presentation		25	5.08286e+08	4.30636e+08	4.37898e+08	5.57233e+08	4.58137e+08	4.73281e+08	9.4063e+08	1.02074e+09	9.38859e+08	9.06173e+08	8.67664e+08	9.45019e+08	7.46403e+08	High	High	High	High	High	High	High	High
FALSE	High	Master Protein	Q9H814	Phosphorylated adapter RNA export protein OS=Homo sapiens OX=9606 GN=PHAX PE=1 SV=1	0	FALSE	62.377	40	12	20	12	394	44.4	5.4	61.51	12	metabolic process;transport	cytoplasm;cytosol;nucleus	protein binding;RNA binding	Pf10258	51808	ENSG00000164902.13	PHAX	5	snRNP Assembly; RNA polymerase II transcribes snRNA genes	RNA transport		7	7.23844e+06	7.32338e+06	6.80559e+06	6.87839e+06	6.84863e+06	7.12041e+06	3.97493e+06	4.55406e+06	4.49573e+06	5.08075e+06	4.4319e+06	4.95965e+06	5.04534e+06	High	High	High	High	High	High	High	High
FALSE	High	Master Protein	Q12948	Forkhead box protein C1 OS=Homo sapiens OX=9606 GN=FOXC1 PE=1 SV=3	0	FALSE	34.372	23	7	9	7	553	56.8	8.51	28	7	cell differentiation;cell organization and biogenesis;cell proliferation;cellular component movement;metabolic process;regulation of biological process;response to stimulus	cytosol;nucleus	DNA binding;protein binding	Pf00250	2296	ENSG00000054598.6	FOXC1	6			Heart Development; Mesodermal Commitment Pathway; BMP Signaling Pathway in Eyelid Development	3	6.40093e+06	5.89006e+06	5.68286e+06	8.03851e+06	5.72701e+06	5.96991e+06	2.20822e+06	3.252e+06	2.77168e+06	3.13925e+06	2.59474e+06	2.88498e+06	3.30802e+06	High	High	High	High	High	High	High	High
FALSE	High	Master Protein	Q32P41	tRNA (guanine(37)-N1)-methyltransferase OS=Homo sapiens OX=9606 GN=TRMT5 PE=1 SV=2	0	FALSE	50.314	26	12	17	12	509	58.2	8.62	53.16	12	cell organization and biogenesis;metabolic process	cytoplasm;mitochondrion;nucleus;organelle lumen	catalytic activity	Pf02475, Pf13659	57570		TRMT5	14	Synthesis of wybutosine at G37 of tRNA(Phe)			4	1.30179e+07	1.2415e+07	1.17277e+07	1.39008e+07	1.14732e+07	1.20684e+07	7.62056e+06	9.01399e+06	8.70238e+06	9.52264e+06	8.37557e+06	8.80155e+06	1.00899e+07	High	High	High	High	High	High	High	High
FALSE	High	Master Protein	O75478	Transcriptional adapter 2-alpha OS=Homo sapiens OX=9606 GN=TADA2A PE=1 SV=3	0	FALSE	10.347	10	4	4	4	443	51.5	6.89	7.68	4	cell organization and biogenesis;metabolic process;regulation of biological process	chromosome;nucleus	catalytic activity;DNA binding;protein binding	Pf00249, Pf04433	6871	ENSG00000277104.4	TADA2A	17; CHR_HSCHR17_7_CTG4	HATs acetylate histones			3	730890	621643	655471	708837	630539	633544	500405	583877	547282	603639	541592	564363	532135	High	High	High	High	Not Found	High	High	High
FALSE	High	Master Protein	Q92574	Hamartin OS=Homo sapiens OX=9606 GN=TSC1 PE=1 SV=2	0	FALSE	32.156	9	7	8	7	1164	129.7	6.47	25.99	7	cell differentiation;cell organization and biogenesis;cellular component movement;metabolic process;regulation of biological process;response to stimulus;transport	cytoplasm;cytoskeleton;cytosol;membrane;nucleus	catalytic activity;motor activity;protein binding	Pf00261, Pf01576, Pf02388, Pf02463, Pf03357, Pf04111, Pf04156, Pf04388, Pf04912, Pf05483, Pf05557, Pf07926, Pf08317, Pf10473, Pf12128, Pf12718, Pf12795, Pf13851, Pf13868, Pf14643, Pf14915, Pf14988	7248	ENSG00000165699.13	TSC1	9	TBC/RABGAPs; Energy dependent regulation of mTOR by LKB1-AMPK; TP53 Regulates Metabolic Genes; Inhibition of TSC complex formation by PKB; Macroautophagy	Insulin signaling pathway; Phospholipase D signaling pathway; Choline metabolism in cancer; AMPK signaling pathway; mTOR signaling pathway; Longevity regulating pathway; PI3K-Akt signaling pathway	AMP-activated Protein Kinase (AMPK) Signaling; Target Of Rapamycin (TOR) Signaling; Integrated Breast Cancer Pathway; Signaling Pathways in Glioblastoma; Nanoparticle triggered autophagic cell death; Wnt Signaling Pathway Netpath; BDNF-TrkB Signaling; 4-hydroxytamoxifen, Dexamethasone, and Retinoic Acids Regulation of p27 Expression; Angiopoietin Like Protein 8 Regulatory Pathway; Focal Adhesion-…	33	2.94067e+06	2.50566e+06	2.40514e+06	3.93272e+06	2.62034e+06	3.07475e+06	2.16403e+06	2.60658e+06	2.38062e+06	2.76465e+06	2.38878e+06	2.43678e+06	2.04084e+06	High	High	High	High	High	High	High	High
FALSE	High	Master Protein	Q5VWN6	Protein TASOR 2 OS=Homo sapiens OX=9606 GN=TASOR2 PE=1 SV=1	0	FALSE	126.071	16	29	35	29	2430	268.7	5.9	128.77	29			protein binding	Pf12480, Pf12509	54906	ENSG00000108021.19	FAM208B	10				0	1.53469e+07	1.36785e+07	1.39319e+07	1.81822e+07	1.37173e+07	1.45569e+07	1.31164e+07	1.58853e+07	1.43694e+07	1.59842e+07	1.37237e+07	1.49188e+07	1.38731e+07	High	High	High	High	High	High	High	High
FALSE	High	Master Protein	Q13206	Probable ATP-dependent RNA helicase DDX10 OS=Homo sapiens OX=9606 GN=DDX10 PE=1 SV=2	0	FALSE	202.847	51	37	54	37	875	100.8	8.63	207.75	37	metabolic process	cytoplasm	catalytic activity;nucleotide binding;RNA binding	Pf00270, Pf00271, Pf13959	1662	ENSG00000178105.9	DDX10	11				0	8.4866e+07	7.42751e+07	7.44694e+07	9.58455e+07	7.5835e+07	7.74575e+07	6.32943e+07	7.43579e+07	6.98959e+07	7.01343e+07	6.4429e+07	6.83108e+07	7.10519e+07	High	High	High	High	High	High	High	High
FALSE	High	Master Protein	Q07617	Sperm-associated antigen 1 OS=Homo sapiens OX=9606 GN=SPAG1 PE=1 SV=3	0.007	FALSE	3.869	3	2	2	2	926	103.6	6.86	5.45	2	cell organization and biogenesis	cytoplasm;cytosol	catalytic activity;nucleotide binding;protein binding	Pf00515, Pf13371, Pf13414, Pf13424, Pf13432, Pf13877	6674	ENSG00000104450.12	SPAG1	8				0	706800	715456	660359	685280	637217	679211	398261	515184	484365	497121	493471	528950	717988	High	High	High	High	Not Found	High	High	High
FALSE	High	Master Protein	Q9UM54	Unconventional myosin-VI OS=Homo sapiens OX=9606 GN=MYO6 PE=1 SV=4	0	FALSE	284.759	40	49	86	49	1294	149.6	8.53	313.39	49	cellular component movement;regulation of biological process;response to stimulus;transport	cytoplasm;cytosol;Golgi;membrane;nucleus	catalytic activity;motor activity;nucleotide binding;protein binding	Pf00063, Pf00529	4646		MYO6	6	Gap junction degradation; Trafficking of AMPA receptors		VEGFA-VEGFR2 Signaling Pathway	11	1.11061e+08	1.03431e+08	9.83824e+07	1.31782e+08	9.95824e+07	1.02336e+08	7.62173e+07	9.58638e+07	8.25783e+07	9.72153e+07	7.84927e+07	9.05665e+07	1.58979e+08	High	High	High	High	High	High	High	High
FALSE	High	Master Protein	Q7Z403	Transmembrane channel-like protein 6 OS=Homo sapiens OX=9606 GN=TMC6 PE=1 SV=2	0.001	FALSE	7.779	4	3	3	3	805	90	8.66	5.51	3	transport	cytoplasm;endoplasmic reticulum;Golgi;membrane	protein binding;transporter activity	Pf07810	11322	ENSG00000141524.15	TMC6	17	Neutrophil degranulation			3	262726	257749	250577	175968	247818	272665	476615	473693	512237	553546	453984	525309	285011	High	High	High	High	High	High	High	High
FALSE	High	Master Protein	Q9NRH1	Protein YAE1 homolog OS=Homo sapiens OX=9606 GN=YAE1 PE=1 SV=1	0.006	FALSE	3.948	8	1	1	1	226	25.3	5.59	3.49	1	metabolic process			Pf09811	57002	ENSG00000241127.7	YAE1D1	7				0	359735	369468	373907	516043	322633	340408	252278	388853	315839	330429	312387	334205	292666	High	High	High	High	Not Found	High	High	High
FALSE	High	Master Protein	P50548	ETS domain-containing transcription factor ERF OS=Homo sapiens OX=9606 GN=ERF PE=1 SV=2	0	FALSE	18.603	16	4	4	4	548	58.7	7.3	15.69	4	cell differentiation;metabolic process;regulation of biological process	cytosol;nucleus	DNA binding	Pf00178	2077	ENSG00000105722.9	ERF	19	Oncogene Induced Senescence			4	1.16905e+06	1.15938e+06	1.12116e+06	1.38493e+06	1.13965e+06	1.12941e+06	1.03443e+06	1.2949e+06	1.17566e+06	1.36177e+06	1.0927e+06	1.27767e+06	1.21342e+06	High	High	High	High	High	High	High	High
FALSE	High	Master Protein	Q9P0V3	SH3 domain-binding protein 4 OS=Homo sapiens OX=9606 GN=SH3BP4 PE=1 SV=1	0	FALSE	41.523	12	10	14	10	963	107.4	7.71	40.97	10	regulation of biological process;response to stimulus;transport	cytoplasm;membrane;nucleus	enzyme regulator activity;protein binding	Pf00018, Pf07653, Pf14604	23677	ENSG00000130147.15	SH3BP4	2				0	5.79955e+06	5.13691e+06	4.97556e+06	6.84948e+06	5.1322e+06	5.45196e+06	5.33825e+06	6.03261e+06	5.5274e+06	5.80181e+06	5.09507e+06	5.61465e+06	5.50873e+06	High	High	High	High	High	High	High	High
FALSE	High	Master Protein	Q6FIF0	AN1-type zinc finger protein 6 OS=Homo sapiens OX=9606 GN=ZFAND6 PE=1 SV=2	0	FALSE	23.852	22	3	7	3	208	22.5	7.2	28.25	3	cell death;cell organization and biogenesis;regulation of biological process;response to stimulus;transport	cytoplasm	DNA binding;metal ion binding;protein binding	Pf01428, Pf01754	54469	ENSG00000086666.18	ZFAND6	15				0	6.74347e+06	6.55901e+06	6.16371e+06	7.62709e+06	5.66659e+06	6.06534e+06	2.48868e+06	3.75515e+06	3.32559e+06	3.87068e+06	3.02468e+06	3.55479e+06	3.81588e+06	High	High	High	High	Not Found	High	High	High
FALSE	High	Master Protein	Q14498	RNA-binding protein 39 OS=Homo sapiens OX=9606 GN=RBM39 PE=1 SV=2	0	FALSE	241.719	48	21	84	19	530	59.3	10.1	296.9	21	metabolic process;regulation of biological process	cytoskeleton;nucleus	protein binding;RNA binding	Pf00076, Pf13893, Pf14259, Pf15519	9584	ENSG00000131051.22	RBM39	20			mRNA Processing	1	1.04174e+08	9.62443e+07	9.24372e+07	1.16698e+08	9.16629e+07	9.65816e+07	7.86547e+07	9.35792e+07	9.03674e+07	9.66857e+07	8.44923e+07	9.16505e+07	8.68469e+07	High	High	High	High	High	High	High	High
FALSE	High	Master Protein	Q49AM3	Tetratricopeptide repeat protein 31 OS=Homo sapiens OX=9606 GN=TTC31 PE=1 SV=3	0	FALSE	10.974	7	3	5	3	519	57.1	8.22	10.2	3			protein binding	Pf13414, Pf13432	64427	ENSG00000115282.19	TTC31	2				0	1.44027e+06	1.38043e+06	1.37037e+06	1.61388e+06	1.39817e+06	1.41488e+06	686612	753347	715674	829623	761461	720918	940682	High	High	High	High	Not Found	High	High	High
FALSE	High	Master Protein	Q7Z6V5	tRNA-specific adenosine deaminase 2 OS=Homo sapiens OX=9606 GN=ADAT2 PE=1 SV=1	0.005	FALSE	4.393	12	1	1	1	191	21	6.74	3.65	1	metabolic process		catalytic activity;metal ion binding;protein binding	Pf00383, Pf14439	134637	ENSG00000189007.15	ADAT2	6	tRNA modification in the nucleus and cytosol			3	99992.5	191163	99641.3	103203	99591.1	102050	39184.2	45606.2	41170.7	57302.1	61295.6	58642.5	71604.4	High	High	High	High	Not Found	High	High	High
FALSE	High	Master Protein	Q15650	Activating signal cointegrator 1 OS=Homo sapiens OX=9606 GN=TRIP4 PE=1 SV=4	0	FALSE	48.658	31	13	16	13	581	66.1	7.85	45.49	13	metabolic process;regulation of biological process;response to stimulus;transport	cytoplasm;cytoskeleton;cytosol;nucleus	catalytic activity;metal ion binding;protein binding	Pf02614, Pf04266, Pf06221	9325	ENSG00000103671.9	TRIP4	15				0	8.06106e+06	7.6284e+06	7.45458e+06	8.66124e+06	7.39206e+06	7.94749e+06	5.51515e+06	6.88518e+06	6.30654e+06	7.349e+06	6.01612e+06	6.70077e+06	6.66854e+06	High	High	High	High	High	High	High	High
FALSE	High	Master Protein	P17612	cAMP-dependent protein kinase catalytic subunit alpha OS=Homo sapiens OX=9606 GN=PRKACA PE=1 SV=2	0	FALSE	102.488	51	19	36	9	351	40.6	8.79	126.42	19	cell communication;cell organization and biogenesis;cellular homeostasis;coagulation;metabolic process;regulation of biological process;response to stimulus	cytoplasm;cytosol;membrane;mitochondrion;nucleus	catalytic activity;metal ion binding;nucleotide binding;protein binding	Pf00069, Pf07714, Pf14531	5566	ENSG00000072062.13	PRKACA	19	Triglyceride catabolism; Glycolysis; ROBO receptors bind AKAP5; Regulation of PLK1 Activity at G2/M Transition; HDL assembly; Recruitment of NuMA to mitotic centrosomes; Loss of Nlp from mitotic centrosomes; GLI3 is processed to GLI3R by the proteasome; Vasopressin regulates renal water homeostasis via Aquaporins; Factors involved in megakaryocyte development and platelet production; Signaling by…	Viral carcinogenesis; Dopaminergic synapse; Serotonergic synapse; Longevity regulating pathway - multiple species; Amoebiasis; Prion diseases; Vascular smooth muscle contraction; Glutamatergic synapse; Insulin signaling pathway; Ovarian steroidogenesis; Dilated cardiomyopathy; Bile secretion; Amphetamine addiction; Renin secretion; Epstein-Barr virus infection; Progesterone-mediated oocyte matura…	Nicotine Activity on Dopaminergic Neurons; Sterol Regulatory Element-Binding Proteins (SREBP) signalling; miRs in Muscle Cell Differentiation; Follicle Stimulating Hormone (FSH) signaling pathway; Regulation of Microtubule Cytoskeleton; Dopamine metabolism; Common Pathways Underlying Drug Addiction; Mesodermal Commitment Pathway; IL-3 Signaling Pathway; Myometrial Relaxation and Contraction Pathw…	158	1.48927e+07	1.29296e+07	1.27151e+07	2.09475e+07	1.288e+07	1.2995e+07	1.21358e+07	1.82875e+07	1.38953e+07	1.68201e+07	1.33698e+07	1.60292e+07	1.12111e+07	High	High	High	High	High	High	High	High
FALSE	High	Master Protein	Q6DKI1	60S ribosomal protein L7-like 1 OS=Homo sapiens OX=9606 GN=RPL7L1 PE=1 SV=2	0	FALSE	88.75	55	16	34	16	255	29.7	10.52	107	16												0	6.34212e+07	5.34539e+07	5.40846e+07	7.42412e+07	5.54693e+07	5.53727e+07	5.07901e+07	6.10185e+07	5.2766e+07	5.47677e+07	4.95251e+07	5.37873e+07	4.73925e+07	High	High	High	High	High	High	High	High
FALSE	High	Master Protein	Q15435	Protein phosphatase 1 regulatory subunit 7 OS=Homo sapiens OX=9606 GN=PPP1R7 PE=1 SV=1	0	FALSE	139.654	64	19	37	19	360	41.5	4.91	136.62	19	regulation of biological process	chromosome;cytoplasm;nucleus	enzyme regulator activity;protein binding	Pf12799, Pf13855, Pf14580	5510	ENSG00000115685.14	PPP1R7	2				0	5.81468e+07	5.71508e+07	5.0236e+07	6.89484e+07	4.91172e+07	5.18407e+07	2.78802e+07	4.05027e+07	3.64089e+07	4.11806e+07	3.36071e+07	3.80785e+07	4.27741e+07	High	High	High	High	High	High	High	High
FALSE	High	Master Protein	P23458	Tyrosine-protein kinase JAK1 OS=Homo sapiens OX=9606 GN=JAK1 PE=1 SV=2	0	FALSE	58.49	13	14	19	12	1154	133.2	7.55	59.66	14	cell differentiation;cellular component movement;defense response;metabolic process;regulation of biological process;response to stimulus	cytoplasm;cytoskeleton;cytosol;endosome;membrane;nucleus	catalytic activity;metal ion binding;nucleotide binding;protein binding	Pf00069, Pf07714	3716	ENSG00000162434.11	JAK1	1	Interleukin-15 signaling; ISG15 antiviral mechanism; IL-6-type cytokine receptor ligand interactions; MAPK3 (ERK1) activation; Interleukin-35 Signalling; Interleukin-10 signaling; Interleukin-7 signaling; G beta:gamma signalling through PI3Kgamma; Interleukin receptor SHC signaling; Other interleukin signaling; Regulation of IFNA signaling; GPVI-mediated activation cascade; Regulation of IFNG sig…	Viral carcinogenesis; Th1 and Th2 cell differentiation; NOD-like receptor signaling pathway; Osteoclast differentiation; Hepatitis B; Pancreatic cancer; Epstein-Barr virus infection; Leishmaniasis; Pathways in cancer; Tuberculosis; EGFR tyrosine kinase inhibitor resistance; HTLV-I infection; Toxoplasmosis; Jak-STAT signaling pathway; Measles; Herpes simplex infection; Hepatitis C; Signaling pathw…	IL-5 Signaling Pathway; Human Thyroid Stimulating Hormone (TSH) signaling pathway; Leptin signaling pathway; Prolactin Signaling Pathway; IL-7 Signaling Pathway; IL17 signaling pathway; Type III interferon signaling; IL-9 Signaling Pathway; Interleukin-11 Signaling Pathway; Oncostatin M Signaling Pathway; IL-3 Signaling Pathway; TCA Cycle Nutrient Utilization and Invasiveness of Ovarian Cancer; I…	80	8.17674e+06	7.8225e+06	7.35595e+06	8.73444e+06	8.03209e+06	7.84664e+06	1.01101e+07	1.20221e+07	1.05665e+07	1.23818e+07	9.65961e+06	1.1424e+07	9.60303e+06	High	High	High	High	High	High	High	High
FALSE	High	Master Protein	Q06830	Peroxiredoxin-1 OS=Homo sapiens OX=9606 GN=PRDX1 PE=1 SV=1	0	FALSE	260.796	80	21	138	17	199	22.1	8.13	474.12	21	cell proliferation;cellular homeostasis;defense response;metabolic process;regulation of biological process;response to stimulus	cytoplasm;cytosol;mitochondrion;nucleus	antioxidant activity;catalytic activity;protein binding;RNA binding	Pf00578, Pf08534, Pf10417	5052	ENSG00000117450.13	PRDX1	1	TP53 Regulates Metabolic Genes; Deregulated CDK5 triggers multiple neurodegenerative pathways in Alzheimer's disease models; Detoxification of Reactive Oxygen Species	Peroxisome	Androgen receptor signaling pathway; Selenium Micronutrient Network; NRF2 pathway	15	1.16294e+09	1.15678e+09	1.00358e+09	1.25944e+09	1.01225e+09	1.05137e+09	5.60243e+08	7.45919e+08	7.12763e+08	7.69032e+08	6.55735e+08	7.49102e+08	8.2943e+08	High	High	High	High	High	High	High	High
FALSE	High	Master Protein	Q9Y6X8	Zinc fingers and homeoboxes protein 2 OS=Homo sapiens OX=9606 GN=ZHX2 PE=1 SV=1	0	FALSE	53.629	17	13	16	11	837	92.3	6.86	55.74	13	metabolic process;regulation of biological process	nucleus	DNA binding;metal ion binding;protein binding	Pf00046, Pf05920	22882	ENSG00000178764.7	ZHX2	8				0	9.68349e+06	9.09308e+06	8.77044e+06	1.08425e+07	8.44923e+06	9.25611e+06	9.345e+06	1.16851e+07	1.01797e+07	1.13943e+07	1.04341e+07	1.07709e+07	8.58569e+06	High	High	High	High	High	High	High	High
FALSE	High	Master Protein	Q53LP3	Ankyrin repeat domain-containing protein SOWAHC OS=Homo sapiens OX=9606 GN=SOWAHC PE=1 SV=1	0	FALSE	28.843	15	6	7	6	525	55.6	7.03	26.82	6			protein binding	Pf00023, Pf12796, Pf13606, Pf13637, Pf13857	65124	ENSG00000198142.4	SOWAHC	2				0	4.35366e+06	4.0857e+06	4.25369e+06	5.04226e+06	3.9937e+06	4.12491e+06	3.7157e+06	4.66578e+06	4.42741e+06	4.89468e+06	4.12662e+06	4.45601e+06	5.05741e+06	High	High	High	High	High	High	High	High
FALSE	High	Master Protein	Q3ZCQ8	Mitochondrial import inner membrane translocase subunit TIM50 OS=Homo sapiens OX=9606 GN=TIMM50 PE=1 SV=2	0	FALSE	154.314	43	15	66	15	353	39.6	8.37	212.48	15	cell organization and biogenesis;metabolic process;transport	membrane;mitochondrion;nucleus	catalytic activity;protein binding;RNA binding	Pf03031	92609	ENSG00000105197.10	TIMM50	19	Mitochondrial protein import; Metabolism of proteins			2	6.41602e+07	5.31212e+07	5.77202e+07	7.23629e+07	5.37045e+07	5.76613e+07	6.60219e+07	7.80475e+07	6.73796e+07	7.0228e+07	6.50459e+07	6.88681e+07	6.18282e+07	High	High	High	High	High	High	High	High
FALSE	High	Master Protein	Q8ND82	Zinc finger protein 280C OS=Homo sapiens OX=9606 GN=ZNF280C PE=1 SV=1	0	FALSE	94.116	33	15	30	15	737	83	9.11	91.03	15	metabolic process;regulation of biological process	nucleus	DNA binding;metal ion binding;protein binding	Pf13836	55609	ENSG00000056277.15	ZNF280C	X				0	1.7832e+07	1.52786e+07	1.62423e+07	2.06662e+07	1.56982e+07	1.69601e+07	1.10364e+07	1.34742e+07	1.19073e+07	1.27161e+07	1.11952e+07	1.19771e+07	1.27211e+07	High	High	High	High	High	High	High	High
FALSE	High	Master Protein	Q14254	Flotillin-2 OS=Homo sapiens OX=9606 GN=FLOT2 PE=1 SV=2	0	FALSE	227.996	72	30	71	30	428	47	5.25	267.84	30	cell organization and biogenesis;regulation of biological process	cytoskeleton;endosome;membrane	protein binding	Pf01145	2319	ENSG00000132589.15	FLOT2	17	Synaptic adhesion-like molecules	Insulin signaling pathway	Angiopoietin Like Protein 8 Regulatory Pathway; Insulin Signaling	6	1.00348e+08	8.62655e+07	8.66286e+07	1.21749e+08	8.59673e+07	9.13732e+07	1.11819e+08	1.45259e+08	1.15459e+08	1.32486e+08	1.10902e+08	1.26979e+08	1.13077e+08	High	High	High	High	High	High	High	High
FALSE	High	Master Protein	Q8TBX8	Phosphatidylinositol 5-phosphate 4-kinase type-2 gamma OS=Homo sapiens OX=9606 GN=PIP4K2C PE=1 SV=3	0	FALSE	60.605	36	14	22	14	421	47.3	6.84	65.69	14	metabolic process;regulation of biological process	cytoplasm;cytosol;membrane;vacuole	catalytic activity;nucleotide binding;protein binding	Pf01504	79837	ENSG00000166908.17	PIP4K2C	12	PI5P, PP2A and IER3 Regulate PI3K/AKT Signaling; PI5P Regulates TP53 Acetylation; Synthesis of PIPs at the plasma membrane; Synthesis of PIPs in the nucleus	Phosphatidylinositol signaling system; Inositol phosphate metabolism; Regulation of actin cytoskeleton	Regulation of Actin Cytoskeleton	22	3.99985e+07	3.53024e+07	3.36502e+07	4.69016e+07	3.31649e+07	3.54225e+07	2.82692e+07	3.78613e+07	3.42605e+07	3.77491e+07	3.1778e+07	3.45743e+07	4.61955e+07	High	High	High	High	High	High	High	High
FALSE	High	Master Protein	Q8TAP8	Protein phosphatase 1 regulatory subunit 35 OS=Homo sapiens OX=9606 GN=PPP1R35 PE=1 SV=1	0.003	FALSE	5.765	7	1	1	1	253	27.9	8.68	4.88	1	regulation of biological process		enzyme regulator activity;protein binding	Pf15503	221908	ENSG00000160813.6	PPP1R35	7				0	50469.3	46551.6	43786.1	33527.3	40955.5	46978.3	29110.5	40940	43107.1	49662.9	33296.7	33672.9	29158.1	High	High	High	High	Not Found	High	High	High
FALSE	High	Master Protein	P58335	Anthrax toxin receptor 2 OS=Homo sapiens OX=9606 GN=ANTXR2 PE=1 SV=5	0	FALSE	21.132	15	6	8	6	489	53.6	7.46	22.94	6	transport	cell surface;endoplasmic reticulum;extracellular;membrane	metal ion binding;protein binding;receptor activity	Pf00092, Pf05586, Pf05587, Pf13519	118429	ENSG00000163297.16	ANTXR2	4	Uptake and function of anthrax toxins	NOD-like receptor signaling pathway		5	3.76752e+06	3.52386e+06	3.63313e+06	3.82546e+06	3.49273e+06	3.51707e+06	1.13749e+07	1.23623e+07	1.15847e+07	1.20805e+07	1.16194e+07	1.13404e+07	6.47075e+06	High	High	High	High	High	High	High	High
FALSE	High	Master Protein	O75486	Transcription initiation protein SPT3 homolog OS=Homo sapiens OX=9606 GN=SUPT3H PE=1 SV=3	0	FALSE	20.226	19	4	7	4	317	35.8	6.87	19.71	4												0	1.57246e+06	1.5048e+06	1.56626e+06	1.7633e+06	1.44208e+06	1.44003e+06	750037	961489	955187	976076	901207	978209	1.07316e+06	High	High	High	High	Not Found	High	High	High
FALSE	High	Master Protein	P42025	Beta-centractin OS=Homo sapiens OX=9606 GN=ACTR1B PE=1 SV=1	0	FALSE	81.812	53	15	30	5	376	42.3	6.4	103.13	15	transport	cytoplasm;cytoskeleton;cytosol;extracellular;membrane;organelle lumen	nucleotide binding;protein binding	Pf00022	10120	ENSG00000115073.7	ACTR1B	2	Neutrophil degranulation; MHC class II antigen presentation			5	1.41483e+06	1.37552e+06	1.28363e+06	1.46015e+06	1.28123e+06	1.3465e+06	1.16524e+06	1.4936e+06	1.45147e+06	1.59183e+06	1.3671e+06	1.4393e+06	1.15737e+06	High	High	High	High	High	High	High	High
FALSE	High	Master Protein	P04439	HLA class I histocompatibility antigen, A alpha chain OS=Homo sapiens OX=9606 GN=HLA-A PE=1 SV=2	0	FALSE	40.388	16	5	12	2	365	40.8	6	54.88	5	metabolic process;regulation of biological process;response to stimulus	cell surface;endoplasmic reticulum;Golgi;membrane	protein binding;RNA binding	Pf00129, Pf07654	3105	ENSG00000206503.12	HLA-A	6	Interferon alpha/beta signaling; E3 ubiquitin ligases ubiquitinate target proteins; Endosomal/Vacuolar pathway; Immunoregulatory interactions between a Lymphoid and a non-Lymphoid cell; Interferon gamma signaling; Antigen Presentation: Folding, assembly and peptide loading of class I MHC; ER-Phagosome pathway		Proteasome Degradation; Allograft Rejection	18	3.22223e+06	2.89534e+06	2.70868e+06	4.39236e+06	3.17825e+06	3.06166e+06	1.38195e+06	1.98343e+06	1.64256e+06	1.73057e+06	1.45632e+06	1.57844e+06	3.26575e+06	High	High	High	High	Not Found	High	High	High
FALSE	High	Master Protein	Q9UPM9	B9 domain-containing protein 1 OS=Homo sapiens OX=9606 GN=B9D1 PE=1 SV=1	0.001	FALSE	6.54	16	2	2	2	204	22.8	7.28	3.64	2	cell differentiation;cell organization and biogenesis;regulation of biological process;response to stimulus	cytoplasm;cytoskeleton;cytosol;membrane	receptor activity;signal transducer activity	Pf07162	27077	ENSG00000108641.14	B9D1	17	Anchoring of the basal body to the plasma membrane			3	334432	320743	321728	340215	298682	348063	220441	174169	217660	245360	202779	203176	210338	High	High	High	High	Not Found	High	High	High
FALSE	High	Master Protein	Q9Y672	Dolichyl pyrophosphate Man9GlcNAc2 alpha-1,3-glucosyltransferase OS=Homo sapiens OX=9606 GN=ALG6 PE=1 SV=2	0	FALSE	19.862	10	5	8	5	507	58.1	8.46	19.63	5	metabolic process	endoplasmic reticulum;membrane	catalytic activity	Pf03155	29929	ENSG00000088035.15	ALG6	1		N-Glycan biosynthesis; Metabolic pathways	GPCRs, Other	3	8.06729e+06	6.60423e+06	7.34979e+06	8.48322e+06	7.15694e+06	7.155e+06	7.59786e+06	8.46556e+06	8.00091e+06	7.56981e+06	7.00553e+06	7.52869e+06	6.64267e+06	High	High	High	High	High	High	High	High
FALSE	High	Master Protein	P78406	mRNA export factor OS=Homo sapiens OX=9606 GN=RAE1 PE=1 SV=1	0	FALSE	165.354	76	18	42	18	368	40.9	7.83	169.84	18	cell division;cell organization and biogenesis;metabolic process;regulation of biological process;response to stimulus;transport	cytoplasm;cytoskeleton;nucleus	protein binding;RNA binding	Pf00400	8480	ENSG00000101146.12	RAE1	20	Rev-mediated nuclear export of HIV RNA; ISG15 antiviral mechanism; NEP/NS2 Interacts with the Cellular Export Machinery; tRNA processing in the nucleus; Transcriptional regulation by small RNAs; Nuclear Pore Complex (NPC) Disassembly; Regulation of Glucokinase by Glucokinase Regulatory Protein; Vpr-mediated nuclear import of PICs; Regulation of HSF1-mediated heat shock response; snRNP Assembly; S…	RNA transport; Influenza A		65	9.90481e+07	8.92223e+07	8.74585e+07	1.139e+08	8.56232e+07	9.06058e+07	7.13037e+07	8.76597e+07	7.67556e+07	8.09482e+07	7.02805e+07	7.99405e+07	9.52624e+07	High	High	High	High	High	High	High	High
FALSE	High	Master Protein	Q9NVX2	Notchless protein homolog 1 OS=Homo sapiens OX=9606 GN=NLE1 PE=1 SV=4	0	FALSE	142.71	43	16	37	16	485	53.3	7.34	132.78	16	cell differentiation;cell organization and biogenesis;regulation of biological process;response to stimulus	nucleus;ribosome	protein binding	Pf00400, Pf08154, Pf11715	54475	ENSG00000073536.17	NLE1	17				0	2.42891e+07	2.18981e+07	2.2157e+07	3.27986e+07	2.17449e+07	2.4849e+07	1.9133e+07	2.31215e+07	2.1216e+07	2.37043e+07	2.04758e+07	2.06947e+07	1.67284e+07	High	High	High	High	High	High	High	High
FALSE	High	Master Protein	P16455	Methylated-DNA--protein-cysteine methyltransferase OS=Homo sapiens OX=9606 GN=MGMT PE=1 SV=1	0	FALSE	16.356	20	4	8	4	207	21.6	8.1	24.93	4	cell differentiation;metabolic process;regulation of biological process;response to stimulus	membrane;nucleus	catalytic activity;DNA binding;metal ion binding	Pf01035, Pf02870	4255		MGMT	10	MGMT-mediated DNA damage reversal			3	1.99102e+06	1.89492e+06	1.72704e+06	2.25989e+06	1.8163e+06	1.79757e+06	1.48896e+06	1.89103e+06	1.71875e+06	1.97411e+06	1.67296e+06	1.86338e+06	3.07949e+06	High	High	High	High	High	High	High	High
FALSE	High	Master Protein	Q9H6W3	Ribosomal oxygenase 1 OS=Homo sapiens OX=9606 GN=RIOX1 PE=1 SV=2	0	FALSE	69.618	38	14	18	14	641	71	6.46	70.9	14	cell organization and biogenesis;metabolic process;regulation of biological process	nucleus	catalytic activity;metal ion binding;protein binding	Pf08007, Pf13621	79697	ENSG00000170468.7	C14orf169; RIOX1	14				0	1.31172e+07	1.17074e+07	1.19203e+07	1.49767e+07	1.17685e+07	1.15793e+07	9.69625e+06	1.19869e+07	1.11863e+07	1.19357e+07	1.02951e+07	1.15357e+07	1.1897e+07	High	High	High	High	High	High	High	High
FALSE	High	Master Protein	Q8N257	Histone H2B type 3-B OS=Homo sapiens OX=9606 GN=H2BU1 PE=1 SV=3	0	FALSE	249.98	73	16	741	1	126	13.9	10.32	2579.38	16	cell organization and biogenesis	chromosome;cytosol;nucleus	DNA binding;protein binding	Pf00125, Pf00808	128312	ENSG00000196890.4	HIST3H2BB	1	SIRT1 negatively regulates rRNA expression; Nonhomologous End-Joining (NHEJ); Activation of anterior HOX genes in hindbrain development during early embryogenesis; NoRC negatively regulates rRNA expression; Meiotic synapsis; Transcriptional regulation by small RNAs; Meiotic recombination; PRC2 methylates histones and DNA; Recruitment and ATM-mediated phosphorylation of repair and signaling protei…	Viral carcinogenesis; Systemic lupus erythematosus; Alcoholism		75	7.05453e+06	5.6784e+06	4.99996e+06	7.23646e+06	6.1062e+06	6.46389e+06	2.36572e+06	2.66986e+06	2.68425e+06	2.94283e+06	2.41609e+06	2.80366e+06	3.0341e+06	High	High	High	High	Not Found	High	High	High
FALSE	High	Master Protein	Q9H1Z4	WD repeat-containing protein 13 OS=Homo sapiens OX=9606 GN=WDR13 PE=1 SV=2	0	FALSE	24.812	21	6	6	6	485	53.7	9.14	19.3	6		membrane;nucleus	protein binding	Pf00400	64743		WDR13	X				0	1.4084e+06	1.32841e+06	1.24659e+06	1.55124e+06	1.25115e+06	1.31615e+06	861919	1.10306e+06	991240	1.11297e+06	942678	1.06003e+06	1.11245e+06	High	High	High	High	High	High	High	High
FALSE	High	Master Protein	Q9BZM4	UL16-binding protein 3 OS=Homo sapiens OX=9606 GN=ULBP3 PE=1 SV=1	0	FALSE	11.654	22	4	6	4	244	27.9	8.02	14.32	4	defense response;regulation of biological process;response to stimulus	membrane	protein binding	Pf00129, Pf14586	79465	ENSG00000131019.10	ULBP3	6	Immunoregulatory interactions between a Lymphoid and a non-Lymphoid cell	Natural killer cell mediated cytotoxicity		4	1.60423e+06	1.50893e+06	1.57298e+06	1.52534e+06	1.42377e+06	1.50257e+06	1.19467e+06	1.57412e+06	1.38211e+06	1.65077e+06	1.27415e+06	1.42013e+06	1.23694e+06	High	High	High	High	High	High	High	High
FALSE	High	Master Protein	Q53EL6	Programmed cell death protein 4 OS=Homo sapiens OX=9606 GN=PDCD4 PE=1 SV=2	0	FALSE	83.607	41	15	24	15	469	51.7	5.21	76.4	15	cell death;cell organization and biogenesis;regulation of biological process;response to stimulus	cytoplasm;cytosol;nucleus	protein binding;RNA binding	Pf02847	27250	ENSG00000150593.17	PDCD4	10	Gene and protein expression by JAK-STAT signaling after Interleukin-12 stimulation; Interleukin-12 family signaling	MicroRNAs in cancer; Proteoglycans in cancer	Interferon type I signaling pathways	8	2.51215e+07	2.45033e+07	2.15399e+07	2.62125e+07	2.15236e+07	2.26826e+07	6.2357e+06	7.54279e+06	7.3127e+06	7.42793e+06	6.60051e+06	7.54552e+06	1.41761e+07	High	High	High	High	High	High	High	High
FALSE	High	Master Protein	P63010	AP-2 complex subunit beta OS=Homo sapiens OX=9606 GN=AP2B1 PE=1 SV=1	0	FALSE	482.978	58	50	159	27	937	104.5	5.38	552.81	50	cell organization and biogenesis;cellular component movement;metabolic process;regulation of biological process;response to stimulus;transport	cytosol;membrane	protein binding;transporter activity	Pf01602, Pf02883, Pf09066, Pf12717, Pf13646	163	ENSG00000006125.17	AP2B1	17	Cargo recognition for clathrin-mediated endocytosis; Nef Mediated CD8 Down-regulation; Nef Mediated CD4 Down-regulation; Trafficking of GluR2-containing AMPA receptors; Recycling pathway of L1; LDL clearance; EPH-ephrin mediated repulsion of cells; Retrograde neurotrophin signalling; VLDLR internalisation and degradation; WNT5A-dependent internalization of FZD2, FZD5 and ROR2; MHC class II antige…	Endocytosis; Huntington's disease; Endocrine and other factor-regulated calcium reabsorption; Synaptic vesicle cycle	Synaptic Vesicle Pathway; EGF/EGFR Signaling Pathway	48	1.44242e+08	1.28348e+08	1.28059e+08	1.69499e+08	1.27532e+08	1.4187e+08	1.14125e+08	1.31999e+08	1.2253e+08	1.35713e+08	1.14468e+08	1.26115e+08	1.24253e+08	High	High	High	High	High	High	High	High
FALSE	High	Master Protein	Q96LX8	Zinc finger protein 597 OS=Homo sapiens OX=9606 GN=ZNF597 PE=1 SV=1	0.001	FALSE	7.504	4	1	2	1	424	48	6.76	6.53	1	metabolic process;regulation of biological process	nucleus	DNA binding;metal ion binding	Pf00096, Pf01352, Pf13465	146434	ENSG00000167981.5	ZNF597	16	Generic Transcription Pathway			3	77715.8	61614.8	75135.7	88326.9	81840.2	80262.7	133249	153593	135632	128600	129138	160030	118844	High	High	High	High	Not Found	High	High	High
FALSE	High	Master Protein	Q9H3P2	Negative elongation factor A OS=Homo sapiens OX=9606 GN=NELFA PE=1 SV=3	0	FALSE	96.936	45	14	27	14	528	57.2	9.03	104.64	14	development;metabolic process;regulation of biological process	cytosol;nucleus	protein binding		7469	ENSG00000185049.14	NELFA; WHSC2	4	HIV elongation arrest and recovery; Formation of the HIV-1 Early Elongation Complex; Abortive elongation of HIV-1 transcript in the absence of Tat; TP53 Regulates Transcription of DNA Repair Genes; Tat-mediated HIV elongation arrest and recovery; Formation of RNA Pol II elongation complex ; Formation of HIV elongation complex in the absence of HIV Tat; RNA Polymerase II Pre-transcription Events; …		Initiation of transcription and translation elongation at the HIV-1 LTR	26	1.35425e+07	1.40369e+07	1.27785e+07	1.42549e+07	1.24021e+07	1.3783e+07	9.14307e+06	1.12177e+07	1.0972e+07	1.25354e+07	1.07037e+07	1.16613e+07	1.1814e+07	High	High	High	High	High	High	High	High
FALSE	High	Master Protein	Q9HA47	Uridine-cytidine kinase 1 OS=Homo sapiens OX=9606 GN=UCK1 PE=1 SV=1	0	FALSE	11.373	14	3	3	3	277	31.4	7.3	11.78	3	metabolic process	cytosol	catalytic activity;nucleotide binding	Pf00485, Pf13207, Pf13238	83549	ENSG00000130717.12	UCK1	9	Pyrimidine salvage	Metabolic pathways; Pyrimidine metabolism; Drug metabolism - other enzymes	Fluoropyrimidine Activity	8	958856	974483	902368	1.14703e+06	940115	911360	584659	694326	671959	737439	625880	702497	828190	High	High	High	High	High	High	High	High
FALSE	High	Master Protein	Q9Y2G1	Myelin regulatory factor OS=Homo sapiens OX=9606 GN=MYRF PE=1 SV=3	0	FALSE	8.924	5	3	4	3	1151	124.3	7.44	6.14	3	cell differentiation;cell organization and biogenesis;metabolic process;regulation of biological process	cytoplasm;cytosol;endoplasmic reticulum;Golgi;membrane;nucleus	catalytic activity;DNA binding;protein binding	Pf05224, Pf13884, Pf13887, Pf13888	745	ENSG00000124920.13	C11orf9; MYRF	11				0	220967	238648	224441	233250	210576	236273	165173	222674	217652	264167	252484	252642	245134	High	High	High	High	Not Found	High	High	High
FALSE	High	Master Protein	O60245	Protocadherin-7 OS=Homo sapiens OX=9606 GN=PCDH7 PE=1 SV=2	0	FALSE	46.166	11	7	10	7	1069	116	5.19	37.87	7	transport	membrane	metal ion binding	Pf00028, Pf08266, Pf08374	5099	ENSG00000169851.15	PCDH7	4	Platelet degranulation			4	5.29399e+06	4.85712e+06	4.73354e+06	5.79862e+06	4.62915e+06	4.75036e+06	1.18953e+06	1.4748e+06	1.64454e+06	1.7808e+06	1.52701e+06	1.59285e+06	3.19597e+06	High	High	High	High	High	High	High	High
FALSE	High	Master Protein	P46782	40S ribosomal protein S5 OS=Homo sapiens OX=9606 GN=RPS5 PE=1 SV=4	0	FALSE	160.625	47	13	117	13	204	22.9	9.72	322.81	13	cell organization and biogenesis;metabolic process;regulation of biological process;transport	cytosol;membrane;ribosome	protein binding;RNA binding;structural molecule activity	Pf00177	6193	ENSG00000083845.8	RPS5	19	Peptide chain elongation; Eukaryotic Translation Termination; Viral mRNA Translation; Formation of the ternary complex, and subsequently, the 43S complex; L13a-mediated translational silencing of Ceruloplasmin expression; Selenocysteine synthesis; Nonsense Mediated Decay (NMD) independent of the Exon Junction Complex (EJC); Nonsense Mediated Decay (NMD) enhanced by the Exon Junction Complex (EJC)…	Ribosome	Cytoplasmic Ribosomal Proteins	38	1.53484e+08	1.43483e+08	1.38753e+08	1.69617e+08	1.33969e+08	1.40366e+08	9.02843e+07	1.12733e+08	1.07106e+08	1.17985e+08	9.82808e+07	1.13355e+08	1.10571e+08	High	High	High	High	High	High	High	High
FALSE	High	Master Protein	P68400	Casein kinase II subunit alpha OS=Homo sapiens OX=9606 GN=CSNK2A1 PE=1 SV=1	0	FALSE	194.763	54	18	61	18	391	45.1	7.74	237.04	18	cell communication;cell death;metabolic process;regulation of biological process;response to stimulus	chromosome;cytoplasm;cytosol;membrane;nucleus	catalytic activity;enzyme regulator activity;nucleotide binding;protein binding	Pf00069, Pf01636, Pf07714	1457	ENSG00000101266.17	CSNK2A1	20	WNT mediated activation of DVL; Condensation of Prometaphase Chromosomes; Regulation of PTEN stability and activity; Cooperation of PDCL (PhLP1) and TRiC/CCT in G-protein beta folding; Signal transduction by L1; RUNX1 interacts with co-factors whose precise effect on RUNX1 targets is not known; Synthesis of PC; Receptor Mediated Mitophagy; Regulation of TP53 Activity through Phosphorylation	Tight junction; Epstein-Barr virus infection; Ribosome biogenesis in eukaryotes; NF-kappa B signaling pathway; Wnt signaling pathway; Adherens junction; Measles; Herpes simplex infection	TNF alpha Signaling Pathway; Brain-Derived Neurotrophic Factor (BDNF) signaling pathway	46	1.4662e+08	1.43542e+08	1.32776e+08	1.77253e+08	1.29024e+08	1.36217e+08	1.08033e+08	1.36144e+08	1.26904e+08	1.32881e+08	1.1389e+08	1.265e+08	1.13313e+08	High	High	High	High	High	High	High	High
FALSE	High	Master Protein	P23142	Fibulin-1 OS=Homo sapiens OX=9606 GN=FBLN1 PE=1 SV=4	0	FALSE	45.065	15	7	10	6	703	77.2	5.22	39.66	7	cell organization and biogenesis;metabolic process;regulation of biological process;response to stimulus	extracellular	enzyme regulator activity;metal ion binding;protein binding;structural molecule activity	Pf01821, Pf07645, Pf12662, Pf14670	2192	ENSG00000077942.18	FBLN1	22	Molecules associated with elastic fibres			3	1.53227e+06	1.37345e+06	1.44541e+06	1.78347e+06	1.48251e+06	1.46699e+06	2.70653e+06	3.41092e+06	2.67689e+06	3.01717e+06	2.64825e+06	2.85181e+06	2.31115e+06	High	High	High	High	High	High	High	High
FALSE	High	Master Protein	P55084	Trifunctional enzyme subunit beta, mitochondrial OS=Homo sapiens OX=9606 GN=HADHB PE=1 SV=3	0	FALSE	303.279	66	30	126	30	474	51.3	9.41	414.62	30	metabolic process	endoplasmic reticulum;membrane;mitochondrion	catalytic activity;protein binding;RNA binding	Pf00108, Pf00109, Pf02803	3032	ENSG00000138029.13	HADHB	2	Beta oxidation of hexanoyl-CoA to butanoyl-CoA; Beta oxidation of lauroyl-CoA to decanoyl-CoA-CoA; Beta oxidation of palmitoyl-CoA to myristoyl-CoA; Beta oxidation of myristoyl-CoA to lauroyl-CoA; Acyl chain remodeling of CL; Beta oxidation of decanoyl-CoA to octanoyl-CoA-CoA; mitochondrial fatty acid beta-oxidation of unsaturated fatty acids; Beta oxidation of octanoyl-CoA to hexanoyl-CoA	Fatty acid degradation; Fatty acid elongation; Metabolic pathways; Valine, leucine and isoleucine degradation; Fatty acid metabolism	Fatty Acid Beta Oxidation; Valproic acid pathway; Sudden Infant Death Syndrome (SIDS) Susceptibility Pathways	23	1.77894e+08	1.52247e+08	1.50518e+08	1.97512e+08	1.55312e+08	1.63195e+08	1.90255e+08	2.20766e+08	1.88966e+08	1.97626e+08	1.78409e+08	1.97366e+08	1.99791e+08	High	High	High	High	High	High	High	High
FALSE	High	Master Protein	Q06210	Glutamine--fructose-6-phosphate aminotransferase [isomerizing] 1 OS=Homo sapiens OX=9606 GN=GFPT1 PE=1 SV=3	0	FALSE	298.648	64	35	97	28	699	78.8	7.11	357.14	35	metabolic process;regulation of biological process	cytosol	catalytic activity	Pf00310, Pf01380, Pf13230, Pf13522, Pf13537, Pf13580	2673	ENSG00000198380.12	GFPT1	2	XBP1(S) activates chaperone genes; Defective GFPT1 causes CMSTA1; Synthesis of UDP-N-acetyl-glucosamine	Alanine, aspartate and glutamate metabolism; Amino sugar and nucleotide sugar metabolism; Metabolic pathways; Insulin resistance		17	7.77062e+07	7.41606e+07	7.09085e+07	8.88855e+07	6.91307e+07	7.50676e+07	1.06556e+08	1.37309e+08	1.25938e+08	1.37173e+08	1.1823e+08	1.2605e+08	1.23643e+08	High	High	High	High	High	High	High	High
FALSE	High	Master Protein	Q9Y548	Protein YIPF1 OS=Homo sapiens OX=9606 GN=YIPF1 PE=1 SV=1	0.001	FALSE	7.812	11	2	2	2	306	34.3	5.31	10.7	2		endosome;Golgi;membrane	protein binding	Pf04893	54432	ENSG00000058799.14	YIPF1	1				0	671057	593101	656073	644357	643894	636184	781301	963634	807363	888600	793498	955705	687770	High	High	High	High	High	High	High	High
FALSE	High	Master Protein	P49593	Protein phosphatase 1F OS=Homo sapiens OX=9606 GN=PPM1F PE=1 SV=3	0	FALSE	107.395	41	14	24	14	454	49.8	5.1	91.99	14	cell death;cell organization and biogenesis;metabolic process;regulation of biological process;response to stimulus	cytosol	catalytic activity;metal ion binding;protein binding	Pf00481, Pf13672	9647	ENSG00000100034.13	PPM1F	22				0	1.26884e+07	1.1989e+07	1.10531e+07	1.41021e+07	1.09524e+07	1.13666e+07	6.23232e+06	8.33164e+06	7.88333e+06	8.87415e+06	7.75094e+06	7.70359e+06	8.19538e+06	High	High	High	High	Not Found	High	High	High
FALSE	High	Master Protein	Q96KQ4	Apoptosis-stimulating of p53 protein 1 OS=Homo sapiens OX=9606 GN=PPP1R13B PE=1 SV=3	0	FALSE	17.28	5	5	5	4	1090	119.5	6.76	16.09	5	cell death;regulation of biological process;response to stimulus	cytoplasm;cytosol;membrane;mitochondrion;nucleus	protein binding	Pf00018, Pf00023, Pf07653, Pf10498, Pf12796, Pf13606, Pf13637, Pf13857, Pf14604	23368	ENSG00000088808.16	PPP1R13B	14	Regulation of TP53 Activity through Association with Co-factors; TP53 Regulates Transcription of Death Receptors and Ligands; TP53 regulates transcription of several additional cell death genes whose specific roles in p53-dependent apoptosis remain uncertain; TP53 Regulates Transcription of Genes Involved in Cytochrome C Release; Activation of PUMA and translocation to mitochondria			15	1.78981e+06	1.49497e+06	1.39595e+06	2.34065e+06	1.55919e+06	1.81914e+06	1.01809e+06	1.14772e+06	927576	1.13649e+06	842200	915175	978427	High	High	High	High	Not Found	High	High	High
FALSE	High	Master Protein	P51531	Probable global transcription activator SNF2L2 OS=Homo sapiens OX=9606 GN=SMARCA2 PE=1 SV=2	0	FALSE	134.78	14	21	49	1	1590	181.2	7.2	171.31	21	cell organization and biogenesis;metabolic process;regulation of biological process	cytoskeleton;nucleus	catalytic activity;DNA binding;nucleotide binding;protein binding	Pf00176, Pf00270, Pf00271, Pf00439, Pf07529, Pf07533, Pf08880, Pf11496, Pf14619	6595	ENSG00000080503.22	SMARCA2	9	RUNX1 interacts with co-factors whose precise effect on RUNX1 targets is not known; RMTs methylate histone arginines		Retinoblastoma (RB) in Cancer; Pathways Affected in Adenoid Cystic Carcinoma; VEGFA-VEGFR2 Signaling Pathway	11	110958	122452	114802	143992	109704	112373	94065.6	121938	118808	115161	123851	122522	83476.7	High	High	High	High	Not Found	High	High	High
[truncated: 8,514 more rows]
[truncated: 10 more columns]
