# Supplementary material for: Cell-type-resolved quantitative proteomics map of interferon response against SARS-CoV-2
Source: iScience. 2021 Apr 20;24(5):102420. doi: 10.1016/j.isci.2021.102420 (PMC8056843; doi:10.1016/j.isci.2021.102420)
Supplement: Table S6. Calu-3 and Caco2 TMTpro raw peptide groups abundances, related to figure 3 — Peptide list containing raw TMTpro-labeling abundances across the samples. Peptide identifications were obtained from 12 HpH-RPLC fractions. All entries were considered with 1% FDR. [file mmc4.xlsx]

## Sheet: PeptideGroups
Checked	Confidence	Annotated Sequence	Modifications	Contaminant	Qvality PEP	Qvality q-value	# Protein Groups	# Proteins	# PSMs	Master Protein Accessions	Positions in Master Proteins	Modifications in Master Proteins	# Missed Cleavages	Theo. MH+ [Da]	Abundance: F3: 126, Sample, Calu3, Mock, R1	Abundance: F3: 127N, Sample, Calu3, SARS-CoV-2, R1	Abundance: F3: 127C, Sample, Calu3, Mock, R2	Abundance: F3: 128N, Sample, Calu3, SARS-CoV-2, R2	Abundance: F3: 129N, Sample, Calu3, Mock, R3	Abundance: F3: 129C, Sample, Calu3, SARS-CoV-2, R3	Abundance: F3: 130N, Sample, Caco2, Mock, R1	Abundance: F3: 130C, Sample, Caco2, SARS-CoV-2, R1	Abundance: F3: 131N, Sample, Caco2, Mock, R2	Abundance: F3: 131C, Sample, Caco2, SARS-CoV-2, R2	Abundance: F3: 132N, Sample, Caco2, Mock, R3	Abundance: F3: 132C, Sample, Caco2, SARS-CoV-2, R3	Abundance: F3: 133N, Sample, Pool, Pool, Pool	Quan Info	Found in Sample: [S33] F3: 126, Sample, Calu3, Mock, R1	Found in Sample: [S34] F3: 127N, Sample, Calu3, SARS-CoV-2, R1	Found in Sample: [S35] F3: 127C, Sample, Calu3, Mock, R2	Found in Sample: [S36] F3: 128N, Sample, Calu3, SARS-CoV-2, R2	Found in Sample: [S37] F3: 128C, Sample, Empty, Empty, Empty	Found in Sample: [S38] F3: 129N, Sample, Calu3, Mock, R3	Found in Sample: [S39] F3: 129C, Sample, Calu3, SARS-CoV-2, R3	Found in Sample: [S40] F3: 130N, Sample, Caco2, Mock, R1	Found in Sample: [S41] F3: 130C, Sample, Caco2, SARS-CoV-2, R1	Found in Sample: [S42] F3: 131N, Sample, Caco2, Mock, R2	Found in Sample: [S43] F3: 131C, Sample, Caco2, SARS-CoV-2, R2	Found in Sample: [S44] F3: 132N, Sample, Caco2, Mock, R3	Found in Sample: [S45] F3: 132C, Sample, Caco2, SARS-CoV-2, R3	Found in Sample: [S46] F3: 133N, Sample, Pool, Pool, Pool	Found in Sample: [S47] F3: 133C, Sample, Empty, Empty, Empty	Found in Sample: [S48] F3: 134N, Sample, Empty, Empty, Empty	Confidence (by Search Engine): Sequest HT	Percolator q-Value (by Search Engine): Sequest HT	Percolator PEP (by Search Engine): Sequest HT	XCorr (by Search Engine): Sequest HT
FALSE	High	[R].TLADLIR.[I]	1xTMTpro [N-Term]	FALSE	0.032035	0.00249981	1	1	1				0	1105.69	4.05418e+06	1.48024e+07	6.36469e+06	1.58662e+07	5.93707e+06	1.43338e+07	2.18024e+07	2.3672e+07	2.26461e+07	2.85408e+07	2.25254e+07	3.45812e+07	2.67451e+07		High	High	High	High	Not Found	High	High	High	High	High	High	High	High	High	Not Found	Not Found	High	0.00161	0.01944	2.49
FALSE	High	[R].NITWTLSNLCR.[N]	1xCarbamidomethyl [C10]	FALSE	0.000744194	8.41012e-05	1	1	2				0	1377.69														No Quan Labels	High	High	High	High	Not Found	High	High	High	High	High	High	High	High	High	Not Found	Not Found	High	5.304e-05	0.0004736	3.11
FALSE	High	[K].LASLGIK.[T]	1xTMTpro [K7]	FALSE	0.110827	0.00627226	1	1	1				0	1005.66	1.02735e+07	8.29143e+06	1.3707e+07	9.72971e+06	8.38831e+06	8.7367e+06	5.30318e+06	4.97415e+06	5.48485e+06	4.0199e+06	5.68232e+06	3.4067e+06	7.94896e+06		High	High	High	High	Not Found	High	High	High	High	High	High	High	High	High	Not Found	Not Found	High	0.003992	0.06922	2.09
FALSE	High	[R].LTPEELER.[A]		FALSE	0.0145427	0.00125167	1	1	2				0	986.515														No Quan Labels	High	High	High	High	High	High	High	High	High	High	High	High	High	High	High	High	High	0.000861	0.008897	2.4
FALSE	High	[R].LFSWIVNR.[I]	1xTMTpro [N-Term]	FALSE	0.0227464	0.00180904	1	1	2				0	1338.79	65275.8	84734.4	110538	89316.7	82142.7	80757.4	137449	145786	144432	213412	146913	257987	156717		High	High	High	High	High	High	High	High	High	High	High	High	High	High	Not Found	Not Found	High	0.001195	0.01384	2.02
FALSE	High	[R].QIFHPEQLITGK.[E]	1xTMTpro [K12]	FALSE	1.49948e-05	7.84525e-06	3	1	1				0	1714.98	4.26671e+06	5.98478e+06	4.3776e+06	8.60792e+06	3.54824e+06	7.00517e+06	9.9929e+06	9.1255e+06	1.05668e+07	4.17421e+06	1.09007e+07	2.59918e+06	6.43113e+06	Shared	High	High	High	High	Not Found	High	High	High	High	High	High	High	High	High	Not Found	Not Found	High	8.576e-06	1.016e-05	4.26
FALSE	High	[R].LISISGK.[V]	1xTMTpro [N-Term]; 1xTMTpro [K7]	FALSE	0.0182129	0.0015065	1	1	4				0	1021.66	2.06715e+07	1.43036e+07	2.05453e+07	2.11242e+07	1.47372e+07	1.55894e+07	1.70123e+07	1.63174e+07	1.81447e+07	9.59167e+06	1.84175e+07	6.41491e+06	2.17909e+07		High	High	High	High	Not Found	High	High	High	High	High	High	High	High	High	High	High	High	0.001008	0.01111	2.62
FALSE	High	[R].LISISGK.[V]		FALSE	0.0481044	0.00337973	1	1	1				0	717.451														No Quan Labels	High	High	High	High	Not Found	High	High	High	High	High	High	High	High	High	Not Found	Not Found	High	0.002194	0.02931	1.87
FALSE	High	[K].EAESCDCLQGFQLTHSLGGGTGSGMGTLLLSK.[I]	2xCarbamidomethyl [C5; C7]	FALSE	0.00239755	0.000279991	1	1	1				0	3311.53														No Quan Labels	High	High	High	High	Not Found	High	High	High	High	High	High	High	High	High	Not Found	Not Found	High	0.0001893	0.001506	3.3
FALSE	High	[K].DLLAQAR.[N]		FALSE	0.0664834	0.00425339	2	1	1				0	786.447														No Quan Labels	High	High	High	High	High	High	High	High	High	High	High	High	High	High	Not Found	Not Found	High	0.00276	0.04059	2.32
FALSE	High	[R].LLGIFEQNQDRK.[H]	1xTMTpro [K12]; 1xTMTpro [N-Term]	FALSE	1.06584e-05	7.84525e-06	1	1	1	A0A024RBG1	A0A024RBG1 [80-91]		1	2069.2	1.00168e+06	1.25956e+06	1.21111e+06	1.40996e+06	973246	1.13056e+06	3.784e+06	3.78495e+06	4.22264e+06	4.18945e+06	4.26121e+06	4.76767e+06	2.61754e+06		High	High	High	High	High	High	High	High	High	High	High	High	High	High	Not Found	Not Found	High	8.576e-06	7.309e-06	5.35
FALSE	High	[R].LLGIFEQNQDR.[K]	1xTMTpro [N-Term]	FALSE	0.000248622	1.83215e-05	1	1	1	A0A024RBG1	A0A024RBG1 [80-90]		0	1636.9	1.01529e+06	2.26151e+06	1.37615e+06	2.47617e+06	1.11086e+06	2.24221e+06	3.03025e+06	3.18132e+06	3.32709e+06	3.85454e+06	3.28306e+06	4.26012e+06	2.43754e+06		High	High	High	High	Not Found	High	High	High	High	High	High	High	High	High	Not Found	Not Found	High	1.946e-05	0.0001605	2.27
FALSE	High	[K].DGSASEVPSELSERPK.[G]	1xTMTpro [K16]; 1xTMTpro [N-Term]	FALSE	3.57196e-08	7.84525e-06	1	1	1	A0A096LP01	A0A096LP01 [44-59]		0	2296.23	979075	914972	1.29607e+06	1.07677e+06	906017	973847	1.41959e+06	1.61698e+06	1.67578e+06	1.88917e+06	1.55404e+06	1.9896e+06	2.57495e+06		High	High	High	High	Not Found	High	High	High	High	High	High	High	High	High	Not Found	Not Found	High	8.576e-06	2.677e-08	4.57
FALSE	High	[R].GVEVTVGHEQEEGGK.[W]	1xTMTpro [K15]; 1xTMTpro [N-Term]	FALSE	7.19107e-10	7.84525e-06	1	2	1	A0A0B4J2D5	A0A0B4J2D5 [189-203]		0	2163.15	1.55921e+06	1.44126e+06	2.10276e+06	1.70491e+06	1.5566e+06	1.58233e+06	1.50397e+06	1.68408e+06	1.68479e+06	1.78449e+06	1.59689e+06	1.56329e+06	2.76913e+06		High	High	High	High	Not Found	High	High	High	High	High	High	High	High	High	Not Found	Not Found	High	8.576e-06	5.72e-10	6.85
FALSE	High	[K].NLSTFAVDGK.[D]	1xTMTpro [K10]; 1xTMTpro [N-Term]	FALSE	7.69393e-06	7.84525e-06	1	2	1	A0A0B4J2D5	A0A0B4J2D5 [142-151]		0	1659.96	2.65264e+06	2.96748e+06	4.08983e+06	3.06503e+06	2.71933e+06	2.48091e+06	2.70599e+06	3.40358e+06	3.33243e+06	4.47498e+06	3.30411e+06	4.59929e+06	5.16887e+06		High	High	High	High	Not Found	High	High	High	High	High	High	High	High	High	Not Found	Not Found	High	8.576e-06	5.269e-06	4.32
FALSE	High	[R].NVLTESAR.[I]		FALSE	0.011872	0.00113007	1	2	1	A0A0B4J2D5	A0A0B4J2D5 [104-111]		0	889.474														No Quan Labels	High	High	High	High	Not Found	High	High	High	High	High	High	High	High	High	Not Found	Not Found	High	0.0007591	0.007269	2.13
FALSE	High	[K].EFHQAGKPIGLCCIAPVLAAK.[V]	2xCarbamidomethyl [C12; C13]; 2xTMTpro [K7; K21]; 1xTMTpro [N-Term]	FALSE	8.43575e-11	7.84525e-06	1	2	1	A0A0B4J2D5	A0A0B4J2D5 [165-185]		0	3192.82	1.83969e+06	1.83046e+06	2.9528e+06	2.15414e+06	1.85296e+06	1.68708e+06	2.25939e+06	2.56234e+06	2.65026e+06	2.82333e+06	2.59155e+06	2.78848e+06	3.81446e+06		High	High	High	High	Not Found	High	High	High	High	High	High	High	High	High	Not Found	Not Found	High	8.576e-06	6.979e-11	6.01
FALSE	High	[K].ITDLANLSAANHDAAIFPGGFGAAK.[N]	1xTMTpro [K25]	FALSE	4.98179e-06	7.84525e-06	1	2	1	A0A0B4J2D5	A0A0B4J2D5 [117-141]		0	2746.45	2.79296e+06	2.33358e+06	3.34977e+06	2.86005e+06	2.20573e+06	2.58528e+06	2.64436e+06	2.66338e+06	2.97439e+06	1.99935e+06	3.02163e+06	1.58964e+06	3.66921e+06		High	High	High	High	Not Found	High	High	High	High	High	High	High	High	High	Not Found	Not Found	High	8.576e-06	3.459e-06	6.6
FALSE	High	[K].ITDLANLSAANHDAAIFPGGFGAAK.[N]	1xTMTpro [K25]; 1xTMTpro [N-Term]	FALSE	4.50194e-13	7.84525e-06	1	2	2	A0A0B4J2D5	A0A0B4J2D5 [117-141]		0	3050.66	3.17268e+06	3.61704e+06	4.73275e+06	3.75823e+06	3.35487e+06	3.26508e+06	3.39436e+06	3.8047e+06	3.83371e+06	4.46375e+06	3.46051e+06	4.8481e+06	6.5257e+06		High	High	High	High	Not Found	High	High	High	High	High	High	High	High	High	Not Found	Not Found	High	8.576e-06	4.056e-13	7.75
FALSE	High	[R].GGAEVQIFAPDVPQMHVIDHTK.[G]	1xTMTpro [K22]; 1xTMTpro [N-Term]	FALSE	1.48043e-09	7.84525e-06	1	2	2	A0A0B4J2D5	A0A0B4J2D5 [73-94]		0	2997.61	2.21484e+06	2.56974e+06	3.24308e+06	2.8356e+06	2.33116e+06	2.59358e+06	2.74389e+06	2.77424e+06	2.79727e+06	2.93101e+06	3.1103e+06	3.1303e+06	3.57027e+06		High	High	High	High	Not Found	High	High	High	High	High	High	High	High	High	High	Not Found	High	8.576e-06	1.168e-09	5.82
FALSE	High	[K].VVTTPAFMCETALHYIHDGIGAMVR.[K]	1xCarbamidomethyl [C9]; 1xTMTpro [N-Term]	FALSE	1.782e-07	7.84525e-06	1	2	1	A0A0B4J2D5	A0A0B4J2D5 [236-260]		0	3093.56	373422	542532	446422	521903	359128	486750	486495	569194	612669	610627	586505	677913	565445		High	High	High	High	Not Found	High	High	High	High	High	High	High	High	High	Not Found	Not Found	High	8.576e-06	1.3e-07	5.88
FALSE	High	[K].EVVEAHVDQK.[N]	1xTMTpro [K10]; 1xTMTpro [N-Term]	FALSE	1.80189e-06	7.84525e-06	1	2	2	A0A0B4J2D5	A0A0B4J2D5 [224-233]		0	1762	581449	573953	779701	646105	499624	527942	661436	703294	671291	696943	745743	624349	996771		High	High	High	High	Not Found	High	High	High	High	High	High	High	High	High	Not Found	Not Found	High	8.576e-06	1.268e-06	3.87
FALSE	High	[R].GVEVTVGHEQEEGGKWPYAGTAEAIK.[A]	2xTMTpro [K15; K26]; 1xTMTpro [N-Term]	FALSE	1.45762e-09	7.84525e-06	1	2	1	A0A0B4J2D5	A0A0B4J2D5 [189-214]		1	3654.96	600654	597721	889990	645097	604232	596564	673755	642061	717953	672846	681600	690857	997101		High	High	High	High	Not Found	High	High	High	High	High	High	High	High	High	Not Found	Not Found	High	8.576e-06	1.149e-09	7.3
FALSE	High	[K].FLEDCPIQPLIPLYLLVGGIVGTLK.[V]	1xCarbamidomethyl [C5]; 1xDeamidated [Q8]	FALSE	0.0235484	0.00185953	1	1	2	A0A1B0GTI8	A0A1B0GTI8 [43-67]		0	2769.55														No Quan Labels	High	High	High	High	Not Found	High	High	High	High	High	High	High	High	High	Not Found	Not Found	High	0.001216	0.01428	1.8
FALSE	High	[R].LGMSADPNNEDATDKVNK.[V]	1xDeamidated [N8]; 1xOxidation [M3]; 2xTMTpro [K15; K18]	FALSE	8.83017e-05	1.83215e-05	1	1	1	A0A1B0GTU1	A0A1B0GTU1 [335-352]		1	2544.27	418189	329874	488496	418377	327110	370938	402895	363405	436318	461169	660541	521918	619531		High	High	High	High	Not Found	High	High	High	High	High	High	High	High	High	High	High	High	1.574e-05	5.827e-05	3.69
FALSE	High	[K].GDSCPFR.[H]	1xCarbamidomethyl [C4]; 1xTMTpro [N-Term]	FALSE	0.0750407	0.00470159	2	2	2	A0A1B0GTU1; O75152	A0A1B0GTU1 [19-25]; O75152 [19-25]		0	1142.56	3.6458e+06	3.57535e+06	5.12878e+06	3.92268e+06	3.5348e+06	3.50383e+06	4.39234e+06	4.8714e+06	5.05269e+06	5.40718e+06	5.18771e+06	5.10223e+06	5.29295e+06	Shared	High	High	High	High	Not Found	High	High	High	High	High	High	High	High	High	High	Not Found	High	0.003029	0.04611	2.24
FALSE	High	[R].VQQSSESSTSSPSQHEATPGAR.[LR]	1xDeamidated [Q14]; 1xTMTpro [N-Term]	FALSE	6.22598e-09	7.84525e-06	2	2	1	A0A1B0GTU1; O75152	A0A1B0GTU1 [485-506]; O75152 [485-506]		0	2563.22	55155.3	42966.6	65378	44800.6	43783.4	31915.7	44775	42110.2	37514.4	47300.8	39488.9	51357.7	56448.9	Shared	High	High	High	High	Not Found	High	High	High	High	High	High	High	High	High	Not Found	Not Found	High	8.576e-06	4.817e-09	6.62
FALSE	High	[R].HMEIDK.[K]	1xTMTpro [K6]; 1xTMTpro [N-Term]	FALSE	0.0317512	0.00246986	2	2	1	A0A1B0GTU1; O75152	A0A1B0GTU1 [54-59]; O75152 [54-59]		0	1380.78	85205.5	90364.7	120768	106709	96129.3	97164.5	121011	123621	110633	165022	137520	125671	124140	Shared	High	High	High	High	Not Found	High	High	High	High	High	High	High	High	High	Not Found	Not Found	High	0.001599	0.0192	1.98
FALSE	High	[R].VQQSSESSTSSPSQHEATPGAR.[LR]	1xTMTpro [N-Term]	FALSE	1.7595e-13	7.84525e-06	2	2	4	A0A1B0GTU1; O75152	A0A1B0GTU1 [485-506]; O75152 [485-506]		0	2562.24	228411	240518	346233	198137	250040	191787	199078	236164	219104	332392	211526	306506	296511	Shared	High	High	High	High	Not Found	High	High	High	High	High	High	High	High	High	Not Found	Not Found	High	8.576e-06	1.612e-13	8.8
FALSE	High	[K].QGEEPLVR.[L]	1xTMTpro [N-Term]	FALSE	0.0476656	0.00334349	2	2	1	A0A1B0GTU1; O75152	A0A1B0GTU1 [270-277]; O75152 [270-277]		0	1231.7	526210	530545	660608	454079	516647	474442	455106	441592	429991	553316	435390	635003	684122	Shared	High	High	High	High	Not Found	High	High	High	High	High	High	High	High	High	Not Found	Not Found	High	0.002172	0.02905	2.27
FALSE	High	[R].SEIPCYWENQPTGCQK.[L]	2xCarbamidomethyl [C5; C14]; 1xTMTpro [K16]; 1xTMTpro [N-Term]	FALSE	2.20972e-05	7.84525e-06	2	2	1	A0A1B0GTU1; O75152	A0A1B0GTU1 [62-77]; O75152 [62-77]		0	2605.27	1.4217e+06	1.30837e+06	2.04321e+06	1.4368e+06	1.39155e+06	1.30667e+06	1.56968e+06	1.72994e+06	1.70774e+06	1.99293e+06	1.75963e+06	1.97559e+06	2.35694e+06	Shared	High	High	High	High	Not Found	High	High	High	High	High	High	High	High	High	Not Found	Not Found	High	8.576e-06	1.496e-05	2.55
FALSE	High	[K].LKTEGPSKTDDSTSGAR.[S]	2xTMTpro [K2; K8]; 1xTMTpro [N-Term]	FALSE	1.21612e-05	7.84525e-06	2	2	1	A0A1B0GTU1; O75152	A0A1B0GTU1 [380-396]; O75152 [380-396]		2	2662.48	5.71304e+06	4.90838e+06	7.71442e+06	5.9021e+06	5.40477e+06	5.23006e+06	5.74943e+06	5.42854e+06	5.61561e+06	5.28528e+06	6.22513e+06	5.56045e+06	6.48457e+06	Shared	High	High	High	High	Not Found	High	High	High	High	High	High	High	High	High	Not Found	Not Found	High	8.576e-06	8.27e-06	2.43
FALSE	High	[K].SVTVPEAENPR.[D]	1xTMTpro [N-Term]	FALSE	1.77847e-05	7.84525e-06	2	2	1	A0A1B0GTU1; O75152	A0A1B0GTU1 [714-724]; O75152 [713-723]		0	1502.81	952756	955548	1.38825e+06	1.11167e+06	967756	787753	819205	976466	969960	1.2313e+06	905411	1.18151e+06	1.52273e+06	Shared	High	High	High	High	Not Found	High	High	High	High	High	High	High	High	High	Not Found	Not Found	High	8.576e-06	1.203e-05	3.99
FALSE	High	[K].VGEIHVK.[T]	1xTMTpro [K7]; 1xTMTpro [N-Term]	FALSE	0.0334953	0.00260896	2	2	2	A0A1B0GTU1; O75152	A0A1B0GTU1 [353-359]; O75152 [353-359]		0	1389.87	5.85287e+06	6.04198e+06	8.71578e+06	5.88136e+06	6.63575e+06	4.67731e+06	6.10918e+06	6.66838e+06	6.82078e+06	8.10843e+06	6.49478e+06	8.41938e+06	8.94262e+06	Shared	High	High	High	High	Not Found	High	High	High	High	High	High	High	High	High	Not Found	Not Found	High	0.001688	0.02037	3.06
FALSE	High	[R].YVDGLFLPPSK.[ST]	1xTMTpro [K11]; 1xTMTpro [N-Term]	FALSE	0.0021922	0.000252857	2	2	1	A0A1B0GTU1; O75152	A0A1B0GTU1 [89-99]; O75152 [89-99]		0	1844.08	610433	664537	909036	701346	638753	612318	562146	643069	621734	716556	630468	695239	836583	Shared	High	High	High	High	Not Found	High	High	High	High	High	High	High	High	High	Not Found	Not Found	High	0.0001757	0.001383	4.04
FALSE	High	[K].ASQLSVQQNK.[L]	1xTMTpro [K10]	FALSE	0.00204985	0.000244425	2	2	1	A0A1B0GTU1; O75152	A0A1B0GTU1 [115-124]; O75152 [115-124]		0	1406.79	299313	204012	352769	266292	207294	243302	141206	123027	145794	86275.6	143297	51337.5	167203	Shared	High	High	High	High	Not Found	High	High	High	High	High	High	High	High	High	Not Found	Not Found	High	0.0001665	0.001293	2.61
FALSE	High	[K].VGEIHVK.[T]	1xTMTpro [K7]	FALSE	0.0677324	0.0043461	2	2	1	A0A1B0GTU1; O75152	A0A1B0GTU1 [353-359]; O75152 [353-359]		0	1085.66	183374	117008	182342	150541	146617	119978	143209	122972	142074	80247.4	150216	52442.4	146416	Shared	High	High	High	High	Not Found	High	High	High	High	High	High	High	High	High	Not Found	Not Found	High	0.002803	0.04133	1.55
FALSE	High	[K].AASEASELQR.[S]	1xDeamidated [Q9]; 1xTMTpro [N-Term]	FALSE	0.0415729	0.0030637	1	1	1	A0A1B0GUA9	A0A1B0GUA9 [30-39]		0	1366.71	220388	190700	263329	156475	221809	131258	72075.4	98063.1	66476.9	137456	105545	123641	151751		High	High	High	High	Not Found	High	High	High	High	High	High	High	High	High	Not Found	Not Found	High	0.001987	0.02513	1.51
FALSE	High	[R].NIQVDEANLLTWQGLIVPDNPPYNK.[G]	1xDeamidated [N24]; 1xTMTpro [K25]; 1xTMTpro [N-Term]	FALSE	4.91548e-10	7.84525e-06	1	1	3	A0A1B0GUS4	A0A1B0GUS4 [24-48]		0	3460.86	220972	534115	289584	493867	273487	468350	795164	770001	777520	998152	771428	1.17177e+06	545267		High	High	High	High	High	High	High	High	High	High	High	High	High	High	High	High	High	8.576e-06	3.932e-10	7.02
FALSE	High	[R].NIQVDEANLLTWQGLIVPDNPPYNK.[G]	1xDeamidated [N24]; 1xTMTpro [K25]	FALSE	7.43607e-07	7.84525e-06	1	1	5	A0A1B0GUS4	A0A1B0GUS4 [24-48]		0	3156.65	77964.4	164399	66468.2	207578	64270.1	180335	333817	301000	330595	222937	320677	204260	167527		High	High	High	High	High	High	High	High	High	High	High	High	High	High	Not Found	Not Found	High	8.576e-06	5.306e-07	5.02
FALSE	High	[K].NAEEFTK.[K]	1xTMTpro [K7]; 1xTMTpro [N-Term]	FALSE	0.0143058	0.00123017	2	2	3	A0A1B0GUS4; P68036	A0A1B0GUS4 [139-145]; P68036 [139-145]		0	1446.81	2.67579e+06	7.42106e+06	3.23091e+06	7.07505e+06	2.80757e+06	6.48754e+06	1.27617e+07	1.32589e+07	1.26895e+07	1.70975e+07	1.28836e+07	2.15964e+07	1.15743e+07	Shared	High	High	High	High	Not Found	High	High	High	High	High	High	High	High	High	Not Found	Not Found	High	0.000849	0.008749	3.35
FALSE	High	[K].IYHPNIDEK.[G]	1xTMTpro [K9]	FALSE	0.0135102	0.00121021	2	2	1	A0A1B0GUS4; P68036	A0A1B0GUS4 [74-82]; P68036 [74-82]		0	1432.78	142984	273425	111105	389259	94694.6	335357	589446	379249	523113	181181	569499	162110	282897	Shared	High	High	High	High	Not Found	High	High	High	High	High	High	High	High	High	Not Found	Not Found	High	0.0008271	0.008307	3.25
FALSE	High	[K].NAEEFTKK.[Y]	2xTMTpro [K7; K8]	FALSE	0.171573	0.00948516	2	2	1	A0A1B0GUS4; P68036	A0A1B0GUS4 [139-146]; P68036 [139-146]		1	1574.9	295497	600180	285454	706733	250305	590538	1.5843e+06	1.3081e+06	1.31699e+06	1.09077e+06	1.6525e+06	953591	894361	Shared	High	High	High	High	Not Found	High	High	High	High	High	High	High	High	High	Not Found	Not Found	High	0.006008	0.1107	2.44
FALSE	High	[K].TDQVIQSLIALVNDPQPEHPLR.[A]	1xDeamidated [Q6]	FALSE	0.0030449	0.000348637	2	2	1	A0A1B0GUS4; P68036	A0A1B0GUS4 [101-122]; P68036 [101-122]		0	2484.31														No Quan Labels	High	High	High	High	Not Found	High	High	High	High	High	High	High	High	High	Not Found	Not Found	High	0.0002383	0.001908	2.21
FALSE	High	[K].GQVCLPVISAENWKPATK.[T]	1xCarbamidomethyl [C4]; 2xTMTpro [K14; K18]; 1xTMTpro [N-Term]	FALSE	7.77166e-10	7.84525e-06	2	2	3	A0A1B0GUS4; P68036	A0A1B0GUS4 [83-100]; P68036 [83-100]		0	2910.67	5.72119e+06	1.09428e+07	8.30162e+06	1.21617e+07	6.3505e+06	1.01442e+07	1.83374e+07	1.94228e+07	1.98199e+07	1.85504e+07	2.02004e+07	1.9434e+07	1.67501e+07	Shared	High	High	High	High	Not Found	High	High	High	High	High	High	High	High	High	Not Found	Not Found	High	8.576e-06	6.215e-10	5.99
FALSE	High	[K].GQVCLPVISAENWKPATK.[T]	1xCarbamidomethyl [C4]; 1xDeamidated [N12]; 2xTMTpro [K14; K18]; 1xTMTpro [N-Term]	FALSE	0.000116621	1.83215e-05	2	2	1	A0A1B0GUS4; P68036	A0A1B0GUS4 [83-100]; P68036 [83-100]		0	2911.65	1.77094e+06	1.80844e+06	2.19515e+06	1.91544e+06	1.55656e+06	1.85875e+06	1.84506e+06	2.00585e+06	2.14016e+06	2.13328e+06	2.04141e+06	4.58321e+06	2.10988e+06	Shared	High	High	High	High	Not Found	High	High	High	High	High	High	High	High	High	High	High	High	1.946e-05	7.685e-05	3.79
FALSE	High	[K].TDQVIQSLIALVNDPQPEHPLR.[A]	1xTMTpro [N-Term]	FALSE	5.38422e-05	1.83215e-05	2	2	1	A0A1B0GUS4; P68036	A0A1B0GUS4 [101-122]; P68036 [101-122]		0	2787.53	61106.8	89980.6	72734.8	107877	68604.8	87570.4	101283	109824	105731	123279	113690	143070	98360.6	Shared	High	High	High	High	Not Found	High	High	High	High	High	High	High	High	High	Not Found	Not Found	High	1.574e-05	3.589e-05	3.76
FALSE	High	[K].TDQVIQSLIALVNDPQPEHPLR.[A]	1xDeamidated [Q16]; 1xTMTpro [N-Term]	FALSE	9.02901e-07	7.84525e-06	2	2	1	A0A1B0GUS4; P68036	A0A1B0GUS4 [101-122]; P68036 [101-122]		0	2788.52	169700	272067	235765	312923	188864	247742	404204	428915	466775	550153	445296	569617	348099	Shared	High	High	High	High	Not Found	High	High	High	High	High	High	High	High	High	Not Found	Not Found	High	8.576e-06	6.402e-07	5.4
FALSE	High	[K].NAEEFTK.[K]	1xTMTpro [K7]	FALSE	0.111851	0.0063271	2	2	2	A0A1B0GUS4; P68036	A0A1B0GUS4 [139-145]; P68036 [139-145]		0	1142.6	1.00583e+06	2.30049e+06	1.18834e+06	2.74364e+06	927657	2.37688e+06	4.58936e+06	4.69398e+06	4.7199e+06	4.05233e+06	5.40597e+06	3.27533e+06	3.38166e+06	Shared	High	High	High	High	Not Found	High	High	High	High	High	High	High	High	High	Not Found	Not Found	High	0.004045	0.07017	2.26
FALSE	High	[K].TDQVIQSLIALVNDPQPEHPLR.[A]		FALSE	3.75504e-07	7.84525e-06	2	2	6	A0A1B0GUS4; P68036	A0A1B0GUS4 [101-122]; P68036 [101-122]		0	2483.33														No Quan Labels	High	High	High	High	High	High	High	High	High	High	High	High	High	High	High	Not Found	High	8.576e-06	2.712e-07	4.31
FALSE	High	[K].IYHPNIDEK.[G]	1xTMTpro [K9]; 1xTMTpro [N-Term]	FALSE	0.000256416	1.83215e-05	2	2	4	A0A1B0GUS4; P68036	A0A1B0GUS4 [74-82]; P68036 [74-82]		0	1736.98	6.38949e+06	1.8156e+07	8.75451e+06	1.97527e+07	7.59972e+06	1.58476e+07	3.45535e+07	3.3495e+07	3.60645e+07	3.16279e+07	3.40663e+07	3.30415e+07	2.93371e+07	Shared	High	High	High	High	Not Found	High	High	High	High	High	High	High	High	High	Not Found	Not Found	High	1.946e-05	0.0001661	3.09
FALSE	High	[R].DVYEDELVPVFEAVGR.[I]	1xTMTpro [N-Term]	FALSE	9.99768e-09	7.84525e-06	1	1	2	A0AV96	A0AV96 [81-96]		0	2141.11	1.82638e+06	1.93949e+06	2.62869e+06	1.95202e+06	1.9828e+06	1.8093e+06	1.28752e+06	1.34985e+06	1.47738e+06	1.73455e+06	1.51652e+06	1.8495e+06	2.77181e+06		High	High	High	High	Not Found	High	High	High	High	High	High	High	High	High	Not Found	High	High	8.576e-06	7.63e-09	4.41
FALSE	High	[R].DVYEDELVPVFEAVGR.[I]		FALSE	7.87516e-06	7.84525e-06	1	1	4	A0AV96	A0AV96 [81-96]		0	1836.9														No Quan Labels	High	High	High	High	Not Found	High	High	High	High	High	High	High	High	High	Not Found	Not Found	High	8.576e-06	5.425e-06	3.19
FALSE	High	[R].GCEVFVGK.[I]	1xCarbamidomethyl [C2]; 1xTMTpro [K8]; 1xTMTpro [N-Term]	FALSE	0.00085287	0.000105012	1	2	1	A0AV96	A0AV96 [70-77]		0	1503.85	4.52309e+06	5.52463e+06	5.64966e+06	6.33346e+06	4.32342e+06	5.20828e+06	4.07751e+06	4.38227e+06	4.5711e+06	4.72322e+06	4.68799e+06	4.72942e+06	4.49517e+06		High	High	High	High	Not Found	High	High	High	High	High	High	High	High	High	Not Found	Not Found	High	6.961e-05	0.0005451	2.78
FALSE	High	[R].LFIGGIPK.[M]	1xTMTpro [K8]; 1xTMTpro [N-Term]	FALSE	0.00177894	0.000227551	1	1	4	A0AV96	A0AV96 [153-160]		0	1452.94	3.39851e+06	3.81992e+06	4.39041e+06	4.01146e+06	3.68797e+06	3.77188e+06	3.43769e+06	3.54261e+06	3.6424e+06	3.97631e+06	3.74195e+06	4.14044e+06	3.57636e+06		High	High	High	High	Not Found	High	High	High	High	High	High	High	High	High	Not Found	Not Found	High	0.0001584	0.001123	3
FALSE	High	[R].TGYSMVQENGQR.[K]	1xDeamidated [N9]; 1xOxidation [M5]	FALSE	0.00140072	0.00018269	1	1	2	A0AV96	A0AV96 [42-53]		0	1386.6														No Quan Labels	High	High	High	High	High	High	High	High	High	High	High	High	High	High	Not Found	Not Found	High	0.0001256	0.0008852	2.29
FALSE	High	[K].SFGQFNPGCVER.[V]	1xCarbamidomethyl [C9]	FALSE	0.00012599	1.83215e-05	1	1	1	A0AV96	A0AV96 [265-276]		0	1397.63														No Quan Labels	High	High	High	High	Not Found	High	High	High	High	High	High	High	High	High	Not Found	Not Found	High	1.946e-05	8.259e-05	3.31
FALSE	High	[R].LLGVCCSVDNCR.[L]	3xCarbamidomethyl [C5; C6; C11]; 1xTMTpro [N-Term]	FALSE	1.47253e-06	7.84525e-06	1	1	1	A0AV96	A0AV96 [141-152]		0	1756.85	755829	1.15622e+06	1.22248e+06	1.03882e+06	1.01309e+06	844563	1.00926e+06	1.20652e+06	1.1005e+06	1.35737e+06	1.10028e+06	1.40043e+06	1.21808e+06		High	High	High	High	Not Found	High	High	High	High	High	High	High	High	High	Not Found	Not Found	High	8.576e-06	1.043e-06	3.75
FALSE	High	[K].VTEGVLDVIVYASAADK.[M]	1xTMTpro [K17]; 1xTMTpro [N-Term]	FALSE	7.0189e-08	7.84525e-06	1	1	2	A0AV96	A0AV96 [174-190]		0	2358.34	704721	913062	798361	853287	770676	798853	894656	842424	832307	998839	876437	1.00859e+06	656712		High	High	High	High	High	High	High	High	High	High	High	High	High	High	High	Not Found	High	8.576e-06	5.188e-08	5.02
FALSE	High	[R].NLMIETTEDTIKK.[S]	1xOxidation [M3]; 2xTMTpro [K12; K13]	FALSE	1.57092e-05	7.84525e-06	1	1	1	A0AV96	A0AV96 [252-264]		1	2160.21	1.47306e+06	1.37232e+06	1.73586e+06	1.60661e+06	1.4932e+06	1.43984e+06	1.70766e+06	1.76405e+06	1.78716e+06	1.36637e+06	1.84787e+06	1.17521e+06	1.44057e+06		High	High	High	High	Not Found	High	High	High	High	High	High	High	High	High	Not Found	Not Found	High	8.576e-06	1.063e-05	3.71
FALSE	High	[K].VTEGVLDVIVYASAADK.[M]	1xTMTpro [K17]	FALSE	0.000244814	1.83215e-05	1	1	1	A0AV96	A0AV96 [174-190]		0	2054.13	57661.7	64129.5	63815.2	51555.1	46357.7	51267.7	49366.1	40289	44748.3	35270.8	41581.2	21506.6	43730		High	High	High	High	Not Found	High	High	High	High	High	High	High	High	High	Not Found	Not Found	High	1.946e-05	0.0001591	3.01
FALSE	High	[R].TGYSMVQENGQR.[K]		FALSE	5.34274e-05	1.83215e-05	1	1	2	A0AV96	A0AV96 [42-53]		0	1369.62														No Quan Labels	High	High	High	High	Not Found	High	High	High	High	High	High	High	High	High	Not Found	Not Found	High	1.574e-05	3.552e-05	2.79
FALSE	High	[K].VPEGVAGAPNEAALLALMER.[T]	1xTMTpro [N-Term]	FALSE	2.40626e-10	7.84525e-06	1	1	4	A0AV96	A0AV96 [22-41]		0	2312.26	371002	496056	501157	463677	419488	451254	442053	427420	484660	459246	447275	465461	432601		High	High	High	High	High	High	High	High	High	High	High	High	High	High	High	Not Found	High	8.576e-06	1.959e-10	6.21
FALSE	High	[K].NAAAAAAMYGGYAGYIPQAFPAAAIQVPIPDVYQTY.[-]		FALSE	1.49948e-05	7.84525e-06	1	1	1	A0AV96	A0AV96 [558-593]		0	3704.81														No Quan Labels	High	High	High	High	Not Found	High	High	High	High	High	High	High	High	High	Not Found	Not Found	High	8.576e-06	1.018e-05	4.54
FALSE	High	[R].EEILEEIAK.[V]	1xTMTpro [K9]; 1xTMTpro [N-Term]	FALSE	3.98166e-05	7.84525e-06	1	1	2	A0AV96	A0AV96 [165-173]		0	1681.99	523429	647353	585842	589564	519896	541592	648262	567131	533307	562763	559571	546079	539284		High	High	High	High	Not Found	High	High	High	High	High	High	High	High	High	Not Found	Not Found	High	8.576e-06	2.662e-05	2.9
FALSE	High	[R].GGGAAEAAQQPSYVYSCDPYTLAYYGYPYNALIGPNR.[D]	1xCarbamidomethyl [C17]; 1xDeamidated [Q10]; 1xTMTpro [N-Term]	FALSE	1.43381e-07	7.84525e-06	1	1	1	A0AV96	A0AV96 [333-369]		0	4323.03	224898	399174	301520	336070	229868	309804	329270	243743	339169	320326	278963	384298	241885		High	High	High	High	Not Found	High	High	High	High	High	High	High	High	High	Not Found	High	High	8.576e-06	1.053e-07	6.82
FALSE	High	[K].VPEGVAGAPNEAALLALMER.[T]		FALSE	4.31827e-07	7.84525e-06	1	1	2	A0AV96	A0AV96 [22-41]		0	2008.05														No Quan Labels	High	High	High	High	High	High	High	High	High	High	High	High	High	High	Not Found	Not Found	High	8.576e-06	3.111e-07	4.23
FALSE	High	[R].GGGAAEAAQQPSYVYSCDPYTLAYYGYPYNALIGPNR.[D]	1xCarbamidomethyl [C17]; 1xTMTpro [N-Term]	FALSE	3.86398e-10	7.84525e-06	1	1	1	A0AV96	A0AV96 [333-369]		0	4322.05	73086.4	126507	101052	107333	85450.1	92206.8	82557.3	83004	96945.3	88911.1	83555	84626.3	83555		High	High	High	High	High	High	High	High	High	High	High	High	High	High	Not Found	Not Found	High	8.576e-06	3.125e-10	5.85
FALSE	High	[R].IPTAGIYGASYVPFAAPATATIATLQK.[N]	1xTMTpro [K27]; 1xTMTpro [N-Term]	FALSE	8.01681e-10	7.84525e-06	1	1	4	A0AV96	A0AV96 [531-557]		0	3301.87	493846	487699	666179	580915	548477	534043	531473	595813	561723	577084	560847	704564	510666		High	High	High	High	High	High	High	High	High	High	High	High	High	High	Not Found	Not Found	High	8.576e-06	6.386e-10	5.04
FALSE	High	[R].ELNNYEIRPGR.[L]	1xTMTpro [N-Term]	FALSE	1.19406e-06	7.84525e-06	1	1	2	A0AV96	A0AV96 [130-140]		0	1664.9	3.48502e+06	5.66891e+06	4.71283e+06	4.13293e+06	3.68556e+06	3.80898e+06	3.72142e+06	3.952e+06	3.86017e+06	4.33548e+06	3.92163e+06	4.57134e+06	4.0861e+06		High	High	High	High	High	High	High	High	High	High	High	High	High	High	Not Found	Not Found	High	8.576e-06	8.462e-07	4.92
FALSE	High	[R].ELNNYEIRPGR.[L]		FALSE	0.00143251	0.000191512	1	1	2	A0AV96	A0AV96 [130-140]		0	1360.7														No Quan Labels	High	High	High	High	High	High	High	High	High	High	High	High	High	High	Not Found	High	High	0.0001302	0.0009067	2.73
FALSE	High	[R].GFAFVEYESHR.[A]	1xTMTpro [N-Term]	FALSE	0.000343686	1.83215e-05	2	3	1	A0AV96; Q9NQ94	A0AV96 [195-205]; Q9NQ94 [180-190]		0	1645.83	3.55232e+06	2.94943e+06	4.39768e+06	3.89024e+06	3.28252e+06	3.05994e+06	4.05594e+06	4.1796e+06	4.13816e+06	3.80633e+06	4.46898e+06	3.36993e+06	4.6657e+06	Shared	High	High	High	High	Not Found	High	High	High	High	High	High	High	High	High	Not Found	Not Found	High	1.946e-05	0.0002212	3.74
FALSE	High	[K].IAQQFFQLVGGSASECDTIPGR.[Q]	1xCarbamidomethyl [C16]; 1xTMTpro [N-Term]	FALSE	7.43607e-07	7.84525e-06	1	1	1	A0AVF1	A0AVF1 [341-362]		0	2685.36	91493.1	142688	109776	121574	86648.3	105136	104078	91437.4	98589.5	110710	98490.4	129988	101882		High	High	High	High	Not Found	High	High	High	High	High	High	High	High	High	Not Found	High	High	8.576e-06	5.295e-07	4.38
FALSE	High	[R].WACHPLAR.[T]	1xCarbamidomethyl [C3]; 1xTMTpro [N-Term]	FALSE	0.00203461	0.000244425	1	1	1	A0AVI4	A0AVI4 [119-126]		0	1314.71	189185	188276	234006	214681	178186	172274	179561	198534	171774	228189	235279	214912	201223		High	High	High	High	Not Found	High	High	High	High	High	High	High	High	High	Not Found	High	High	0.0001665	0.001279	2.67
FALSE	High	[R].TLALYALPQSGWQAVASSVNTEFR.[R]	1xDeamidated [Q9]; 1xTMTpro [N-Term]	FALSE	2.87094e-06	7.84525e-06	1	1	1	A0AVI4	A0AVI4 [127-150]		0	2914.53	60974.2	120679	83131.7	89954	51455.2	58851.8	78478.4	78965.7	79218.8	93864.9	84656.1	94260.3	80262.6		High	High	High	High	Not Found	High	High	High	High	High	High	High	High	High	Not Found	Not Found	High	8.576e-06	2.003e-06	4.01
FALSE	High	[K].MQLEEQSSESR.[Q]	1xTMTpro [N-Term]	FALSE	0.0231436	0.00184573	1	1	1	A0AVK6	A0AVK6 [446-456]		0	1627.79	74498.4	69139.4	85132.9	57420.9	71067.9	52314.7	95538.6	112872	108473	149350	140237	150774	149956		High	High	High	High	Not Found	High	High	High	High	High	High	High	High	High	High	Not Found	High	0.001216	0.0141	1.83
FALSE	High	[K].SFPAAIEHTIQWAR.[D]	1xTMTpro [N-Term]	FALSE	4.61511e-08	7.84525e-06	1	1	1	A0AVT1	A0AVT1 [629-642]		0	1931.05	1.04475e+06	2.0695e+06	1.18386e+06	2.26132e+06	1.20334e+06	1.87943e+06	3.44307e+06	3.39484e+06	3.58802e+06	3.70186e+06	3.24882e+06	3.73518e+06	3.07015e+06		High	High	High	High	High	High	High	High	High	High	High	High	High	High	High	Not Found	High	8.576e-06	3.446e-08	6.04
FALSE	High	[K].FISADVHGIWSR.[L]	1xTMTpro [N-Term]	FALSE	5.81841e-06	7.84525e-06	1	1	1	A0AVT1	A0AVT1 [183-194]		0	1691.92	2.30716e+06	3.30411e+06	3.139e+06	3.81592e+06	2.28068e+06	3.44603e+06	4.51525e+06	4.16015e+06	3.95162e+06	4.44158e+06	3.94046e+06	4.69057e+06	4.46773e+06		High	High	High	High	Not Found	High	High	High	High	High	High	High	High	High	Not Found	Not Found	High	8.576e-06	4.013e-06	3.45
FALSE	High	[K].AILSNEATK.[S]	1xTMTpro [K9]; 1xTMTpro [N-Term]	FALSE	8.62782e-05	1.83215e-05	1	1	1	A0AVT1	A0AVT1 [831-839]		0	1554.93	2.79465e+06	5.16342e+06	3.44139e+06	6.03263e+06	2.57968e+06	5.26369e+06	6.70606e+06	7.20706e+06	7.24711e+06	7.33332e+06	7.41869e+06	7.21698e+06	8.72758e+06		High	High	High	High	Not Found	High	High	High	High	High	High	High	High	High	Not Found	Not Found	High	1.574e-05	5.708e-05	4.13
FALSE	High	[K].IDAHLNK.[V]	1xTMTpro [K7]	FALSE	0.130607	0.00724273	1	1	2	A0AVT1	A0AVT1 [538-544]		0	1114.65	134557	262763	157966	374933	112059	279335	430336	399610	423569	245505	457044	172410	359069		High	High	High	High	High	High	High	High	High	High	High	High	High	High	Not Found	Not Found	High	0.004588	0.08234	1.86
FALSE	High	[K].LETGQFLTFR.[E]		FALSE	0.00112709	0.000143831	1	1	1	A0AVT1	A0AVT1 [239-248]		0	1211.64														No Quan Labels	High	High	High	High	High	High	High	High	High	High	High	High	High	High	High	High	High	8.928e-05	0.0007148	3.13
FALSE	High	[K].IDAHLNK.[V]	1xTMTpro [K7]; 1xTMTpro [N-Term]	FALSE	0.0459528	0.00328873	1	1	1	A0AVT1	A0AVT1 [538-544]		0	1418.86	1.53323e+06	3.07639e+06	2.03265e+06	3.40396e+06	1.70618e+06	2.61951e+06	3.89206e+06	4.10805e+06	3.7977e+06	4.59138e+06	3.7724e+06	4.99495e+06	4.46339e+06		High	High	High	High	High	High	High	High	High	High	High	High	High	High	Not Found	Not Found	High	0.002123	0.02787	3.05
FALSE	High	[K].GMITVTDPDLIEK.[S]	1xTMTpro [K13]; 1xTMTpro [N-Term]	FALSE	4.33555e-05	7.84525e-06	1	1	2	A0AVT1	A0AVT1 [491-503]		0	2040.15	334855	769092	479958	917112	422335	779258	1.03045e+06	1.11337e+06	1.10699e+06	1.14858e+06	1.12682e+06	1.13825e+06	1.29112e+06		High	High	High	High	Not Found	High	High	High	High	High	High	High	High	High	Not Found	High	High	8.576e-06	2.892e-05	4.24
FALSE	High	[K].VVQTDETAR.[K]	1xTMTpro [N-Term]	FALSE	0.000520213	4.08952e-05	1	1	1	A0AVT1	A0AVT1 [801-809]		0	1322.72	257884	479420	338448	518288	256149	426530	560675	640276	558841	1.04164e+06	1.81352e+06	1.57495e+06	855482		High	High	High	High	Not Found	High	High	High	High	High	High	High	High	High	Not Found	Not Found	High	3.082e-05	0.0003338	3.17
FALSE	High	[K].AVTIHDTEK.[C]	1xTMTpro [K9]; 1xTMTpro [N-Term]	FALSE	0.000664049	6.27078e-05	1	1	1	A0AVT1	A0AVT1 [87-95]		0	1621.94	401375	853678	559059	1.0657e+06	457099	858474	1.29538e+06	1.17263e+06	1.22802e+06	1.06374e+06	1.27003e+06	1.05269e+06	1.22373e+06		High	High	High	High	Not Found	High	High	High	High	High	High	High	High	High	Not Found	Not Found	High	4.201e-05	0.0004249	3.62
FALSE	High	[R].SQCPPIK.[F]	1xCarbamidomethyl [C3]; 1xTMTpro [K7]; 1xTMTpro [N-Term]	FALSE	0.0144237	0.00124601	1	1	1	A0AVT1	A0AVT1 [176-182]		0	1437.84	905405	1.95987e+06	1.33951e+06	2.07247e+06	1.12771e+06	1.68874e+06	2.87951e+06	3.2829e+06	2.90922e+06	3.91269e+06	3.4008e+06	4.53822e+06	3.31126e+06		High	High	High	High	Not Found	High	High	High	High	High	High	High	High	High	Not Found	Not Found	High	0.0008571	0.008848	2.45
FALSE	High	[R].NAIFQLEK.[A]	1xTMTpro [K8]	FALSE	0.0117773	0.00112388	1	1	1	A0AVT1	A0AVT1 [823-830]		0	1266.74	737993	1.42859e+06	924705	1.66474e+06	631417	1.50079e+06	1.88487e+06	2.02831e+06	1.9347e+06	1.76074e+06	1.98579e+06	1.56806e+06	2.14165e+06		High	High	High	High	Not Found	High	High	High	High	High	High	High	High	High	Not Found	Not Found	High	0.0007591	0.007238	2.65
FALSE	High	[K].LVKPTTEK.[K]	2xTMTpro [K3; K8]; 1xTMTpro [N-Term]	FALSE	0.00297736	0.000331599	1	1	1	A0AVT1	A0AVT1 [1012-1019]		0	1828.17	2.21563e+06	5.8653e+06	2.85455e+06	7.05183e+06	2.34444e+06	5.95127e+06	6.71386e+06	7.9711e+06	7.08457e+06	8.85414e+06	7.9022e+06	8.64521e+06	7.64712e+06		High	High	High	High	Not Found	High	High	High	High	High	High	High	High	High	Not Found	Not Found	High	0.0002297	0.00186	2.93
FALSE	High	[R].YYFSHDTD.[-]	1xTMTpro [N-Term]	FALSE	0.114975	0.00647837	1	1	1	A0AVT1	A0AVT1 [1045-1052]		0	1351.61	269183	456388	331729	578938	297533	468220	638322	626047	661312	640659	682834	647534	646468		High	High	High	High	High	High	High	High	High	High	High	High	High	High	Not Found	High	High	0.0041	0.07167	1.56
FALSE	High	[R].ACIGDTLCQK.[L]	2xCarbamidomethyl [C2; C8]; 1xTMTpro [K10]; 1xTMTpro [N-Term]	FALSE	1.80627e-05	7.84525e-06	1	1	1	A0AVT1	A0AVT1 [448-457]		0	1773.95	1.05869e+06	2.62594e+06	1.51694e+06	2.91647e+06	1.35678e+06	2.41327e+06	3.94203e+06	4.24869e+06	4.09721e+06	4.10872e+06	4.19488e+06	4.06874e+06	4.22786e+06		High	High	High	High	Not Found	High	High	High	High	High	High	High	High	High	Not Found	Not Found	High	8.576e-06	1.222e-05	4.3
FALSE	High	[K].QDVIITALDNVEAR.[R]	1xTMTpro [N-Term]	FALSE	2.29458e-08	7.84525e-06	1	1	2	A0AVT1	A0AVT1 [561-574]		0	1861.04	351728	543043	435748	626743	325055	537745	666456	756507	654352	848261	690602	902362	746392		High	High	High	High	High	High	High	High	High	High	High	High	High	High	High	High	High	8.576e-06	1.728e-08	4.34
FALSE	High	[K].EDFTLLDFINAVK.[E]	1xTMTpro [K13]; 1xTMTpro [N-Term]	FALSE	0.000103059	1.83215e-05	1	1	1	A0AVT1	A0AVT1 [964-976]		0	2133.21	97480.6	238973	142557	252387	113135	207035	444325	410906	460339	406441	469903	387846	250726		High	High	High	High	Not Found	High	High	High	High	High	High	High	High	High	High	Not Found	High	1.946e-05	6.764e-05	3.63
FALSE	High	[K].ALQLLHCFPLDIR.[L]	1xCarbamidomethyl [C7]; 1xTMTpro [N-Term]	FALSE	7.49403e-07	7.84525e-06	1	1	1	A0AVT1	A0AVT1 [715-727]		0	1900.08	170276	328789	252462	333396	215620	246558	428406	487684	452728	541243	457680	490886	481502		High	High	High	High	High	High	High	High	High	High	High	High	High	High	Not Found	Not Found	High	8.576e-06	5.353e-07	4.58
FALSE	High	[K].HIAELNPYVHVTSSSVPFNETTDLSFLDK.[Y]	1xTMTpro [K29]; 1xTMTpro [N-Term]	FALSE	3.37148e-09	7.84525e-06	1	1	1	A0AVT1	A0AVT1 [125-153]		0	3869.03	249849	371099	338178	425863	267059	379854	452632	510109	471696	540279	521788	588701	451828		High	High	High	High	Not Found	High	High	High	High	High	High	High	High	High	High	Not Found	High	8.576e-06	2.625e-09	6.25
FALSE	High	[K].IIPAIATTTATVSGLVALEMIK.[V]	1xOxidation [M20]; 1xTMTpro [K22]; 1xTMTpro [N-Term]	FALSE	6.10342e-08	7.84525e-06	1	1	4	A0AVT1	A0AVT1 [890-911]		0	2837.69	255458	476842	266955	575940	266310	441495	711692	640330	686600	715717	693839	814181	533329		High	High	High	High	High	High	High	High	High	High	High	High	High	High	High	Not Found	High	8.576e-06	4.525e-08	5.58
FALSE	High	[R].GDRYDALR.[A]	1xTMTpro [N-Term]	FALSE	0.0180598	0.00149213	1	1	1	A0AVT1	A0AVT1 [440-447]		1	1269.69	482050	1.33765e+06	644621	1.44046e+06	513205	1.35608e+06	1.80358e+06	1.86192e+06	1.85142e+06	2.29714e+06	2.0855e+06	2.6297e+06	1.90786e+06		High	High	High	High	Not Found	High	High	High	High	High	High	High	High	High	Not Found	Not Found	High	0.001004	0.01104	2.78
FALSE	High	[R].LFCDFGDEFEVLDTTGEEPK.[E]	1xCarbamidomethyl [C3]; 1xTMTpro [K20]; 1xTMTpro [N-Term]	FALSE	1.36984e-09	7.84525e-06	1	1	2	A0AVT1	A0AVT1 [195-214]		0	2956.44	77514.5	123357	117756	152455	88224.5	136141	154449	179352	174181	210284	160359	206461	168356		High	High	High	High	Not Found	High	High	High	High	High	High	High	High	High	Not Found	Not Found	High	8.576e-06	1.078e-09	4.42
FALSE	High	[R].LFCDFGDEFEVLDTTGEEPK.[E]	1xCarbamidomethyl [C3]; 1xTMTpro [K20]	FALSE	0.0854958	0.00521599	1	1	1	A0AVT1	A0AVT1 [195-214]		0	2652.23	26700.3	36243.9	32324.1	49624.7	25028.4	46890.2	59581.7	63558.9	68094	50143.7	60172.4	44517.8	37179.7		High	High	High	High	Not Found	High	High	High	High	High	High	High	High	High	Not Found	Not Found	High	0.003343	0.0529	1.15
FALSE	High	[K].NLVLAGIK.[A]	1xTMTpro [K8]	FALSE	0.0709607	0.00449157	1	1	1	A0AVT1	A0AVT1 [79-86]		0	1131.74	1.59223e+06	2.32941e+06	2.03112e+06	2.86786e+06	1.65779e+06	2.50446e+06	2.60224e+06	2.66335e+06	2.76032e+06	2.51969e+06	2.86155e+06	2.32898e+06	3.14582e+06		High	High	High	High	Not Found	High	High	High	High	High	High	High	High	High	Not Found	Not Found	High	0.002902	0.04339	2.29
FALSE	High	[K].MYSIEPADR.[F]	1xTMTpro [N-Term]	FALSE	0.011872	0.00113007	1	1	1	A0AVT1	A0AVT1 [872-880]		0	1385.71	3.828e+06	4.45238e+06	4.80186e+06	4.49681e+06	3.9309e+06	4.04275e+06	4.8543e+06	5.23385e+06	5.13879e+06	5.5242e+06	4.85847e+06	6.10797e+06	6.54416e+06		High	High	High	High	Not Found	High	High	High	High	High	High	High	High	High	Not Found	Not Found	High	0.0007621	0.007319	1.96
FALSE	High	[K].VCPTTETIYNDEFYTK.[Q]	1xCarbamidomethyl [C2]; 1xTMTpro [K16]; 1xTMTpro [N-Term]	FALSE	2.0134e-05	7.84525e-06	1	1	3	A0AVT1	A0AVT1 [545-560]		0	2589.3	1.22872e+06	1.50868e+06	1.71765e+06	1.71215e+06	1.19082e+06	1.51512e+06	1.49457e+06	1.73128e+06	1.74023e+06	1.85227e+06	1.62195e+06	1.91335e+06	2.34223e+06		High	High	High	High	Not Found	High	High	High	High	High	High	High	High	High	Not Found	Not Found	High	8.576e-06	1.365e-05	4.3
FALSE	High	[K].NLPIMSTASVEIDDALYSR.[Q]		FALSE	0.000548809	5.16359e-05	1	1	1	A0AVT1	A0AVT1 [28-46]		0	2095.04														No Quan Labels	High	High	High	High	Not Found	High	High	High	High	High	High	High	High	High	Not Found	Not Found	High	3.626e-05	0.000351	3.14
FALSE	High	[K].FDLNEPLHLSFLQNAAK.[L]	1xTMTpro [K17]; 1xTMTpro [N-Term]	FALSE	4.01261e-05	7.84525e-06	1	1	1	A0AVT1	A0AVT1 [747-763]		0	2565.43	158042	302397	211735	291297	174656	267838	333914	361672	349304	406214	374959	466097	355887		High	High	High	High	High	High	High	High	High	High	High	High	High	High	Not Found	Not Found	High	8.576e-06	2.674e-05	4.48
FALSE	High	[K].IQEFKPSNK.[V]	2xTMTpro [K5; K9]	FALSE	0.0808489	0.00499437	1	1	1	A0AVT1	A0AVT1 [792-800]		0	1699	493159	785006	571771	1.04139e+06	477299	911123	1.28124e+06	1.13866e+06	1.21919e+06	788422	1.33685e+06	682011	1.1063e+06		High	High	High	High	Not Found	High	High	High	High	High	High	High	High	High	Not Found	Not Found	High	0.003195	0.0499	2.35
FALSE	High	[R].NLIAFSEDGSDPYVR.[M]	1xTMTpro [N-Term]	FALSE	2.49065e-09	7.84525e-06	1	1	4	A0FGR8	A0FGR8 [812-826]		0	1987.01	925263	1.08785e+06	1.30726e+06	1.09822e+06	1.01262e+06	957822	609405	695642	629285	928115	680416	1.04304e+06	898416		High	High	High	High	Not Found	High	High	High	High	High	High	High	High	High	High	Not Found	High	8.576e-06	1.945e-09	4.35
FALSE	High	[K].LIVVVHACR.[N]	1xCarbamidomethyl [C8]; 1xTMTpro [N-Term]	FALSE	0.000338434	1.83215e-05	1	1	2	A0FGR8	A0FGR8 [803-811]		0	1370.83	158475	205384	261839	239441	192708	210578	253898	265766	302712	224439	285796	186506	242433		High	High	High	High	Not Found	High	High	High	High	High	High	High	High	High	High	High	High	1.946e-05	0.0002182	3.62
FALSE	High	[R].QLENGTTLGQSPLGQIQLTIR.[H]	1xDeamidated [N4]	FALSE	8.23692e-05	1.83215e-05	1	1	1	A0FGR8	A0FGR8 [775-795]		0	2268.22														No Quan Labels	High	High	High	High	Not Found	High	High	High	High	High	High	High	High	High	Not Found	Not Found	High	1.574e-05	5.429e-05	2.45
FALSE	High	[K].VDVGQQPLR.[I]	1xTMTpro [N-Term]	FALSE	0.000846446	0.000105012	1	1	1	A0FGR8	A0FGR8 [240-248]		0	1315.77	5.09567e+06	5.32152e+06	7.1612e+06	4.92789e+06	5.38434e+06	5.02037e+06	2.61597e+06	3.02119e+06	2.61886e+06	3.27301e+06	2.68964e+06	3.81027e+06	4.31759e+06		High	High	High	High	Not Found	High	High	High	High	High	High	High	High	High	Not Found	Not Found	High	6.961e-05	0.0005408	2.77
FALSE	High	[R].ITVPLVSEVQIAQLR.[F]	1xTMTpro [N-Term]	FALSE	2.96468e-08	7.84525e-06	1	1	2	A0FGR8	A0FGR8 [365-379]		0	1970.2	522733	770630	854906	739453	669497	650555	475832	525460	491482	631625	559230	666299	674391		High	High	High	High	High	High	High	High	High	High	High	High	High	High	High	Not Found	High	8.576e-06	2.235e-08	4.08
FALSE	High	[R].VGNQIFQSR.[V]		FALSE	0.00351032	0.000354763	1	1	1	A0FGR8	A0FGR8 [420-428]		0	1048.55														No Quan Labels	High	High	High	High	High	High	High	High	High	High	High	High	High	High	Not Found	Not Found	High	0.0002502	0.002203	3.29
FALSE	High	[K].VDVGQQPLR.[I]		FALSE	0.00449811	0.000466775	1	1	1	A0FGR8	A0FGR8 [240-248]		0	1011.56														No Quan Labels	High	High	High	High	Not Found	High	High	High	High	High	High	High	High	High	Not Found	High	High	0.0003156	0.002794	2.6
FALSE	High	[K].VLVALASEELAK.[G]	1xTMTpro [K12]	FALSE	4.20338e-05	7.84525e-06	1	1	1	A0FGR8	A0FGR8 [891-902]		0	1546.94	1.02981e+06	684839	890611	897820	654100	866796	546931	527222	620537	386999	642377	353016	637596		High	High	High	High	Not Found	High	High	High	High	High	High	High	High	High	Not Found	Not Found	High	8.576e-06	2.816e-05	3.52
FALSE	High	[K].RQDLEVEVR.[D]		FALSE	0.000197216	1.83215e-05	1	1	1	A0FGR8	A0FGR8 [597-605]		1	1143.61														No Quan Labels	High	High	High	High	Not Found	High	High	High	High	High	High	High	High	High	Not Found	Not Found	High	1.946e-05	0.0001284	3.75
FALSE	High	[K].VYTENVDKR.[Q]	1xTMTpro [K8]; 1xTMTpro [N-Term]	FALSE	0.00274241	0.000314657	1	1	2	A0FGR8	A0FGR8 [254-262]		1	1731.99	1.00946e+07	1.00187e+07	1.55052e+07	1.13177e+07	1.0282e+07	9.70939e+06	6.03976e+06	8.16803e+06	6.43359e+06	9.48043e+06	8.416e+06	9.33054e+06	8.65977e+06		High	High	High	High	High	High	High	High	High	High	High	High	High	High	Not Found	Not Found	High	0.0002164	0.001727	3.68
FALSE	High	[K].RQDLEVEVR.[D]	1xTMTpro [N-Term]	FALSE	0.000294607	1.83215e-05	1	1	1	A0FGR8	A0FGR8 [597-605]		1	1447.82	442918	470753	549656	481086	450606	499096	240678	318144	277375	358875	291072	288989	369064		High	High	High	High	Not Found	High	High	High	High	High	High	High	High	High	Not Found	Not Found	High	1.946e-05	0.0001903	3.84
FALSE	High	[K].RQDLEVEVRDEQHQCSLGNLK.[V]	1xCarbamidomethyl [C15]; 1xTMTpro [K21]; 1xTMTpro [N-Term]	FALSE	7.11939e-06	7.84525e-06	1	1	1	A0FGR8	A0FGR8 [597-617]		2	3161.66	2.73393e+06	3.13581e+06	4.27657e+06	3.16051e+06	3.12067e+06	2.98549e+06	2.05824e+06	2.32228e+06	2.16396e+06	2.60357e+06	2.27294e+06	2.70901e+06	2.55094e+06		High	High	High	High	Not Found	High	High	High	High	High	High	High	High	High	Not Found	Not Found	High	8.576e-06	4.883e-06	4.65
FALSE	High	[K].EPTPSIASDISLPIATQELR.[Q]	1xTMTpro [N-Term]	FALSE	2.65026e-09	7.84525e-06	1	1	4	A0FGR8	A0FGR8 [751-770]		0	2442.34	919832	803759	1.11369e+06	1.09696e+06	751783	911813	464283	472819	502821	392795	509880	315665	587518		High	High	High	High	Not Found	High	High	High	High	High	High	High	High	High	Not Found	High	High	8.576e-06	2.066e-09	5.64
FALSE	High	[R].ALALLEDEER.[V]	1xTMTpro [N-Term]	FALSE	1.64575e-05	7.84525e-06	1	1	2	A0FGR8	A0FGR8 [163-172]		0	1462.81	1.84211e+06	1.84573e+06	2.31845e+06	1.89685e+06	1.69412e+06	1.66431e+06	993930	1.06086e+06	1.15166e+06	1.12373e+06	1.13128e+06	1.16724e+06	1.57963e+06		High	High	High	High	Not Found	High	High	High	High	High	High	High	High	High	Not Found	Not Found	High	8.576e-06	1.117e-05	3.9
FALSE	High	[K].TLNPVFDQSFDFSVSLPEVQR.[R]		FALSE	1.21612e-05	7.84525e-06	1	1	1	A0FGR8	A0FGR8 [847-867]		0	2425.2														No Quan Labels	High	High	High	High	High	High	High	High	High	High	High	High	High	High	Not Found	Not Found	High	8.576e-06	8.264e-06	2.91
FALSE	High	[R].SSSSLLASPGHISVK.[E]	1xTMTpro [K15]	FALSE	0.00997097	0.00102753	1	1	1	A0FGR8	A0FGR8 [736-750]		0	1774	375774	479459	446895	577388	449443	481615	515697	591825	559401	662587	559489	584758	513512		High	High	High	High	Not Found	High	High	High	High	High	High	High	High	High	High	Not Found	High	0.000678	0.006138	2.36
FALSE	High	[R].LEWLTLMPNASNLDK.[V]	1xOxidation [M7]; 1xTMTpro [K15]; 1xTMTpro [N-Term]	FALSE	1.7468e-06	7.84525e-06	1	1	1	A0FGR8	A0FGR8 [503-517]		0	2369.3	393989	536980	560244	534391	429780	449407	433244	445366	434700	508481	481103	519896	487172		High	High	High	High	Not Found	High	High	High	High	High	High	High	High	High	Not Found	Not Found	High	8.576e-06	1.228e-06	4.03
FALSE	High	[R].LLDEWFTLDEVPK.[G]	1xTMTpro [K13]; 1xTMTpro [N-Term]	FALSE	2.58027e-05	7.84525e-06	1	1	4	A0FGR8	A0FGR8 [484-496]		0	2213.23	1.32363e+06	1.42716e+06	1.68267e+06	1.56867e+06	1.32711e+06	1.36833e+06	883813	901455	848784	992920	890563	987485	1.00387e+06		High	High	High	High	Not Found	High	High	High	High	High	High	High	High	High	Not Found	Not Found	High	8.576e-06	1.74e-05	3.41
FALSE	High	[K].ADKDQANDGLSSALLILYLDSAR.[N]	1xDeamidated [N7]; 1xTMTpro [K3]; 1xTMTpro [N-Term]	FALSE	1.8195e-10	7.84525e-06	1	1	1	A0FGR8	A0FGR8 [524-546]		1	3058.66	967469	2.14609e+06	1.0178e+06	985690	892553	952837	601668	710854	549279	682863	771960	823841	679176		High	High	High	High	Not Found	High	High	High	High	High	High	High	High	High	Not Found	Not Found	High	8.576e-06	1.482e-10	5.78
FALSE	High	[R].LEWLTLMPNASNLDK.[V]	1xTMTpro [K15]	FALSE	0.000186836	1.83215e-05	1	1	1	A0FGR8	A0FGR8 [503-517]		0	2049.1	647315	609119	816710	674074	578654	615243	411517	415583	467320	419740	491819	373775	485587		High	High	High	High	Not Found	High	High	High	High	High	High	High	High	High	Not Found	High	High	1.946e-05	0.0001215	3.48
FALSE	High	[K].GWTQWYDLTEDGTRPQAMT.[-]	1xTMTpro [N-Term]	FALSE	1.57382e-07	7.84525e-06	1	1	2	A0FGR8	A0FGR8 [903-921]		0	2560.21	960613	1.0582e+06	1.34874e+06	1.15629e+06	1.1051e+06	1.00615e+06	696480	689523	724037	776547	778516	805269	881187		High	High	High	High	Not Found	High	High	High	High	High	High	High	High	High	Not Found	Not Found	High	8.576e-06	1.154e-07	5.74
FALSE	High	[K].SDPYGIIR.[V]	1xTMTpro [N-Term]	FALSE	0.00389908	0.000422826	1	1	1	A0FGR8	A0FGR8 [412-419]		0	1224.69	2.65036e+06	3.01405e+06	3.82098e+06	3.15186e+06	2.69245e+06	3.08178e+06	1.82039e+06	2.43201e+06	1.962e+06	2.84807e+06	2.15533e+06	2.79406e+06	2.77483e+06		High	High	High	High	Not Found	High	High	High	High	High	High	High	High	High	Not Found	Not Found	High	0.0002915	0.002437	1.82
FALSE	High	[R].FQLSNSGPNSTIK.[M]	1xTMTpro [K13]; 1xTMTpro [N-Term]	FALSE	5.13889e-06	7.84525e-06	1	1	1	A0FGR8	A0FGR8 [635-647]		0	2001.13	1.34818e+06	1.51677e+06	2.00624e+06	1.48478e+06	1.52392e+06	1.33663e+06	870993	958221	881790	1.18716e+06	883391	1.40361e+06	1.15489e+06		High	High	High	High	Not Found	High	High	High	High	High	High	High	High	High	High	Not Found	High	8.576e-06	3.549e-06	4.7
FALSE	High	[R].ACDLPAWVHFPDTER.[A]	1xCarbamidomethyl [C2]; 1xTMTpro [N-Term]	FALSE	1.59996e-09	7.84525e-06	1	1	2	A0FGR8	A0FGR8 [180-194]		0	2118.04	3.84055e+06	3.29214e+06	4.89829e+06	3.88763e+06	3.68936e+06	3.3968e+06	3.75885e+06	3.24154e+06	3.95451e+06	2.612e+06	3.99345e+06	2.17445e+06	2.92756e+06		High	High	High	High	Not Found	High	High	High	High	High	High	High	High	High	Not Found	High	High	8.576e-06	1.258e-09	5.68
FALSE	High	[R].LEWLTLMPNASNLDK.[V]	1xTMTpro [K15]; 1xTMTpro [N-Term]	FALSE	8.51065e-06	7.84525e-06	1	1	2	A0FGR8	A0FGR8 [503-517]		0	2353.31	1.73811e+06	1.91072e+06	2.67239e+06	1.99356e+06	2.00363e+06	1.66054e+06	1.32176e+06	1.49269e+06	1.4097e+06	1.69839e+06	1.43914e+06	1.83784e+06	1.96836e+06		High	High	High	High	Not Found	High	High	High	High	High	High	High	High	High	Not Found	High	High	8.576e-06	5.818e-06	4.57
FALSE	High	[K].VPLSQLLTSEDMTVSQR.[F]	1xTMTpro [N-Term]	FALSE	1.48549e-08	7.84525e-06	1	1	1	A0FGR8	A0FGR8 [618-634]		0	2208.19	732928	924713	1.13906e+06	1.00909e+06	829730	909063	570621	614291	620376	638041	603075	656461	746428		High	High	High	High	Not Found	High	High	High	High	High	High	High	High	High	Not Found	Not Found	High	8.576e-06	1.125e-08	5
FALSE	High	[KR].VLHLEK.[QR]	1xTMTpro [K6]; 1xTMTpro [N-Term]	FALSE	0.0263761	0.00205859	1	2	1	A0FGR8	A0FGR8 [654-659]		0	1346.87	1.55471e+07	1.4712e+07	1.91954e+07	1.56729e+07	1.59404e+07	1.39147e+07	8.47664e+06	9.38134e+06	9.88596e+06	8.47067e+06	9.0211e+06	7.92771e+06	1.27956e+07		High	High	High	High	Not Found	High	High	High	High	High	High	High	High	High	Not Found	Not Found	High	0.001332	0.01597	2.57
FALSE	High	[R].VLHLEKR.[E]	1xTMTpro [K6]; 1xTMTpro [N-Term]	FALSE	0.112883	0.00636863	1	1	1	A0FGR8	A0FGR8 [654-660]		1	1502.97	744268	683601	820436	479714	773429	527516	522293	478334	490465	543132	627527	565353	528574		High	High	High	High	Not Found	High	High	High	High	High	High	High	High	High	Not Found	Not Found	High	0.004066	0.07067	2.62
FALSE	High	[R].IHFIEAQDLQGK.[D]	1xTMTpro [K12]; 1xTMTpro [N-Term]	FALSE	9.26904e-06	7.84525e-06	1	1	1	A0FGR8	A0FGR8 [389-400]		0	2007.15	9.93861e+06	9.35242e+06	1.36938e+07	1.11998e+07	9.1101e+06	9.89206e+06	6.26836e+06	7.61612e+06	6.94562e+06	7.49771e+06	7.46469e+06	7.32725e+06	9.0478e+06		High	High	High	High	Not Found	High	High	High	High	High	High	High	High	High	Not Found	Not Found	High	8.576e-06	6.363e-06	4.11
FALSE	High	[K].SHMSGSPGPGGSNTAPSTPVIGGSDKPGMEEK.[A]	2xTMTpro [K26; K32]	FALSE	3.18225e-10	7.84525e-06	1	1	1	A0FGR8	A0FGR8 [688-719]		0	3661.81	1.39898e+06	1.25474e+06	2.01734e+06	1.48443e+06	1.50556e+06	1.21367e+06	830555	868962	872337	856686	944676	871644	1.58321e+06		High	High	High	High	Not Found	High	High	High	High	High	High	High	High	High	Not Found	Not Found	High	8.576e-06	2.583e-10	6.99
FALSE	High	[R].FQLSNSGPNSTIK.[M]	1xTMTpro [K13]	FALSE	6.43212e-05	1.83215e-05	1	1	1	A0FGR8	A0FGR8 [635-647]		0	1696.92	1.84191e+06	1.5204e+06	2.0964e+06	1.90684e+06	1.50022e+06	1.58475e+06	1.13896e+06	1.1968e+06	1.2582e+06	957277	1.28718e+06	906992	1.30931e+06		High	High	High	High	Not Found	High	High	High	High	High	High	High	High	High	Not Found	Not Found	High	1.574e-05	4.268e-05	3.8
FALSE	High	[K].ISSNPNPVVQMSVGHK.[A]	1xTMTpro [K16]; 1xTMTpro [N-Term]	FALSE	1.94088e-07	7.84525e-06	1	1	1	A0FGR8	A0FGR8 [554-569]		0	2302.28	1.00247e+06	1.43482e+06	1.49525e+06	1.42951e+06	1.19089e+06	1.24886e+06	1.26335e+06	1.40346e+06	1.33616e+06	1.66661e+06	1.42818e+06	1.97591e+06	1.61046e+06		High	High	High	High	High	High	High	High	High	High	High	High	High	High	High	High	High	8.576e-06	1.412e-07	4.39
FALSE	High	[K].ISSNPNPVVQMSVGHK.[A]	1xTMTpro [K16]	FALSE	4.46879e-06	7.84525e-06	1	1	1	A0FGR8	A0FGR8 [554-569]		0	1998.08	1.75087e+06	1.97514e+06	2.1476e+06	2.26313e+06	1.90166e+06	1.98803e+06	2.01585e+06	2.0056e+06	1.96916e+06	1.80151e+06	2.13707e+06	1.67994e+06	2.08448e+06		High	High	High	High	Not Found	High	High	High	High	High	High	High	High	High	Not Found	Not Found	High	8.576e-06	3.104e-06	5.08
FALSE	High	[K].NSGGFLSK.[D]	1xTMTpro [K8]	FALSE	0.0152804	0.00130634	1	1	1	A0FGR8	A0FGR8 [876-883]		0	1113.62	3.01388e+06	2.73402e+06	3.58522e+06	2.89194e+06	2.73914e+06	2.64347e+06	1.79193e+06	1.91084e+06	1.94499e+06	1.82621e+06	2.04573e+06	1.81344e+06	2.42417e+06		High	High	High	High	Not Found	High	High	High	High	High	High	High	High	High	Not Found	Not Found	High	0.0008867	0.00936	2.74
FALSE	High	[R].ERPPDHQHSAQVK.[R]	1xTMTpro [K13]; 1xTMTpro [N-Term]	FALSE	9.10736e-05	1.83215e-05	1	1	1	A0FGR8	A0FGR8 [661-673]		0	2137.18	232696	229555	298570	229630	242535	178942	141871	191490	156069	190095	170980	184378	184773		High	High	High	High	Not Found	High	High	High	High	High	High	High	High	High	Not Found	Not Found	High	1.946e-05	6.025e-05	3.57
FALSE	High	[R].TLDVAVK.[N]	1xTMTpro [K7]	FALSE	0.116033	0.00650423	1	1	1	A0FGR8	A0FGR8 [869-875]		0	1049.65	784717	554493	830571	727984	571968	662153	553496	590875	586166	554733	599359	496340	567709		High	High	High	High	Not Found	High	High	High	High	High	High	High	High	High	Not Found	Not Found	High	0.004152	0.07306	2.16
FALSE	High	[R].ETIEPAVR.[G]		FALSE	0.0194912	0.00159704	1	1	1	A0FGR8	A0FGR8 [219-226]		0	914.494														No Quan Labels	High	High	High	High	Not Found	High	High	High	High	High	High	High	High	High	Not Found	Not Found	High	0.001061	0.01187	2.16
FALSE	High	[R].ETIEPAVR.[G]	1xTMTpro [N-Term]	FALSE	0.00229257	0.000260929	1	1	2	A0FGR8	A0FGR8 [219-226]		0	1218.7	1.12642e+07	1.12498e+07	1.79858e+07	1.22192e+07	1.23075e+07	1.08518e+07	5.82558e+06	6.96323e+06	6.97981e+06	7.73562e+06	6.72632e+06	8.00703e+06	9.96221e+06		High	High	High	High	Not Found	High	High	High	High	High	High	High	High	High	Not Found	Not Found	High	0.0001794	0.001447	2.7
FALSE	High	[R].ELPGSTELTGSTNLITHYNLEQAYNK.[F]	1xDeamidated [N13]; 1xTMTpro [K26]; 1xTMTpro [N-Term]	FALSE	2.17728e-12	7.84525e-06	1	1	1	A0JLT2	A0JLT2 [70-95]		0	3502.82	394617	330636	501101	326604	413124	293258	490100	499677	543615	511415	523250	551152	555817		High	High	High	High	Not Found	High	High	High	High	High	High	High	High	High	Not Found	Not Found	High	8.576e-06	1.908e-12	7.85
FALSE	High	[R].SLIEKPPILSSSFNPITGTMLAGFR.[L]	1xOxidation [M20]; 1xTMTpro [K5]; 1xTMTpro [N-Term]	FALSE	0.000294607	1.83215e-05	1	1	1	A0JLT2	A0JLT2 [129-153]		0	3300.85	103441	90038.3	142791	105960	101289	76549.6	122444	113638	129466	127014	120068	145563	131837		High	High	High	High	Not Found	High	High	High	High	High	High	High	High	High	Not Found	Not Found	High	1.946e-05	0.00019	2.76
FALSE	High	[R].LHTGPLPEQCR.[L]	1xCarbamidomethyl [C10]	FALSE	0.000705684	8.41012e-05	1	1	1	A0JLT2	A0JLT2 [154-164]		0	1307.65														No Quan Labels	High	High	High	High	Not Found	High	High	High	High	High	High	High	High	High	Not Found	Not Found	High	5.304e-05	0.0004502	2.31
FALSE	High	[K].AEDLLPEAASLSENLDISKEETPPVR.[T]	1xTMTpro [K19]; 1xTMTpro [N-Term]	FALSE	4.07522e-05	7.84525e-06	1	1	1	A0JNW5	A0JNW5 [1049-1074]		1	3431.84	51711.4	85996.4	56954.3	82051.1	48289.7	58223.6	75056	98786.9	100054	111451	84613.9	97550.9	93039.9		High	High	High	High	High	High	High	High	High	High	High	High	High	High	High	Not Found	High	8.576e-06	2.734e-05	4.08
FALSE	High	[R].TPSVLSQQSK.[A]	1xTMTpro [K10]	FALSE	0.00293317	0.000331599	1	1	1	A0JNW5	A0JNW5 [441-450]		0	1378.79	99863.1	126169	117209	156315	86507.4	136284	193298	181771	213099	148432	216156	113948	211296		High	High	High	High	Not Found	High	High	High	High	High	High	High	High	High	Not Found	Not Found	High	0.0002297	0.001834	2.58
FALSE	High	[K].SPVSESVSPVVPDYLPTENGDFLSSK.[R]	1xTMTpro [K26]; 1xTMTpro [N-Term]	FALSE	4.79214e-06	7.84525e-06	1	1	2	A0JNW5	A0JNW5 [884-909]		0	3358.75	46140.7	83762.1	62992.2	55173.8	42435.8	46479.1	75582.9	88888.1	81384.4	101063	92926.1	101600	82718.1		High	High	High	High	Not Found	High	High	High	High	High	High	High	High	High	Not Found	Not Found	High	8.576e-06	3.321e-06	3.87
FALSE	High	[R].SVTVNHMSDNR.[S]	1xOxidation [M7]; 1xTMTpro [N-Term]	FALSE	0.00731274	0.000757286	1	1	1	A0JNW5	A0JNW5 [922-932]		0	1579.78	22818.4	32345.5	34157.6	30482	25697.1	25197.8	37958.3	43288.6	33435.6	46519.1	49280.3	46398.9	40464.1		High	High	High	High	Not Found	High	High	High	High	High	High	High	High	High	Not Found	Not Found	High	0.0004979	0.004523	2.29
FALSE	High	[K].SMAPEPTQSSTVVASAQQVK.[T]	1xTMTpro [K20]	FALSE	0.00725689	0.000749045	1	1	1	A0JNW5	A0JNW5 [273-292]		0	2350.22	162449	198883	182955	239851	140694	192953	272828	285667	307944	258060	315033	251295	315420		High	High	High	High	High	High	High	High	High	High	High	High	High	High	High	High	High	0.0004979	0.004496	1.96
FALSE	High	[R].SSTVSLEPAPVTVHIDHLVVER.[S]		FALSE	3.21496e-07	7.84525e-06	1	1	1	A0JNW5	A0JNW5 [1330-1351]		0	2385.28														No Quan Labels	High	High	High	High	Not Found	High	High	High	High	High	High	High	High	High	Not Found	Not Found	High	8.576e-06	2.318e-07	6
FALSE	High	[K].GILGTLNK.[S]	1xTMTpro [K8]; 1xTMTpro [N-Term]	FALSE	0.00335602	0.000354763	1	1	1	A0MZ66	A0MZ66 [451-458]		0	1423.91	1.60411e+06	1.96333e+06	2.32821e+06	2.17428e+06	1.6653e+06	1.83285e+06	3.42967e+06	3.7445e+06	3.77267e+06	4.157e+06	3.83531e+06	3.97569e+06	3.4946e+06		High	High	High	High	Not Found	High	High	High	High	High	High	High	High	High	Not Found	Not Found	High	0.0002461	0.002097	2.67
FALSE	High	[K].TVLNSEVLEQR.[K]	1xTMTpro [N-Term]	FALSE	2.17094e-06	7.84525e-06	1	1	1	A0MZ66	A0MZ66 [187-197]		0	1591.9	281816	512596	380705	471437	225622	419180	2.32676e+06	2.72839e+06	2.50529e+06	3.40774e+06	2.57355e+06	3.8625e+06	1.50631e+06		High	High	High	High	Not Found	High	High	High	High	High	High	High	High	High	Not Found	Not Found	High	8.576e-06	1.528e-06	4.39
FALSE	High	[K].TLEAEFNSPSPPTPEPGEGPR.[K]	1xTMTpro [N-Term]	FALSE	2.431e-07	7.84525e-06	1	1	1	A0MZ66	A0MZ66 [525-545]		0	2513.25	523011	638790	751323	750499	588590	625023	915675	1.01121e+06	1.02083e+06	1.11158e+06	994694	1.09303e+06	848597		High	High	High	High	High	High	High	High	High	High	High	High	High	High	High	High	High	8.576e-06	1.761e-07	6.26
FALSE	High	[K].LTQQLEEER.[I]	1xTMTpro [N-Term]	FALSE	0.000167683	1.83215e-05	1	1	1	A0MZ66	A0MZ66 [272-280]		0	1449.79	1.08266e+06	1.9088e+06	1.48259e+06	1.88729e+06	1.19537e+06	1.83428e+06	5.79103e+06	6.60342e+06	6.23266e+06	8.03719e+06	6.18044e+06	8.52017e+06	3.96898e+06		High	High	High	High	Not Found	High	High	High	High	High	High	High	High	High	Not Found	Not Found	High	1.946e-05	0.0001096	3.62
FALSE	High	[K].ISHMVIEEVNFMQNHLEIEK.[T]	1xTMTpro [K20]; 1xTMTpro [N-Term]	FALSE	1.06279e-06	7.84525e-06	1	1	1	A0MZ66	A0MZ66 [58-77]		0	3048.61	109017	282013	165097	286144	126454	223061	334278	409993	342506	435281	373413	436292	260877		High	High	High	High	High	High	High	High	High	High	High	High	High	High	High	Not Found	High	8.576e-06	7.538e-07	5.09
FALSE	High	[K].ALDENAK.[L]	1xTMTpro [K7]; 1xTMTpro [N-Term]	FALSE	0.0168853	0.00141745	1	1	2	A0MZ66	A0MZ66 [265-271]		0	1368.8	1.03232e+06	1.44706e+06	1.24839e+06	1.66906e+06	877105	989679	9.36753e+06	1.02618e+07	6.65699e+06	1.36579e+07	1.28912e+07	9.43393e+06	3.57268e+06		High	High	High	High	Not Found	High	High	High	High	High	High	High	High	High	Not Found	Not Found	High	0.0009638	0.01028	3.25
FALSE	High	[K].SMPVLGSVSSVTK.[T]	1xOxidation [M2]; 1xTMTpro [K13]; 1xTMTpro [N-Term]	FALSE	1.92187e-05	7.84525e-06	1	1	1	A0MZ66	A0MZ66 [506-518]		0	1916.1	306929	1.90715e+06	485166	893190	347027	543686	1.24039e+06	1.62781e+06	1.09137e+06	1.60249e+06	1.38769e+06	2.01163e+06	1.15417e+06		High	High	High	High	Not Found	High	High	High	High	High	High	High	High	High	Not Found	Not Found	High	8.576e-06	1.3e-05	3.14
FALSE	High	[K].TVLNSEVLEQR.[K]		FALSE	0.000548809	5.16359e-05	1	1	1	A0MZ66	A0MZ66 [187-197]		0	1287.69														No Quan Labels	High	High	High	High	High	High	High	High	High	High	High	High	High	High	Not Found	Not Found	High	3.626e-05	0.0003519	3.25
FALSE	High	[K].ALDENAKLTQQLEEER.[I]	1xTMTpro [K7]; 1xTMTpro [N-Term]	FALSE	8.89867e-05	1.83215e-05	1	1	1	A0MZ66	A0MZ66 [265-280]		1	2495.36	151278	178581	194887	168620	162974	212380	561501	410470	446500	336894	573133	595645	319561		High	High	High	High	Not Found	High	High	High	High	High	High	High	High	High	Not Found	Not Found	High	1.946e-05	5.887e-05	3.58
FALSE	High	[K].LTQQLEEER.[I]		FALSE	0.00808165	0.000879154	1	1	1	A0MZ66	A0MZ66 [272-280]		0	1145.58														No Quan Labels	High	High	High	High	High	High	High	High	High	High	High	High	High	High	High	High	High	0.0005766	0.004999	2.87
FALSE	High	[K].ILAIELENLK.[S]	1xTMTpro [K10]; 1xTMTpro [N-Term]	FALSE	0.000524207	4.08952e-05	1	1	1	A0MZ66	A0MZ66 [160-169]		0	1764.11	95591	144284	97147.3	171506	106649	141462	501054	504822	504974	512430	509204	541759	299438		High	High	High	High	Not Found	High	High	High	High	High	High	High	High	High	Not Found	Not Found	High	3.082e-05	0.0003363	3.16
FALSE	High	[K].EQAIGEYEDLRAENQK.[T]	1xTMTpro [K16]; 1xTMTpro [N-Term]	FALSE	4.67576e-11	7.84525e-06	1	1	3	A0MZ66	A0MZ66 [18-33]		1	2501.31	1.23375e+06	1.98682e+06	1.63985e+06	2.32694e+06	1.31925e+06	1.76676e+06	8.06376e+06	9.44854e+06	9.8302e+06	1.02554e+07	9.02458e+06	9.60794e+06	5.81164e+06		High	High	High	High	Not Found	High	High	High	High	High	High	High	High	High	Not Found	Not Found	High	8.576e-06	3.885e-11	6.66
FALSE	High	[R].DQIVSVQEEK.[K]	1xTMTpro [K10]	FALSE	0.00175258	0.000227551	1	1	1	A0MZ66	A0MZ66 [149-158]		0	1478.8	108914	129970	177442	166232	137309	150056	459254	478311	548235	310805	493681	236808	372676		High	High	High	High	Not Found	High	High	High	High	High	High	High	High	High	Not Found	Not Found	High	0.0001584	0.001105	2.76
FALSE	High	[K].ELEEQLENETLHK.[E]	1xTMTpro [K13]; 1xTMTpro [N-Term]	FALSE	0.00135942	0.00018269	1	1	1	A0MZ66	A0MZ66 [289-301]		0	2220.2														No Quan Values	Not Found	Not Found	Not Found	Not Found	Not Found	Not Found	Not Found	Not Found	Not Found	Not Found	Not Found	Not Found	Not Found	Not Found	Not Found	Not Found	High	0.0001208	0.000859	2.25
FALSE	High	[K].VTAEADSSSPTGILATSESK.[S]	1xTMTpro [K20]	FALSE	1.05457e-06	7.84525e-06	1	1	1	A0MZ66	A0MZ66 [486-505]		0	2255.16	34077.8	48957.3	28301.9	55641.2	22833	46784.8	234296	229846	256306	127841	265067	58214.3	112888		High	High	High	High	Not Found	High	High	High	High	High	High	High	High	High	Not Found	Not Found	High	8.576e-06	7.459e-07	4.12
FALSE	High	[K].VTAEADSSSPTGILATSESK.[S]	1xTMTpro [K20]; 1xTMTpro [N-Term]	FALSE	1.625e-09	7.84525e-06	1	1	1	A0MZ66	A0MZ66 [486-505]		0	2559.36	249182	385089	316355	317164	200284	255109	1.81688e+06	2.06878e+06	1.85912e+06	2.3662e+06	2.01104e+06	2.43256e+06	1.13671e+06		High	High	High	High	High	High	High	High	High	High	High	High	High	High	Not Found	Not Found	High	8.576e-06	1.28e-09	6.59
FALSE	High	[K].ELRDQIVSVQEEKK.[I]	2xTMTpro [K13; K14]; 1xTMTpro [N-Term]	FALSE	0.00515277	0.000506515	1	1	1	A0MZ66	A0MZ66 [146-159]		2	2613.54	703632	1.14534e+06	812956	1.29514e+06	650132	1.1892e+06	2.37374e+06	2.48655e+06	2.30025e+06	2.63659e+06	2.42896e+06	3.1699e+06	1.7886e+06		High	High	High	High	Not Found	High	High	High	High	High	High	High	High	High	Not Found	Not Found	High	0.0003394	0.003214	3.61
FALSE	High	[K].YQNSEEK.[A]	1xTMTpro [K7]; 1xTMTpro [N-Term]	FALSE	0.0373001	0.00288287	1	1	1	A0MZ66	A0MZ66 [324-330]		0	1505.81	495920	568598	624234	578635	636125	445386	2.74515e+06	3.69933e+06	1.9234e+06	6.05605e+06	4.35804e+06	4.40957e+06	1.01945e+06		High	High	High	High	High	High	High	High	High	High	High	High	High	High	Not Found	Not Found	High	0.001869	0.02272	2.85
FALSE	High	[K].HSVDELQKR.[V]	1xTMTpro [K8]; 1xTMTpro [N-Term]	FALSE	0.00893766	0.000934912	1	1	1	A0MZ66	A0MZ66 [336-344]		1	1720	121706	292868	143371	254723	128875	246280	760186	652498	638546	679542	715940	986736	420875		High	High	High	High	High	High	High	High	High	High	High	High	High	High	Not Found	High	High	0.0006046	0.005526	3.11
FALSE	High	[K].GCESAVDELK.[G]	1xCarbamidomethyl [C2]; 1xTMTpro [K10]; 1xTMTpro [N-Term]	FALSE	4.79214e-06	7.84525e-06	1	1	1	A0MZ66	A0MZ66 [441-450]		0	1715.91	166513	294075	192513	295078	184101	206991	1.39978e+06	1.60281e+06	1.56656e+06	1.55329e+06	1.44624e+06	1.44743e+06	833470		High	High	High	High	High	High	High	High	High	High	High	High	High	High	Not Found	Not Found	High	8.576e-06	3.306e-06	3.91
FALSE	High	[K].HSVDELQK.[R]	1xTMTpro [K8]; 1xTMTpro [N-Term]	FALSE	0.000106294	1.83215e-05	1	1	2	A0MZ66	A0MZ66 [336-343]		0	1563.9	1.05811e+06	1.38697e+06	1.39993e+06	1.32898e+06	1.20337e+06	1.28061e+06	4.02261e+06	5.58611e+06	4.3051e+06	6.97494e+06	5.11489e+06	7.05076e+06	2.83446e+06		High	High	High	High	Not Found	High	High	High	High	High	High	High	High	High	Not Found	Not Found	High	1.946e-05	7.002e-05	4.15
FALSE	High	[R].QAVEEMMDR.[I]		FALSE	0.00527107	0.000514299	1	1	1	A0MZ66	A0MZ66 [408-416]		0	1108.48														No Quan Labels	High	High	High	High	Not Found	High	High	High	High	High	High	High	High	High	High	Not Found	High	0.0003394	0.003271	2.57
FALSE	High	[R].QAVEEMMDR.[I]	1xTMTpro [N-Term]	FALSE	0.000145912	1.83215e-05	1	1	1	A0MZ66	A0MZ66 [408-416]		0	1412.68	212553	273290	248434	306983	174918	221718	1.0694e+06	1.15149e+06	1.00049e+06	1.19173e+06	1.17316e+06	1.48041e+06	707619		High	High	High	High	High	High	High	High	High	High	High	High	High	High	Not Found	Not Found	High	1.946e-05	9.535e-05	3.53
FALSE	High	[R].QAVEEMMDR.[I]	1xOxidation [M6]; 1xTMTpro [N-Term]	FALSE	0.108804	0.00616894	1	1	2	A0MZ66	A0MZ66 [408-416]		0	1428.68	162847	295389	217421	213342	166184	183843	375764	495704	399721	595411	450757	542897	321095		High	High	High	High	High	High	High	High	High	High	High	High	High	High	Not Found	Not Found	High	0.00394	0.06791	1.8
FALSE	High	[K].QAEPVVVLDPVSTHEPQTK.[D]	1xTMTpro [K19]; 1xTMTpro [N-Term]	FALSE	7.16658e-11	7.84525e-06	1	1	1	A0MZ66	A0MZ66 [575-593]		0	2682.5	304918	626538	451884	620907	330296	452263	2.41775e+06	3.06816e+06	2.75323e+06	3.43391e+06	2.71437e+06	3.38542e+06	1.77133e+06		High	High	High	High	High	High	High	High	High	High	High	High	High	High	Not Found	Not Found	High	8.576e-06	5.948e-11	6.61
FALSE	High	[K].QAEPVVVLDPVSTHEPQTK.[D]	1xTMTpro [K19]	FALSE	3.10269e-06	7.84525e-06	1	1	2	A0MZ66	A0MZ66 [575-593]		0	2378.29	475066	839106	641057	650712	485181	534164	1.15273e+06	1.18951e+06	1.23567e+06	897293	1.20998e+06	685491	881709		High	High	High	High	High	High	High	High	High	High	High	High	High	High	Not Found	Not Found	High	8.576e-06	2.157e-06	5.16
FALSE	High	[K].AESFAQEMFIEQNK.[L]	1xTMTpro [K14]; 1xTMTpro [N-Term]	FALSE	2.72412e-05	7.84525e-06	1	1	1	A0MZ66	A0MZ66 [231-244]		0	2280.18	87647.9	348435	107582	237853	86741.9	144425	591197	554198	651060	1.00744e+06	592076	786144	431109		High	High	High	High	Not Found	High	High	High	High	High	High	High	High	High	Not Found	Not Found	High	8.576e-06	1.833e-05	4.43
FALSE	High	[K].HSVDELQK.[R]	1xTMTpro [K8]	FALSE	0.000772947	8.41012e-05	1	1	2	A0MZ66	A0MZ66 [336-343]		0	1259.69	506343	635033	692794	684290	644803	475328	1.43789e+06	1.7607e+06	1.47556e+06	1.41451e+06	1.83738e+06	1.32327e+06	1.07184e+06		High	High	High	High	Not Found	High	High	High	High	High	High	High	High	High	Not Found	Not Found	High	5.304e-05	0.0004925	2.81
FALSE	High	[K].ATQPETTEEVTDLKR.[Q]	1xTMTpro [K14]; 1xTMTpro [N-Term]	FALSE	3.8472e-09	7.84525e-06	1	1	2	A0MZ66	A0MZ66 [393-407]		1	2326.27	974638	1.62213e+06	1.0188e+06	1.64177e+06	926926	1.64515e+06	1.02911e+07	1.09803e+07	1.07931e+07	9.76233e+06	1.05105e+07	1.05309e+07	5.91667e+06		High	High	High	High	Not Found	High	High	High	High	High	High	High	High	High	Not Found	Not Found	High	8.576e-06	2.987e-09	6.51
FALSE	High	[K].ATQPETTEEVTDLK.[R]	1xTMTpro [K14]; 1xTMTpro [N-Term]	FALSE	0.000738569	8.41012e-05	1	1	1	A0MZ66	A0MZ66 [393-406]		0	2170.17	169598	250209	239623	246497	196515	236587	347696	347696	345774	339302	360048	289187	287458		High	High	High	High	High	High	High	High	High	High	High	High	High	High	Not Found	High	High	5.304e-05	0.0004705	2.85
FALSE	High	[R].IQHQQK.[V]	1xTMTpro [K6]; 1xTMTpro [N-Term]	FALSE	0.0652579	0.00421279	1	1	1	A0MZ66	A0MZ66 [281-286]		0	1389.85	320048	413791	449591	432240	427295	367619	766252	1.16645e+06	684609	1.56637e+06	1.42473e+06	1.12617e+06	566231		High	High	High	High	Not Found	High	High	High	High	High	High	High	High	High	Not Found	High	High	0.002716	0.03993	2.53
FALSE	High	[K].LVEVIEEVNK.[V]	1xTMTpro [K10]; 1xTMTpro [N-Term]	FALSE	4.50361e-06	7.84525e-06	1	1	2	A0MZ66	A0MZ66 [172-181]		0	1780.07	118021	269491	141383	202386	100251	180442	945730	957274	949541	989386	922882	960888	488537		High	High	High	High	Not Found	High	High	High	High	High	High	High	High	High	Not Found	Not Found	High	8.576e-06	3.114e-06	3.91
FALSE	High	[K].SLDPENSETELER.[I]	1xTMTpro [N-Term]	FALSE	2.07428e-08	7.84525e-06	1	1	3	A0MZ66	A0MZ66 [467-479]		0	1822.9	543604	928064	674100	988620	568465	787992	2.80211e+06	3.16452e+06	2.87495e+06	3.37031e+06	2.9883e+06	3.52846e+06	2.01994e+06		High	High	High	High	High	High	High	High	High	High	High	High	High	High	Not Found	High	High	8.576e-06	1.567e-08	3.91
FALSE	High	[K].EQAIGEYEDLRAENQK.[T]	1xTMTpro [K16]	FALSE	0.000606054	5.16359e-05	1	1	1	A0MZ66	A0MZ66 [18-33]		1	2197.11	161007	277366	225738	287558	127819	289872	672131	603513	744754	327251	712851	231225	387439		High	High	High	High	Not Found	High	High	High	High	High	High	High	High	High	Not Found	Not Found	High	3.626e-05	0.000387	2.52
FALSE	High	[R].DQIVSVQEEK.[K]	1xTMTpro [K10]; 1xTMTpro [N-Term]	FALSE	3.4589e-06	7.84525e-06	1	1	2	A0MZ66	A0MZ66 [149-158]		0	1783.01	172360	225264	209492	255753	180057	227731	826510	902507	833358	978613	819030	980436	550405		High	High	High	High	Not Found	High	High	High	High	High	High	High	High	High	Not Found	Not Found	High	8.576e-06	2.409e-06	4.01
FALSE	High	[K].SMPVLGSVSSVTK.[T]	1xTMTpro [K13]; 1xTMTpro [N-Term]	FALSE	2.89834e-05	7.84525e-06	1	1	1	A0MZ66	A0MZ66 [506-518]		0	1900.11	180137	331566	248849	301630	214029	263938	944094	1.10482e+06	1.05089e+06	1.2551e+06	1.00708e+06	1.41509e+06	749206		High	High	High	High	High	High	High	High	High	High	High	High	High	High	High	Not Found	High	8.576e-06	1.943e-05	4.93
FALSE	High	[K].QQLELLEEDKKELELK.[Y]	3xTMTpro [K10; K11; K16]; 1xTMTpro [N-Term]	FALSE	9.68248e-07	7.84525e-06	1	1	1	A0MZ66	A0MZ66 [308-323]		2	3201.91	564527	976910	765840	1.01199e+06	570385	753549	4.35485e+06	4.93801e+06	4.75872e+06	5.36008e+06	4.95238e+06	6.13757e+06	2.70654e+06		High	High	High	High	Not Found	High	High	High	High	High	High	High	High	High	Not Found	Not Found	High	8.576e-06	6.863e-07	4.89
FALSE	High	[K].TGHFPNTK.[L]	1xTMTpro [K8]; 1xTMTpro [N-Term]	FALSE	0.00922041	0.000966373	1	1	1	A0PJW6	A0PJW6 [183-190]		0	1509.87	2.34177e+06	1.95553e+06	2.72704e+06	2.01515e+06	2.20609e+06	1.89198e+06	2.80242e+06	3.07546e+06	2.86749e+06	3.41876e+06	3.00315e+06	3.3365e+06	2.82613e+06		High	High	High	High	Not Found	High	High	High	High	High	High	High	High	High	High	Not Found	High	0.0006378	0.005706	2.92
FALSE	High	[R].FYFLLDK.[T]	1xTMTpro [K7]; 1xTMTpro [N-Term]	FALSE	0.0350274	0.00270903	1	1	1	A0PJW6	A0PJW6 [176-182]		0	1553.92	267799	313377	418612	281451	287297	261457	297398	316426	324602	385879	311039	422484	375428		High	High	High	High	Not Found	High	High	High	High	High	High	High	High	High	Not Found	Not Found	High	0.00175	0.0213	2.31
FALSE	High	[R].GEVPAMLPLK.[V]	1xTMTpro [K10]; 1xTMTpro [N-Term]	FALSE	3.08368e-05	7.84525e-06	1	1	2	A0PJW6	A0PJW6 [161-170]		0	1663.01	2.90647e+06	2.81764e+06	3.88898e+06	2.92023e+06	2.98524e+06	2.81133e+06	2.89328e+06	3.02776e+06	3.10413e+06	3.1946e+06	3.17015e+06	3.32337e+06	3.88325e+06		High	High	High	High	Not Found	High	High	High	High	High	High	High	High	High	Not Found	Not Found	High	8.576e-06	2.065e-05	3.48
FALSE	High	[R].FVLHYR.[V]	1xTMTpro [N-Term]	FALSE	0.0193261	0.00158183	1	1	1	A0PK00	A0PK00 [149-154]		0	1138.67	105976	120988	160811	115549	137145	95817	59799	55412.2	59773.4	88349.2	68278.2	75562	109534		High	High	High	High	High	High	High	High	High	High	High	High	High	High	Not Found	High	High	0.001057	0.01179	2.56
FALSE	High	[K].FEFIGDAVTDDER.[C]	1xTMTpro [N-Term]	FALSE	2.56035e-05	7.84525e-06	1	1	1	A1A4S6	A1A4S6 [69-81]		0	1817.89	65012.1	103791	72956.5	98868.3	60645.7	76001.9	194948	206026	225275	228979	205698	262992	143707		High	High	High	High	Not Found	High	High	High	High	High	High	High	High	High	Not Found	Not Found	High	8.576e-06	1.73e-05	3.37
FALSE	High	[R].SEVEELMNK.[I]	1xOxidation [M7]; 1xTMTpro [K9]; 1xTMTpro [N-Term]	FALSE	0.113925	0.00640915	1	1	1	A1A4S6	A1A4S6 [244-252]		0	1702.92	201518	294865	235208	231356	157134	230328	379209	432469	426421	496361	404298	512285	342440		High	High	High	High	Not Found	High	High	High	High	High	High	High	High	High	Not Found	Not Found	High	0.00409	0.07122	2.5
FALSE	High	[R].EPGWLEGTLNGK.[R]	1xDeamidated [N10]; 1xTMTpro [K12]; 1xTMTpro [N-Term]	FALSE	0.00551615	0.000522338	1	1	1	A1A4S6	A1A4S6 [763-774]		0	1910.05	137871	158297	174336	159250	130777	142406	162847	213000	197938	216349	220519	211048	192787		High	High	High	High	Not Found	High	High	High	High	High	High	High	High	High	Not Found	High	High	0.0003518	0.003432	1.92
FALSE	High	[R].VNAIHFLVHK.[L]	1xTMTpro [K10]; 1xTMTpro [N-Term]	FALSE	0.000268566	1.83215e-05	1	1	1	A1A4S6	A1A4S6 [492-501]		0	1786.1	96098.1	126793	115431	132038	104790	120955	384555	436056	432260	569874	454492	590374	345404		High	High	High	High	Not Found	High	High	High	High	High	High	High	High	High	Not Found	Not Found	High	1.946e-05	0.0001741	3.86
FALSE	High	[K].DSHLQEADIQVEQNR.[Q]	1xDeamidated [Q5]; 1xTMTpro [N-Term]	FALSE	3.14094e-07	7.84525e-06	1	1	1	A1A4S6	A1A4S6 [157-171]		0	2087.03	64995.2	82181.1	83166.6	97823.2	61796.5	76905.3	213361	274205	247861	259917	226270	258025	166725		High	High	High	High	High	High	High	High	High	High	High	High	High	High	High	Not Found	High	8.576e-06	2.277e-07	5.13
FALSE	High	[R].RQDLEAQIR.[G]	1xTMTpro [N-Term]	FALSE	0.00224183	0.000260929	1	1	1	A1A5D9	A1A5D9 [213-221]		1	1432.82	144440	70590.8	187780	87913.7	137055	75790.5	66373.7	73758.3	58986.1	83253.5	97367.4	76392	69894.4		High	High	High	High	Not Found	High	High	High	High	High	High	High	High	High	Not Found	Not Found	High	0.0001794	0.001409	2.78
FALSE	High	[R].LQDADVSAASLQSELAHSLDDGDQGQGADAPGDTPTTR.[S]	1xDeamidated [Q12]; 1xTMTpro [N-Term]	FALSE	2.42274e-08	7.84525e-06	1	1	1	A1A5D9	A1A5D9 [285-322]		0	4114.92	92637.1	128926	115108	106899	80007.4	71659.7	76990.1	87097.9	92011.7	81535.1	98596.4	83498.4	84134.2		High	High	High	High	Not Found	High	High	High	High	High	High	High	High	High	Not Found	Not Found	High	8.576e-06	1.824e-08	3.5
FALSE	High	[R].LQQENHELR.[R]	1xTMTpro [N-Term]	FALSE	0.000976975	0.000113807	1	1	1	A1A5D9	A1A5D9 [96-104]		0	1470.8	170257	120721	211426	148692	210646	141037	122855	153970	120268	186484	174713	172163	151960		High	High	High	High	Not Found	High	High	High	High	High	High	High	High	High	Not Found	Not Found	High	7.389e-05	0.0006223	3.11
FALSE	High	[R].DGHPVVVNILIGR.[T]	1xTMTpro [N-Term]	FALSE	1.23172e-06	7.84525e-06	1	1	1	A1L0T0	A1L0T0 [610-622]		0	1693.01	3.43232e+06	4.65534e+06	4.7298e+06	5.20031e+06	3.53638e+06	4.63387e+06	3.63068e+06	3.70059e+06	3.5964e+06	4.03961e+06	3.67432e+06	4.06365e+06	4.92896e+06		High	High	High	High	Not Found	High	High	High	High	High	High	High	High	High	Not Found	Not Found	High	8.576e-06	8.697e-07	3.6
FALSE	High	[R].DIVPTLR.[A]	1xTMTpro [N-Term]	FALSE	0.0397319	0.00300263	1	1	1	A1L0T0	A1L0T0 [184-190]		0	1117.69	1.72487e+06	1.75596e+06	2.31395e+06	1.8538e+06	1.73568e+06	1.75215e+06	2.06426e+06	2.35643e+06	1.99135e+06	2.38291e+06	2.04795e+06	2.5014e+06	2.58515e+06		High	High	High	High	Not Found	High	High	High	High	High	High	High	High	High	Not Found	Not Found	High	0.001952	0.02419	2.78
FALSE	High	[K].LVEGLQGQTWAPDWVEELR.[E]		FALSE	0.0750407	0.00470159	1	1	2	A1L0T0	A1L0T0 [405-423]		0	2226.12														No Quan Labels	High	High	High	High	High	High	High	High	High	High	High	High	High	High	Not Found	Not Found	High	0.003029	0.04613	1.51
FALSE	High	[R].GALQAVDQLSLFRPLCK.[F]	1xCarbamidomethyl [C16]; 1xTMTpro [K17]; 1xTMTpro [N-Term]	FALSE	1.32087e-06	7.84525e-06	1	1	1	A1L0T0	A1L0T0 [158-174]		0	2524.46	281309	353289	436029	328642	299106	295817	553432	451817	444073	444073	425300	475425	417601		High	High	High	High	Not Found	High	High	High	High	High	High	High	High	High	Not Found	Not Found	High	8.576e-06	9.325e-07	4.92
FALSE	High	[K].LVEGLQGQTWAPDWVEELR.[E]	1xTMTpro [N-Term]	FALSE	1.38523e-08	7.84525e-06	1	1	4	A1L0T0	A1L0T0 [405-423]		0	2530.33	221242	203517	274611	229315	216180	197555	222411	242901	269835	287121	264453	267031	249213		High	High	High	High	High	High	High	High	High	High	High	High	High	High	Not Found	Not Found	High	8.576e-06	1.052e-08	6.2
FALSE	High	[R].AAVETLGVPCFLGGMAR.[G]	1xCarbamidomethyl [C10]; 1xOxidation [M15]; 1xTMTpro [N-Term]	FALSE	8.43011e-05	1.83215e-05	1	1	2	A1L0T0	A1L0T0 [306-322]		0	2069.08	3.36683e+06	3.63395e+06	5.51583e+06	4.26651e+06	3.65207e+06	3.54805e+06	3.78993e+06	4.80044e+06	4.62438e+06	5.26084e+06	4.77603e+06	5.02741e+06	5.74414e+06		High	High	High	High	High	High	High	High	High	High	High	High	High	High	High	High	High	1.574e-05	5.576e-05	4
FALSE	High	[R].AAVETLGVPCFLGGMAR.[G]	1xCarbamidomethyl [C10]; 1xTMTpro [N-Term]	FALSE	1.06747e-07	7.84525e-06	1	1	1	A1L0T0	A1L0T0 [306-322]		0	2053.09	340577	459331	504534	482892	354537	426289	523689	574987	604274	677029	631577	661812	517355		High	High	High	High	Not Found	High	High	High	High	High	High	High	High	High	Not Found	Not Found	High	8.576e-06	7.833e-08	4.84
FALSE	High	[K].LVEGLQGQTWAPDWVEELREADR.[Q]	1xTMTpro [N-Term]	FALSE	0.00499928	0.000506515	1	1	2	A1L0T0	A1L0T0 [405-427]		1	3001.53	69679.4	83120.3	103976	85966.2	83260.2	73379	85814.7	89210.1	87459.2	92841.2	103965	103821	91971.4		High	High	High	High	Not Found	High	High	High	High	High	High	High	High	High	Not Found	Not Found	High	0.0003394	0.003116	2.54
FALSE	High	[R].HEVTAVFAADAMAR.[L]		FALSE	0.000154021	1.83215e-05	1	1	1	A1L0T0	A1L0T0 [97-110]		0	1488.73														No Quan Labels	High	High	High	High	Not Found	High	High	High	High	High	High	High	High	High	Not Found	Not Found	High	1.946e-05	0.0001004	4.12
FALSE	High	[R].HEVTAVFAADAMAR.[L]	1xOxidation [M12]; 1xTMTpro [N-Term]	FALSE	2.55536e-06	7.84525e-06	1	1	1	A1L0T0	A1L0T0 [97-110]		0	1808.93	104646	205538	136111	153093	80996.6	106574	120480	155396	118965	159517	131877	129970	151162		High	High	High	High	High	High	High	High	High	High	High	High	High	High	Not Found	Not Found	High	8.576e-06	1.792e-06	3.47
FALSE	High	[K].VLHDAQQQCR.[D]	1xCarbamidomethyl [C9]; 1xTMTpro [N-Term]	FALSE	3.28083e-05	7.84525e-06	1	1	2	A1L0T0	A1L0T0 [600-609]		0	1558.81	875437	757847	1.06283e+06	869432	955114	783053	1.11268e+06	1.2066e+06	1.1162e+06	1.29464e+06	1.11754e+06	1.10446e+06	1.11409e+06		High	High	High	High	Not Found	High	High	High	High	High	High	High	High	High	Not Found	Not Found	High	8.576e-06	2.199e-05	3.88
FALSE	High	[K].LVEGLQGQTWAPDWVEELR.[E]	1xDeamidated [Q8]	FALSE	0.000565835	5.16359e-05	1	1	1	A1L0T0	A1L0T0 [405-423]		0	2227.1														No Quan Labels	High	High	High	High	High	High	High	High	High	High	High	High	High	High	Not Found	Not Found	High	3.626e-05	0.0003615	3.17
FALSE	High	[R].VLSHSSK.[I]	1xTMTpro [K7]; 1xTMTpro [N-Term]	FALSE	0.0658677	0.00424829	1	1	1	A1L0T0	A1L0T0 [363-369]		0	1365.83	746069	821924	1.02906e+06	834135	1.0262e+06	737493	1.00229e+06	1.43668e+06	756771	2.49543e+06	1.70769e+06	1.83896e+06	944003		High	High	High	High	Not Found	High	High	High	High	High	High	High	High	High	Not Found	Not Found	High	0.002735	0.04014	2.54
FALSE	High	[K].AAMGLGAR.[G]	1xOxidation [M3]; 1xTMTpro [N-Term]	FALSE	0.0938284	0.00553625	1	1	1	A1L0T0	A1L0T0 [578-585]		0	1066.6	1.42514e+06	1.4157e+06	2.28422e+06	1.54519e+06	1.61827e+06	1.27387e+06	1.98549e+06	2.31752e+06	2.41237e+06	2.94846e+06	2.26704e+06	2.86178e+06	2.40558e+06		High	High	High	High	Not Found	High	High	High	High	High	High	High	High	High	High	High	High	0.003545	0.05799	1.81
FALSE	High	[R].HGGENVAAVLR.[A]		FALSE	1.43863e-06	7.84525e-06	1	1	3	A1L0T0	A1L0T0 [53-63]		0	1122.6														No Quan Labels	High	High	High	High	High	High	High	High	High	High	High	High	High	High	High	High	High	8.576e-06	1.019e-06	4.22
FALSE	High	[R].LSGTVGVAAVTAGPGLTNTVTAVK.[N]	1xTMTpro [K24]; 1xTMTpro [N-Term]	FALSE	2.83506e-12	7.84525e-06	1	1	3	A1L0T0	A1L0T0 [111-134]		0	2792.64	1.87237e+06	2.13783e+06	2.56206e+06	2.10801e+06	1.89673e+06	2.12873e+06	2.27475e+06	2.44014e+06	2.39158e+06	2.99867e+06	2.29562e+06	3.39175e+06	2.55634e+06		High	High	High	High	High	High	High	High	High	High	High	High	High	High	High	High	High	8.576e-06	2.473e-12	8.29
FALSE	High	[R].HGGENVAAVLR.[A]	1xTMTpro [N-Term]	FALSE	9.91065e-07	7.84525e-06	1	1	2	A1L0T0	A1L0T0 [53-63]		0	1426.81	422420	650066	599919	490385	399113	468020	600746	676243	617141	791210	656439	891373	704749		High	High	High	High	Not Found	High	High	High	High	High	High	High	High	High	High	Not Found	High	8.576e-06	7.015e-07	4.7
FALSE	High	[K].NAQMAQSPILLLGGAASTLLQNR.[G]	1xOxidation [M4]	FALSE	2.27897e-10	7.84525e-06	1	1	4	A1L0T0	A1L0T0 [135-157]		0	2383.28														No Quan Labels	High	High	High	High	Not Found	High	High	High	High	High	High	High	High	High	High	Not Found	High	8.576e-06	1.855e-10	6.46
FALSE	High	[R].LGLFYQLLHK.[V]	1xTMTpro [K10]	FALSE	0.000664049	6.27078e-05	1	1	1	A1L0T0	A1L0T0 [36-45]		0	1535.93	284163	257934	308605	331854	225468	252903	291485	313593	316736	256291	327025	200720	325976		High	High	High	High	Not Found	High	High	High	High	High	High	High	High	High	Not Found	Not Found	High	4.201e-05	0.0004228	3.22
FALSE	High	[K].NAQMAQSPILLLGGAASTLLQNR.[G]	1xDeamidated [Q3]; 1xOxidation [M4]	FALSE	2.33294e-05	7.84525e-06	1	1	1	A1L0T0	A1L0T0 [135-157]		0	2384.26														No Quan Labels	High	High	High	High	Not Found	High	High	High	High	High	High	High	High	High	Not Found	Not Found	High	8.576e-06	1.576e-05	2.79
FALSE	High	[K].NAQMAQSPILLLGGAASTLLQNR.[G]	1xOxidation [M4]; 1xTMTpro [N-Term]	FALSE	2.16783e-11	7.84525e-06	1	1	2	A1L0T0	A1L0T0 [135-157]		0	2687.48	37767.5	93368.7	70885.2	75800	59068.5	50517.8	61652.9	83839.8	74537.6	94920.9	85453	111594	79229		High	High	High	High	Not Found	High	High	High	High	High	High	High	High	High	Not Found	Not Found	High	8.576e-06	1.837e-11	7.22
FALSE	High	[R].EQVPSLGSNVACGLAYTDYHK.[A]	1xCarbamidomethyl [C12]; 1xTMTpro [K21]; 1xTMTpro [N-Term]	FALSE	1.35589e-12	7.84525e-06	1	1	3	A1L0T0	A1L0T0 [557-577]		0	2917.5	4.15379e+06	5.60812e+06	6.50592e+06	5.09686e+06	4.75547e+06	4.58969e+06	5.78639e+06	6.75465e+06	6.03501e+06	7.23867e+06	6.14296e+06	7.48581e+06	7.16556e+06		High	High	High	High	Not Found	High	High	High	High	High	High	High	High	High	High	Not Found	High	8.576e-06	1.2e-12	6.81
FALSE	High	[K].RPLMVLGSQALLTPTSADK.[L]	1xOxidation [M4]; 1xTMTpro [K19]; 1xTMTpro [N-Term]	FALSE	9.06869e-08	7.84525e-06	1	1	2	A1L0T0	A1L0T0 [285-303]		0	2622.51	1.24669e+06	1.38489e+06	1.93967e+06	1.56357e+06	1.28905e+06	1.42672e+06	1.47122e+06	1.70295e+06	1.64358e+06	1.96689e+06	1.68878e+06	1.94867e+06	1.82578e+06		High	High	High	High	Not Found	High	High	High	High	High	High	High	High	High	High	Not Found	High	8.576e-06	6.693e-08	5.45
FALSE	High	[K].NAQMAQSPILLLGGAASTLLQNR.[G]	1xDeamidated [Q6]; 1xOxidation [M4]; 1xTMTpro [N-Term]	FALSE	8.83017e-05	1.83215e-05	1	1	1	A1L0T0	A1L0T0 [135-157]		0	2688.47	11445.3	18369	20983.1	14665.7	10382.2	12688.7	14302.7	22838.6	19167.1	25212.5	17408.4	19686.6	20960.5		High	High	High	High	Not Found	High	High	High	High	High	High	High	High	High	Not Found	Not Found	High	1.574e-05	5.809e-05	3.31
FALSE	High	[R].ENEDQVVK.[V]	1xTMTpro [K8]; 1xTMTpro [N-Term]	FALSE	0.000231937	1.83215e-05	1	1	2	A1L0T0	A1L0T0 [592-599]		0	1568.88	3.69522e+06	3.70556e+06	5.01344e+06	3.52491e+06	3.78236e+06	3.33989e+06	4.04607e+06	5.06956e+06	4.31098e+06	5.61597e+06	4.36225e+06	6.21091e+06	4.91086e+06		High	High	High	High	Not Found	High	High	High	High	High	High	High	High	High	Not Found	Not Found	High	1.946e-05	0.0001506	3.18
FALSE	High	[R].AAMAAAQSGTPGPVFVELPVDVLYPYFMVQK.[E]	1xTMTpro [K31]; 1xTMTpro [N-Term]	FALSE	1.74857e-08	7.84525e-06	1	1	1	A1L0T0	A1L0T0 [191-221]		0	3905.09	294941	285883	355331	251645	287436	263652	645816	561455	631507	688602	632434	683360	370777		High	High	High	High	Not Found	High	High	High	High	High	High	High	High	High	Not Found	Not Found	High	8.576e-06	1.326e-08	6.43
FALSE	High	[R].WLDPGAFGTLGVGAGFALGAK.[L]	1xTMTpro [K21]; 1xTMTpro [N-Term]	FALSE	1.77593e-08	7.84525e-06	1	1	2	A1L0T0	A1L0T0 [487-507]		0	2613.47	188642	188829	229001	186519	157001	166743	273756	280621	269793	271139	263889	310158	206234		High	High	High	High	High	High	High	High	High	High	High	High	High	High	Not Found	Not Found	High	8.576e-06	1.344e-08	4.88
FALSE	High	[K].VEGGCLTK.[L]	1xCarbamidomethyl [C5]; 1xTMTpro [K8]	FALSE	0.00577302	0.000582345	1	1	1	A1L157	A1L157 [204-211]		0	1167.64	4.71571e+06	3.43203e+06	4.88424e+06	4.20294e+06	4.03472e+06	3.49367e+06	3.07383e+06	2.61526e+06	3.00079e+06	1.59944e+06	3.01838e+06	1.28128e+06	2.41636e+06		High	High	High	High	Not Found	High	High	High	High	High	High	High	High	High	Not Found	Not Found	High	0.0003874	0.003599	2.17
FALSE	High	[K].VEGGCLTK.[L]	1xCarbamidomethyl [C5]; 1xTMTpro [K8]; 1xTMTpro [N-Term]	FALSE	0.0219742	0.00175812	1	1	2	A1L157	A1L157 [204-211]		0	1471.84	3.20065e+06	3.18142e+06	5.19378e+06	3.3328e+06	3.77293e+06	2.89046e+06	4.268e+06	4.98885e+06	4.26835e+06	5.70786e+06	4.32891e+06	6.35596e+06	5.2267e+06		High	High	High	High	Not Found	High	High	High	High	High	High	High	High	High	Not Found	Not Found	High	0.001169	0.01334	2.49
FALSE	High	[R].LQEIQSLLINWK.[G]	1xTMTpro [K12]; 1xTMTpro [N-Term]	FALSE	5.9536e-05	1.83215e-05	1	1	1	A1L390	A1L390 [282-293]		0	2093.26	52715.6	69233.9	64430.2	65299.5	55123.9	64430.2	86224	95203.2	86302.2	103805	96448.3	119783	79855.1		High	High	High	High	Not Found	High	High	High	High	High	High	High	High	High	Not Found	Not Found	High	1.574e-05	3.968e-05	3.68
FALSE	High	[R].FFFNPSAVSQR.[T]	1xTMTpro [N-Term]	FALSE	1.1974e-05	7.84525e-06	1	1	2	A1L390	A1L390 [1015-1025]		0	1603.86	592087	415419	661666	494450	425812	445556	667473	701997	703646	794260	684891	872473	551106		High	High	High	High	Not Found	High	High	High	High	High	High	High	High	High	High	High	High	8.576e-06	8.15e-06	3.45
FALSE	High	[K].QQYSIQAK.[T]	1xTMTpro [K8]; 1xTMTpro [N-Term]	FALSE	0.000700343	8.41012e-05	1	1	1	A1L390	A1L390 [370-377]		0	1573.92	770103	818885	1.14669e+06	832666	886600	712531	1.21593e+06	1.45486e+06	1.24953e+06	1.7512e+06	1.33423e+06	1.96336e+06	1.14922e+06		High	High	High	High	Not Found	High	High	High	High	High	High	High	High	High	Not Found	Not Found	High	5.304e-05	0.0004472	3.72
FALSE	High	[K].GPDLTTYGELVLEGTFR.[V]	1xTMTpro [N-Term]	FALSE	7.99834e-06	7.84525e-06	1	1	2	A1L390	A1L390 [294-310]		0	2172.15	167039	165024	177916	155506	162677	134736	169376	186475	188086	198364	199230	204921	131675		High	High	High	High	High	High	High	High	High	High	High	High	High	High	Not Found	Not Found	High	8.576e-06	5.507e-06	4.04
FALSE	High	[K].GPLSPFNSR.[A]	1xTMTpro [N-Term]	FALSE	0.00900746	0.000942929	1	1	1	A1L390	A1L390 [73-81]		0	1278.71	884399	1.31193e+06	1.3144e+06	1.45763e+06	1.06171e+06	1.31152e+06	2.32586e+06	2.34883e+06	2.32823e+06	2.24608e+06	2.46823e+06	2.32583e+06	2.05717e+06		High	High	High	High	Not Found	High	High	High	High	High	High	High	High	High	Not Found	Not Found	High	0.0006221	0.00558	2.21
FALSE	High	[R].FNSLPRPDPEPVPPVGSK.[R]	1xTMTpro [K18]	FALSE	0.000761318	8.41012e-05	1	1	1	A1L390	A1L390 [757-774]		0	2237.22	315915	348525	438546	313005	300042	264248	276418	325253	300542	273827	300040	321819	314335		High	High	High	High	High	High	High	High	High	High	High	High	High	High	Not Found	Not Found	High	5.304e-05	0.0004861	3.61
FALSE	High	[R].TFFLFDK.[T]	1xTMTpro [K7]; 1xTMTpro [N-Term]	FALSE	0.0078363	0.000823022	1	1	1	A1L390	A1L390 [319-325]		0	1525.89	969481	1.16205e+06	1.49647e+06	1.15956e+06	1.06131e+06	1.0287e+06	1.48849e+06	1.69077e+06	1.61134e+06	2.1153e+06	1.7505e+06	2.31747e+06	1.58286e+06		High	High	High	High	Not Found	High	High	High	High	High	High	High	High	High	Not Found	Not Found	High	0.0005488	0.004855	2.95
FALSE	High	[R].DLDSCNSDPVAVASCFVER.[S]	2xCarbamidomethyl [C5; C15]; 1xTMTpro [N-Term]	FALSE	1.15869e-08	7.84525e-06	1	1	2	A1L390	A1L390 [155-173]		0	2445.13	246393	257955	411067	249934	290992	262209	302706	358985	309229	374689	354724	347056	297913		High	High	High	High	High	High	High	High	High	High	High	High	High	High	Not Found	Not Found	High	8.576e-06	8.842e-09	4.81
FALSE	High	[R].NWTHHIK.[R]	1xTMTpro [K7]	FALSE	0.0431116	0.00311792	1	1	1	A1L390	A1L390 [384-390]		0	1239.69	97066.4	88628	121854	101058	87657.7	77445.1	124584	125340	111554	125060	167070	97202.6	108003		High	High	High	High	Not Found	High	High	High	High	High	High	High	High	High	Not Found	Not Found	High	0.002025	0.02615	1.46
FALSE	High	[R].SAMEEPSSSEAPAK.[N]	1xOxidation [M3]; 1xTMTpro [K14]	FALSE	8.56141e-05	1.83215e-05	1	1	1	A1L390	A1L390 [34-47]		0	1740.83	38449.6	29267.8	30866.4	32123.1	25829	27977.3	58917.8	50423.4	61689.2	32925	76341	27933.2	33374.7		High	High	High	High	High	High	High	High	High	High	High	High	High	High	Not Found	Not Found	High	1.574e-05	5.669e-05	2.5
FALSE	High	[K].EEGSRDPADPSQQGR.[V]	1xTMTpro [N-Term]	FALSE	0.00268164	0.000296301	1	1	1	A1L390	A1L390 [1190-1204]		1	1932.93	68395.3	60873.2	77640.1	60510.9	52578.2	43578.8	70998.2	102511	94046.6	109336	78977.6	100866	74448.9		High	High	High	High	Not Found	High	High	High	High	High	High	High	High	High	Not Found	Not Found	High	0.0002073	0.001686	2.41
FALSE	High	[R].SHSVPENMVEPPLSGR.[V]	1xTMTpro [N-Term]	FALSE	2.16374e-07	7.84525e-06	1	1	1	A1L390	A1L390 [1079-1094]		0	2040.05	239038	252477	326347	261303	232024	239961	267834	299213	242165	313788	276185	292264	310302		High	High	High	High	Not Found	High	High	High	High	High	High	High	High	High	High	Not Found	High	8.576e-06	1.578e-07	4.35
FALSE	High	[R].TVHLYDNWIK.[D]	1xTMTpro [K10]; 1xTMTpro [N-Term]	FALSE	0.000200286	1.83215e-05	1	1	1	A1L3X0	A1L3X0 [10-19]		0	1897.08	7.05648e+06	6.52434e+06	1.16224e+07	7.07284e+06	7.07047e+06	6.31492e+06	3.16212e+06	3.95499e+06	3.91013e+06	4.85879e+06	3.73242e+06	4.96511e+06	4.65545e+06		High	High	High	High	Not Found	High	High	High	High	High	High	High	High	High	Not Found	Not Found	High	1.946e-05	0.0001304	3.61
FALSE	High	[R].TVHLYDNWIK.[D]	1xTMTpro [K10]	FALSE	0.0634629	0.0040844	1	1	1	A1L3X0	A1L3X0 [10-19]		0	1592.88	577552	400357	625961	527836	474417	478543	268974	305552	329660	296141	318226	244639	365617		High	High	High	High	Not Found	High	High	High	High	High	High	High	High	High	Not Found	Not Found	High	0.002633	0.03869	2.42
FALSE	High	[K].QESSEISLSVGQVVDIIEK.[N]	1xTMTpro [K19]; 1xTMTpro [N-Term]	FALSE	6.43212e-05	1.83215e-05	1	1	1	A1X283	A1X283 [166-184]		0	2668.49	14857.7	29898.9	20085.4	17945.2	16273.2	21999.3	24220.5	22274.7	25413	33549.6	32051.7	30993.8	27062.8		High	High	High	High	Not Found	High	High	High	High	High	High	High	High	High	Not Found	Not Found	High	1.574e-05	4.264e-05	2.18
FALSE	High	[K].AKPFLSNSLGGQDDTR.[G]	1xTMTpro [K2]; 1xTMTpro [N-Term]	FALSE	9.05575e-06	7.84525e-06	1	1	1	A1X283	A1X283 [804-819]		0	2314.26	1.00609e+06	1.93251e+06	1.24664e+06	1.92982e+06	974997	1.76615e+06	1.66189e+06	1.65365e+06	1.72895e+06	1.94364e+06	1.78412e+06	1.91684e+06	2.26329e+06		High	High	High	High	Not Found	High	High	High	High	High	High	High	High	High	Not Found	Not Found	High	8.576e-06	6.219e-06	3.8
FALSE	High	[R].DQDEMNLER.[G]	1xOxidation [M5]; 1xTMTpro [N-Term]	FALSE	0.0408258	0.0030364	1	1	2	A1X283	A1X283 [236-244]		0	1469.69	264431	582040	310803	541025	280084	487209	423194	463815	452324	507964	448444	499720	602174		High	High	High	High	Not Found	High	High	High	High	High	High	High	High	High	Not Found	Not Found	High	0.001981	0.02479	1.88
FALSE	High	[K].NDMGLECGHK.[V]	1xCarbamidomethyl [C7]; 1xOxidation [M3]; 1xTMTpro [K10]	FALSE	0.0119675	0.00113007	1	1	1	A1X283	A1X283 [592-601]		0	1480.68	165097	149951	236981	186524	151965	170413	225950	270265	243322	304185	298799	273907	290637		High	High	High	High	High	High	High	High	High	High	High	High	High	High	High	Not Found	High	0.0007621	0.007372	1.32
FALSE	High	[K].VLDVQK.[R]	1xTMTpro [K6]; 1xTMTpro [N-Term]	FALSE	0.162969	0.0088973	1	1	1	A1X283	A1X283 [12-17]		0	1309.83	3.25008e+06	4.63881e+06	4.2968e+06	5.35155e+06	3.13266e+06	4.48915e+06	3.30254e+06	4.05448e+06	4.41891e+06	4.6882e+06	4.1336e+06	4.52865e+06	5.37126e+06		High	High	High	High	Not Found	High	High	High	High	High	High	High	High	High	Not Found	Not Found	High	0.005663	0.1047	2.54
FALSE	High	[R].SNPENNVGLITLDNDCEVLTTLTPDTGR.[I]	1xCarbamidomethyl [C16]	FALSE	0.116033	0.00650423	1	1	1	A2A3N6	A2A3N6 [528-555]		0	3058.46														No Quan Labels	High	High	High	High	Not Found	High	High	High	High	High	High	High	High	High	Not Found	Not Found	High	0.004138	0.07243	0.96
FALSE	High	[R].ELDCFNTGR.[G]	1xCarbamidomethyl [C4]; 1xTMTpro [N-Term]	FALSE	0.00460098	0.000484305	1	1	1	A2AJT9	A2AJT9 [321-329]		0	1415.69	296660	342534	361309	343161	281354	315390	282562	311161	289656	376060	448117	449844	432575		High	High	High	High	Not Found	High	High	High	High	High	High	High	High	High	Not Found	Not Found	High	0.0003201	0.002869	2.16
FALSE	High	[K].ESNSSSNQLDK.[S]	1xTMTpro [K11]	FALSE	0.0280499	0.00221501	1	1	1	A2AJT9	A2AJT9 [382-392]		0	1512.75	42931.4	35418.4	47224	35891.7	36471.3	31669.2	28387.7	39228.7	25289	33422.9	41116.2	23968.4	32167.6		High	High	High	High	Not Found	High	High	High	High	High	High	High	High	High	Not Found	Not Found	High	0.001442	0.01709	1.46
FALSE	High	[K].IIDPNDLR.[H]	1xTMTpro [N-Term]	FALSE	0.0583781	0.00384699	1	1	1	A2AJT9	A2AJT9 [548-555]		0	1259.73	308580	374633	421232	263498	264387	248166	287783	337445	292440	332174	316119	324074	373901		High	High	High	High	Not Found	High	High	High	High	High	High	High	High	High	Not Found	Not Found	High	0.00251	0.03562	2.28
FALSE	High	[K].EQQLQISK.[E]	2xDeamidated [Q3; Q5]; 1xTMTpro [K8]; 1xTMTpro [N-Term]	FALSE	0.0177579	0.00146149	1	1	2	A2IDD5	A2IDD5 [56-63]		0	1583.91	652028	830770	975968	879711	636377	668258	824676	801345	821303	75356.8		1.15928e+08	5.68518e+06		High	High	High	High	High	High	High	High	High	High	High	Not Found	High	High	Not Found	Not Found	High	0.0009887	0.01084	2.68
FALSE	High	[K].EGLGNEVLK.[M]	1xTMTpro [K9]; 1xTMTpro [N-Term]	FALSE	7.27887e-05	1.83215e-05	1	1	2	A2RRP1	A2RRP1 [2214-2222]		0	1566.93	1.14073e+06	1.09681e+06	1.59655e+06	1.21748e+06	1.23046e+06	1.04918e+06	1.11019e+06	1.21457e+06	1.23129e+06	1.34097e+06	1.20592e+06	1.35155e+06	1.59402e+06		High	High	High	High	High	High	High	High	High	High	High	High	High	High	High	High	High	1.574e-05	4.807e-05	3.78
FALSE	High	[R].NSEDEAQEAK.[D]	1xTMTpro [K10]	FALSE	0.0029997	0.000331599	1	1	1	A2RRP1	A2RRP1 [1936-1945]		0	1424.68	63485.5	41148.4	76004.2	56042.6	63670	48139.5	48444.6	65761.6	50066.7	55187.5	73351	38198.5	49895.6		High	High	High	High	Not Found	High	High	High	High	High	High	High	High	High	Not Found	Not Found	High	0.0002297	0.001882	2.38
FALSE	High	[R].NSEDEAQEAKDSK.[V]	2xTMTpro [K10; K13]	FALSE	0.00426716	0.000422826	1	1	1	A2RRP1	A2RRP1 [1936-1948]		1	2059.04	858309	686297	982575	728144	758737	603804	755949	722892	737871	722498	842965	739548	858430		High	High	High	High	Not Found	High	High	High	High	High	High	High	High	High	Not Found	Not Found	High	0.0002936	0.002668	3.21
FALSE	High	[K].NSEQETLQK.[Y]	1xTMTpro [K9]	FALSE	0.00153219	0.000201339	1	1	1	A2RRP1	A2RRP1 [1978-1986]		0	1380.73	1.17459e+06	882911	1.41602e+06	953327	1.05552e+06	918293	840051	993312	982833	848832	1.12077e+06	910272	1.13784e+06		High	High	High	High	Not Found	High	High	High	High	High	High	High	High	High	Not Found	Not Found	High	0.0001404	0.0009695	2.94
FALSE	High	[R].QVDIADIENEENR.[Y]	1xTMTpro [N-Term]	FALSE	6.15099e-08	7.84525e-06	1	1	1	A2RRP1	A2RRP1 [2144-2156]		0	1848.93	378522	293618	459526	345857	377640	313737	305709	385026	357374	411279	382125	424480	469224		High	High	High	High	Not Found	High	High	High	High	High	High	High	High	High	Not Found	Not Found	High	8.576e-06	4.581e-08	4.74
FALSE	High	[K].SLTYLRPLQGQK.[C]	1xTMTpro [K12]; 1xTMTpro [N-Term]	FALSE	0.000181151	1.83215e-05	1	1	1	A2RRP1	A2RRP1 [1441-1452]		0	2012.21	1.25339e+06	1.39959e+06	1.835e+06	1.2275e+06	1.29621e+06	1.06221e+06	1.06756e+06	1.3138e+06	1.22279e+06	1.74973e+06	1.23395e+06	1.87831e+06	1.68889e+06		High	High	High	High	Not Found	High	High	High	High	High	High	High	High	High	Not Found	Not Found	High	1.946e-05	0.0001184	3.06
FALSE	High	[K].LLGLAELLR.[V]	1xTMTpro [N-Term]	FALSE	0.000162581	1.83215e-05	1	1	2	A2RRP1	A2RRP1 [1262-1270]		0	1301.85	600242	656307	874688	625954	642206	591011	557486	665851	614643	719965	627853	790314	789037		High	High	High	High	Not Found	High	High	High	High	High	High	High	High	High	Not Found	Not Found	High	1.946e-05	0.0001063	3.63
FALSE	High	[R].AEEIEHYAR.[Q]	1xTMTpro [N-Term]	FALSE	0.000456707	2.94472e-05	1	1	2	A2RRP1	A2RRP1 [850-858]		0	1421.73	494656	420745	622188	448479	448945	438815	470922	481062	480627	538674	536707	1.46253e+06	564629		High	High	High	High	High	High	High	High	High	High	High	High	High	High	Not Found	Not Found	High	2.489e-05	0.0002929	3.77
FALSE	High	[K].QPPVSESHWR.[T]	1xTMTpro [N-Term]	FALSE	0.00572937	0.000574737	1	1	1	A2RRP1	A2RRP1 [1087-1096]		0	1526.8	1.18993e+06	1.39516e+06	949856	1.40316e+06	1.05424e+06	1.53177e+06	2.49989e+06	2.0615e+06	1.97319e+06	2.17935e+06	1.96014e+06	1.26525e+06	1.11261e+06		High	High	High	High	High	High	High	High	High	High	High	High	High	High	Not Found	Not Found	High	0.0003831	0.003567	2.06
FALSE	High	[K].VLSNTTTTTK.[A]	1xTMTpro [K10]; 1xTMTpro [N-Term]	FALSE	2.02907e-05	7.84525e-06	1	1	1	A2RRP1	A2RRP1 [1417-1426]		0	1673.99	961831	971037	1.5103e+06	993570	1.04426e+06	907294	715176	927353	919052	1.15567e+06	959782	1.16814e+06	1.24947e+06		High	High	High	High	Not Found	High	High	High	High	High	High	High	High	High	Not Found	Not Found	High	8.576e-06	1.372e-05	3.63
FALSE	High	[K].QGLYLVTEMER.[F]	1xTMTpro [N-Term]	FALSE	2.98958e-05	7.84525e-06	1	1	1	A2RRP1	A2RRP1 [491-501]		0	1642.88	623166	705700	822370	740238	639621	649747	659873	732020	730794	780060	713999	832385	835616		High	High	High	High	Not Found	High	High	High	High	High	High	High	High	High	Not Found	Not Found	High	8.576e-06	2.011e-05	2.98
FALSE	High	[K].AVLQAVSDGQWWK.[K]	1xTMTpro [K13]; 1xTMTpro [N-Term]	FALSE	0.000113072	1.83215e-05	1	1	1	A2RRP1	A2RRP1 [1427-1439]		0	2096.18	430945	463185	625986	466124	433769	431348	448699	493892	487116	576920	501570	566846	607894		High	High	High	High	Not Found	High	High	High	High	High	High	High	High	High	Not Found	Not Found	High	1.946e-05	7.45e-05	4.09
FALSE	High	[K].NSEQETLQK.[Y]	1xTMTpro [K9]; 1xTMTpro [N-Term]	FALSE	0.00036551	2.94472e-05	1	1	1	A2RRP1	A2RRP1 [1978-1986]		0	1684.94	115829	134040	187349	118972	140253	121148	104042	122851	107573	177346	129658	210637	160502		High	High	High	High	Not Found	High	High	High	High	High	High	High	High	High	Not Found	Not Found	High	2.489e-05	0.0002354	2.95
FALSE	High	[K].ILPLQVR.[L]	1xTMTpro [N-Term]	FALSE	0.0703028	0.00447887	1	1	1	A2RRP1	A2RRP1 [1230-1236]		0	1142.76	2.1908e+06	2.57562e+06	3.31573e+06	2.15868e+06	2.29632e+06	1.91003e+06	2.27309e+06	2.59159e+06	2.60646e+06	2.97849e+06	2.44655e+06	3.1225e+06	3.08662e+06		High	High	High	High	Not Found	High	High	High	High	High	High	High	High	High	High	Not Found	High	0.002902	0.04319	2.38
FALSE	High	[K].YSHLYDLSR.[S]		FALSE	0.0241703	0.00189572	1	1	1	A2RRP1	A2RRP1 [1987-1995]		0	1153.56														No Quan Labels	High	High	High	High	Not Found	High	High	High	High	High	High	High	High	High	Not Found	Not Found	High	0.001226	0.01465	2.46
FALSE	High	[R].AKDWCEELACR.[M]	2xCarbamidomethyl [C5; C10]; 1xTMTpro [K2]; 1xTMTpro [N-Term]	FALSE	0.00531112	0.000514299	1	1	1	A2RRP1	A2RRP1 [798-808]		1	2046.04	375880	417417	653378	418968	446851	377007	438965	490785	436364	486714	480007	454422	597368		High	High	High	High	Not Found	High	High	High	High	High	High	High	High	High	Not Found	Not Found	High	0.0003435	0.003306	2.49
FALSE	High	[K].AVQEDEVGVPGSNSADLLR.[W]	1xTMTpro [N-Term]	FALSE	1.68357e-10	7.84525e-06	1	1	1	A2RRP1	A2RRP1 [1390-1408]		0	2260.17	363739	324164	520513	326093	362263	300852	328014	353701	338995	338995	320169	350682	477759		High	High	High	High	Not Found	High	High	High	High	High	High	High	High	High	Not Found	Not Found	High	8.576e-06	1.373e-10	6.29
FALSE	High	[K].YSHLYDLSR.[S]	1xTMTpro [N-Term]	FALSE	0.00187432	0.000236271	1	1	1	A2RRP1	A2RRP1 [1987-1995]		0	1457.77	2.47166e+06	1.78706e+06	3.2434e+06	2.33599e+06	2.08654e+06	1.80824e+06	1.37047e+06	1.39304e+06	1.44337e+06	1.18832e+06	1.53439e+06	1.07058e+06	2.07801e+06		High	High	High	High	Not Found	High	High	High	High	High	High	High	High	High	Not Found	Not Found	High	0.0001627	0.001179	2.94
FALSE	High	[R].GYGDKTEATTK.[L]	2xTMTpro [K5; K11]; 1xTMTpro [N-Term]	FALSE	0.000113072	1.83215e-05	1	1	1	A2RRP1	A2RRP1 [1022-1032]		1	2083.19	6.70603e+06	6.45097e+06	8.46764e+06	6.45097e+06	7.30273e+06	6.12513e+06	6.72184e+06	6.97079e+06	6.2403e+06	6.4341e+06	6.59832e+06	6.47171e+06	7.24716e+06		High	High	High	High	Not Found	High	High	High	High	High	High	High	High	High	Not Found	Not Found	High	1.946e-05	7.42e-05	3.01
FALSE	High	[K].QVTNGGDGVTAVPK.[T]	1xTMTpro [K14]; 1xTMTpro [N-Term]	FALSE	0.000241064	1.83215e-05	1	1	1	A2RRP1	A2RRP1 [285-298]		0	1951.11	772861	746747	986093	947252	732621	776595	868276	993975	923267	992389	1.03241e+06	939244	1.18766e+06		High	High	High	High	Not Found	High	High	High	High	High	High	High	High	High	Not Found	Not Found	High	1.946e-05	0.000156	2.58
FALSE	High	[R].NDQLCLCYDLLECLPER.[G]	3xCarbamidomethyl [C5; C7; C13]	FALSE	7.27887e-05	1.83215e-05	1	1	1	A2RRP1	A2RRP1 [1005-1021]		0	2210.99														No Quan Labels	High	High	High	High	Not Found	High	High	High	High	High	High	High	High	High	Not Found	Not Found	High	1.574e-05	4.828e-05	2.88
FALSE	High	[R].NQNIVLSAR.[T]		FALSE	0.000620071	5.16359e-05	1	1	1	A2RRP1	A2RRP1 [722-730]		0	1014.57														No Quan Labels	High	High	High	High	Not Found	High	High	High	High	High	High	High	High	High	Not Found	Not Found	High	3.626e-05	0.0003956	2.76
FALSE	High	[K].GTDLEALLAIGK.[G]	1xTMTpro [K12]; 1xTMTpro [N-Term]	FALSE	1.1341e-05	7.84525e-06	1	1	1	A2RRP1	A2RRP1 [609-620]		0	1809.1	603547	480751	675764	545775	481592	468161	412519	454346	506591	418845	520796	402751	478499		High	High	High	High	Not Found	High	High	High	High	High	High	High	High	High	Not Found	Not Found	High	8.576e-06	7.749e-06	3.72
FALSE	High	[R].VPENVDAAK.[E]	1xTMTpro [K9]; 1xTMTpro [N-Term]	FALSE	0.00106933	0.00013488	1	1	1	A2RRP1	A2RRP1 [592-600]		0	1550.9	918273	820969	1.32566e+06	946116	895273	771524	812044	896917	955537	1.03394e+06	893235	1.03423e+06	1.09473e+06		High	High	High	High	Not Found	High	High	High	High	High	High	High	High	High	Not Found	Not Found	High	8.48e-05	0.0006813	2.93
FALSE	High	[R].LLDFTQAQILQGLR.[K]	1xTMTpro [N-Term]	FALSE	1.92587e-07	7.84525e-06	1	1	4	A2RRP1	A2RRP1 [1639-1652]		0	1920.12	469307	569104	621621	538712	481063	460566	477227	503173	512911	584734	524594	602748	566856		High	High	High	High	Not Found	High	High	High	High	High	High	High	High	High	High	Not Found	High	8.576e-06	1.403e-07	4.99
FALSE	High	[K].LSIWAIPSLK.[Q]	1xTMTpro [K10]; 1xTMTpro [N-Term]	FALSE	0.00177894	0.000227551	1	1	1	A2RRP1	A2RRP1 [342-351]		0	1736.1	115329	115386	165485	126348	118679	102887	103366	133461	99780.8	129321	117028	134957	135860		High	High	High	High	Not Found	High	High	High	High	High	High	High	High	High	Not Found	Not Found	High	0.0001584	0.001122	2.67
FALSE	High	[R].FTLPGEIDIDSISYEELSPPDEEPAK.[N]	1xTMTpro [K26]; 1xTMTpro [N-Term]	FALSE	0.00539217	0.000514299	1	1	2	A2RRP1	A2RRP1 [627-652]		0	3499.79	28771.3	27700.9	42709.2	31544.9	33148.5	30597.9	40989.5	43380.7	38578.4	47148.4	42160.2	39475.5	28810.1		High	High	High	High	Not Found	High	High	High	High	High	High	High	High	High	Not Found	Not Found	High	0.0003479	0.003353	2.05
FALSE	High	[K].QLHCYNER.[L]	1xCarbamidomethyl [C4]; 1xTMTpro [N-Term]	FALSE	0.00096964	0.000113807	1	1	1	A2RRP1	A2RRP1 [1631-1638]		0	1423.71	858781	758197	1.26756e+06	906902	955537	852483	819849	928056	776527	1.13073e+06	969356	1.04031e+06	875547		High	High	High	High	Not Found	High	High	High	High	High	High	High	High	High	Not Found	Not Found	High	7.389e-05	0.0006174	2.98
FALSE	High	[K].LHDMVDQLEQILSVSELLEK.[H]	1xTMTpro [K20]	FALSE	0.00179226	0.000227551	1	1	1	A2RRP1	A2RRP1 [1033-1052]		0	2643.42	22093.2	41877	44049.1	34036.8	37509.9	37961.4	43066.9	31059.3	43247.5	40264.9	34512.8	34512.8	33021.5		High	High	High	High	Not Found	High	High	High	High	High	High	High	High	High	Not Found	Not Found	High	0.0001584	0.001134	2.53
FALSE	High	[R].GTHQAFR.[T]	1xTMTpro [N-Term]	FALSE	0.00703795	0.000723798	1	1	1	A2RRP1	A2RRP1 [2352-2358]		0	1120.62	40003.4	15633.2	34767.8	31748.9	38122.2	21463.6	26155.2	30144.2	23655.4	36250.8	38094.8	27243.9	26682.4		High	High	High	High	Not Found	High	High	High	High	High	High	High	High	High	Not Found	Not Found	High	0.0004809	0.004371	1.83
FALSE	High	[K].DGQMLSPSSLYTIWLQK.[L]	1xOxidation [M4]; 1xTMTpro [K17]; 1xTMTpro [N-Term]	FALSE	0.00114415	0.000143831	1	1	1	A2RRP1	A2RRP1 [1837-1853]		0	2591.4	115109	160530	164817	166901	134747	125638	159908	181211	164518	219893	158265	228253	184625		High	High	High	High	Not Found	High	High	High	High	High	High	High	High	High	Not Found	Not Found	High	8.928e-05	0.0007236	2.95
FALSE	High	[K].QSPGVANELLK.[E]	1xTMTpro [K11]	FALSE	0.00401802	0.000422826	1	1	1	A2RRP1	A2RRP1 [945-955]		0	1459.84	236389	218949	245900	225746	187595	209925	179601	195176	206431	176989	212202	154271	264985		High	High	High	High	Not Found	High	High	High	High	High	High	High	High	High	Not Found	Not Found	High	0.0002936	0.002508	2.53
FALSE	High	[K].LLVFFR.[T]	1xTMTpro [N-Term]	FALSE	0.125961	0.00707563	1	1	1	A2RRP1	A2RRP1 [2126-2131]		0	1098.7	91901	68940.1	106494	85857.9	92040.8	76795.8	73467.8	71534.5	72657	89125.9	87195.3	81745.8	98886.3		High	High	High	High	Not Found	High	High	High	High	High	High	High	High	High	Not Found	Not Found	High	0.004475	0.07909	2.02
FALSE	High	[K].EYLVTLAK.[G]	1xTMTpro [K8]; 1xTMTpro [N-Term]	FALSE	0.00160242	0.000220229	1	1	1	A2RRP1	A2RRP1 [956-963]		0	1544.95	2.16583e+06	2.83589e+06	2.95955e+06	2.6281e+06	2.10881e+06	2.41954e+06	2.70351e+06	2.93161e+06	2.84711e+06	3.39381e+06	3.00266e+06	3.47634e+06	3.17e+06		High	High	High	High	Not Found	High	High	High	High	High	High	High	High	High	Not Found	Not Found	High	0.0001552	0.001012	2.43
FALSE	High	[R].IVDHLLASLQQGR.[W]	1xTMTpro [N-Term]	FALSE	1.28048e-06	7.84525e-06	1	1	1	A2RRP1	A2RRP1 [2312-2324]		0	1754.02	623785	563630	865382	600103	698175	560314	452483	419724	429151	611915	463483	568850	761027		High	High	High	High	High	High	High	High	High	High	High	High	High	High	Not Found	Not Found	High	8.576e-06	9.053e-07	4.35
FALSE	High	[K].TDPEAFHQHMVK.[Y]	1xOxidation [M10]; 1xTMTpro [K12]	FALSE	0.018681	0.00152884	1	1	1	A2RRP1	A2RRP1 [1734-1745]		0	1759.88	75676.2	58484.1	85035	71678.6	71833.5	73754.8	83547.5	73950.5	81457.2	101229	112414	68083.4	97198.1		High	High	High	High	Not Found	High	High	High	High	High	High	High	High	High	Not Found	Not Found	High	0.001034	0.01142	1.62
FALSE	High	[R].STTPEELYQR.[K]	1xTMTpro [N-Term]	FALSE	0.000233734	1.83215e-05	1	1	1	A2RRP1	A2RRP1 [523-532]		0	1527.8	530187	524965	723839	547373	504394	496206	531416	623533	534658	685620	606607	689012	672712		High	High	High	High	Not Found	High	High	High	High	High	High	High	High	High	Not Found	Not Found	High	1.946e-05	0.0001514	2.86
FALSE	High	[R].MVVEPNLQDESEFLYAAQPELLR.[F]	1xOxidation [M1]	FALSE	0.000103059	1.83215e-05	1	1	1	A2RRP1	A2RRP1 [809-831]		0	2707.33														No Quan Labels	High	High	High	High	Not Found	High	High	High	High	High	High	High	High	High	Not Found	Not Found	High	1.946e-05	6.761e-05	2.34
FALSE	High	[R].EAGHEAEAGSLLLAVR.[G]	1xTMTpro [N-Term]	FALSE	3.78792e-09	7.84525e-06	1	1	1	A2RRP1	A2RRP1 [2336-2351]		0	1927.06	678367	828855	1.0251e+06	889317	726784	778846	847047	993341	899773	914604	1.02155e+06	1.06041e+06	1.10797e+06		High	High	High	High	Not Found	High	High	High	High	High	High	High	High	High	Not Found	Not Found	High	8.576e-06	2.941e-09	4.93
FALSE	High	[K].QSPGVANELLK.[E]	1xTMTpro [K11]; 1xTMTpro [N-Term]	FALSE	0.00133922	0.00018269	1	1	1	A2RRP1	A2RRP1 [945-955]		0	1764.05	1.38507e+06	2.07455e+06	2.03135e+06	1.70615e+06	1.44633e+06	1.42951e+06	1.2313e+06	1.47276e+06	1.36492e+06	1.69711e+06	1.42577e+06	1.77046e+06	1.68503e+06		High	High	High	High	Not Found	High	High	High	High	High	High	High	High	High	Not Found	Not Found	High	0.0001208	0.000847	3.48
FALSE	High	[K].LTDENMSPLEALEPVLSSQNILSISK.[L]	1xTMTpro [K26]; 1xTMTpro [N-Term]	FALSE	5.47476e-08	7.84525e-06	1	1	1	A2RRP1	A2RRP1 [1803-1828]		0	3436.87	166531	203401	226961	188916	183375	166183	195183	165489	219273	214052	196273	237957	161637		High	High	High	High	High	High	High	High	High	High	High	High	High	High	Not Found	Not Found	High	8.576e-06	4.082e-08	5.72
FALSE	High	[K].IISALSGGSADLGGPR.[D]	1xTMTpro [N-Term]	FALSE	7.79067e-07	7.84525e-06	1	1	1	A2RRP1	A2RRP1 [2044-2059]		0	1775	407116	514768	609206	535935	441858	483939	452638	504001	484750	599914	498479	666418	660918		High	High	High	High	High	High	High	High	High	High	High	High	High	High	High	Not Found	High	8.576e-06	5.567e-07	3.84
FALSE	High	[R].FTLPGEIDIDSISYEELSPPDEEPAK.[N]	1xTMTpro [K26]	FALSE	0.00116146	0.000143831	1	1	2	A2RRP1	A2RRP1 [627-652]		0	3195.58	97781.2	82464.4	117481	90763	91215.1	91038.7	91957.6	83885.6	73254.8	65549.1	77027.1	58510	68018.7		High	High	High	High	High	High	High	High	High	High	High	High	High	High	Not Found	Not Found	High	8.928e-05	0.0007359	2.27
FALSE	High	[K].TTPYQVAAEISQELAESTVIAK.[V]	1xTMTpro [K22]	FALSE	0.0472311	0.00332976	1	1	1	A2RTX5	A2RTX5 [179-200]		0	2653.43		12777.9	7168.61	5786.53	6420.67	5861.83	5872.6	9050.19	7952.67	8177.88	7728.58	5488.27	12430.4		Not Found	High	High	High	Not Found	High	High	High	High	High	High	High	High	High	Not Found	Not Found	High	0.002158	0.02873	0.93
FALSE	High	[K].QLQNSLMDFGEPWKMNPGDGAFYGPK.[I]	1xDeamidated [N16]; 1xTMTpro [K26]; 1xTMTpro [N-Term]	FALSE	0.0103713	0.00105105	1	1	1	A2RTX5	A2RTX5 [597-622]		1	3536.75	55954.9	89258.4	79493	75369.7	58716.6	72105	124217	136825	130033	127775	125790	93715.7	76175.4		High	High	High	High	High	High	High	High	High	High	High	High	High	High	Not Found	Not Found	High	0.0006979	0.006372	2.1
FALSE	High	[K].ETPATSAVTSDQK.[S]	1xTMTpro [K13]; 1xTMTpro [N-Term]	FALSE	1.7511e-05	7.84525e-06	1	1	1	A2RU67	A2RU67 [479-491]		0	1943.06	68507.1	92739.4	102829	88829.5	80804.6	79277.2	70605.5	80459.8	91230.3	92318.1	83547.7	96997	101144		High	High	High	High	Not Found	High	High	High	High	High	High	High	High	High	Not Found	Not Found	High	8.576e-06	1.188e-05	2.99
FALSE	High	[R].VVLFSPR.[D]	1xTMTpro [N-Term]	FALSE	0.104862	0.00604214	1	1	1	A2RUC4	A2RUC4 [177-183]		0	1121.7	731604	1.04699e+06	1.00379e+06	1.1714e+06	779713	1.0428e+06	1.26427e+06	1.2725e+06	1.28798e+06	1.51633e+06	1.26978e+06	1.37701e+06	1.7521e+06		High	High	High	High	Not Found	High	High	High	High	High	High	High	High	High	Not Found	Not Found	High	0.003844	0.0652	2.43
FALSE	High	[K].IYVIDAER.[K]	1xTMTpro [N-Term]	FALSE	0.00230974	0.000260929	1	1	1	A2RUS2	A2RUS2 [1149-1156]		0	1282.73	191434	326613	235705	330038	188920	342660	221355	230155	247529	238564	235688	208743	252118		High	High	High	High	Not Found	High	High	High	High	High	High	High	High	High	Not Found	Not Found	High	0.0001794	0.001457	2.71
FALSE	High	[K].GVPALLSPELLYALAR.[M]	1xTMTpro [N-Term]	FALSE	2.06526e-07	7.84525e-06	1	1	3	A2VDF0	A2VDF0 [6-21]		0	1987.19	58727.5	112555	107224	96863	72399	78545.9	139819	128110	139273	154205	131246	143595	113306		High	High	High	High	Not Found	High	High	High	High	High	High	High	High	High	Not Found	Not Found	High	8.576e-06	1.508e-07	3.84
FALSE	High	[K].GVLALNPLL.[-]	1xTMTpro [N-Term]	FALSE	0.131791	0.00727557	1	1	1	A2VDF0	A2VDF0 [146-154]		0	1213.78	25105.8	42738.2	34819.3	45063	29464.8	43237.8	68771.9	75333.4	63555.8	72027.1	83423.2	77396.4	48214.2		High	High	High	High	High	High	High	High	High	High	High	High	High	High	Not Found	Not Found	High	0.004618	0.08338	2.21
FALSE	High	[K].TSTAAASSTSTTTEEK.[Q]	1xTMTpro [K16]; 1xTMTpro [N-Term]	FALSE	5.75534e-07	7.84525e-06	1	1	1	A2VDJ0	A2VDJ0 [989-1004]		0	2181.14	91138.4	108422	150137	91890.5	115357	72578.8	133539	148402	144416	192397	165388	196922	237529		High	High	High	High	Not Found	High	High	High	High	High	High	High	High	High	Not Found	Not Found	High	8.576e-06	4.132e-07	4.51
FALSE	High	[K].TSENTAEFK.[E]	1xTMTpro [K9]	FALSE	0.0589216	0.00386052	1	1	1	A2VDJ0	A2VDJ0 [1092-1100]		0	1330.68	169628	175200	205353	149021	150678	111745	179505	205001	209320	176727	228996	154493	255469		High	High	High	High	Not Found	High	High	High	High	High	High	High	High	High	Not Found	Not Found	High	0.00252	0.03612	2.11
FALSE	High	[K].VTSLILIR.[N]	1xTMTpro [N-Term]	FALSE	0.0270799	0.0021099	1	1	1	A2VDJ0	A2VDJ0 [700-707]		0	1218.81	110969	98774.7	153572	87999.3	127050	80069.4	113165	125619	118317	143524	139741	155496	177529		High	High	High	High	Not Found	High	High	High	High	High	High	High	High	High	Not Found	Not Found	High	0.001361	0.01638	1.84
FALSE	High	[K].DLLGQDVFLIGPPGPLR.[R]	1xTMTpro [N-Term]	FALSE	1.22341e-08	7.84525e-06	1	1	2	A3KMH1	A3KMH1 [100-116]		0	2111.22	711083	789694	919878	801236	699187	727146	589318	648505	633661	697277	644026	749433	762155		High	High	High	High	Not Found	High	High	High	High	High	High	High	High	High	Not Found	Not Found	High	8.576e-06	9.301e-09	5.49
FALSE	High	[K].QLQAEMMQSHMVK.[D]	3xOxidation [M6; M7; M11]; 1xTMTpro [K13]	FALSE	0.0124586	0.00113539	1	1	1	A3KMH1	A3KMH1 [429-441]		0	1912.93	87283.2	92451.3	105588	92812.2	80630.8	76834.4	71099.3	94118.2	77024.5	74109.6	80851.8	62365.5	90713.4		High	High	High	High	High	High	High	High	High	High	High	High	High	High	Not Found	Not Found	High	0.0007728	0.007672	1.52
FALSE	High	[R].SLNFTEECASWR.[I]	1xCarbamidomethyl [C8]; 1xTMTpro [N-Term]	FALSE	3.66859e-07	7.84525e-06	1	1	1	A3KMH1	A3KMH1 [1094-1105]		0	1803.87	249067	305894	360735	278796	264598	233067	200573	233067	188761	245390	203963	236684	377522		High	High	High	High	Not Found	High	High	High	High	High	High	High	High	High	Not Found	Not Found	High	8.576e-06	2.641e-07	4.01
FALSE	High	[R].DPQVNAFAIFIGSLGDQATR.[L]	1xTMTpro [N-Term]	FALSE	4.37097e-08	7.84525e-06	1	1	1	A3KMH1	A3KMH1 [1851-1870]		0	2424.28	36026.5	55374.1	62268	58850.1	45576.6	56296.5	50396.4	59378	52274.5	74796.6	57628.9	62279.4	61461.5		High	High	High	High	Not Found	High	High	High	High	High	High	High	High	High	Not Found	Not Found	High	8.576e-06	3.262e-08	4.38
FALSE	High	[R].DTTETDLK.[Q]	1xTMTpro [K8]; 1xTMTpro [N-Term]	FALSE	0.00082122	0.000105012	1	1	1	A3KMH1	A3KMH1 [139-146]		0	1530.85	1.9889e+06	1.8948e+06	2.84554e+06	2.01238e+06	2.0336e+06	1.82688e+06	1.14902e+06	1.47212e+06	1.27912e+06	1.71496e+06	1.35261e+06	1.72462e+06	2.31744e+06		High	High	High	High	Not Found	High	High	High	High	High	High	High	High	High	Not Found	Not Found	High	5.857e-05	0.0005227	3.17
FALSE	High	[R].DSGEDVSSPK.[H]	1xTMTpro [K10]; 1xTMTpro [N-Term]	FALSE	4.54161e-05	7.84525e-06	1	1	1	A3KMH1	A3KMH1 [1543-1552]		0	1628.86	543246	547427	765095	519965	545434	500145	317459	375656	344633	429082	331702	481071	729213		High	High	High	High	Not Found	High	High	High	High	High	High	High	High	High	Not Found	Not Found	High	8.576e-06	3.03e-05	3.44
FALSE	High	[R].EYIQLHR.[D]	1xTMTpro [N-Term]	FALSE	0.00439761	0.000458421	1	1	1	A3KMH1	A3KMH1 [803-809]		0	1262.72	820300	850759	1.29504e+06	1.00081e+06	1.04206e+06	862284	602845	693272	564517	790602	765318	724718	932021		High	High	High	High	High	High	High	High	High	High	High	High	High	High	Not Found	Not Found	High	0.0003072	0.002746	3.27
FALSE	High	[R].SESLSPYTTWLSTISDTDALLAEWDK.[S]	1xTMTpro [K26]	FALSE	0.127109	0.00713745	1	1	1	A3KMH1	A3KMH1 [1471-1496]		0	3233.61	9848.25	10268.6	12964.2	10928.6	9682.5	5265.67	9331.57	5869.76	7931.84	7751.91	8360.63	4817.03	8174.1		High	High	High	High	Not Found	High	High	High	High	High	High	High	High	High	Not Found	Not Found	High	0.004509	0.07987	0.88
FALSE	High	[K].LGHILVVDEADKAPTNVTCILK.[T]	1xCarbamidomethyl [C19]; 2xTMTpro [K12; K22]; 1xTMTpro [N-Term]	FALSE	1.61243e-09	7.84525e-06	1	1	1	A3KMH1	A3KMH1 [840-861]		1	3318.93	1.60746e+06	1.61871e+06	2.28402e+06	1.85722e+06	1.62145e+06	1.61128e+06	1.30098e+06	1.46249e+06	1.45924e+06	1.76253e+06	1.51781e+06	1.74705e+06	2.07715e+06		High	High	High	High	Not Found	High	High	High	High	High	High	High	High	High	Not Found	Not Found	High	8.576e-06	1.273e-09	7.07
FALSE	High	[R].FLPSLAR.[S]	1xTMTpro [N-Term]	FALSE	0.0280499	0.00221501	1	1	1	A3KMH1	A3KMH1 [689-695]		0	1107.68	1.19509e+06	1.31365e+06	1.8676e+06	1.29904e+06	1.23397e+06	1.26912e+06	658513	825864	778205	983326	801913	1.12199e+06	1.64906e+06		High	High	High	High	Not Found	High	High	High	High	High	High	High	High	High	Not Found	Not Found	High	0.001427	0.017	2.38
FALSE	High	[R].LLSQPCASDR.[F]	1xCarbamidomethyl [C6]	FALSE	0.00109372	0.000143831	1	1	1	A3KMH1	A3KMH1 [411-420]		0	1146.56														No Quan Labels	High	High	High	High	Not Found	High	High	High	High	High	High	High	High	High	Not Found	High	High	8.928e-05	0.0006927	2.35
FALSE	High	[K].ISSDQLSSEHLSSAVEQK.[I]	1xTMTpro [K18]; 1xTMTpro [N-Term]	FALSE	1.97312e-09	7.84525e-06	1	1	1	A3KMH1	A3KMH1 [1335-1352]		0	2553.37	541299	514026	725071	536984	495701	481193	280494	365126	309112	341783	330512	392250	697722		High	High	High	High	Not Found	High	High	High	High	High	High	High	High	High	Not Found	Not Found	High	8.576e-06	1.544e-09	5.13
FALSE	High	[R].LDAGHTVYQVSQAEK.[D]	1xTMTpro [K15]; 1xTMTpro [N-Term]	FALSE	1.13971e-06	7.84525e-06	1	1	1	A3KMH1	A3KMH1 [1590-1604]		0	2254.23	589951	806552	775444	849574	604363	656608	556479	693158	680411	726589	655576	720938	858636		High	High	High	High	Not Found	High	High	High	High	High	High	High	High	High	Not Found	Not Found	High	8.576e-06	8.067e-07	3.26
FALSE	High	[K].DIPQILQQIFTSTMLSSV.[-]	1xOxidation [M14]; 1xTMTpro [N-Term]	FALSE	0.00720149	0.000740653	1	1	1	A3KMH1	A3KMH1 [1888-1905]		0	2341.26	19588.6	21150.9	26803	18665.4	21656.4	18940.8	23576.6	22296.5	15516.1	18715.3	20715.5	17915.5	12116.4		High	High	High	High	Not Found	High	High	High	High	High	High	High	High	High	Not Found	Not Found	High	0.0004894	0.004457	1.99
FALSE	High	[R].DTTVQTLTLQPSVK.[D]	1xTMTpro [K14]	FALSE	0.00443085	0.000458421	1	1	2	A3KMH1	A3KMH1 [810-823]		0	1835.04	486601	422246	542122	542937	367299	506773	449421	411833	426342	355022	448569	272426	570018		High	High	High	High	High	High	High	High	High	High	High	High	High	High	Not Found	Not Found	High	0.0003115	0.002769	2.42
FALSE	High	[R].ENVVVIHPDFR.[M]		FALSE	0.000162581	1.83215e-05	1	1	1	A3KMH1	A3KMH1 [888-898]		0	1324.7														No Quan Labels	High	High	High	High	Not Found	High	High	High	High	High	High	High	High	High	Not Found	Not Found	High	1.946e-05	0.0001062	3.2
FALSE	High	[K].DGLIVYEDSPLVK.[A]	1xTMTpro [K13]; 1xTMTpro [N-Term]	FALSE	1.90703e-05	7.84525e-06	1	1	2	A3KMH1	A3KMH1 [824-836]		0	2056.18	250299	311192	350781	267395	245288	261799	200536	210914	196267	269240	219442	261609	332339		High	High	High	High	Not Found	High	High	High	High	High	High	High	High	High	High	Not Found	High	8.576e-06	1.292e-05	3.79
FALSE	High	[K].CEVTSGTLR.[I]	1xCarbamidomethyl [C1]; 1xTMTpro [N-Term]	FALSE	0.00012599	1.83215e-05	1	1	1	A3KMH1	A3KMH1 [724-732]		0	1326.7	306019	320591	456872	310131	314645	279194	424997	579848	318858	775155	572859	592881	450738		High	High	High	High	Not Found	High	High	High	High	High	High	High	High	High	Not Found	Not Found	High	1.946e-05	8.278e-05	2.65
FALSE	High	[K].GPALINIQEYPIER.[H]	1xTMTpro [N-Term]	FALSE	4.43937e-08	7.84525e-06	1	1	1	A3KMH1	A3KMH1 [1076-1089]		0	1917.08	500815	535386	646063	542827	453541	540268	342288	373923	341327	381748	324592	347814	543826		High	High	High	High	Not Found	High	High	High	High	High	High	High	High	High	Not Found	Not Found	High	8.576e-06	3.312e-08	4.33
FALSE	High	[R].LLSQPCASDR.[F]	1xCarbamidomethyl [C6]; 1xTMTpro [N-Term]	FALSE	0.000962359	0.000113807	1	1	1	A3KMH1	A3KMH1 [411-420]		0	1450.76	1.30569e+06	1.45629e+06	1.87314e+06	1.50217e+06	1.2925e+06	1.46973e+06	1.4237e+06	1.53141e+06	1.46683e+06	1.65726e+06	1.48212e+06	1.75099e+06	1.92697e+06		High	High	High	High	Not Found	High	High	High	High	High	High	High	High	High	Not Found	Not Found	High	7.389e-05	0.0006136	2.87
FALSE	High	[R].SSPLVNAALEGK.[L]	1xTMTpro [K12]	FALSE	0.00225862	0.000260929	1	1	1	A3KMH1	A3KMH1 [498-509]		0	1489.85	456603	720278	525866	517788	418553	489600	525607	598102	592997	666627	614461	618244	620427		High	High	High	High	Not Found	High	High	High	High	High	High	High	High	High	Not Found	Not Found	High	0.0001794	0.001421	3.25
FALSE	High	[R].FIQTLSHK.[Q]	1xTMTpro [K8]; 1xTMTpro [N-Term]	FALSE	0.00879983	0.000926795	1	1	1	A3KMH1	A3KMH1 [421-428]		0	1581.96	1.78656e+06	1.69555e+06	2.66412e+06	1.81188e+06	2.03542e+06	1.70797e+06	1.47483e+06	1.90444e+06	1.52562e+06	2.63336e+06	1.8884e+06	2.34279e+06	2.25989e+06		High	High	High	High	Not Found	High	High	High	High	High	High	High	High	High	Not Found	Not Found	High	0.0006013	0.005421	3.11
FALSE	High	[K].NLADATIEINTDDNLEPELK.[D]	1xTMTpro [K20]; 1xTMTpro [N-Term]	FALSE	6.49455e-08	7.84525e-06	1	1	1	A3KMH1	A3KMH1 [701-720]		0	2836.51	103500	138060	156235	139486	118057	140997	98449.4	102302	102112	133640	110788	117323	130041		High	High	High	High	Not Found	High	High	High	High	High	High	High	High	High	Not Found	Not Found	High	8.576e-06	4.809e-08	3.81
FALSE	High	[R].ENVVVIHPDFR.[M]	1xTMTpro [N-Term]	FALSE	1.69761e-05	7.84525e-06	1	1	1	A3KMH1	A3KMH1 [888-898]		0	1628.91	242739	255927	332545	268407	224661	263224	357766	357912	385652	467361	357067	480581	348085		High	High	High	High	Not Found	High	High	High	High	High	High	High	High	High	Not Found	Not Found	High	8.576e-06	1.149e-05	4.13
FALSE	High	[R].FLHLLNRPR.[E]		FALSE	0.00386991	0.000422826	1	1	1	A3KMH1	A3KMH1 [794-802]		0	1165.7														No Quan Labels	High	High	High	High	High	High	High	High	High	High	High	High	High	High	Not Found	Not Found	High	0.0002869	0.00241	1.82
FALSE	High	[R].IGAVSAPIYNAHEK.[M]	1xTMTpro [K14]	FALSE	9.99224e-05	1.83215e-05	1	1	1	A3KMH1	A3KMH1 [733-746]		0	1773.98	363625	265539	418780	345050	286008	300983	238590	264296	241781	237930	281701	316272	313873		High	High	High	High	Not Found	High	High	High	High	High	High	High	High	High	Not Found	Not Found	High	1.946e-05	6.56e-05	3.9
FALSE	High	[R].EVEYIALSR.[D]	1xTMTpro [N-Term]	FALSE	0.00074986	8.41012e-05	1	1	1	A3KMH1	A3KMH1 [130-138]		0	1383.78	3.57337e+06	4.42585e+06	4.83872e+06	4.88728e+06	3.73317e+06	4.52434e+06	4.47981e+06	4.96971e+06	4.70589e+06	5.3612e+06	5.0586e+06	5.28954e+06	6.15077e+06		High	High	High	High	Not Found	High	High	High	High	High	High	High	High	High	Not Found	Not Found	High	5.304e-05	0.0004796	2.82
FALSE	High	[K].DVTPPQTSGYIEVTDLQSK.[K]	1xTMTpro [K19]; 1xTMTpro [N-Term]	FALSE	2.404e-08	7.84525e-06	1	1	1	A3KMH1	A3KMH1 [1443-1461]		0	2686.44	405229	405498	589074	427269	433480	400709	240319	314120	319597	330372	279383	334640	535687		High	High	High	High	Not Found	High	High	High	High	High	High	High	High	High	Not Found	High	High	8.576e-06	1.815e-08	5.06
FALSE	High	[R].NVFDFDSYNNDMR.[E]	1xTMTpro [N-Term]	FALSE	0.00709202	0.000723798	1	1	1	A3KMH1	A3KMH1 [1001-1013]		0	1940.88	157929	179423	239260	167469	181255	179572	146938	201046	173450	202072	170459	220685	273283		High	High	High	High	Not Found	High	High	High	High	High	High	High	High	High	Not Found	Not Found	High	0.0004809	0.0044	2.36
FALSE	High	[R].YGIHPAK.[F]	1xTMTpro [K7]	FALSE	0.123692	0.00696115	1	1	1	A3KMH1	A3KMH1 [1837-1843]		0	1089.64	276460	153972	254159	228757	176665	203701	147263	142653	166485	93968.9	174297	70830.8	196910		High	High	High	High	Not Found	High	High	High	High	High	High	High	High	High	Not Found	Not Found	High	0.004405	0.07771	1.55
FALSE	High	[K].LLSFTHK.[L]	1xTMTpro [K7]; 1xTMTpro [N-Term]	FALSE	0.00507542	0.000506515	1	1	1	A3KMH1	A3KMH1 [635-641]		0	1453.9	1.66978e+06	1.63932e+06	2.54307e+06	1.94309e+06	1.60477e+06	1.59071e+06	1.07613e+06	1.37067e+06	1.38792e+06	1.68712e+06	1.2979e+06	1.60582e+06	2.23453e+06		High	High	High	High	Not Found	High	High	High	High	High	High	High	High	High	Not Found	Not Found	High	0.0003394	0.003168	3.53
FALSE	High	[R].QYGPNVPEPILQK.[L]	1xTMTpro [K13]; 1xTMTpro [N-Term]	FALSE	0.0110493	0.00109442	1	1	1	A3KMH1	A3KMH1 [942-954]		0	2091.21	659421	778468	899072	822092	620751	793239	898054	985061	1.00382e+06	1.19489e+06	1.02538e+06	1.14793e+06	1.0387e+06		High	High	High	High	Not Found	High	High	High	High	High	High	High	High	High	Not Found	Not Found	High	0.0007363	0.006797	2.28
FALSE	High	[K].LVLLDGIHR.[V]	1xTMTpro [N-Term]	FALSE	2.1257e-05	7.84525e-06	1	1	1	A3KMH1	A3KMH1 [510-518]		0	1339.84	505342	605700	780167	565267	472908	454374	350120	353883	310990	443734	342509	440314	668208		High	High	High	High	Not Found	High	High	High	High	High	High	High	High	High	Not Found	Not Found	High	8.576e-06	1.439e-05	3.93
FALSE	High	[K].FAQILTR.[D]	1xTMTpro [N-Term]	FALSE	0.0390202	0.00295973	1	1	1	A3KMH1	A3KMH1 [1844-1850]		0	1152.71	748375	746418	1.03637e+06	837444	774697	765923	811342	850567	920021	958758	899265	1.09529e+06	1.33683e+06		High	High	High	High	Not Found	High	High	High	High	High	High	High	High	High	Not Found	Not Found	High	0.001923	0.0237	2.17
FALSE	High	[R].VIALGLPVPR.[Y]	1xTMTpro [N-Term]	FALSE	0.00104547	0.00013488	1	1	1	A3KMH1	A3KMH1 [238-247]		0	1338.88	543048	547655	861663	556011	566559	559183	354042	395992	415155	525615	358318	499525	652659		High	High	High	High	Not Found	High	High	High	High	High	High	High	High	High	Not Found	Not Found	High	8.48e-05	0.0006665	3.18
FALSE	High	[R].EMQLEDGR.[F]	1xOxidation [M2]; 1xTMTpro [N-Term]	FALSE	0.0177579	0.00146149	1	1	2	A3KMH1	A3KMH1 [197-204]		0	1297.64	1.23488e+06	1.32011e+06	1.7011e+06	1.31697e+06	1.19243e+06	1.27167e+06	1.17202e+06	1.18978e+06	1.25171e+06	1.17383e+06	1.37379e+06	1.10224e+06	1.64428e+06		High	High	High	High	Not Found	High	High	High	High	High	High	High	High	High	Not Found	Not Found	High	0.0009887	0.01079	2.03
FALSE	High	[R].SIFPIHPSFR.[I]		FALSE	0.000587845	5.16359e-05	1	1	1	A3KMH1	A3KMH1 [568-577]		0	1200.65														No Quan Labels	High	High	High	High	High	High	High	High	High	High	High	High	High	High	High	Not Found	High	3.626e-05	0.0003754	2.92
FALSE	High	[R].HPDAVVETSSLSSVTPPDVWYK.[T]	1xTMTpro [K22]; 1xTMTpro [N-Term]	FALSE	2.93173e-09	7.84525e-06	1	1	1	A3KN83	A3KN83 [256-277]		0	3022.6	386819	604775	481390	611006	418571	532261	655852	691580	737930	738601	710647	726933	636224		High	High	High	High	Not Found	High	High	High	High	High	High	High	High	High	Not Found	Not Found	High	8.576e-06	2.296e-09	6.55
FALSE	High	[K].SIVNLDSPMVSPPPDYPGEFFK.[D]	1xTMTpro [K22]	FALSE	0.000391701	2.94472e-05	1	1	2	A3KN83	A3KN83 [1052-1073]		0	2740.39	48304.5	60967.7	57297.2	68325.9	51222	61608.6	91256.2	67007.4	91839.8	60733.8	89613	42581.6	55443		High	High	High	High	Not Found	High	High	High	High	High	High	High	High	High	Not Found	Not Found	High	2.489e-05	0.0002518	2.46
FALSE	High	[R].SELDVPVEILNITEK.[Q]	1xTMTpro [K15]	FALSE	0.00111028	0.000143831	1	1	3	A3KN83	A3KN83 [911-925]		0	2003.12	96072.9	113806	102630	110542	90306.1	97725.5	127699	120166	136262	88479.9	121068	83520	107363		High	High	High	High	High	High	High	High	High	High	High	High	High	High	Not Found	Not Found	High	8.928e-05	0.0007069	2.98
FALSE	High	[R].IVGLIIPANCVSPLVNLLSTSDQSQQLAVQQK.[Q]	1xCarbamidomethyl [C10]; 1xDeamidated [Q]; 1xTMTpro [K32]	FALSE	0.0146629	0.00125167	1	1	2	A3KN83	A3KN83 [1345-1376]		0	3739.06	35548.4	38297.8	33869.2	23698.6	29305.5	30061.2	35006.7	34946.6	39596.5	30274	40349.5	36856.7	32710		High	High	High	High	Not Found	High	High	High	High	High	High	High	High	High	Not Found	Not Found	High	0.0008632	0.008961	1.49
FALSE	High	[R].VVSNDDGSISYESR.[S]	1xTMTpro [N-Term]	FALSE	1.24255e-08	7.84525e-06	1	1	1	A3KN83	A3KN83 [897-910]		0	1831.9	384037	462577	479372	483112	452647	447765	650640	681605	694142	689523	652653	733915	628331		High	High	High	High	Not Found	High	High	High	High	High	High	High	High	High	Not Found	Not Found	High	8.576e-06	9.441e-09	4.92
FALSE	High	[R].SELDVPVEILNITEK.[Q]	1xTMTpro [K15]; 1xTMTpro [N-Term]	FALSE	4.61245e-05	7.84525e-06	1	1	3	A3KN83	A3KN83 [911-925]		0	2307.33	128284	137802	163315	162346	112262	132097	179223	188880	192139	179376	169893	238873	145252		High	High	High	High	Not Found	High	High	High	High	High	High	High	High	High	Not Found	Not Found	High	8.576e-06	3.067e-05	2.53
FALSE	High	[K].GVLQSLIEK.[H]	1xTMTpro [K9]; 1xTMTpro [N-Term]	FALSE	0.00064414	6.27078e-05	1	1	1	A3KN83	A3KN83 [659-667]		0	1595	310635	350900	428946	451781	353605	371981	514525	524501	537553	555887	547909	551072	480358		High	High	High	High	Not Found	High	High	High	High	High	High	High	High	High	High	High	High	4.201e-05	0.0004124	3.79
FALSE	High	[K].SIDPDSIQSALLASGLGSK.[R]	1xTMTpro [K19]; 1xTMTpro [N-Term]	FALSE	3.99568e-07	7.84525e-06	1	1	1	A3KN83	A3KN83 [794-812]		0	2467.39	583655	658461	747332	740116	628708	682682	830962	792410	801138	874360	781688	872581	704428		High	High	High	High	High	High	High	High	High	High	High	High	High	High	Not Found	Not Found	High	8.576e-06	2.883e-07	5.72
FALSE	High	[R].EFSDFIQAVER.[R]	1xTMTpro [N-Term]	FALSE	0.000933765	0.000113807	1	1	4	A3KN83	A3KN83 [502-512]		0	1644.86	247156	309358	283581	341188	264340	284864	359205	360702	403046	399588	382089	404471	370579		High	High	High	High	High	High	High	High	High	High	High	High	High	High	High	Not Found	High	7.389e-05	0.0005932	2.07
FALSE	High	[K].TGLAVLELQNK.[L]	1xTMTpro [K11]; 1xTMTpro [N-Term]	FALSE	0.00188835	0.000236271	1	1	1	A3KN83	A3KN83 [455-465]		0	1794.1	508630	1.03077e+06	690487	916689	574459	744949	967061	1.02768e+06	939614	1.20722e+06	1.01352e+06	1.41493e+06	967738		High	High	High	High	Not Found	High	High	High	High	High	High	High	High	High	High	Not Found	High	0.0001627	0.001195	3.08
FALSE	High	[R].VVSNDDGSISYESR.[S]		FALSE	9.41401e-06	7.84525e-06	1	1	1	A3KN83	A3KN83 [897-910]		0	1527.69														No Quan Labels	High	High	High	High	Not Found	High	High	High	High	High	High	High	High	High	Not Found	Not Found	High	8.576e-06	6.459e-06	3.5
FALSE	High	[K].LAEDLPPNTLDELIDELGGPENVAEMTGR.[K]	1xOxidation [M26]; 1xTMTpro [N-Term]	FALSE	0.00013823	1.83215e-05	1	1	3	A3KN83	A3KN83 [865-893]		0	3428.71	45962.6	74181.1	61196.7	58796.6	56160.8	53666.1	86790.5	84099.4	96853.9	90939.7	81191.8	94541.8	49508		High	High	High	High	High	High	High	High	High	High	High	High	High	High	Not Found	Not Found	High	1.946e-05	9.028e-05	3.18
FALSE	High	[R].SNQVTAPEYVFLISELAGEQR.[F]	1xTMTpro [N-Term]	FALSE	1.37581e-10	7.84525e-06	1	1	1	A3KN83	A3KN83 [984-1004]		0	2655.39	135165	163203	163295	174186	143820	151705	140358	141224	122869	129384	150082	146107	149257		High	High	High	High	High	High	High	High	High	High	High	High	High	High	Not Found	Not Found	High	8.576e-06	1.129e-10	5.89
FALSE	High	[K].SIVNLDSPMVSPPPDYPGEFFK.[D]	1xTMTpro [K22]; 1xTMTpro [N-Term]	FALSE	4.12565e-09	7.84525e-06	1	1	2	A3KN83	A3KN83 [1052-1073]		0	3044.59	344910	522703	459379	510286	400280	449438	522537	563545	513304	590803	552403	645874	430922		High	High	High	High	Not Found	High	High	High	High	High	High	High	High	High	Not Found	High	High	8.576e-06	3.209e-09	6.19
FALSE	High	[R].TIAGIIYENYLLSR.[K]	1xTMTpro [N-Term]	FALSE	0.00943887	0.000989459	1	1	1	A3KN83	A3KN83 [330-343]		0	1930.1	150796	192657	217204	215432	179789	193070	204570	221577	196807	234051	218693	317704	229169		High	High	High	High	Not Found	High	High	High	High	High	High	High	High	High	High	Not Found	High	0.0006495	0.005818	2.61
FALSE	High	[R].LGIWGEGTPFR.[NE]	1xTMTpro [N-Term]	FALSE	2.60035e-05	7.84525e-06	1	2	1	A3KN83	A3KN83 [491-501]		0	1536.85	785699	1.09558e+06	1.00766e+06	1.07183e+06	826457	957080	1.19819e+06	1.24982e+06	1.32538e+06	1.6252e+06	1.31962e+06	1.65014e+06	1.3856e+06		High	High	High	High	Not Found	High	High	High	High	High	High	High	High	High	Not Found	Not Found	High	8.576e-06	1.757e-05	3.53
FALSE	High	[R].TLEALEEGGGELNDFVSTAK.[G]	1xTMTpro [K20]; 1xTMTpro [N-Term]	FALSE	1.99529e-08	7.84525e-06	1	1	1	A3KN83	A3KN83 [639-658]		0	2688.42	276317	481252	340530	388155	298109	344307	454137	473313	419291	492317	492524	554019	444931		High	High	High	High	High	High	High	High	High	High	High	High	High	High	Not Found	Not Found	High	8.576e-06	1.508e-08	5.39
FALSE	High	[K].RLESLGALTHGDR.[R]	1xTMTpro [N-Term]	FALSE	3.79659e-06	7.84525e-06	1	2	1	A3KN83	A3KN83 [1012-1024]		1	1728.97	273384	376981	355811	351603	301724	321615	377043	447222	382563	464395	467093	457371	383383		High	High	High	High	Not Found	High	High	High	High	High	High	High	High	High	Not Found	Not Found	High	8.576e-06	2.63e-06	5.37
FALSE	High	[K].RLESLGALTHGDRR.[A]	1xTMTpro [N-Term]	FALSE	8.51065e-06	7.84525e-06	1	2	1	A3KN83	A3KN83 [1012-1025]		2	1885.07	106074	137116	145794	136877	121919	130318	179199	171178	156487	229349	204555	220040	163433		High	High	High	High	Not Found	High	High	High	High	High	High	High	High	High	Not Found	Not Found	High	8.576e-06	5.832e-06	5.74
FALSE	High	[R].VVYASATGASEPR.[N]	1xTMTpro [N-Term]	FALSE	0.000705684	8.41012e-05	1	2	1	A3KN83	A3KN83 [471-483]		0	1611.87														No Quan Values	Not Found	Not Found	Not Found	Not Found	Not Found	Not Found	Not Found	Not Found	Not Found	Not Found	Not Found	Not Found	Not Found	Not Found	Not Found	Not Found	High	5.304e-05	0.0004498	2.73
FALSE	High	[K].HFPAPDR.[K]	1xTMTpro [N-Term]	FALSE	0.00853103	0.000903297	1	1	1	A3KN83	A3KN83 [668-674]		0	1143.62	76952.5	109490	87412.1	137224	72067.6	133446	185686	193157	170407	168391	184655	147689	164952		High	High	High	High	Not Found	High	High	High	High	High	High	High	High	High	Not Found	Not Found	High	0.0005889	0.005287	2.26
FALSE	High	[R].GMSWEEATK.[I]	1xTMTpro [K9]; 1xTMTpro [N-Term]	FALSE	5.90775e-05	1.83215e-05	1	1	1	A3KN83	A3KN83 [1185-1193]		0	1646.87	1.41678e+06	1.36178e+06	1.56438e+06	1.47803e+06	1.23265e+06	1.29768e+06	1.52346e+06	1.56657e+06	1.58955e+06	1.49896e+06	1.59564e+06	1.58492e+06	1.74436e+06		High	High	High	High	Not Found	High	High	High	High	High	High	High	High	High	Not Found	Not Found	High	1.574e-05	3.926e-05	3.63
FALSE	High	[R].IVGLIIPANCVSPLVNLLSTSDQSQQLAVQQK.[Q]	1xCarbamidomethyl [C10]; 1xTMTpro [K32]; 1xTMTpro [N-Term]	FALSE	8.72338e-08	7.84525e-06	1	1	2	A3KN83	A3KN83 [1345-1376]		0	4042.29	179838	220870	257560	251723	228045	263500	335055	368076	353370	457763	366747	489310	288967		High	High	High	High	Not Found	High	High	High	High	High	High	High	High	High	High	High	High	8.576e-06	6.446e-08	5.47
FALSE	High	[R].IVGLIIPANCVSPLVNLLSTSDQSQQLAVQQK.[Q]	1xCarbamidomethyl [C10]; 1xTMTpro [K32]	FALSE	0.000301499	1.83215e-05	1	1	2	A3KN83	A3KN83 [1345-1376]		0	3738.08	58483.1	70924.8	68126.1	78725.5	55722.3	62611.1	87189.5	94937.6	84583.4	65843.7	96403.6	72879.8	60277.5		High	High	High	High	High	High	High	High	High	High	High	High	High	High	Not Found	Not Found	High	1.946e-05	0.0001941	2.53
FALSE	High	[R].QLSFTGVTFK.[I]	1xTMTpro [K10]; 1xTMTpro [N-Term]	FALSE	2.72412e-05	7.84525e-06	1	1	1	A3KN83	A3KN83 [535-544]		0	1736.02	391569	474414	468125	564769	404896	461604	780303	730400	647908	764369	717972	836097	667595		High	High	High	High	Not Found	High	High	High	High	High	High	High	High	High	Not Found	Not Found	High	8.576e-06	1.84e-05	2.61
FALSE	High	[R].LDDSGIGVPSVEFLESPITAVDSPFLK.[A]	1xTMTpro [K27]; 1xTMTpro [N-Term]	FALSE	9.21061e-08	7.84525e-06	1	1	1	A4D161	A4D161 [207-233]		0	3440.87	59401.2	85914.9	64496.9	68634.6	60882.5	55194.2	116373	119484	110904	137807	110451	134687	59596		High	High	High	High	Not Found	High	High	High	High	High	High	High	High	High	Not Found	Not Found	High	8.576e-06	6.818e-08	3.81
FALSE	High	[R].LDDSGIGVPSVEFLESPITAVDSPFLK.[A]	1xTMTpro [K27]	FALSE	0.00293317	0.000331599	1	1	1	A4D161	A4D161 [207-233]		0	3136.66	18957.4	12271.2	8081.22	22117	12419.4	19018.2	35326.2	28418.4	34682.3	17347.2	37874.8	10648.1	15795.8		High	High	High	High	Not Found	High	High	High	High	High	High	High	High	High	Not Found	Not Found	High	0.0002297	0.001844	1.81
FALSE	High	[R].IIHLDLK.[L]	1xTMTpro [K7]; 1xTMTpro [N-Term]	FALSE	0.0107043	0.0010899	1	1	2	A4D1E9	A4D1E9 [140-146]		0	1459.95	1.85411e+06	2.1408e+06	2.2254e+06	2.49873e+06	1.91323e+06	2.30816e+06	3.12066e+06	2.53427e+06	2.41216e+06	2.75421e+06	2.3885e+06	2.6659e+06	2.52567e+06		High	High	High	High	Not Found	High	High	High	High	High	High	High	High	High	Not Found	Not Found	High	0.0007305	0.006594	2.8
FALSE	High	[R].TVEFQHIIPISAVTGEGIEELK.[N]	1xTMTpro [K22]	FALSE	1.16265e-07	7.84525e-06	1	1	3	A4D1E9	A4D1E9 [315-336]		0	2714.49	334928	295924	416287	328758	267614	283595	316076	357033	360466	272627	342907	214537	289382		High	High	High	High	Not Found	High	High	High	High	High	High	High	High	High	Not Found	Not Found	High	8.576e-06	8.533e-08	5.1
FALSE	High	[K].YGNFIDK.[L]	1xTMTpro [K7]	FALSE	0.0522518	0.00355322	1	1	1	A4D1E9	A4D1E9 [12-18]		0	1160.63	810173	731108	968435	851474	709879	720921	954173	938991	968385	978248	1.02084e+06	991388	987857		High	High	High	High	Not Found	High	High	High	High	High	High	High	High	High	Not Found	Not Found	High	0.002311	0.03175	2.46
FALSE	High	[R].TVEFQHIIPISAVTGEGIEELK.[N]	1xTMTpro [K22]; 1xTMTpro [N-Term]	FALSE	9.63573e-06	7.84525e-06	1	1	2	A4D1E9	A4D1E9 [315-336]		0	3018.7	543039	784783	714454	846303	573101	737952	1.02757e+06	1.08671e+06	1.08626e+06	1.13118e+06	1.08527e+06	1.14502e+06	915775		High	High	High	High	Not Found	High	High	High	High	High	High	High	High	High	Not Found	High	High	8.576e-06	6.599e-06	4.46
FALSE	High	[R].GGSGGMGYPR.[L]	1xOxidation [M6]; 1xTMTpro [N-Term]	FALSE	0.00604227	0.000608137	1	1	2	A4D1E9	A4D1E9 [25-34]		0	1258.62	268265	230080	302323	200646	217766	200444	231553	242755	234561	303342	252662	293197	276985		High	High	High	High	Not Found	High	High	High	High	High	High	High	High	High	Not Found	Not Found	High	0.0004092	0.003754	1.89
FALSE	High	[R].TAFETIILLTK.[E]	1xTMTpro [K11]; 1xTMTpro [N-Term]	FALSE	0.000885709	0.000113807	1	1	1	A4D1E9	A4D1E9 [249-259]		0	1858.15	165186	196292	194035	193369	162947	150565	171680	159917	179029	217971	166892	230444	187190		High	High	High	High	Not Found	High	High	High	High	High	High	High	High	High	High	Not Found	High	7.389e-05	0.0005652	2.4
FALSE	High	[K].SLDEQANQENDALHKK.[Q]	2xTMTpro [K15; K16]; 1xTMTpro [N-Term]	FALSE	2.15415e-06	7.84525e-06	1	1	1	A4D1E9	A4D1E9 [342-357]		1	2752.5	1.12046e+06	1.03841e+06	1.6143e+06	1.05107e+06	1.11347e+06	875868	1.05756e+06	1.25168e+06	1.14897e+06	1.41416e+06	1.1874e+06	1.45116e+06	1.40289e+06		High	High	High	High	Not Found	High	High	High	High	High	High	High	High	High	Not Found	Not Found	High	8.576e-06	1.509e-06	5.19
FALSE	High	[K].IIGELNKENDR.[I]	1xTMTpro [K7]; 1xTMTpro [N-Term]	FALSE	0.000142569	1.83215e-05	1	1	1	A4D1E9	A4D1E9 [105-115]		1	1909.1	3.03108e+06	3.31456e+06	4.31111e+06	3.87697e+06	2.93411e+06	3.34693e+06	5.26975e+06	6.22008e+06	6.15626e+06	6.6447e+06	6.04481e+06	6.15528e+06	5.75222e+06		High	High	High	High	Not Found	High	High	High	High	High	High	High	High	High	Not Found	Not Found	High	1.946e-05	9.309e-05	3.56
FALSE	High	[R].ILVAQGGLGGK.[L]	1xTMTpro [K11]; 1xTMTpro [N-Term]	FALSE	9.17031e-07	7.84525e-06	1	1	1	A4D1E9	A4D1E9 [116-126]		0	1621.03	1.67421e+06	1.52608e+06	2.33409e+06	1.61971e+06	1.59919e+06	1.49584e+06	1.60378e+06	1.80115e+06	1.77144e+06	2.0381e+06	1.73864e+06	2.15495e+06	2.17163e+06		High	High	High	High	Not Found	High	High	High	High	High	High	High	High	High	Not Found	Not Found	High	8.576e-06	6.533e-07	4.19
FALSE	High	[K].GGDVWVVAQNR.[M]	1xTMTpro [N-Term]	FALSE	8.18674e-06	7.84525e-06	1	1	1	A4D1E9	A4D1E9 [42-52]		0	1504.82	3.52013e+06	3.96572e+06	4.83025e+06	4.47801e+06	3.58276e+06	3.92252e+06	4.42203e+06	4.83279e+06	4.82087e+06	5.24508e+06	4.78452e+06	5.28364e+06	5.38951e+06		High	High	High	High	Not Found	High	High	High	High	High	High	High	High	High	Not Found	Not Found	High	8.576e-06	5.611e-06	3.54
FALSE	High	[K].DFLHLFEK.[N]	1xTMTpro [K8]; 1xTMTpro [N-Term]	FALSE	0.00270175	0.000305824	1	1	1	A4D1E9	A4D1E9 [301-308]		0	1656.96	2.50449e+06	2.4732e+06	3.48014e+06	2.5486e+06	2.50952e+06	2.10552e+06	2.49947e+06	2.71739e+06	2.43963e+06	2.74464e+06	2.54959e+06	3.0484e+06	3.32908e+06		High	High	High	High	Not Found	High	High	High	High	High	High	High	High	High	Not Found	Not Found	High	0.000212	0.001699	2.9
FALSE	High	[K].LIADVGLVGFPNAGK.[S]	1xTMTpro [K15]; 1xTMTpro [N-Term]	FALSE	1.15755e-06	7.84525e-06	1	1	1	A4D1E9	A4D1E9 [147-161]		0	2079.25	572234	601195	806481	637336	651113	564630	669279	694616	694413	733787	723173	787961	736184		High	High	High	High	Not Found	High	High	High	High	High	High	High	High	High	Not Found	Not Found	High	8.576e-06	8.172e-07	4.35
FALSE	High	[K].QLLNLWISDTMSSTEPPSK.[H]	1xTMTpro [K19]; 1xTMTpro [N-Term]	FALSE	3.20055e-06	7.84525e-06	1	1	1	A4D1E9	A4D1E9 [358-376]		0	2755.48	179157	273401	216375	242016	205955	237369	278131	269090	273152	314245	289979	279606	253937		High	High	High	High	Not Found	High	High	High	High	High	High	High	High	High	Not Found	Not Found	High	8.576e-06	2.231e-06	3.73
FALSE	High	[R].GGSGGMGYPR.[L]	1xTMTpro [N-Term]	FALSE	1.40926e-05	7.84525e-06	1	1	1	A4D1E9	A4D1E9 [25-34]		0	1242.62	256160	292993	389015	289294	290427	268659	303628	356573	324027	401176	372142	384287	364507		High	High	High	High	Not Found	High	High	High	High	High	High	High	High	High	Not Found	Not Found	High	8.576e-06	9.585e-06	3.13
FALSE	High	[K].LLTNFLPLK.[G]	1xTMTpro [K9]; 1xTMTpro [N-Term]	FALSE	0.00278369	0.000314657	1	1	4	A4D1E9	A4D1E9 [127-135]		0	1667.08	270737	300718	382403	249900	272912	219581	280044	302807	283639	365333	288248	388222	364626		High	High	High	High	Not Found	High	High	High	High	High	High	High	High	High	Not Found	Not Found	High	0.0002164	0.001742	2.7
FALSE	High	[K].LLTNFLPLK.[G]	1xTMTpro [K9]	FALSE	0.0404576	0.00303034	1	1	1	A4D1E9	A4D1E9 [127-135]		0	1362.87	624657	470037	740344	605569	517826	578437	611372	651503	701784	509845	666860	445750	713783		High	High	High	High	Not Found	High	High	High	High	High	High	High	High	High	Not Found	Not Found	High	0.001974	0.02456	1.79
FALSE	High	[R].LLLLGSGVGTVR.[L]	1xTMTpro [N-Term]	FALSE	1.46499e-05	7.84525e-06	1	1	2	A4D1P6	A4D1P6 [465-476]		0	1488.94	266707	346280	345525	296919	271574	289114	380661	393400	405428	440293	395971	434079	541660		High	High	High	High	Not Found	High	High	High	High	High	High	High	High	High	Not Found	Not Found	High	8.576e-06	9.953e-06	3.51
FALSE	High	[R].VGFLSSLLPQSK.[K]	1xTMTpro [K12]; 1xTMTpro [N-Term]	FALSE	0.000102266	1.83215e-05	1	1	1	A4D1P6	A4D1P6 [259-270]		0	1884.14	32213.9	62021.4	60631.3	45226.7	37056.2	38670.4	66905.9	76840.6	64778.1	78644	73969.5	82298.9	92035.3		High	High	High	High	Not Found	High	High	High	High	High	High	High	High	High	Not Found	Not Found	High	1.946e-05	6.72e-05	3.48
FALSE	High	[K].AAGAGLEPSSK.[K]	1xTMTpro [K11]; 1xTMTpro [N-Term]	FALSE	0.000400836	2.94472e-05	1	1	1	A4D1S0	A4D1S0 [57-67]		0	1595.92	194685	257626	254266	293827	225690	266767	657397	678329	674240	564224	728552	555123	517694		High	High	High	High	Not Found	High	High	High	High	High	High	High	High	High	Not Found	Not Found	High	2.489e-05	0.0002575	2.96
FALSE	High	[K].TCVVQHFK.[S]	1xCarbamidomethyl [C2]; 1xTMTpro [K8]	FALSE	0.0104534	0.00105875	1	1	1	A4D1S5	A4D1S5 [31-38]		0	1322.72	124630	109602	149453	134329	109987	111918	192571	218510	209331	173716	251100	151038	143486		High	High	High	High	Not Found	High	High	High	High	High	High	High	High	High	Not Found	Not Found	High	0.0007105	0.006421	2.35
FALSE	High	[K].YGAANVVIMLIGNK.[C]	1xOxidation [M9]; 1xTMTpro [K14]; 1xTMTpro [N-Term]	FALSE	0.00028787	1.83215e-05	1	1	2	A4D1S5	A4D1S5 [118-131]		0	2087.22	66311.1	101349	97330.6	107519	80687.1	83296.8	95287	97306.3	105331	118400	99482.8	127272	113910		High	High	High	High	High	High	High	High	High	High	High	High	High	High	High	Not Found	High	1.946e-05	0.0001854	2.27
FALSE	High	[R].SLDIDGK.[K]	1xTMTpro [K7]; 1xTMTpro [N-Term]	FALSE	0.00801956	0.000873908	1	1	1	A4D1S5	A4D1S5 [58-64]		0	1355.8	624372	743679	788988	800021	654568	767727	1.0364e+06	1.28186e+06	1.16662e+06	1.40368e+06	1.25399e+06	1.43161e+06	1.01077e+06		High	High	High	High	Not Found	High	High	High	High	High	High	High	High	High	Not Found	Not Found	High	0.0005659	0.004957	2.18
FALSE	High	[K].SVGILSPSYTLLYR.[Y]	1xTMTpro [N-Term]	FALSE	2.9665e-05	7.84525e-06	1	1	2	A4D1U4	A4D1U4 [153-166]		0	1873.08	147056	167668	194733	153141	132710	138543	194866	201821	196857	245935	212412	251768	201913		High	High	High	High	Not Found	High	High	High	High	High	High	High	High	High	Not Found	Not Found	High	8.576e-06	2.001e-05	3.55
FALSE	High	[R].ILIFSPPPVGVVCYR.[V]	1xCarbamidomethyl [C13]; 1xTMTpro [N-Term]	FALSE	0.000496867	2.94472e-05	1	1	1	A4D1U4	A4D1U4 [259-273]		0	2021.16	15711.6	21344.1	23415.6	13888.5	15370	14041.8	11195.5	20113.9	20292.2	22124.3	15761.1	16458.9	22805.8		High	High	High	High	High	High	High	High	High	High	High	High	High	High	Not Found	Not Found	High	2.489e-05	0.0003188	2.91
FALSE	High	[K].TLTAEHAR.[G]	1xTMTpro [N-Term]	FALSE	0.00128038	0.00018269	1	1	1	A4D1U4	A4D1U4 [414-421]		0	1202.68	318115	286887	447390	304380	391466	247105	284354	343086	251949	401544	429533	407449	331292		High	High	High	High	Not Found	High	High	High	High	High	High	High	High	High	Not Found	Not Found	High	0.0001208	0.0008123	3.14
FALSE	High	[R].ELYDVYVDNQNVK.[T]	1xTMTpro [K13]; 1xTMTpro [N-Term]	FALSE	0.000203404	1.83215e-05	1	1	1	A4D1U4	A4D1U4 [329-341]		0	2207.18	686030	819285	912281	889563	693969	792540	1.32774e+06	1.60757e+06	1.42427e+06	1.70481e+06	1.41285e+06	1.57355e+06	1.32952e+06		High	High	High	High	Not Found	High	High	High	High	High	High	High	High	High	High	High	High	1.946e-05	0.0001323	3.05
FALSE	High	[R].SGNMVEWCLPQDIDLEGVEFK.[S]	1xCarbamidomethyl [C8]; 1xTMTpro [K21]	FALSE	0.112883	0.00636863	1	1	1	A4D1U4	A4D1U4 [89-109]		0	2770.34	28377.3	31645	30654.8	25199.8	27517.4	21814.8	42203.9	49760.6	40065.1	37498.7	36902.3	36729.9	26383.4		High	High	High	High	Not Found	High	High	High	High	High	High	High	High	High	Not Found	Not Found	High	0.004069	0.07071	1.33
FALSE	High	[R].LRSLHFQATLQEK.[T]	2xDeamidated [Q7; Q11]; 1xTMTpro [K13]	FALSE	0.00677397	0.000708476	1	1	1	A4D2P6	A4D2P6 [980-992]		1	1877.05	198881	289960	243059	267317	184675	228854	288487	316274	296985	375514	303916	346670	342830		High	High	High	High	Not Found	High	High	High	High	High	High	High	High	High	Not Found	Not Found	High	0.0004686	0.004201	2.26
FALSE	High	[K].AGQGSGSR.[K]		FALSE	0.018681	0.00152884	1	1	1	A4FU01	A4FU01 [182-189]		0	719.343														No Quan Labels	High	High	High	High	High	High	High	High	High	High	High	High	High	High	Not Found	Not Found	High	0.001031	0.01139	2.01
FALSE	High	[R].SVLLQER.[G]		FALSE	0.0552257	0.0037082	2	2	2	A4FU01; P08240	A4FU01 [370-376]; P08240 [35-41]		0	844.489														No Quan Labels	High	High	High	High	Not Found	High	High	High	High	High	High	High	High	High	Not Found	Not Found	High	0.002427	0.03363	1.97
FALSE	High	[K].WLFETQPMESLYEKVSLMTSSEEIHK.[G]	1xTMTpro [K26]	FALSE	0.134188	0.00739768	1	1	1	A4UGR9	A4UGR9 [921-946]		1	3446.72	30031.4	18798.3	21848.8	24649	21626.9	20210.3	13505	14023.3	18721.9	20857.5	19265.9	13490.8	15798.4		High	High	High	High	Not Found	High	High	High	High	High	High	High	High	High	Not Found	Not Found	High	0.004674	0.08451	1.25
FALSE	High	[K].LCYVALDFEQEMATVASSSSLEK.[S]	1xCarbamidomethyl [C2]; 1xOxidation [M12]; 1xTMTpro [K23]; 1xTMTpro [N-Term]	FALSE	0.000947957	0.000113807	1	1	1	A5A3E0	A5A3E0 [916-938]		0	3202.61	29132.1	30553.2	36415.2	30000.5	36294.9	34921.7	27183.3	29296.7	26600.6	26125.5	31825.6	25017.2	24383.8		High	High	High	High	Not Found	High	High	High	High	High	High	High	High	High	Not Found	Not Found	High	7.389e-05	0.0006036	2.66
FALSE	High	[K].ANLNALDR.[YF]		FALSE	0.111851	0.0063271	3	11	1	A5A3E0; P0CG39; P0CG38	A5A3E0 [296-303]; P0CG39 [259-266]; P0CG38 [296-303]		0	886.474														No Quan Labels	High	High	High	High	Not Found	High	High	High	High	High	High	High	High	High	High	Not Found	High	0.004042	0.07002	2.16
FALSE	High	[R].AVGGGSHADEGQEPAGCGDPQGGQPR.[H]	1xCarbamidomethyl [C17]; 1xTMTpro [N-Term]	FALSE	9.17801e-05	1.83215e-05	1	1	1	A5PL33	A5PL33 [31-56]		0	2795.27	39428.8	21028.6	50767.3	32062.2	31482.9	28170.1	3949.72	6291.99	3191.92		4546.77	3701.41	41173.5		High	High	High	High	Not Found	High	High	High	High	High	Not Found	High	High	High	Not Found	Not Found	High	1.946e-05	6.057e-05	4
FALSE	High	[R].HDFIETNGDNCLVTLLPLLNMAYK.[F]	1xCarbamidomethyl [C11]; 1xDeamidated [N7]; 1xTMTpro [K24]; 1xTMTpro [N-Term]	FALSE	1.6416e-06	7.84525e-06	1	1	2	A5PLL7	A5PLL7 [130-153]		0	3400.78	145646	154964	193787	155720	166214	148067	221404	196278	221217	251020	201179	273201	149276		High	High	High	High	Not Found	High	High	High	High	High	High	High	High	High	Not Found	Not Found	High	8.576e-06	1.157e-06	4.58
FALSE	High	[R].HDFIETNGDNCLVTLLPLLNMAYK.[F]	1xCarbamidomethyl [C11]; 1xDeamidated [N7]; 1xTMTpro [K24]	FALSE	1.24476e-05	7.84525e-06	1	1	1	A5PLL7	A5PLL7 [130-153]		0	3096.57	93979.9	121599	98338.5	107049	73619.6	110937	110997	110632	86325	88851.6	99379	99379	64006.8		High	High	High	High	Not Found	High	High	High	High	High	High	High	High	High	Not Found	Not Found	High	8.576e-06	8.46e-06	4.73
FALSE	High	[R].WGAQHAGAR.[E]	1xTMTpro [N-Term]	FALSE	0.00116146	0.000143831	1	1	1	A5PLL7	A5PLL7 [24-32]		0	1257.68	497250	458110	641044	553083	552294	465089	666092	954608	657251	959777	957308	1.08196e+06	636098		High	High	High	High	Not Found	High	High	High	High	High	High	High	High	High	Not Found	High	High	8.928e-05	0.0007351	3.42
FALSE	High	[R].HDFIETNGDNCLVTLLPLLNMAYK.[F]	1xCarbamidomethyl [C11]; 1xTMTpro [K24]; 1xTMTpro [N-Term]	FALSE	3.68463e-08	7.84525e-06	1	1	1	A5PLL7	A5PLL7 [130-153]		0	3399.79	74368	117851	113132	91633.5	105176	101903	136210	134009	142982	177313	143466	221180	122743		High	High	High	High	Not Found	High	High	High	High	High	High	High	High	High	High	Not Found	High	8.576e-06	2.752e-08	4.56
FALSE	High	[K].AFIRPFR.[E]	1xTMTpro [N-Term]	FALSE	0.0121613	0.00113539	1	1	1	A5PLL7	A5PLL7 [112-118]		0	1210.74	555525	356896	795878	339380	548043	336993	764392	739765	834789	796844	771304	801567	581859		High	High	High	High	Not Found	High	High	High	High	High	High	High	High	High	Not Found	Not Found	High	0.0007658	0.007486	3.07
FALSE	High	[R].EHHIDPTAITR.[H]	1xTMTpro [N-Term]	FALSE	4.72077e-05	7.84525e-06	1	1	2	A5PLL7	A5PLL7 [119-129]		0	1593.87	259988	197642	363397	177739	300604	166448	348561	377703	363151	385020	404751	414027	283479		High	High	High	High	High	High	High	High	High	High	High	High	High	High	Not Found	Not Found	High	8.576e-06	3.155e-05	3.73
FALSE	High	[K].ADLQTSSQR.[L]	1xTMTpro [N-Term]	FALSE	0.00260273	0.000296301	1	1	1	A5PLN9	A5PLN9 [101-109]		0	1309.7	939783	1.16105e+06	1.03882e+06	1.17906e+06	1.00651e+06	1.11246e+06	1.11909e+06	1.15454e+06	1.13371e+06	1.22953e+06	1.26587e+06	1.25352e+06	1.28492e+06		High	High	High	High	Not Found	High	High	High	High	High	High	High	High	High	Not Found	Not Found	High	0.0002073	0.001634	2.98
FALSE	High	[K].VQEVIFGLALLNSSSSDLR.[G]	1xTMTpro [N-Term]	FALSE	1.10114e-07	7.84525e-06	1	1	2	A5YKK6	A5YKK6 [124-142]		0	2352.31	40124.8	72506.3	49463.5	56957.4	37824.8	52726.6	78463.2	65767	71441.5	93780.2	69099.2	70204.9	64500.9		High	High	High	High	Not Found	High	High	High	High	High	High	High	High	High	Not Found	Not Found	High	8.576e-06	8.094e-08	4.05
FALSE	High	[K].CYHNLDAFVR.[L]	1xCarbamidomethyl [C1]; 1xTMTpro [N-Term]	FALSE	2.46303e-05	7.84525e-06	1	1	1	A5YKK6	A5YKK6 [1932-1941]		0	1598.81	1.2584e+06	2.26073e+06	1.51063e+06	2.30297e+06	1.45825e+06	2.00957e+06	3.47196e+06	4.05448e+06	3.78018e+06	4.56255e+06	3.63244e+06	6.05611e+06	3.66932e+06		High	High	High	High	High	High	High	High	High	High	High	High	High	High	Not Found	Not Found	High	8.576e-06	1.66e-05	3.64
FALSE	High	[K].DVPPSINTTNIDTLLVATDQTER.[I]	1xDeamidated [N10]; 1xTMTpro [N-Term]	FALSE	5.56044e-08	7.84525e-06	1	1	2	A5YKK6	A5YKK6 [1065-1087]		0	2818.46	93175.9	122144	121174	118264	93393.9	105572	129139	129310	127607	138659	129339	127824	119838		High	High	High	High	High	High	High	High	High	High	High	High	High	High	Not Found	Not Found	High	8.576e-06	4.126e-08	5.93
FALSE	High	[K].GLHNVVYGIQR.[G]	1xTMTpro [N-Term]	FALSE	1.63304e-05	7.84525e-06	1	1	1	A5YKK6	A5YKK6 [373-383]		0	1559.9	1.10644e+06	1.12441e+06	1.43163e+06	1.28045e+06	1.17496e+06	1.04815e+06	1.3372e+06	1.90304e+06	1.19433e+06	2.44984e+06	2.13008e+06	1.82879e+06	1.55336e+06		High	High	High	High	Not Found	High	High	High	High	High	High	High	High	High	High	High	High	8.576e-06	1.109e-05	3.44
FALSE	High	[K].DVPPSINTTNIDTLLVATDQTER.[I]	1xTMTpro [N-Term]	FALSE	3.08204e-08	7.84525e-06	1	1	2	A5YKK6	A5YKK6 [1065-1087]		0	2817.48	114909	151731	164932	183495	118057	141322	167739	175003	194264	202058	183337	217597	190448		High	High	High	High	High	High	High	High	High	High	High	High	High	High	Not Found	Not Found	High	8.576e-06	2.315e-08	5.54
FALSE	High	[K].NLDEQLSAPK.[K]	1xTMTpro [K10]; 1xTMTpro [N-Term]	FALSE	8.62782e-05	1.83215e-05	1	1	1	A5YKK6	A5YKK6 [1311-1320]		0	1722.99	172667	308791	270323	330368	230316	268131	327594	397195	359519	512376	383209	543138	444924		High	High	High	High	Not Found	High	High	High	High	High	High	High	High	High	Not Found	Not Found	High	1.574e-05	5.68e-05	2.93
FALSE	High	[K].NLALDINELKPGNLLK.[D]	2xTMTpro [K10; K16]; 1xTMTpro [N-Term]	FALSE	3.65658e-05	7.84525e-06	1	1	1	A5YKK6	A5YKK6 [1289-1304]		0	2677.64	819543	1.31785e+06	1.02831e+06	1.31107e+06	902730	1.14428e+06	1.21206e+06	1.44807e+06	1.40608e+06	1.6663e+06	1.41401e+06	1.83162e+06	1.44499e+06		High	High	High	High	Not Found	High	High	High	High	High	High	High	High	High	High	High	High	8.576e-06	2.458e-05	3.84
FALSE	High	[K].DFALDSEESR.[M]	1xTMTpro [N-Term]	FALSE	0.0263761	0.00205859	1	1	1	A5YKK6	A5YKK6 [1427-1436]		0	1472.72	1.02054e+06	855803	1.09889e+06	1.10978e+06	826481	947863	692728	734478	749218	713354	780115	645907	905767		High	High	High	High	Not Found	High	High	High	High	High	High	High	High	High	High	Not Found	High	0.001339	0.01603	2.68
FALSE	High	[R].RYCDPVVLTYQAER.[M]	1xCarbamidomethyl [C3]; 1xTMTpro [N-Term]	FALSE	3.35315e-06	7.84525e-06	1	1	1	A5YKK6	A5YKK6 [1539-1552]		1	2074.07	231069	300391	321533	333527	239484	260212	335383	355019	304976	384535	329994	414012	354114		High	High	High	High	Not Found	High	High	High	High	High	High	High	High	High	Not Found	Not Found	High	8.576e-06	2.332e-06	4.6
FALSE	High	[K].LGTSGLNQPTFQQSK.[M]	1xTMTpro [K15]	FALSE	0.00149822	0.000191512	1	1	1	A5YKK6	A5YKK6 [809-823]		0	1910.03	173716	234586	214365	282897	215707	346473	326532	325382	300115	236673	326462	211067	328936		High	High	High	High	High	High	High	High	High	High	High	High	High	High	Not Found	Not Found	High	0.0001353	0.0009478	2.05
FALSE	High	[K].EVTYELDHPGFQIR.[D]	1xTMTpro [N-Term]	FALSE	0.00295518	0.000331599	1	1	1	A5YKK6	A5YKK6 [356-369]		0	2008.05	373956	529270	517870	494530	528176	613090	556149	599581	586569	602055	597129	663308	602574		High	High	High	High	Not Found	High	High	High	High	High	High	High	High	High	Not Found	Not Found	High	0.0002297	0.001847	2.21
FALSE	High	[R].AQAEQQHNPAANPTMIR.[A]	1xOxidation [M15]; 1xTMTpro [N-Term]	FALSE	2.0021e-07	7.84525e-06	1	1	3	A5YKK6	A5YKK6 [1913-1929]		0	2197.11	163172	221458	203114	231516	165179	193919	270598	281703	247894	280267	274315	249416	288599		High	High	High	High	High	High	High	High	High	High	High	High	High	High	Not Found	Not Found	High	8.576e-06	1.455e-07	3.77
FALSE	High	[R].AYGSPWCNK.[Q]	1xCarbamidomethyl [C7]; 1xTMTpro [K9]; 1xTMTpro [N-Term]	FALSE	0.0459528	0.00328873	1	1	1	A5YKK6	A5YKK6 [1700-1708]		0	1690.89	736106	997395	1.02636e+06	985317	787551	915846	1.22862e+06	1.27532e+06	1.3466e+06	1.42287e+06	1.32835e+06	1.40335e+06	1.528e+06		High	High	High	High	Not Found	High	High	High	High	High	High	High	High	High	Not Found	Not Found	High	0.002123	0.02786	2.92
FALSE	High	[K].NLDEQLSAPK.[K]	1xTMTpro [K10]	FALSE	0.00083374	0.000105012	1	1	1	A5YKK6	A5YKK6 [1311-1320]		0	1418.78	383862	431163	398315	533331	337878	455029	621231	632837	623027	475236	624890	451237	615323		High	High	High	High	Not Found	High	High	High	High	High	High	High	High	High	Not Found	Not Found	High	6.961e-05	0.00053	2.89
FALSE	High	[K].VLLTSDK.[A]	1xTMTpro [K7]; 1xTMTpro [N-Term]	FALSE	0.0140732	0.00122349	1	1	1	A5YKK6	A5YKK6 [1175-1181]		0	1383.87	5.87977e+06	7.38823e+06	7.20936e+06	8.01506e+06	6.6007e+06	6.80753e+06	7.64074e+06	7.04981e+06	7.65495e+06	6.92794e+06	7.27154e+06	7.66491e+06	9.72477e+06		High	High	High	High	High	High	High	High	High	High	High	High	High	High	Not Found	Not Found	High	0.0008416	0.008609	2.87
FALSE	High	[K].TVTVTRPTGVSFK.[K]	1xTMTpro [K13]; 1xTMTpro [N-Term]	FALSE	4.17096e-05	7.84525e-06	1	1	1	A5YKK6	A5YKK6 [1051-1063]		0	2001.2	1.8346e+06	2.62346e+06	2.31676e+06	2.50396e+06	2.09539e+06	2.4335e+06	3.50196e+06	4.02855e+06	3.85784e+06	5.49053e+06	3.9022e+06	5.99959e+06	4.56551e+06		High	High	High	High	Not Found	High	High	High	High	High	High	High	High	High	Not Found	Not Found	High	8.576e-06	2.798e-05	3.36
FALSE	High	[R].EMMDQAAAQLAQDNCELACCFIQK.[T]	3xCarbamidomethyl [C15; C19; C20]; 1xDeamidated [N14]; 1xTMTpro [K24]; 1xTMTpro [N-Term]	FALSE	1.06279e-06	7.84525e-06	1	1	1	A5YKK6	A5YKK6 [1486-1509]		0	3454.61	83733.5	191533	101425	122965	93633.3	88970.8	142430	147220	145870	177617	153116	160354	138790		High	High	High	High	Not Found	High	High	High	High	High	High	High	High	High	High	Not Found	High	8.576e-06	7.533e-07	5.21
FALSE	High	[R].DAIAALGLLQK.[A]	1xTMTpro [K11]; 1xTMTpro [N-Term]	FALSE	4.38585e-07	7.84525e-06	1	1	2	A5YKK6	A5YKK6 [1654-1664]		0	1721.08	1.32876e+06	2.01118e+06	1.65543e+06	2.01614e+06	1.36233e+06	1.89123e+06	2.40543e+06	2.62628e+06	2.60696e+06	3.09238e+06	2.64508e+06	3.30615e+06	2.87597e+06		High	High	High	High	Not Found	High	High	High	High	High	High	High	High	High	Not Found	Not Found	High	8.576e-06	3.153e-07	5.19
FALSE	High	[R].LIALLVK.[H]	1xTMTpro [K7]; 1xTMTpro [N-Term]	FALSE	0.0111375	0.00109442	1	1	3	A5YKK6	A5YKK6 [1942-1948]		0	1377.97	270421	424296	281067	404981	282474	339044	500091	447515	507247	526542	469375	582288	578098		High	High	High	High	Not Found	High	High	High	High	High	High	High	High	High	Not Found	High	High	0.0007363	0.006863	2.58
FALSE	High	[R].EVTAAQVAR.[V]	1xTMTpro [N-Term]	FALSE	0.00047455	2.94472e-05	1	1	1	A5YKK6	A5YKK6 [284-292]		0	1248.72	1.55768e+06	2.25687e+06	1.80673e+06	2.48065e+06	1.73444e+06	2.36659e+06	3.00718e+06	3.40821e+06	3.44287e+06	3.46412e+06	3.35227e+06	3.97268e+06	3.89693e+06		High	High	High	High	Not Found	High	High	High	High	High	High	High	High	High	Not Found	Not Found	High	2.489e-05	0.0003036	3.65
FALSE	High	[R].NLFEEYR.[F]	1xTMTpro [N-Term]	FALSE	0.0129724	0.00119014	1	1	1	A5YKK6	A5YKK6 [894-900]		0	1274.67	282564	439373	355748	429544	306892	391043	477188	502314	487824	678431	518689	679425	591436		High	High	High	High	Not Found	High	High	High	High	High	High	High	High	High	High	Not Found	High	0.0007961	0.007951	2.61
FALSE	High	[K].VDMLSEINIAPR.[I]	1xTMTpro [N-Term]	FALSE	4.33555e-05	7.84525e-06	1	1	1	A5YKK6	A5YKK6 [2152-2163]		0	1661.92	84231.8	162521	136777	142217	104819	139706	154795	199085	148081	191076	164227	194995	182035		High	High	High	High	Not Found	High	High	High	High	High	High	High	High	High	Not Found	Not Found	High	8.576e-06	2.899e-05	4.36
FALSE	High	[R].THSGLTDGIPLQSISAPGSGIWSDGK.[D]	1xDeamidated [Q12]; 1xTMTpro [K26]	FALSE	1.86698e-07	7.84525e-06	1	1	1	A5YKK6	A5YKK6 [300-325]		0	2886.48	340060	442308	443293	464434	335586	431787	498265	537896	527766	496746	544586	514344	503842		High	High	High	High	Not Found	High	High	High	High	High	High	High	High	High	Not Found	High	High	8.576e-06	1.364e-07	6.04
FALSE	High	[K].HSGEATNTVTK.[I]	1xTMTpro [K11]; 1xTMTpro [N-Term]	FALSE	4.64564e-06	7.84525e-06	1	1	1	A5YKK6	A5YKK6 [1949-1959]		0	1752.97	208902	258343	217349	267986	273229	216049	440870	403508	313729	663873	571783	598608	351066		High	High	High	High	Not Found	High	High	High	High	High	High	High	High	High	Not Found	Not Found	High	8.576e-06	3.212e-06	4.92
FALSE	High	[R].YLFLNAIANQLR.[Y]		FALSE	7.05728e-05	1.83215e-05	1	1	1	A5YKK6	A5YKK6 [2264-2275]		0	1435.81														No Quan Labels	High	High	High	High	Not Found	High	High	High	High	High	High	High	High	High	High	Not Found	High	1.574e-05	4.679e-05	3.29
FALSE	High	[R].YCDPVVLTYQAER.[M]	1xCarbamidomethyl [C2]; 1xTMTpro [N-Term]	FALSE	1.17896e-05	7.84525e-06	1	1	1	A5YKK6	A5YKK6 [1540-1552]		0	1917.97	161260	312903	257658	297950	180719	267500	310666	375305	341995	363463	334252	408836	366755		High	High	High	High	High	High	High	High	High	High	High	High	High	High	Not Found	Not Found	High	8.576e-06	8.037e-06	2.83
FALSE	High	[K].VLESSIR.[S]	1xTMTpro [N-Term]	FALSE	0.0185235	0.00151359	1	1	1	A5YKK6	A5YKK6 [1242-1248]		0	1107.67	1.27717e+06	1.80955e+06	1.54994e+06	1.75991e+06	1.28141e+06	1.68173e+06	2.2258e+06	2.32158e+06	2.34049e+06	2.62057e+06	2.53603e+06	2.77714e+06	2.86572e+06		High	High	High	High	Not Found	High	High	High	High	High	High	High	High	High	Not Found	Not Found	High	0.001019	0.01125	2.71
FALSE	High	[R].YLFLNAIANQLR.[Y]	1xTMTpro [N-Term]	FALSE	0.000144789	1.83215e-05	1	1	2	A5YKK6	A5YKK6 [2264-2275]		0	1740.01	22009.2	45675.2	39109.6	31648.7	24838.6	31789.8	37168.4	36046.4	43663.3	46141.4	40052.8	38094.1	40438.7		High	High	High	High	Not Found	High	High	High	High	High	High	High	High	High	Not Found	Not Found	High	1.946e-05	9.486e-05	2.97
FALSE	High	[R].SVAHVTEADLFHTIETLMR.[I]	1xTMTpro [N-Term]	FALSE	3.55979e-09	7.84525e-06	1	1	2	A5YKK6	A5YKK6 [1775-1793]		0	2474.3	987310	1.58721e+06	1.37106e+06	1.32446e+06	1.05662e+06	1.1824e+06	1.38401e+06	1.34927e+06	1.43486e+06	1.51963e+06	1.39253e+06	1.50925e+06	1.31086e+06		High	High	High	High	High	High	High	High	High	High	High	High	High	High	High	High	High	8.576e-06	2.762e-09	5.16
FALSE	High	[R].SPVTFLSDLR.[S]	1xTMTpro [N-Term]	FALSE	0.000368333	2.94472e-05	1	1	1	A5YKK6	A5YKK6 [2188-2197]		0	1438.82	2.58451e+06	4.22049e+06	3.23575e+06	4.19958e+06	2.76522e+06	3.81879e+06	4.64904e+06	5.19799e+06	5.2985e+06	5.61622e+06	5.13459e+06	5.91566e+06	5.98065e+06		High	High	High	High	Not Found	High	High	High	High	High	High	High	High	High	Not Found	Not Found	High	2.489e-05	0.0002369	3.51
FALSE	High	[R].LPDPFTPNLK.[V]	1xTMTpro [K10]; 1xTMTpro [N-Term]	FALSE	0.00126134	0.000174452	1	1	2	A5YKK6	A5YKK6 [2142-2151]		0	1750.04	815780	1.18116e+06	1.03311e+06	1.3003e+06	849659	1.10686e+06	1.302e+06	1.36008e+06	1.44845e+06	1.47039e+06	1.45343e+06	1.49708e+06	1.58479e+06		High	High	High	High	Not Found	High	High	High	High	High	High	High	High	High	Not Found	High	High	0.0001162	0.0008013	2.95
FALSE	High	[R].ILDVAQDLK.[A]	1xTMTpro [K9]; 1xTMTpro [N-Term]	FALSE	0.000767111	8.41012e-05	1	1	1	A5YKK6	A5YKK6 [560-568]		0	1623	577367	1.4315e+06	646994	994247	626635	821670	1.03543e+06	1.13682e+06	1.04029e+06	1.1805e+06	1.19597e+06	1.30067e+06	1.31126e+06		High	High	High	High	Not Found	High	High	High	High	High	High	High	High	High	Not Found	Not Found	High	5.304e-05	0.0004879	3.16
FALSE	High	[K].NSFASALR.[T]		FALSE	0.00456643	0.000475707	1	1	1	A5YKK6	A5YKK6 [1471-1478]		0	865.453														No Quan Labels	High	High	High	High	Not Found	High	High	High	High	High	High	High	High	High	Not Found	Not Found	High	0.0003156	0.002849	2.5
FALSE	High	[R].EWVNLYHSAAAGR.[D]		FALSE	2.42514e-05	7.84525e-06	1	1	1	A5YKK6	A5YKK6 [1858-1870]		0	1473.72														No Quan Labels	High	High	High	High	Not Found	High	High	High	High	High	High	High	High	High	Not Found	Not Found	High	8.576e-06	1.637e-05	3.08
FALSE	High	[R].NLILSAFPR.[N]	1xTMTpro [N-Term]	FALSE	0.000436164	2.94472e-05	1	1	1	A5YKK6	A5YKK6 [2130-2138]		0	1334.81	89080.1	150945	113837	124704	81761.6	118536	163294	184164	177644	220355	176221	252344	191257		High	High	High	High	Not Found	High	High	High	High	High	High	High	High	High	Not Found	Not Found	High	2.489e-05	0.0002797	2.52
FALSE	High	[R].LAEVGQYEQVK.[Q]	1xTMTpro [K11]; 1xTMTpro [N-Term]	FALSE	7.15293e-07	7.84525e-06	1	1	2	A5YKK6	A5YKK6 [460-470]		0	1872.07	3.76752e+06	5.01446e+06	4.59067e+06	5.39924e+06	3.7589e+06	4.90395e+06	6.02044e+06	6.88099e+06	6.24775e+06	7.45285e+06	6.96136e+06	7.64629e+06	7.97276e+06		High	High	High	High	Not Found	High	High	High	High	High	High	High	High	High	Not Found	Not Found	High	8.576e-06	5.101e-07	4.2
FALSE	High	[R].AVQELVHPVVDR.[S]	1xTMTpro [N-Term]	FALSE	5.53619e-07	7.84525e-06	1	1	1	A5YKK6	A5YKK6 [1400-1411]		0	1665.96	736951	911306	678507	994912	576647	941784	1.13103e+06	1.14105e+06	1.27081e+06	1.20935e+06	1.22776e+06	1.07771e+06	1.37164e+06		High	High	High	High	Not Found	High	High	High	High	High	High	High	High	High	Not Found	Not Found	High	8.576e-06	3.977e-07	4.79
FALSE	High	[R].IVEPPENIQEK.[I]	1xTMTpro [K11]; 1xTMTpro [N-Term]	FALSE	1.68449e-05	7.84525e-06	1	1	2	A5YKK6	A5YKK6 [1088-1098]		0	1904.1	397602	610220	523653	602661	397439	552341	693640	709627	790422	752563	896860	943948	857775		High	High	High	High	Not Found	High	High	High	High	High	High	High	High	High	High	High	High	8.576e-06	1.147e-05	3.19
FALSE	High	[R].KLGTSGLNQPTFQQSK.[M]	1xTMTpro [K16]; 1xTMTpro [N-Term]	FALSE	0.000177001	1.83215e-05	1	1	1	A5YKK6	A5YKK6 [808-823]		1	2342.33	869345	996792	1.07821e+06	1.19485e+06	830725	1.04038e+06	1.06166e+06	1.03959e+06	1.24125e+06	820790	1.22568e+06	788511	1.21271e+06		High	High	High	High	Not Found	High	High	High	High	High	High	High	High	High	Not Found	Not Found	High	1.946e-05	0.0001153	5.46
FALSE	High	[R].AQAEQQHNPAANPTMIR.[A]	1xTMTpro [N-Term]	FALSE	1.41305e-09	7.84525e-06	1	1	1	A5YKK6	A5YKK6 [1913-1929]		0	2181.12	263927	372921	328575	460947	366862	358074	516322	553274	483457	586564	554109	556689	606104		High	High	High	High	High	High	High	High	High	High	High	High	High	High	Not Found	Not Found	High	8.576e-06	1.117e-09	6
FALSE	High	[K].AVEGLLDATSGADADLLLR.[Y]	1xTMTpro [N-Term]	FALSE	1.22874e-09	7.84525e-06	1	1	7	A5YKK6	A5YKK6 [1665-1683]		0	2204.21	279712	361721	370910	376366	323520	350022	331303	339567	369628	389271	372520	392505	485073		High	High	High	High	Not Found	High	High	High	High	High	High	High	High	High	Not Found	High	High	8.576e-06	9.739e-10	5.84
FALSE	High	[R].NVPGFLPTNDLSQPTGFLAQPMK.[Q]	1xTMTpro [K23]; 1xTMTpro [N-Term]	FALSE	3.11665e-07	7.84525e-06	1	1	1	A5YKK6	A5YKK6 [1578-1600]		0	3080.67	241190	403288	351366	426745	319990	372443	502260	567168	538458	660961	521448	815809	538437		High	High	High	High	Not Found	High	High	High	High	High	High	High	High	High	High	High	High	8.576e-06	2.254e-07	5.06
FALSE	High	[K].EIDDEANSYFQR.[I]	1xDeamidated [N7]; 1xTMTpro [N-Term]	FALSE	0.00214368	0.000252857	1	1	1	A5YKK6	A5YKK6 [843-854]		0	1791.84	223623	293063	231006	336664	208328	293417	251400	265991	310643	299838	284805	280193	312438		High	High	High	High	Not Found	High	High	High	High	High	High	High	High	High	Not Found	Not Found	High	0.0001712	0.001352	1.9
FALSE	High	[R].LATEFELRK.[H]	1xTMTpro [K9]; 1xTMTpro [N-Term]	FALSE	0.00485049	0.000506515	1	1	1	A5YKK6	A5YKK6 [1523-1531]		1	1715.03	2.61327e+06	3.81855e+06	3.18154e+06	3.86367e+06	2.76843e+06	3.72737e+06	5.08822e+06	5.68453e+06	5.56997e+06	6.03138e+06	5.69353e+06	7.39595e+06	5.67583e+06		High	High	High	High	Not Found	High	High	High	High	High	High	High	High	High	Not Found	Not Found	High	0.0003394	0.003012	3.62
FALSE	High	[R].CPVVLAPLLYPEK.[R]	1xCarbamidomethyl [C1]; 1xTMTpro [K13]; 1xTMTpro [N-Term]	FALSE	1.94736e-06	7.84525e-06	1	1	1	A5YKK6	A5YKK6 [219-231]		0	2107.25	243735	368064	340691	385284	308373	349668	407348	511710	501723	554130	442921	578174	493988		High	High	High	High	Not Found	High	High	High	High	High	High	High	High	High	High	Not Found	High	8.576e-06	1.364e-06	4.47
FALSE	High	[R].EMMDQAAAQLAQDNCELACCFIQK.[T]	3xCarbamidomethyl [C15; C19; C20]; 1xTMTpro [K24]; 1xTMTpro [N-Term]	FALSE	1.12215e-06	7.84525e-06	1	1	2	A5YKK6	A5YKK6 [1486-1509]		0	3453.62	69136.8	132277	91685	104346	94395.7	102346	137588	164697	156955	173864	148563	169507	110516		High	High	High	High	Not Found	High	High	High	High	High	High	High	High	High	Not Found	Not Found	High	8.576e-06	7.93e-07	3.77
FALSE	High	[R].VSIEPNFHSLYSNFLDTLKNPEFNK.[M]	1xDeamidated [N13]; 2xTMTpro [K19; K25]; 1xTMTpro [N-Term]	FALSE	0.00204985	0.000244425	1	1	1	A5YKK6	A5YKK6 [1139-1163]		1	3867.08	347629	551650	465319	444297	376356	450899	410173	435263	469979	532818	495406	549097	448444		High	High	High	High	High	High	High	High	High	High	High	High	High	High	Not Found	High	High	0.0001665	0.001288	3.2
FALSE	High	[K].EIDDEANSYFQR.[I]	1xTMTpro [N-Term]	FALSE	3.61206e-07	7.84525e-06	1	1	2	A5YKK6	A5YKK6 [843-854]		0	1790.85	933196	1.41939e+06	1.08391e+06	1.51538e+06	884346	1.40244e+06	1.60072e+06	1.71576e+06	1.73381e+06	1.73873e+06	1.72974e+06	1.77037e+06	2.01994e+06		High	High	High	High	High	High	High	High	High	High	High	High	High	High	Not Found	Not Found	High	8.576e-06	2.616e-07	4.5
FALSE	High	[R].SNLQVSNEPGNR.[Y]	1xTMTpro [N-Term]	FALSE	2.66839e-07	7.84525e-06	1	1	2	A5YKK6	A5YKK6 [2198-2209]		0	1618.85	264968	403753	325076	401289	332797	380088	520465	551452	500840	687590	501197	833545	610492		High	High	High	High	Not Found	High	High	High	High	High	High	High	High	High	Not Found	Not Found	High	8.576e-06	1.93e-07	3.76
FALSE	High	[K].GQQELLYVVPFVAK.[V]	1xTMTpro [K14]; 1xTMTpro [N-Term]	FALSE	7.32149e-07	7.84525e-06	1	1	2	A5YKK6	A5YKK6 [1228-1241]		0	2199.3	1.4254e+06	1.80502e+06	1.43706e+06	1.88051e+06	1.22772e+06	1.62842e+06	1.64716e+06	1.64138e+06	1.8227e+06	1.70048e+06	1.84226e+06	1.75939e+06	1.73405e+06		High	High	High	High	High	High	High	High	High	High	High	High	High	High	Not Found	High	High	8.576e-06	5.218e-07	4.82
FALSE	High	[R].ILTNFTGVMPPQFK.[K]	1xOxidation [M9]; 1xTMTpro [K14]; 1xTMTpro [N-Term]	FALSE	2.60035e-05	7.84525e-06	1	1	1	A5YKK6	A5YKK6 [2164-2177]		0	2217.26	122438	217375	137011	142751	127569	133111	160308	185042	179880	193678	162473	201669	202792		High	High	High	High	Not Found	High	High	High	High	High	High	High	High	High	Not Found	Not Found	High	8.576e-06	1.753e-05	3.71
FALSE	High	[R].AQAEQQHNPAANPTMIR.[A]		FALSE	4.01261e-05	7.84525e-06	1	1	1	A5YKK6	A5YKK6 [1913-1929]		0	1876.91														No Quan Labels	High	High	High	High	High	High	High	High	High	High	High	High	High	High	Not Found	Not Found	High	8.576e-06	2.691e-05	3.28
FALSE	High	[R].GLGMEVFPVDLIYRPWK.[H]	1xOxidation [M4]; 1xTMTpro [K17]; 1xTMTpro [N-Term]	FALSE	0.0021922	0.000252857	1	1	1	A5YKK6	A5YKK6 [384-400]		0	2644.48	202870	317296	227230	304776	200886	267450	345832	362419	346271	371756	365291	411522	282264		High	High	High	High	Not Found	High	High	High	High	High	High	High	High	High	High	High	High	0.0001757	0.001378	2.16
FALSE	High	[R].SNLQVSNEPGNR.[Y]		FALSE	0.00220862	0.000252857	1	1	1	A5YKK6	A5YKK6 [2198-2209]		0	1314.64														No Quan Labels	High	High	High	High	Not Found	High	High	High	High	High	High	High	High	High	Not Found	Not Found	High	0.0001757	0.001394	2.2
FALSE	High	[R].EREVFNCMLR.[N]	1xCarbamidomethyl [C7]; 1xTMTpro [N-Term]	FALSE	0.000144789	1.83215e-05	1	1	1	A5YKK6	A5YKK6 [884-893]		1	1657.85	433479	611741	603802	591779	562893	544405	768618	752884	779934	856195	826400	960352	837024		High	High	High	High	Not Found	High	High	High	High	High	High	High	High	High	Not Found	Not Found	High	1.946e-05	9.489e-05	4.4
FALSE	High	[R].GEQYDQAK.[L]	1xTMTpro [K8]; 1xTMTpro [N-Term]	FALSE	0.00096964	0.000113807	1	1	3	A5YKK6	A5YKK6 [549-556]		0	1546.84	534955	581202	463509	648246	568286	600728	1.00998e+06	933574	826408	1.04325e+06	1.10143e+06	1.04801e+06	889458		High	High	High	High	Not Found	High	High	High	High	High	High	High	High	High	Not Found	Not Found	High	7.389e-05	0.0006169	3.02
FALSE	High	[K].AAANFSDR.[S]	1xTMTpro [N-Term]	FALSE	0.00330613	0.000354763	1	1	2	A5YKK6	A5YKK6 [1182-1189]		0	1155.61	3.07673e+06	3.91301e+06	3.52479e+06	4.10994e+06	2.76666e+06	3.80323e+06	4.89021e+06	5.28955e+06	4.84093e+06	5.22177e+06	5.71952e+06	5.49567e+06	5.80504e+06		High	High	High	High	Not Found	High	High	High	High	High	High	High	High	High	Not Found	Not Found	High	0.0002461	0.002065	2.87
FALSE	High	[K].QAWATDDVAQIYDK.[C]	1xTMTpro [K14]; 1xTMTpro [N-Term]	FALSE	1.18482e-06	7.84525e-06	1	1	2	A5YKK6	A5YKK6 [1601-1614]		0	2232.18	420176	654491	498308	618005	450978	530792	712504	847310	765198	895890	725410	1.05553e+06	987001		High	High	High	High	Not Found	High	High	High	High	High	High	High	High	High	Not Found	Not Found	High	8.576e-06	8.385e-07	4.16
FALSE	High	[R].MLAHTPQQK.[G]	1xTMTpro [K9]; 1xTMTpro [N-Term]	FALSE	0.00250736	0.000296301	1	1	1	A5YKK6	A5YKK6 [2051-2059]		0	1661.97	692065	904554	945277	1.09156e+06	935750	915443	1.2964e+06	1.40931e+06	1.26948e+06	1.90962e+06	1.59183e+06	1.77836e+06	1.35006e+06		High	High	High	High	High	High	High	High	High	High	High	High	High	High	High	Not Found	High	0.0002031	0.001572	3.47
FALSE	High	[K].APPEDDNR.[E]	1xTMTpro [N-Term]	FALSE	0.00951294	0.000989459	1	1	1	A5YKK6	A5YKK6 [436-443]		0	1217.61	148092	143017	116226	170563	146630	142781	218521	274556	163616	309668	299422	243960	208688		High	High	High	High	Not Found	High	High	High	High	High	High	High	High	High	Not Found	Not Found	High	0.0006495	0.005861	2.41
FALSE	High	[K].IAFIFNNLSQSNMTQK.[V]	1xOxidation [M13]; 1xTMTpro [K16]; 1xTMTpro [N-Term]	FALSE	8.12346e-06	7.84525e-06	1	1	1	A5YKK6	A5YKK6 [1099-1114]		0	2480.35	135638	190576	166932	200380	158770	176777	249739	221082	221139	272730	209905	298238	274162		High	High	High	High	Not Found	High	High	High	High	High	High	High	High	High	Not Found	Not Found	High	8.576e-06	5.592e-06	3.67
FALSE	High	[K].SLDLIESLLR.[L]	1xTMTpro [N-Term]	FALSE	3.38407e-05	7.84525e-06	1	1	1	A5YKK6	A5YKK6 [450-459]		0	1462.88	226138	373569	261658	344882	231190	290289	437730	425635	435640	495076	434703	510879	408176		High	High	High	High	Not Found	High	High	High	High	High	High	High	High	High	Not Found	Not Found	High	8.576e-06	2.275e-05	3.09
FALSE	High	[K].SLDLIESLLR.[L]		FALSE	0.00313738	0.000348637	1	1	1	A5YKK6	A5YKK6 [450-459]		0	1158.67														No Quan Labels	High	High	High	High	Not Found	High	High	High	High	High	High	High	High	High	Not Found	Not Found	High	0.0002383	0.001962	2.51
FALSE	High	[R].EPLLMSISTNLK.[N]	1xTMTpro [K12]; 1xTMTpro [N-Term]	FALSE	7.11204e-05	1.83215e-05	1	1	1	A5YKK6	A5YKK6 [1459-1470]		0	1954.15	1.37825e+06	1.94456e+06	1.5137e+06	1.83139e+06	1.20714e+06	1.58608e+06	1.93659e+06	1.98208e+06	1.94264e+06	2.00561e+06	2.08241e+06	2.19827e+06	2.25929e+06		High	High	High	High	Not Found	High	High	High	High	High	High	High	High	High	Not Found	Not Found	High	1.574e-05	4.709e-05	2.57
FALSE	High	[K].VLGIVVGVLLQDHDVR.[Q]	1xTMTpro [N-Term]	FALSE	4.89414e-09	7.84525e-06	1	1	1	A5YKK6	A5YKK6 [1966-1981]		0	2036.22	66839.8	81209.6	82983.3	91134.5	81000.8	72929	94170.5	107482	85603.6	113354	91608.6	123968	104777		High	High	High	High	High	High	High	High	High	High	High	High	High	High	Not Found	Not Found	High	8.576e-06	3.794e-09	4.48
FALSE	High	[K].INLLNK.[V]	1xTMTpro [K6]; 1xTMTpro [N-Term]	FALSE	0.171573	0.00948516	1	1	1	A5YKK6	A5YKK6 [1960-1965]		0	1322.87	2.47001e+06	3.27111e+06	3.02922e+06	3.94835e+06	2.78467e+06	3.35257e+06	5.14707e+06	5.09816e+06	5.17233e+06	5.62441e+06	5.12112e+06	6.65636e+06	5.84993e+06		High	High	High	High	Not Found	High	High	High	High	High	High	High	High	High	Not Found	Not Found	High	0.006008	0.1107	2.77
FALSE	High	[K].FWNHEFVHCAPEIEK.[L]	1xCarbamidomethyl [C9]; 1xTMTpro [K15]; 1xTMTpro [N-Term]	FALSE	3.12687e-06	7.84525e-06	1	1	1	A5YKK6	A5YKK6 [2337-2351]		0	2551.3	1.19638e+06	1.75593e+06	1.50651e+06	1.97843e+06	1.4409e+06	1.69139e+06	1.98863e+06	2.16254e+06	2.18755e+06	2.60994e+06	2.36445e+06	2.25211e+06	2.22438e+06		High	High	High	High	Not Found	High	High	High	High	High	High	High	High	High	Not Found	High	High	8.576e-06	2.187e-06	5.6
FALSE	High	[K].QLAVYEEFAR.[N]	1xTMTpro [N-Term]	FALSE	2.36939e-05	7.84525e-06	1	1	1	A5YKK6	A5YKK6 [1568-1577]		0	1529.83	2.30715e+06	2.89277e+06	3.14315e+06	3.06406e+06	2.45101e+06	2.63965e+06	3.48922e+06	3.97477e+06	3.82361e+06	4.11394e+06	3.57624e+06	4.49403e+06	4.31947e+06		High	High	High	High	Not Found	High	High	High	High	High	High	High	High	High	Not Found	Not Found	High	8.576e-06	1.594e-05	4.38
FALSE	High	[R].SLLEVVVLSR.[N]	1xTMTpro [N-Term]	FALSE	5.81709e-05	1.83215e-05	1	1	1	A5YKK6	A5YKK6 [1641-1650]		0	1418.89	598726	857424	752844	783671	673250	745239	848153	790359	857428	1.0022e+06	827461	969850	881192		High	High	High	High	Not Found	High	High	High	High	High	High	High	High	High	Not Found	Not Found	High	1.574e-05	3.86e-05	3.74
FALSE	High	[R].QGEELPSEELQESQGLLHPQEVQVLEEQGQQEAGFR.[G]	1xTMTpro [N-Term]	FALSE	3.1758e-06	7.84525e-06	1	1	1	A5YM69	A5YM69 [206-241]		0	4380.16	21396.8	38435.1	30233.4	25973.2	23139.8	21257.6	26926.4	46242.1	35475.3	38788.1	37426.8	45418.7	28317.7		High	High	High	High	Not Found	High	High	High	High	High	High	High	High	High	Not Found	Not Found	High	8.576e-06	2.216e-06	4.27
FALSE	High	[R].YYSPCEEHPAETNQNEGAESGTIR.[Q]	1xCarbamidomethyl [C5]; 1xTMTpro [N-Term]	FALSE	1.14084e-08	7.84525e-06	1	1	1	A5YM69	A5YM69 [182-205]		0	3043.37	28703.1	79022.2	31892.4	67202.9	29357.2	56603.1	78802.6	102900	85802.3	118255	91423.7	120904	49896.6		High	High	High	High	Not Found	High	High	High	High	High	High	High	High	High	Not Found	Not Found	High	8.576e-06	8.681e-09	5.59
FALSE	High	[K].SQTFLGK.[S]	1xTMTpro [K7]; 1xTMTpro [N-Term]	FALSE	0.023961	0.00186622	2	2	1	A5YM69; Q12774	A5YM69 [345-351]; Q12774 [345-351]		0	1388.84	963842	1.39142e+06	1.26078e+06	1.48132e+06	1.03269e+06	1.16191e+06	1.65124e+06	1.93616e+06	1.83712e+06	2.26443e+06	1.87343e+06	2.38646e+06	1.67891e+06	Shared	High	High	High	High	High	High	High	High	High	High	High	High	High	High	Not Found	Not Found	High	0.001223	0.01458	2.65
FALSE	High	[R].LSATQQSELR.[D]	1xTMTpro [N-Term]	FALSE	0.000426236	2.94472e-05	2	2	1	A5YM69; Q12774	A5YM69 [56-65]; Q12774 [56-65]		0	1436.8	139358	234496	163849	230077	125388	188427	365126	434890	408504	508458	398795	483304	297017	Shared	High	High	High	High	Not Found	High	High	High	High	High	High	High	High	High	Not Found	Not Found	High	2.489e-05	0.0002744	2.76
FALSE	High	[R].GIQPTQHLDISALAK.[V]	1xTMTpro [K15]	FALSE	0.0991994	0.00578347	1	1	2	A6NCM1	A6NCM1 [714-728]		0	1896.09	285442	287410	386882	297252	313488	263717	270686	273355	266306	285657	279223	265489	265460		High	High	High	High	High	High	High	High	High	High	High	High	High	High	Not Found	Not Found	High	0.003713	0.06185	1.22
FALSE	High	[R].SSAQEDFQEPEEELPLTAIFPNGDCDDLGR.[G]	1xCarbamidomethyl [C25]; 1xDeamidated [N/Q]; 1xTMTpro [N-Term]	FALSE	1.05102e-07	7.84525e-06	1	1	4	A6NCS6	A6NCS6 [246-275]		0	3684.68	54332	79726	70655.4	77669.7	63414.1	81484.4	127015	135659	115368	192162	146419	162326	102683		High	High	High	High	High	High	High	High	High	High	High	High	High	High	Not Found	Not Found	High	8.576e-06	7.769e-08	4.39
FALSE	High	[R].SPLVFVLCR.[A]	1xCarbamidomethyl [C8]; 1xTMTpro [N-Term]	FALSE	0.00560044	0.0005488	1	1	2	A6NCS6	A6NCS6 [104-112]		0	1394.81	147369	194877	210442	224803	170994	209803	429518	542548	510096	613571	501659	633744	443117		High	High	High	High	Not Found	High	High	High	High	High	High	High	High	High	Not Found	Not Found	High	0.0003699	0.003477	2.11
FALSE	High	[K].ACDGVVHTPAEPTGDSR.[-]	1xCarbamidomethyl [C2]; 1xTMTpro [N-Term]	FALSE	3.51692e-08	7.84525e-06	1	1	2	A6NCS6	A6NCS6 [279-295]		0	2073	302368	322285	408605	390717	323369	402044	678276	744112	693992	795305	732137	848672	608844		High	High	High	High	High	High	High	High	High	High	High	High	High	High	High	Not Found	High	8.576e-06	2.642e-08	4.97
FALSE	High	[R].SSAQEDFQEPEEELPLTAIFPNGDCDDLGR.[G]	1xCarbamidomethyl [C25]; 1xDeamidated [N/Q]	FALSE	0.00492431	0.000506515	1	1	2	A6NCS6	A6NCS6 [246-275]		0	3380.47														No Quan Labels	High	High	High	High	Not Found	High	High	High	High	High	High	High	High	High	Not Found	Not Found	High	0.0003394	0.003072	3.07
FALSE	High	[R].AAGAAGAAAAAAR.[A]	1xTMTpro [N-Term]	FALSE	4.42003e-07	7.84525e-06	1	1	3	A6NCS6	A6NCS6 [88-100]		0	1303.74	524487	474448	578302	548200	525076	428914	1.89621e+06	2.10046e+06	1.86371e+06	2.23746e+06	1.87966e+06	2.28595e+06	1.68306e+06		High	High	High	High	High	High	High	High	High	High	High	High	High	High	Not Found	Not Found	High	8.576e-06	3.173e-07	4.72
FALSE	High	[R].ELEALAAR.[L]	1xTMTpro [N-Term]	FALSE	0.00180568	0.000227551	1	1	1	A6NCS6	A6NCS6 [4-11]		0	1176.69	1.28376e+06	1.66942e+06	1.86624e+06	1.67121e+06	1.49441e+06	1.30698e+06	5.3092e+06	6.5714e+06	5.25578e+06	6.69688e+06	5.51704e+06	7.0776e+06	5.48604e+06		High	High	High	High	High	High	High	High	High	High	High	High	High	High	Not Found	Not Found	High	0.0001584	0.001136	2.84
FALSE	High	[R].QAGGPVQAAAYCPGLPASCLAVQAAACR.[A]	3xCarbamidomethyl [C12; C19; C27]	FALSE	9.62604e-11	7.84525e-06	1	1	1	A6NCS6	A6NCS6 [174-201]		0	2815.34														No Quan Labels	High	High	High	High	Not Found	High	High	High	High	High	High	High	High	High	Not Found	Not Found	High	8.576e-06	7.924e-11	6.22
FALSE	High	[K].NQDVAACR.[S]	1xCarbamidomethyl [C7]; 1xTMTpro [N-Term]	FALSE	0.00194555	0.000236271	1	1	1	A6NCS6	A6NCS6 [238-245]		0	1237.63	49462.9	51283.6	64332.1	55566	43992.1	38766.3	284177	418544	292390	627817	352876	662508	264657		High	High	High	High	Not Found	High	High	High	High	High	High	High	High	High	Not Found	Not Found	High	0.0001627	0.001222	2.76
FALSE	High	[R].TGGSQWASSDSK.[R]	1xTMTpro [K12]	FALSE	0.000516248	4.08952e-05	1	1	1	A6ND36	A6ND36 [800-811]		0	1514.74	111161	153923	116901	180848	110941	146457	139053	185223	156094	166845	196856	145160	163069		High	High	High	High	Not Found	High	High	High	High	High	High	High	High	High	Not Found	Not Found	High	3.082e-05	0.0003309	3.04
FALSE	High	[R].SAADSVQSSTR.[N]	1xTMTpro [N-Term]	FALSE	2.63595e-06	7.84525e-06	1	1	1	A6ND36	A6ND36 [722-732]		0	1412.73	241970	398860	297540	361746	453210	438467	376479	502340	350838	465445	349442	502377	362449		High	High	High	High	Not Found	High	High	High	High	High	High	High	High	High	Not Found	Not Found	High	8.576e-06	1.844e-06	4.06
FALSE	High	[R].SSESKPEFFYSEEQR.[L]	1xTMTpro [K5]; 1xTMTpro [N-Term]	FALSE	0.000136111	1.83215e-05	1	1	1	A6ND36	A6ND36 [18-32]		0	2458.24	287963	410493	401477	467986	298379	433983	370669	462851	434258	487992	445635	515853	472334		High	High	High	High	Not Found	High	High	High	High	High	High	High	High	High	Not Found	Not Found	High	1.946e-05	8.936e-05	2.41
FALSE	High	[R].KGGEETLEAEK.[R]	1xTMTpro [K11]; 1xTMTpro [N-Term]	FALSE	0.00191674	0.000236271	1	1	1	A6NDB9	A6NDB9 [509-519]		1	1799	216981	203164	249872	229179	201436	208472	351981	386999	379909	281037	404492	200978	248807		High	High	High	High	Not Found	High	High	High	High	High	High	High	High	High	Not Found	Not Found	High	0.0001627	0.001205	2.82
FALSE	High	[R].EGSESQAEEMNEAGPPLEANTETRPEK.[E]	1xTMTpro [K27]	FALSE	4.67137e-09	7.84525e-06	1	1	1	A6NDB9	A6NDB9 [546-572]		0	3234.5	41395.2	39934.1	41886.8	41129.8	33956	42927.2	83694.3	77758.1	103781	54015.1	98769.6	29681.8	40758.7		High	High	High	High	Not Found	High	High	High	High	High	High	High	High	High	Not Found	Not Found	High	8.576e-06	3.626e-09	5.16
FALSE	High	[R].EGGEEPLGIER.[K]	1xTMTpro [N-Term]	FALSE	1.55477e-06	7.84525e-06	1	1	3	A6NDB9	A6NDB9 [448-458]		0	1489.78	1.17133e+06	1.45816e+06	1.58611e+06	1.53701e+06	1.29842e+06	1.24411e+06	2.75247e+06	3.31794e+06	2.80246e+06	3.5416e+06	2.80296e+06	3.6096e+06	2.01155e+06		High	High	High	High	High	High	High	High	High	High	High	High	High	High	Not Found	Not Found	High	8.576e-06	1.094e-06	3.43
FALSE	High	[R].EGGEEPLGIER.[K]		FALSE	0.000103858	1.83215e-05	1	1	1	A6NDB9	A6NDB9 [448-458]		0	1185.57														No Quan Labels	High	High	High	High	High	High	High	High	High	High	High	High	High	High	Not Found	Not Found	High	1.946e-05	6.822e-05	3.74
FALSE	High	[R].ERGDESPLGAEGAK.[T]	1xTMTpro [K14]; 1xTMTpro [N-Term]	FALSE	2.64123e-10	7.84525e-06	1	1	1	A6NDB9	A6NDB9 [370-383]		1	2024.09	1.79492e+06	1.79954e+06	2.40761e+06	1.84343e+06	1.97368e+06	1.72589e+06	4.38353e+06	4.86331e+06	4.46133e+06	5.35887e+06	4.53634e+06	5.5966e+06	2.77428e+06		High	High	High	High	Not Found	High	High	High	High	High	High	High	High	High	Not Found	Not Found	High	8.576e-06	2.141e-10	7.2
FALSE	High	[R].GIVEVVWEGVGGSDAEAMGEIGRVPEVVQTSSPR.[L]	1xDeamidated [Q29]; 1xTMTpro [N-Term]	FALSE	2.1375e-06	7.84525e-06	1	1	1	A6NDB9	A6NDB9 [272-305]		1	3801.93	8762.63	19039.8	10493.5	17573.2	8357.28	16027.6	8357.27	24207.2	15398	15071.7	22667.7	19074.4	10297.4		High	High	High	High	Not Found	High	High	High	High	High	High	High	High	High	Not Found	Not Found	High	8.576e-06	1.501e-06	4.1
FALSE	High	[R].WLMDGAAAVPEPSEDPTSKDPQSPEGQAQAR.[I]	1xOxidation [M3]; 1xTMTpro [K19]; 1xTMTpro [N-Term]	FALSE	6.351e-10	7.84525e-06	1	1	1	A6NDB9	A6NDB9 [50-80]		1	3889.92	160145	185328	234214	194414	207095	178089	292274	387343	317926	388965	333619	432524	224381		High	High	High	High	Not Found	High	High	High	High	High	High	High	High	High	Not Found	Not Found	High	8.576e-06	5.077e-10	5.66
FALSE	High	[R].VTLSEEWEELLVEGLEGPEVAGR.[E]	1xTMTpro [N-Term]	FALSE	6.30188e-10	7.84525e-06	1	1	2	A6NDB9	A6NDB9 [347-369]		0	2845.48	52178	64435.9	85104.5	59282.9	49273.8	58305.3	78187.6	81246.8	83939.4	99483.5	85784.8	85052.6	53096.7		High	High	High	High	Not Found	High	High	High	High	High	High	High	High	High	Not Found	Not Found	High	8.576e-06	5.045e-10	5.56
FALSE	High	[R].QPEPSAPTEGEEASGPK.[Q]	1xTMTpro [K17]; 1xTMTpro [N-Term]	FALSE	3.10766e-05	7.84525e-06	1	1	3	A6NDB9	A6NDB9 [647-663]		0	2319.2	644223	714031	869478	768602	692382	635736	1.1787e+06	1.24522e+06	1.15433e+06	1.26344e+06	1.15924e+06	1.33232e+06	831479		High	High	High	High	High	High	High	High	High	High	High	High	High	High	High	Not Found	High	8.576e-06	2.093e-05	4.37
FALSE	High	[K].RGGEESLETEKTQGTEGDLNLEQGSR.[E]	1xTMTpro [K11]; 1xTMTpro [N-Term]	FALSE	3.93411e-07	7.84525e-06	1	1	1	A6NDB9	A6NDB9 [520-545]		2	3428.74	128582	152105	205778	159984	151669	148117	236088	302865	285245	328455	285721	417327	227303		High	High	High	High	Not Found	High	High	High	High	High	High	High	High	High	High	High	High	8.576e-06	2.839e-07	4.71
FALSE	High	[R].QVPGAAGDSSEANGPCPSPIPTPEQGLSQR.[A]	1xCarbamidomethyl [C16]; 1xTMTpro [N-Term]	FALSE	4.37508e-10	7.84525e-06	1	1	1	A6NDB9	A6NDB9 [172-201]		0	3308.61	100120	137770	129284	146023	100440	139347	147423	169345	152858	186088	171679	173632	200310		High	High	High	High	Not Found	High	High	High	High	High	High	High	High	High	Not Found	Not Found	High	8.576e-06	3.512e-10	5.06
FALSE	High	[R].KGGEETLEAEKR.[G]	1xTMTpro [K11]; 1xTMTpro [N-Term]	FALSE	0.00215974	0.000252857	1	1	1	A6NDB9	A6NDB9 [509-520]		2	1955.11	599275	553974	622413	557331	484742	458712	940562	907590	896256	740446	1.05103e+06	708988	678660		High	High	High	High	High	High	High	High	High	High	High	High	High	High	High	Not Found	High	0.0001712	0.001358	2.49
FALSE	High	[R].GIVEVVWEGVGGSDAEAMGEIGR.[V]	1xOxidation [M18]; 1xTMTpro [N-Term]	FALSE	4.30212e-05	7.84525e-06	1	1	1	A6NDB9	A6NDB9 [272-294]		0	2637.31	41604.2	53966.3	67711.7	75052.5	46757	55230.5	71108.8	72864.5	62947.8	85752	78965.6	72065.7	59032.5		High	High	High	High	Not Found	High	High	High	High	High	High	High	High	High	Not Found	Not Found	High	8.576e-06	2.884e-05	3.6
FALSE	High	[R].EGSESQAEEMNEAGPPLEANTETRPEK.[E]	1xTMTpro [K27]; 1xTMTpro [N-Term]	FALSE	2.16987e-13	7.84525e-06	1	1	1	A6NDB9	A6NDB9 [546-572]		0	3538.71	128866	122403	171127	130952	122187	115618	249520	320358	272859	342180	281909	389270	197853		High	High	High	High	Not Found	High	High	High	High	High	High	High	High	High	High	Not Found	High	8.576e-06	1.98e-13	8.43
FALSE	High	[K].GGGVVSVVWEGLR.[A]	1xTMTpro [N-Term]	FALSE	1.19005e-07	7.84525e-06	1	1	2	A6NDB9	A6NDB9 [214-226]		0	1618.92	1.2639e+06	1.67997e+06	1.58256e+06	1.64898e+06	1.42163e+06	1.68561e+06	2.50078e+06	2.55766e+06	2.34129e+06	2.65906e+06	2.49024e+06	2.79846e+06	1.85046e+06		High	High	High	High	High	High	High	High	High	High	High	High	High	High	High	Not Found	High	8.576e-06	8.728e-08	4.23
FALSE	High	[R].GGEESLETEKTQGTEGDLNLEQGSR.[E]	1xTMTpro [K10]; 1xTMTpro [N-Term]	FALSE	1.07782e-11	7.84525e-06	1	1	2	A6NDB9	A6NDB9 [521-545]		1	3272.64	1.25358e+06	1.34132e+06	1.59703e+06	1.48144e+06	1.18779e+06	1.15414e+06	2.53013e+06	2.68115e+06	2.65786e+06	2.72935e+06	2.81591e+06	2.71916e+06	1.73063e+06		High	High	High	High	Not Found	High	High	High	High	High	High	High	High	High	Not Found	High	High	8.576e-06	9.192e-12	6.73
FALSE	High	[K].DPQSPEGQAQAR.[I]	1xTMTpro [N-Term]	FALSE	0.0764525	0.00475628	1	1	1	A6NDB9	A6NDB9 [69-80]		0	1587.8	59530	45681.8	40902.9	37939.1	41710.9	36198.1	54249.1	75036.6	51971	73704.3	74715.6	56968.6	55862.1		High	High	High	High	High	High	High	High	High	High	High	High	High	High	Not Found	Not Found	High	0.003064	0.04708	1.58
FALSE	High	[K].TGGGEETWEAEKR.[K]	1xTMTpro [K12]; 1xTMTpro [N-Term]	FALSE	5.14989e-10	7.84525e-06	1	1	1	A6NDB9	A6NDB9 [384-396]		1	2058.07	691491	908457	1.09911e+06	878445	839718	771828	1.37669e+06	1.57106e+06	1.28702e+06	1.99187e+06	1.33655e+06	2.76893e+06	1.00997e+06		High	High	High	High	Not Found	High	High	High	High	High	High	High	High	High	Not Found	Not Found	High	8.576e-06	4.13e-10	6
FALSE	High	[R].VPEVVQTSSPR.[L]	1xTMTpro [N-Term]	FALSE	0.000171615	1.83215e-05	1	1	1	A6NDB9	A6NDB9 [295-305]		0	1502.85	464505	656835	515708	702951	458847	607082	598878	695626	699712	762298	672616	668879	575460		High	High	High	High	Not Found	High	High	High	High	High	High	High	High	High	Not Found	Not Found	High	1.946e-05	0.0001118	2.82
FALSE	High	[R].GGEESLETEK.[T]	1xTMTpro [K10]; 1xTMTpro [N-Term]	FALSE	8.71111e-06	7.84525e-06	1	1	1	A6NDB9	A6NDB9 [521-530]		0	1686.9	449169	517114	479609	501038	372021	422360	967001	1.06299e+06	945810	999614	961640	973320	591778		High	High	High	High	Not Found	High	High	High	High	High	High	High	High	High	Not Found	Not Found	High	8.576e-06	5.973e-06	3.95
FALSE	High	[K].TGGGEETWEAEKR.[K]	1xTMTpro [K12]	FALSE	9.12629e-06	7.84525e-06	1	1	1	A6NDB9	A6NDB9 [384-396]		1	1753.87	201614	229272	284464	234080	233017	208295	425945	432794	423079	372745	442140	356720	302025		High	High	High	High	Not Found	High	High	High	High	High	High	High	High	High	Not Found	High	High	8.576e-06	6.269e-06	4.38
FALSE	High	[K].GGEETLEAEKR.[G]	1xTMTpro [K10]; 1xTMTpro [N-Term]	FALSE	8.61805e-07	7.84525e-06	1	1	1	A6NDB9	A6NDB9 [510-520]		1	1827.01	656665	655123	820172	695070	683916	564002	1.28256e+06	1.49486e+06	1.2805e+06	1.46602e+06	1.40349e+06	1.27688e+06	824567		High	High	High	High	Not Found	High	High	High	High	High	High	High	High	High	Not Found	Not Found	High	8.576e-06	6.148e-07	4.64
FALSE	High	[R].EDVLGFLPGPR.[Q]		FALSE	0.000689781	8.41012e-05	1	1	1	A6NDB9	A6NDB9 [161-171]		0	1199.64														No Quan Labels	High	High	High	High	High	High	High	High	High	High	High	High	High	High	Not Found	Not Found	High	5.304e-05	0.0004411	2.49
FALSE	High	[R].ATEDCATGATGPELEAK.[V]	1xCarbamidomethyl [C5]; 1xTMTpro [K17]; 1xTMTpro [N-Term]	FALSE	5.10526e-08	7.84525e-06	1	1	2	A6NDB9	A6NDB9 [227-243]		0	2329.18	848050	895085	983549	1.03536e+06	911108	914564	1.92688e+06	2.15513e+06	2.14163e+06	2.19552e+06	2.03793e+06	1.81522e+06	1.11767e+06		High	High	High	High	Not Found	High	High	High	High	High	High	High	High	High	Not Found	Not Found	High	8.576e-06	3.799e-08	5.41
FALSE	High	[K].VEEVVLEAIGDR.[K]	1xTMTpro [N-Term]	FALSE	3.685e-05	7.84525e-06	1	1	2	A6NDB9	A6NDB9 [244-255]		0	1632.91	28155.3	31084.4	29574	31090.8	19855.6	25222.6	40697	36547.9	40942.1	51903	40853.3	38235.2	33806.7		High	High	High	High	Not Found	High	High	High	High	High	High	High	High	High	Not Found	Not Found	High	8.576e-06	2.465e-05	3.29
FALSE	High	[K].TQGTEGDLNLEQGSR.[E]		FALSE	9.12629e-06	7.84525e-06	1	1	1	A6NDB9	A6NDB9 [531-545]		0	1604.75														No Quan Labels	High	High	High	High	Not Found	High	High	High	High	High	High	High	High	High	Not Found	Not Found	High	8.576e-06	6.236e-06	4.23
FALSE	High	[K].TGGGEETWEAEK.[R]	1xTMTpro [K12]	FALSE	0.000343686	1.83215e-05	1	1	1	A6NDB9	A6NDB9 [384-395]		0	1597.77	172502	155367	217171	180946	170789	150480	235385	264625	263396	242986	235520	200173	186000		High	High	High	High	Not Found	High	High	High	High	High	High	High	High	High	Not Found	Not Found	High	1.946e-05	0.0002217	3.02
FALSE	High	[R].GAEEEEVEEPLGVEK.[K]	1xTMTpro [K15]; 1xTMTpro [N-Term]	FALSE	9.9879e-07	7.84525e-06	1	1	1	A6NDB9	A6NDB9 [476-490]		0	2252.18	104779	98781.4	104020	106612	92987.5	83718.5	168813	231898	195913	222222	203149	188390	131960		High	High	High	High	Not Found	High	High	High	High	High	High	High	High	High	Not Found	Not Found	High	8.576e-06	7.117e-07	3.68
FALSE	High	[K].TQGTEGDLNLEQGSR.[E]	1xTMTpro [N-Term]	FALSE	6.32342e-09	7.84525e-06	1	1	1	A6NDB9	A6NDB9 [531-545]		0	1908.96	101016	134587	137469	135115	107859	105336	293520	337311	333199	516638	325560	543324	246520		High	High	High	High	Not Found	High	High	High	High	High	High	High	High	High	Not Found	Not Found	High	8.576e-06	4.882e-09	4.37
FALSE	High	[K].VEEVVLEAIGDRK.[G]	1xTMTpro [K13]; 1xTMTpro [N-Term]	FALSE	1.4879e-05	7.84525e-06	1	1	1	A6NDB9	A6NDB9 [244-256]		1	2065.21	167899	208177	247988	203216	183163	168079	328589	366325	307631	438985	320554	412131	268998		High	High	High	High	High	High	High	High	High	High	High	High	High	High	High	High	High	8.576e-06	1.014e-05	3.26
FALSE	High	[K].AYVLGSPALAAELEAVGVASVGVGPEPLQGEGPGDWLHAPLEPDVR.[A]	1xTMTpro [N-Term]	FALSE	7.54108e-12	7.84525e-06	1	1	3	A6NDG6	A6NDG6 [121-166]		0	4894.56		16407.3		14080.4		12245.4	24882	16548.1	24606.1	16487.7	32347.1	19876.1	5756.52		Not Found	High	Not Found	High	Not Found	Not Found	High	High	High	High	High	High	High	High	Not Found	Not Found	High	8.576e-06	6.478e-12	6.03
FALSE	High	[R].AVVVGFDPHFSYMK.[L]	1xTMTpro [K14]; 1xTMTpro [N-Term]	FALSE	3.62382e-06	7.84525e-06	1	1	1	A6NDG6	A6NDG6 [167-180]		0	2205.2	2.36814e+06	6.82972e+06	2.95186e+06	8.10781e+06	2.63127e+06	7.29497e+06	1.07549e+07	1.08426e+07	1.17135e+07	1.16071e+07	1.24572e+07	1.18602e+07	8.75773e+06		High	High	High	High	Not Found	High	High	High	High	High	High	High	High	High	Not Found	Not Found	High	8.576e-06	2.52e-06	4.18
FALSE	High	[R].LAGAPAPK.[A]	1xTMTpro [K8]	FALSE	0.14034	0.00765849	1	1	1	A6NDG6	A6NDG6 [113-120]		0	1028.64	222309	607692	222826	780664	190901	651676	934862	779803	904655	454691	1.02244e+06	340458	577883		High	High	High	High	Not Found	High	High	High	High	High	High	High	High	High	Not Found	Not Found	High	0.004895	0.08938	1.85
FALSE	High	[R].FIFDCVSQEYGINPER.[T]	1xCarbamidomethyl [C5]; 1xTMTpro [N-Term]	FALSE	5.93688e-07	7.84525e-06	1	1	1	A6NDG6	A6NDG6 [239-254]		0	2278.11	497548	987429	625545	989315	518198	917839	1.30541e+06	1.40284e+06	1.35644e+06	1.50299e+06	1.3479e+06	1.45875e+06	1.03716e+06		High	High	High	High	Not Found	High	High	High	High	High	High	High	High	High	High	Not Found	High	8.576e-06	4.236e-07	4.68
FALSE	High	[R].AVEMAAQR.[Q]	1xTMTpro [N-Term]	FALSE	0.00134929	0.00018269	1	1	2	A6NDG6	A6NDG6 [221-228]		0	1179.65	1.82601e+06	4.2216e+06	2.25905e+06	4.62635e+06	2.09227e+06	4.32484e+06	6.44628e+06	6.77233e+06	6.53199e+06	7.5726e+06	7.50963e+06	7.25776e+06	5.33601e+06		High	High	High	High	Not Found	High	High	High	High	High	High	High	High	High	Not Found	Not Found	High	0.0001208	0.0008536	3.29
FALSE	High	[R].LDTDILLGATCGLK.[T]	1xCarbamidomethyl [C11]; 1xTMTpro [K14]; 1xTMTpro [N-Term]	FALSE	7.23076e-06	7.84525e-06	1	1	1	A6NDG6	A6NDG6 [262-275]		0	2098.21	235444	537788	287492	625463	273253	538894	714566	728919	798162	863662	753808	889719	697645		High	High	High	High	Not Found	High	High	High	High	High	High	High	High	High	High	High	High	8.576e-06	4.983e-06	3.69
FALSE	High	[K].TILTLTGVSTLGDVK.[N]	1xTMTpro [K15]; 1xTMTpro [N-Term]	FALSE	3.19313e-09	7.84525e-06	1	1	2	A6NDG6	A6NDG6 [276-290]		0	2126.29	722750	2.49024e+06	1.07966e+06	2.42963e+06	974139	2.20345e+06	3.22706e+06	3.52622e+06	3.57847e+06	4.58964e+06	3.45219e+06	5.08375e+06	2.86155e+06		High	High	High	High	Not Found	High	High	High	High	High	High	High	High	High	Not Found	Not Found	High	8.576e-06	2.487e-09	5.56
FALSE	High	[R].LGFITNNSSK.[T]	1xTMTpro [K10]; 1xTMTpro [N-Term]	FALSE	0.000197216	1.83215e-05	1	1	1	A6NDG6	A6NDG6 [63-72]		0	1688.98	751505	1.16629e+06	1.02361e+06	1.23285e+06	738683	1.11337e+06	1.71457e+06	1.94138e+06	1.91119e+06	2.31965e+06	2.01814e+06	2.50421e+06	1.79345e+06		High	High	High	High	Not Found	High	High	High	High	High	High	High	High	High	Not Found	Not Found	High	1.946e-05	0.0001282	3.45
FALSE	High	[K].MVPDFYVDSIADLLPALQG.[-]	1xTMTpro [N-Term]	FALSE	0.00167583	0.000227551	1	1	1	A6NDG6	A6NDG6 [303-321]		0	2368.24	38589.9	70133.6	55072.3	56593	42917	70138.5	73055.4	59006	80976.1	99015.8	79062	67363.1	57978.8		High	High	High	High	Not Found	High	High	High	High	High	High	High	High	High	Not Found	Not Found	High	0.0001584	0.001061	3.32
FALSE	High	[R].GETAVPGAPEALR.[A]	1xTMTpro [N-Term]	FALSE	1.55477e-06	7.84525e-06	1	1	3	A6NDG6	A6NDG6 [42-54]		0	1571.87	1.04723e+06	3.04282e+06	1.19798e+06	3.44769e+06	966134	2.83587e+06	4.58997e+06	4.56785e+06	4.78574e+06	4.77797e+06	4.56717e+06	4.58778e+06	3.70743e+06		High	High	High	High	High	High	High	High	High	High	High	High	High	High	Not Found	Not Found	High	8.576e-06	1.094e-06	4.37
FALSE	High	[R].QADIIGKPSR.[F]	1xTMTpro [K7]; 1xTMTpro [N-Term]	FALSE	0.00243361	0.000289132	1	1	1	A6NDG6	A6NDG6 [229-238]		0	1693.03	4.44152e+06	7.32858e+06	5.72315e+06	8.25832e+06	4.88466e+06	7.39452e+06	1.03602e+07	1.16376e+07	1.01368e+07	1.35319e+07	1.15421e+07	1.253e+07	8.99091e+06		High	High	High	High	High	High	High	High	High	High	High	High	High	High	Not Found	Not Found	High	0.0001939	0.001529	3.28
FALSE	High	[K].NNQESDCVSK.[K]	1xCarbamidomethyl [C7]; 1xTMTpro [K10]	FALSE	0.0082074	0.000879154	1	1	1	A6NDG6	A6NDG6 [291-300]		0	1484.7	439739	530962	584120	702448	499733	627633	1.04891e+06	1.06144e+06	975474	918503	1.21328e+06	715827	657867		High	High	High	High	High	High	High	High	High	High	High	High	High	High	High	Not Found	High	0.0005766	0.005061	2.82
FALSE	High	[K].AYVLGSPALAAELEAVGVASVGVGPEPLQGEGPGDWLHAPLEPDVR.[A]	1xDeamidated [Q29]; 1xTMTpro [N-Term]	FALSE	2.27897e-10	7.84525e-06	1	1	1	A6NDG6	A6NDG6 [121-166]		0	4895.54						6601.22	9545.91	5528.53	10603.4		6315.06	10251	4493.97		Not Found	Not Found	Not Found	Not Found	Not Found	Not Found	High	High	High	High	Not Found	High	High	High	Not Found	Not Found	High	8.576e-06	1.856e-10	5.5
FALSE	High	[K].MVPDFYVDSIADLLPALQG.[-]		FALSE	0.0757433	0.0047364	1	1	1	A6NDG6	A6NDG6 [303-321]		0	2064.04														No Quan Labels	High	High	High	High	Not Found	High	High	High	High	High	High	High	High	High	Not Found	Not Found	High	0.003058	0.04668	1.12
FALSE	High	[R].TVMVGDRLDTDILLGATCGLK.[T]	1xCarbamidomethyl [C18]; 1xTMTpro [K21]	FALSE	0.000738569	8.41012e-05	1	1	1	A6NDG6	A6NDG6 [255-275]		1	2552.37	505234	747343	758807	832085	532983	706179	804259	834880	907729	804719	877523	794465	734982		High	High	High	High	Not Found	High	High	High	High	High	High	High	High	High	High	Not Found	High	5.304e-05	0.0004695	4.98
FALSE	High	[R].AQALLADVDTLLFDCDGVLWRGETAVPGAPEALR.[A]	1xCarbamidomethyl [C15]; 1xTMTpro [N-Term]	FALSE	2.52338e-12	7.84525e-06	1	1	1	A6NDG6	A6NDG6 [21-54]		1	3944.05	41018.6	80330.5	42816	55546	39702.7	57548	87108.3	59602.1	62705.1	69476.6	87800.1	75839	37665		High	High	High	High	Not Found	High	High	High	High	High	High	High	High	High	Not Found	Not Found	High	8.576e-06	2.201e-12	6.26
FALSE	High	[R].AAYAEK.[L]	1xTMTpro [K6]; 1xTMTpro [N-Term]	FALSE	0.0964781	0.00565978	1	1	2	A6NDG6	A6NDG6 [75-80]		0	1260.74	3.37256e+06	4.83756e+06	4.01764e+06	6.18799e+06	3.80316e+06	4.90745e+06	8.13688e+06	9.92234e+06	5.59118e+06	1.37666e+07	1.33676e+07	9.44322e+06	5.1039e+06		High	High	High	High	Not Found	High	High	High	High	High	High	High	High	High	Not Found	High	High	0.003647	0.06005	2.74
FALSE	High	[R].AQALLADVDTLLFDCDGVLWR.[G]	1xCarbamidomethyl [C15]; 1xTMTpro [N-Term]	FALSE	2.23621e-11	7.84525e-06	1	1	2	A6NDG6	A6NDG6 [21-41]		0	2695.41	102534	143886	100706	133416	99502.1	117853	198493	165078	195581	207617	188902	185724	113992		High	High	High	High	Not Found	High	High	High	High	High	High	High	High	High	Not Found	Not Found	High	8.576e-06	1.886e-11	5.68
FALSE	High	[K].NNQESDCVSK.[K]	1xCarbamidomethyl [C7]; 1xTMTpro [K10]; 1xTMTpro [N-Term]	FALSE	0.00215974	0.000252857	1	1	2	A6NDG6	A6NDG6 [291-300]		0	1788.9	32818.8	92680.6	44723	78904.4	39170.8	68433.1	145855	169311	144904	283064	184687	306314	110624		High	High	High	High	High	High	High	High	High	High	High	High	High	High	Not Found	Not Found	High	0.0001712	0.001355	2.36
FALSE	High	[R].LAGAPAPK.[A]	1xTMTpro [K8]; 1xTMTpro [N-Term]	FALSE	0.00214368	0.000252857	1	1	2	A6NDG6	A6NDG6 [113-120]		0	1332.85	2.33465e+06	6.0431e+06	2.8751e+06	6.54669e+06	2.6716e+06	5.43232e+06	8.67583e+06	9.03224e+06	8.93436e+06	1.03581e+07	9.21663e+06	1.1438e+07	7.99518e+06		High	High	High	High	Not Found	High	High	High	High	High	High	High	High	High	Not Found	Not Found	High	0.0001712	0.001346	2.77
FALSE	High	[R].ASAALEK.[L]	1xTMTpro [K7]; 1xTMTpro [N-Term]	FALSE	0.00795797	0.000857056	1	1	1	A6NDU8	A6NDU8 [40-46]		0	1297.8	1.8287e+06	2.79114e+06	2.48893e+06	2.90123e+06	2.19713e+06	2.60186e+06	4.31762e+06	5.10423e+06	3.58387e+06	7.08401e+06	6.53494e+06	5.1704e+06	3.62302e+06		High	High	High	High	Not Found	High	High	High	High	High	High	High	High	High	Not Found	Not Found	High	0.0005659	0.004907	3.05
FALSE	High	[K].YCADQQPENHEVDTSVSGAGCTTYKEPLDFR.[E]	2xCarbamidomethyl [C2; C21]; 1xTMTpro [K25]; 1xTMTpro [N-Term]	FALSE	3.49628e-12	7.84525e-06	1	1	1	A6NDU8	A6NDU8 [224-254]		1	4182.96	67725.2	182539	96087.9	166948	88906.3	130905	502658	650434	575899	698835	578271	713637	450357		High	High	High	High	High	High	High	High	High	High	High	High	High	High	Not Found	Not Found	High	8.576e-06	3.032e-12	8.1
FALSE	High	[R].CPIQLNEGVSFQDLDTAK.[L]	1xCarbamidomethyl [C1]; 1xTMTpro [K18]; 1xTMTpro [N-Term]	FALSE	1.91735e-06	7.84525e-06	1	1	1	A6NDU8	A6NDU8 [179-196]		0	2643.39	213973	382924	236356	409815	207242	357821	542993	647710	621734	736574	640606	821557	574054		High	High	High	High	Not Found	High	High	High	High	High	High	High	High	High	Not Found	Not Found	High	8.576e-06	1.343e-06	5.51
FALSE	High	[R].GALLYMYCHSLTK.[R]	1xCarbamidomethyl [C8]; 1xOxidation [M6]; 1xTMTpro [K13]; 1xTMTpro [N-Term]	FALSE	0.0278039	0.00218458	1	1	1	A6NDU8	A6NDU8 [136-148]		0	2181.17	566543	729061	813023	743492	598961	652991	902044	1.02759e+06	976092	1.10068e+06	910002	1.11962e+06	1.61936e+06		High	High	High	High	Not Found	High	High	High	High	High	High	High	High	High	Not Found	Not Found	High	0.001419	0.01691	2.32
FALSE	High	[K].QILNFFHHR.[C]	1xTMTpro [N-Term]	FALSE	0.000185398	1.83215e-05	1	1	1	A6NDU8	A6NDU8 [284-292]		0	1515.85	23933.2	43998.2	33312	47621.5	31114	52068.3	93244.4	113417	114913	143555	122864	145331	103547		High	High	High	High	High	High	High	High	High	High	High	High	High	High	High	Not Found	High	1.946e-05	0.0001204	3.26
FALSE	High	[K].QQLLGER.[N]	1xTMTpro [N-Term]	FALSE	0.0390202	0.00295973	1	1	1	A6NE01	A6NE01 [841-847]		0	1147.68	433392	518674	592089	540775	405400	461858	563148	619131	583244	621214	602113	694616	666404		High	High	High	High	Not Found	High	High	High	High	High	High	High	High	High	Not Found	Not Found	High	0.001923	0.02371	1.82
FALSE	High	[R].EATELNEDGSQVK.[R]	1xTMTpro [K13]; 1xTMTpro [N-Term]	FALSE	0.00012599	1.83215e-05	1	1	1	A6NED2	A6NED2 [259-271]		0	2028.07	441195	433047	568567	526197	373857	429443	594613	576826	599864	489660	609850	404962	680231		High	High	High	High	Not Found	High	High	High	High	High	High	High	High	High	Not Found	Not Found	High	1.946e-05	8.243e-05	3.27
FALSE	High	[R].GEPLWAQNVVPEAEGEDDPAGEAQAGR.[L]	1xTMTpro [N-Term]	FALSE	5.54672e-11	7.84525e-06	1	1	1	A6NED2	A6NED2 [107-133]		0	3096.48	27852.6	68576.7	51879.4	59837.6	35504	57125.3	88764.3	97411.5	98509.9	123677	103680	130874	95686.2		High	High	High	High	Not Found	High	High	High	High	High	High	High	High	High	Not Found	Not Found	High	8.576e-06	4.623e-11	6.34
FALSE	High	[R].EKEPEEEPAGAAAR.[A]	1xTMTpro [K2]; 1xTMTpro [N-Term]	FALSE	0.0275603	0.00215432	1	1	1	A6NEL2	A6NEL2 [126-139]		1	2092.12	94015.2	112338	133119	112262	127850	124692	169727	191497	182734	212102	165559	216068	171107		High	High	High	High	High	High	High	High	High	High	High	High	High	High	High	High	High	0.001392	0.01667	1.71
FALSE	High	[K].LLEQERR.[Q]	1xDeamidated [Q4]; 1xTMTpro [N-Term]	FALSE	0.00693109	0.000716418	1	5	1	A6NEM1	A6NEM1 [255-261]		1	1248.72	653674	1.20496e+06	749519	1.47667e+06	738870	1.24805e+06	1.96863e+06	1.99297e+06	1.78032e+06	2.12029e+06	1.95534e+06	2.09879e+06	2.38456e+06		High	High	High	High	Not Found	High	High	High	High	High	High	High	High	High	Not Found	Not Found	High	0.0004728	0.004288	3.12
FALSE	High	[R].GGGCAEAGGDGPR.[R]	1xCarbamidomethyl [C4]; 1xTMTpro [N-Term]	FALSE	0.110827	0.00627226	1	1	1	A6NFI3	A6NFI3 [506-518]		0	1464.68	22098.9	25895	34475.1	21466.1	26074	18094.5	16296.3	27611	16643.8	23938.4	26748.3	17608.6	23215.8		High	High	High	High	Not Found	High	High	High	High	High	High	High	High	High	Not Found	Not Found	High	0.003989	0.06915	0.96
FALSE	High	[R].LPVDGRPLPAPLGGPLSLVEGTGLACDPFGGGGAAGGGGGLR.[A]	1xCarbamidomethyl [C26]; 1xTMTpro [N-Term]	FALSE	9.11682e-11	7.84525e-06	1	1	1	A6NFI3	A6NFI3 [625-666]		0	4144.19	104720	149555	135927	126332	114050	149782	121611	121771	92952.1	130903	110657	163123	111922		High	High	High	High	Not Found	High	High	High	High	High	High	High	High	High	High	Not Found	High	8.576e-06	7.512e-11	4.75
FALSE	High	[R].SGHATAMGAFVRPR.[A]	1xTMTpro [N-Term]	FALSE	0.000135063	1.83215e-05	1	1	1	A6NFY7	A6NFY7 [66-79]		0	1761.95	62201.1	67880.7	85002.1	62598.7	65786.1	52879.9	85934.3	90487.3	79126.9	78077.6	83045.6	71626.3	86509.7		High	High	High	High	Not Found	High	High	High	High	High	High	High	High	High	Not Found	Not Found	High	1.946e-05	8.871e-05	3.06
FALSE	High	[R].GLHWGLR.[R]	1xTMTpro [N-Term]	FALSE	0.00568605	0.000574737	1	1	1	A6NGC4	A6NGC4 [18-24]		0	1142.68	310960	254497	388988	307509	286054	297571	210474	270650	268919	263480	247115	239824	240950		High	High	High	High	Not Found	High	High	High	High	High	High	High	High	High	High	Not Found	High	0.0003789	0.003533	2.56
FALSE	High	[K].QSQKPLSLQGICKR.[N]	1xCarbamidomethyl [C12]; 1xTMTpro [K4]; 1xTMTpro [N-Term]	FALSE	0.00256415	0.000296301	1	1	5	A6NGH8	A6NGH8 [369-382]		1	2251.32	1.72649e+07	2.41822e+07	1.86984e+07	2.72521e+07	1.85147e+07	2.20103e+07	3.2032e+07	3.18468e+07	3.19776e+07	3.36217e+07	3.11862e+07	3.65053e+07	3.92689e+07		High	High	High	High	High	High	High	High	High	High	High	High	High	High	Not Found	Not Found	High	0.0002031	0.001609	3.15
FALSE	High	[R].EAPVGALTLTALTEGIR.[A]	1xTMTpro [N-Term]	FALSE	0.0658677	0.00424829	1	1	1	A6NGR9	A6NGR9 [13-29]		0	2016.17	272083	576074	297785	652169	263959	557442	626462	570347	600256	612400	737493	798104	625840		High	High	High	High	Not Found	High	High	High	High	High	High	High	High	High	Not Found	Not Found	High	0.00275	0.0403	1.61
FALSE	High	[R].TLLLLHR.[A]	1xTMTpro [N-Term]	FALSE	0.00572937	0.000574737	1	1	1	A6NH11	A6NH11 [182-188]		0	1169.77	21604.6	46873.2	31259.8	37855.3	24146.2	42530.9	79456.2	104273	85039.9	120814	97031.6	140675	123710		High	High	High	High	Not Found	High	High	High	High	High	High	High	High	High	Not Found	Not Found	High	0.0003831	0.00357	2.83
FALSE	High	[R].LAFLAFPGR.[R]	1xTMTpro [N-Term]	FALSE	0.000659016	6.27078e-05	1	1	1	A6NH11	A6NH11 [236-244]		0	1295.78	79918.8	102991	121731	99468.1	94738.2	65452.3	233229	283156	257115	305340	230086	310714	325597		High	High	High	High	High	High	High	High	High	High	High	High	High	High	High	High	High	4.201e-05	0.0004202	2.23
FALSE	High	[R].SFGGGTGSGFTSLLMER.[L]	1xTMTpro [N-Term]	FALSE	8.44368e-13	7.84525e-06	1	1	3	A6NHL2	A6NHL2 [147-163]		0	2008.01	1.16458e+06	3.45435e+06	1.4989e+06	2.7771e+06	1.35455e+06	2.4558e+06	5.4637e+06	4.94013e+06	4.18779e+06	5.977e+06	4.95987e+06	6.64479e+06	4.49567e+06		High	High	High	High	Not Found	High	High	High	High	High	High	High	High	High	High	High	High	8.576e-06	7.53e-13	6.17
FALSE	High	[R].SFGGGTGSGFTSLLMER.[L]		FALSE	3.30149e-06	7.84525e-06	1	1	1	A6NHL2	A6NHL2 [147-163]		0	1703.81														No Quan Labels	High	High	High	High	High	High	High	High	High	High	High	High	High	High	Not Found	High	High	8.576e-06	2.297e-06	4.51
FALSE	High	[K].LQVVLNESNADTYAGRPLPSK.[A]	1xTMTpro [K21]; 1xTMTpro [N-Term]	FALSE	5.72169e-11	7.84525e-06	1	1	1	A6NHR9	A6NHR9 [792-812]		0	2880.61	2.31176e+06	2.898e+06	3.45115e+06	3.16874e+06	2.42596e+06	2.76346e+06	4.67982e+06	5.12597e+06	4.95755e+06	6.06126e+06	5.1434e+06	5.74831e+06	4.3588e+06		High	High	High	High	High	High	High	High	High	High	High	High	High	High	High	Not Found	High	8.576e-06	4.767e-11	6.94
FALSE	High	[K].ESIPVINGR.[D]	1xDeamidated [N7]; 1xTMTpro [N-Term]	FALSE	9.68812e-05	1.83215e-05	1	1	2	A6NHR9	A6NHR9 [1267-1275]		0	1289.74	1.10617e+06	1.36994e+06	1.45381e+06	1.28635e+06	1.0613e+06	1.14804e+06	1.46961e+06	1.81358e+06	1.61141e+06	1.93391e+06	1.70575e+06	2.03396e+06	1.64944e+06		High	High	High	High	Not Found	High	High	High	High	High	High	High	High	High	Not Found	Not Found	High	1.946e-05	6.385e-05	3.41
FALSE	High	[K].ESIPVINGR.[D]	1xTMTpro [N-Term]	FALSE	0.00227553	0.000260929	1	1	1	A6NHR9	A6NHR9 [1267-1275]		0	1288.75	946668	1.02477e+06	1.24498e+06	1.13476e+06	878094	1.06559e+06	1.20467e+06	1.39145e+06	1.32999e+06	1.50934e+06	1.32027e+06	1.62705e+06	1.50652e+06		High	High	High	High	Not Found	High	High	High	High	High	High	High	High	High	Not Found	Not Found	High	0.0001794	0.001429	3.25
FALSE	High	[K].LMILPDPEKPVR.[L]	1xTMTpro [K9]; 1xTMTpro [N-Term]	FALSE	0.00108553	0.000143831	1	1	1	A6NHR9	A6NHR9 [1359-1370]		0	2016.22	1.43726e+06	1.76426e+06	2.29458e+06	1.83354e+06	1.60037e+06	1.74515e+06	3.17312e+06	3.74511e+06	3.59957e+06	4.22239e+06	3.8616e+06	4.23366e+06	3.77938e+06		High	High	High	High	Not Found	High	High	High	High	High	High	High	High	High	Not Found	Not Found	High	8.928e-05	0.000687	3.86
FALSE	High	[R].ILNGQEQR.[M]	1xTMTpro [N-Term]	FALSE	0.00152078	0.000201339	1	1	1	A6NHR9	A6NHR9 [545-552]		0	1261.72	513420	538861	785917	582323	552544	514106	677467	776994	645255	996694	775821	1.05505e+06	742498		High	High	High	High	High	High	High	High	High	High	High	High	High	High	High	High	High	0.0001404	0.000964	2.85
FALSE	High	[R].ETYPDDPCFPSK.[L]	1xCarbamidomethyl [C8]; 1xTMTpro [K12]; 1xTMTpro [N-Term]	FALSE	0.000330705	1.83215e-05	1	1	2	A6NHR9	A6NHR9 [437-448]		0	2064.02	534153	564549	787855	718943	593720	605954	866415	1.03552e+06	996751	1.0587e+06	940579	1.05972e+06	976673		High	High	High	High	Not Found	High	High	High	High	High	High	High	High	High	Not Found	Not Found	High	1.946e-05	0.0002138	3.43
FALSE	High	[R].ILNGQEQR.[M]	1xDeamidated [N3]; 1xTMTpro [N-Term]	FALSE	0.00183283	0.000227551	1	1	2	A6NHR9	A6NHR9 [545-552]		0	1262.7	1.44358e+06	1.36686e+06	1.9314e+06	1.50929e+06	1.38585e+06	1.32959e+06	1.8031e+06	2.07492e+06	1.98151e+06	2.31675e+06	1.90683e+06	2.38103e+06	1.91244e+06		High	High	High	High	Not Found	High	High	High	High	High	High	High	High	High	Not Found	Not Found	High	0.0001584	0.00116	2.92
FALSE	High	[K].FSFGLLDLPFR.[V]		FALSE	0.00260273	0.000296301	1	1	1	A6NHR9	A6NHR9 [826-836]		0	1311.71														No Quan Labels	High	High	High	High	Not Found	High	High	High	High	High	High	High	High	High	Not Found	Not Found	High	0.0002073	0.001639	1.97
FALSE	High	[K].FSFGLLDLPFR.[V]	1xTMTpro [N-Term]	FALSE	0.00119685	0.000154203	1	1	4	A6NHR9	A6NHR9 [826-836]		0	1615.92	59078.6	76403.2	82448.6	82398.5	57013.2	62400.6	86003.8	87359.4	80940.2	115877	90471.3	118746	90352.7		High	High	High	High	High	High	High	High	High	High	High	High	High	High	Not Found	Not Found	High	9.478e-05	0.0007589	2.59
FALSE	High	[K].LGNYTLK.[L]	1xTMTpro [K7]; 1xTMTpro [N-Term]	FALSE	0.0114068	0.00110994	1	1	1	A6NHR9	A6NHR9 [785-791]		0	1416.87	2.24759e+06	2.62416e+06	3.32175e+06	2.68377e+06	2.30389e+06	2.33291e+06	3.14395e+06	3.72919e+06	3.49878e+06	4.70008e+06	3.71571e+06	4.86679e+06	3.80817e+06		High	High	High	High	Not Found	High	High	High	High	High	High	High	High	High	Not Found	Not Found	High	0.0007484	0.007016	3.19
FALSE	High	[K].VNWTPEINKEHLLQGLLPDVQVPTSVK.[D]	2xTMTpro [K9; K27]; 1xTMTpro [N-Term]	FALSE	5.9629e-08	7.84525e-06	1	1	1	A6NHR9	A6NHR9 [1093-1119]		1	3967.28	343197	520633	453648	463300	392501	429420	488354	541789	530640	669493	527693	654457	453992		High	High	High	High	Not Found	High	High	High	High	High	High	High	High	High	Not Found	Not Found	High	8.576e-06	4.419e-08	6.36
FALSE	High	[K].VNWTPEINKEHLLQGLLPDVQVPTSVK.[D]	1xDeamidated [Q14]; 2xTMTpro [K9; K27]; 1xTMTpro [N-Term]	FALSE	6.38259e-05	1.83215e-05	1	1	1	A6NHR9	A6NHR9 [1093-1119]		1	3968.27	298287	390486	462819	383922	372383	379983	456739	462819	480425	598703	472685	610394	432745		High	High	High	High	High	High	High	High	High	High	High	High	High	High	High	Not Found	High	1.574e-05	4.24e-05	4.63
FALSE	High	[K].LKDEDDEDDCFILEK.[A]	1xCarbamidomethyl [C10]; 2xTMTpro [K2; K15]; 1xTMTpro [N-Term]	FALSE	0.00198958	0.000244425	1	1	1	A6NHR9	A6NHR9 [449-463]		1	2796.44	456415	557528	635899	590993	502646	594748	629100	762807	687961	794587	741715	768161	698234		High	High	High	High	Not Found	High	High	High	High	High	High	High	High	High	High	High	High	0.0001665	0.001251	3.06
FALSE	High	[K].LTFMDLELK.[L]	1xTMTpro [K9]; 1xTMTpro [N-Term]	FALSE	0.00801956	0.000873908	1	1	1	A6NHR9	A6NHR9 [526-534]		0	1718.01	245887	281395	339636	302731	293995	281865	403575	470347	416674	461965	400776	495369	385840		High	High	High	High	Not Found	High	High	High	High	High	High	High	High	High	Not Found	Not Found	High	0.0005659	0.004958	3.15
FALSE	High	[K].LKDEDDEDDCFILEK.[A]	1xCarbamidomethyl [C10]; 1xTMTpro [K15]; 1xTMTpro [N-Term]	FALSE	0.000112202	1.83215e-05	1	1	1	A6NHR9	A6NHR9 [449-463]		1	2492.24	312981	307710	365625	330225	277245	282817	453045	404244	467701	279288	484798	259031	423023		High	High	High	High	Not Found	High	High	High	High	High	High	High	High	High	Not Found	Not Found	High	1.946e-05	7.379e-05	4.14
FALSE	High	[R].IDFLPHYDTLVK.[S]	1xTMTpro [K12]	FALSE	1.55878e-05	7.84525e-06	1	1	1	A6NHR9	A6NHR9 [115-126]		0	1764.99	371112	332493	415716	368986	297948	348017	476029	432465	460602	356021	517173	276098	392350		High	High	High	High	Not Found	High	High	High	High	High	High	High	High	High	Not Found	Not Found	High	8.576e-06	1.055e-05	3.61
FALSE	High	[R].LSVTWPEGDELLPNEVRPAGTPIGALR.[I]	1xTMTpro [N-Term]	FALSE	5.67743e-11	7.84525e-06	1	1	1	A6NHR9	A6NHR9 [693-719]		0	3191.74	484774	646374	745212	624808	509360	624407	1.75307e+06	1.7874e+06	1.89661e+06	2.28469e+06	1.74171e+06	2.21859e+06	974949		High	High	High	High	Not Found	High	High	High	High	High	High	High	High	High	Not Found	Not Found	High	8.576e-06	4.719e-11	6.57
FALSE	High	[K].FVITTTSR.[K]		FALSE	0.0463748	0.00329476	1	1	1	A6NHR9	A6NHR9 [72-79]		0	924.515														No Quan Labels	High	High	High	High	Not Found	High	High	High	High	High	High	High	High	High	Not Found	Not Found	High	0.002129	0.02813	2.16
FALSE	High	[K].EVEPFNNIDIEISMFEK.[G]	1xTMTpro [K17]; 1xTMTpro [N-Term]	FALSE	0.00943887	0.000989459	1	1	1	A6NHR9	A6NHR9 [367-383]		0	2662.39	18611.2	21832	17480.1	19873.7	9719.23	15507.5	21832	22026.1	26909.2	23906.4	16216.2	24993.1	12806.3		High	High	High	High	Not Found	High	High	High	High	High	High	High	High	High	Not Found	Not Found	High	0.0006495	0.005824	1.46
FALSE	High	[K].FVITTTSR.[K]	1xTMTpro [N-Term]	FALSE	0.00492431	0.000506515	1	1	2	A6NHR9	A6NHR9 [72-79]		0	1228.72	2.0296e+06	2.30305e+06	2.85796e+06	2.49129e+06	2.10822e+06	2.18591e+06	3.07696e+06	3.47878e+06	3.27633e+06	4.09153e+06	3.22822e+06	4.50445e+06	3.34114e+06		High	High	High	High	Not Found	High	High	High	High	High	High	High	High	High	Not Found	Not Found	High	0.0003394	0.003064	3.33
FALSE	High	[K].LGMTPIR.[K]		FALSE	0.0552257	0.0037082	1	1	1	A6NHR9	A6NHR9 [1959-1965]		0	787.449														No Quan Labels	High	High	High	High	Not Found	High	High	High	High	High	High	High	High	High	Not Found	Not Found	High	0.002438	0.03377	2.06
FALSE	High	[K].FSGAPNLPVYVVDCSSSGTSILTGSAIQVQNIK.[K]	1xCarbamidomethyl [C14]; 1xDeamidated [N6]; 1xTMTpro [K33]	FALSE	0.000114833	1.83215e-05	1	1	1	A6NHR9	A6NHR9 [972-1004]		0	3714.92	202546	189771	255812	190921	200305	171640	246331	233920	203094	192162	220212	196483	168719		High	High	High	High	Not Found	High	High	High	High	High	High	High	High	High	High	Not Found	High	1.946e-05	7.553e-05	4.24
FALSE	High	[K].FSGAPNLPVYVVDCSSSGTSILTGSAIQVQNIK.[K]	1xCarbamidomethyl [C14]; 1xTMTpro [K33]; 1xTMTpro [N-Term]	FALSE	4.09374e-09	7.84525e-06	1	1	1	A6NHR9	A6NHR9 [972-1004]		0	4018.15	112026	163501	168343	160201	163438	156684	197290	214681	199554	262414	196682	265467	165514		High	High	High	High	Not Found	High	High	High	High	High	High	High	High	High	Not Found	Not Found	High	8.576e-06	3.166e-09	5.4
FALSE	High	[R].ANLGVFSVFAPR.[G]	1xTMTpro [N-Term]	FALSE	2.1375e-06	7.84525e-06	1	1	4	A6NHR9	A6NHR9 [1325-1336]		0	1581.91	245985	294807	331734	295182	244842	282920	369774	418105	414162	478149	412902	487729	379855		High	High	High	High	Not Found	High	High	High	High	High	High	High	High	High	Not Found	Not Found	High	8.576e-06	1.501e-06	3.67
FALSE	High	[R].YHPFLYDR.[E]	1xTMTpro [N-Term]	FALSE	0.0203405	0.0016803	1	1	1	A6NHR9	A6NHR9 [429-436]		0	1414.74	1.69532e+06	2.88978e+06	2.29701e+06	3.29835e+06	1.67768e+06	2.93202e+06	2.4342e+06	3.05941e+06	2.83414e+06	3.4609e+06	2.89453e+06	3.61505e+06	2.76476e+06		High	High	High	High	High	High	High	High	High	High	High	High	High	High	Not Found	Not Found	High	0.001118	0.01238	2.82
FALSE	High	[R].IDFLPHYDTLVK.[S]	1xTMTpro [K12]; 1xTMTpro [N-Term]	FALSE	2.55536e-06	7.84525e-06	1	1	2	A6NHR9	A6NHR9 [115-126]		0	2069.19	3.1922e+06	3.78505e+06	4.69149e+06	3.99965e+06	3.28876e+06	3.47418e+06	4.5598e+06	5.7513e+06	5.16937e+06	6.65436e+06	5.25545e+06	6.95138e+06	5.51851e+06		High	High	High	High	Not Found	High	High	High	High	High	High	High	High	High	High	Not Found	High	8.576e-06	1.791e-06	4.03
FALSE	High	[R].KPSDSVHITNDDER.[F]	1xTMTpro [K1]	FALSE	0.000145912	1.83215e-05	1	1	1	A6NHR9	A6NHR9 [291-304]		0	1916.96	85367	101440	114974	91869.5	83347.1	77872.2	132888	131452	127792	172569	137169	175738	132057		High	High	High	High	Not Found	High	High	High	High	High	High	High	High	High	Not Found	Not Found	High	1.946e-05	9.546e-05	2.9
FALSE	High	[K].SLFEASQQLLNEMK.[C]	1xTMTpro [K14]; 1xTMTpro [N-Term]	FALSE	5.02061e-06	7.84525e-06	1	1	1	A6NHR9	A6NHR9 [1642-1655]		0	2246.23	364755	540263	478978	504491	363375	392707	568545	574222	616050	768810	608107	729456	525619		High	High	High	High	Not Found	High	High	High	High	High	High	High	High	High	Not Found	Not Found	High	8.576e-06	3.476e-06	4.22
FALSE	High	[R].FLHHLIIEEK.[E]	1xTMTpro [K10]; 1xTMTpro [N-Term]	FALSE	0.00232704	0.000260929	1	1	1	A6NHR9	A6NHR9 [305-314]		0	1887.13	1.24689e+06	1.23331e+06	1.6009e+06	1.33859e+06	1.17745e+06	1.17256e+06	1.59112e+06	1.85224e+06	1.60193e+06	2.09694e+06	1.69315e+06	2.03857e+06	1.68415e+06		High	High	High	High	Not Found	High	High	High	High	High	High	High	High	High	Not Found	Not Found	High	0.0001794	0.001465	2.62
FALSE	High	[R].ISGALFTNDKFQVSTNK.[L]	2xTMTpro [K10; K17]; 1xTMTpro [N-Term]	FALSE	0.00353674	0.000354763	1	1	1	A6NHR9	A6NHR9 [509-525]		1	2782.59	492108	583554	775678	690766	554204	534023	885380	943336	908930	1.27176e+06	973648	1.26626e+06	878185		High	High	High	High	Not Found	High	High	High	High	High	High	High	High	High	High	High	High	0.0002502	0.002212	2.85
FALSE	High	[K].LQVVLNESNADTYAGRPLPSK.[A]	1xTMTpro [K21]	FALSE	0.000281287	1.83215e-05	1	1	1	A6NHR9	A6NHR9 [792-812]		0	2576.4	274941	225938	343768	287933	246708	248923	323840	327345	353039	257939	373521	204220	344925		High	High	High	High	Not Found	High	High	High	High	High	High	High	High	High	Not Found	Not Found	High	1.946e-05	0.0001812	3.46
FALSE	High	[K].VTLPGLKEDSQILK.[I]	2xTMTpro [K7; K14]; 1xTMTpro [N-Term]	FALSE	0.00168839	0.000227551	1	1	1	A6NHR9	A6NHR9 [906-919]		1	2453.52	2.71352e+06	2.99008e+06	3.90822e+06	3.22561e+06	2.60756e+06	3.03141e+06	4.13885e+06	4.85359e+06	4.47599e+06	5.66727e+06	4.88395e+06	5.99921e+06	4.73716e+06		High	High	High	High	Not Found	High	High	High	High	High	High	High	High	High	Not Found	Not Found	High	0.0001584	0.001064	3.5
FALSE	High	[K].DLNSQLEYLR.[T]	1xTMTpro [N-Term]	FALSE	1.73757e-05	7.84525e-06	1	1	2	A6NHR9	A6NHR9 [1925-1934]		0	1554.84	2.64716e+06	2.75829e+06	3.90505e+06	2.99658e+06	2.5753e+06	2.48456e+06	3.41531e+06	4.45103e+06	4.05055e+06	4.82585e+06	3.91999e+06	4.64372e+06	4.18657e+06		High	High	High	High	Not Found	High	High	High	High	High	High	High	High	High	Not Found	Not Found	High	8.576e-06	1.178e-05	3.59
FALSE	High	[K].DLNSQLEYLR.[T]		FALSE	0.00181921	0.000227551	1	1	1	A6NHR9	A6NHR9 [1925-1934]		0	1250.64														No Quan Labels	High	High	High	High	Not Found	High	High	High	High	High	High	High	High	High	Not Found	High	High	0.0001584	0.001147	2.96
FALSE	High	[K].CQVEEAR.[L]	1xCarbamidomethyl [C1]; 1xTMTpro [N-Term]	FALSE	0.015665	0.00134459	1	1	1	A6NHR9	A6NHR9 [1656-1662]		0	1195.61	193564	213385	301225	204250	237641	173401	349199	410199	301688	506651	367237	595784	298869		High	High	High	High	Not Found	High	High	High	High	High	High	High	High	High	Not Found	Not Found	High	0.0009183	0.009581	2.39
FALSE	High	[K].TNILNSEQVIVEVLPNQPVK.[L]	1xTMTpro [K20]	FALSE	5.34274e-05	1.83215e-05	1	1	3	A6NHR9	A6NHR9 [1471-1490]		0	2538.45	125616	139501	147571	138049	108854	116755	172930	154144	166683	166048	153228	130027	147929		High	High	High	High	High	High	High	High	High	High	High	High	High	High	Not Found	Not Found	High	1.574e-05	3.567e-05	3.49
FALSE	High	[K].EIISHISQHGGK.[W]	1xTMTpro [K12]; 1xTMTpro [N-Term]	FALSE	8.41964e-07	7.84525e-06	1	1	1	A6NHR9	A6NHR9 [760-771]		0	1914.11	3.68686e+06	3.29803e+06	4.8401e+06	4.249e+06	3.0573e+06	3.31839e+06	5.47239e+06	6.22408e+06	5.80235e+06	6.44945e+06	6.04123e+06	6.24964e+06	5.4173e+06		High	High	High	High	Not Found	High	High	High	High	High	High	High	High	High	Not Found	Not Found	High	8.576e-06	6.018e-07	3.93
FALSE	High	[K].FQVSTNK.[L]	1xTMTpro [K7]; 1xTMTpro [N-Term]	FALSE	0.0136207	0.00121021	1	1	1	A6NHR9	A6NHR9 [519-525]		0	1431.85	859261	1.02817e+06	1.19204e+06	1.09707e+06	977223	987777	1.26095e+06	1.54903e+06	1.28506e+06	1.80595e+06	1.53889e+06	2.07048e+06	1.59804e+06		High	High	High	High	Not Found	High	High	High	High	High	High	High	High	High	Not Found	Not Found	High	0.0008271	0.008318	3.18
FALSE	High	[R].NRKPSDSVHITNDDER.[F]	1xTMTpro [K3]	FALSE	0.00183283	0.000227551	1	1	1	A6NHR9	A6NHR9 [289-304]		1	2187.11	132718	124968	156413	124059	127460	97212.5	109991	125276	123604	142144	132640	121885	110414		High	High	High	High	Not Found	High	High	High	High	High	High	High	High	High	Not Found	Not Found	High	0.0001584	0.001156	3.45
FALSE	High	[K].LLLIDWPELK.[E]	1xTMTpro [K10]; 1xTMTpro [N-Term]	FALSE	0.000185398	1.83215e-05	1	1	6	A6NHR9	A6NHR9 [1257-1266]		0	1848.15	1.13744e+06	1.34249e+06	1.566e+06	1.32949e+06	1.12251e+06	1.26314e+06	1.60071e+06	1.76824e+06	1.72331e+06	1.84821e+06	1.725e+06	1.89491e+06	1.35953e+06		High	High	High	High	High	High	High	High	High	High	High	High	High	High	Not Found	Not Found	High	1.946e-05	0.0001204	3.12
FALSE	High	[R].EIQDDMQTLYVNTAADSFEFK.[A]	1xTMTpro [K21]; 1xTMTpro [N-Term]	FALSE	8.14227e-10	7.84525e-06	1	1	1	A6NHR9	A6NHR9 [394-414]		0	3073.53	578742	565775	710791	617523	550530	536032	753501	774269	749728	837533	827546	825323	623015		High	High	High	High	Not Found	High	High	High	High	High	High	High	High	High	Not Found	Not Found	High	8.576e-06	6.488e-10	6.47
FALSE	High	[R].EIQDDMQTLYVNTAADSFEFK.[A]	1xDeamidated [N12]; 1xTMTpro [K21]; 1xTMTpro [N-Term]	FALSE	3.32722e-06	7.84525e-06	1	1	1	A6NHR9	A6NHR9 [394-414]		0	3074.52	147032	185516	217109	210498	183830	170711	242707	259827	233609	289282	243838	310339	214744		High	High	High	High	Not Found	High	High	High	High	High	High	High	High	High	Not Found	Not Found	High	8.576e-06	2.313e-06	3.51
FALSE	High	[K].IKPPTPAVSNVR.[S]	1xTMTpro [K2]; 1xTMTpro [N-Term]	FALSE	7.51686e-06	7.84525e-06	1	1	1	A6NHR9	A6NHR9 [1495-1506]		0	1887.17	818142	814617	1.0734e+06	839452	767417	820323	1.08813e+06	1.27248e+06	1.16744e+06	1.48976e+06	1.1394e+06	1.531e+06	1.1818e+06		High	High	High	High	Not Found	High	High	High	High	High	High	High	High	High	Not Found	Not Found	High	8.576e-06	5.153e-06	3.75
FALSE	High	[K].GSNEEDTDTPLFIGK.[V]	1xTMTpro [K15]; 1xTMTpro [N-Term]	FALSE	4.13502e-06	7.84525e-06	1	1	2	A6NHR9	A6NHR9 [1543-1557]		0	2231.17	2.82637e+06	2.83107e+06	3.85267e+06	3.43343e+06	2.77774e+06	2.8329e+06	4.9669e+06	4.33008e+06	4.21635e+06	4.47934e+06	4.23746e+06	4.55253e+06	4.45498e+06		High	High	High	High	Not Found	High	High	High	High	High	High	High	High	High	High	Not Found	High	8.576e-06	2.867e-06	4.52
FALSE	High	[K].TLPLFYGSIVR.[F]	1xTMTpro [N-Term]	FALSE	8.98574e-06	7.84525e-06	1	1	4	A6NHR9	A6NHR9 [620-630]		0	1569.93	354691	413655	536630	423938	366635	418587	464336	593722	585201	738598	554255	773557	626219		High	High	High	High	Not Found	High	High	High	High	High	High	High	High	High	Not Found	Not Found	High	8.576e-06	6.157e-06	3.34
FALSE	High	[R].EIQDDMQTLYVNTAADSFEFK.[A]	1xOxidation [M6]; 1xTMTpro [K21]; 1xTMTpro [N-Term]	FALSE	2.65932e-08	7.84525e-06	1	1	2	A6NHR9	A6NHR9 [394-414]		0	3089.53	327504	330148	475982	401975	370537	344257	489778	457258	459450	511958	441028	546305	443873		High	High	High	High	Not Found	High	High	High	High	High	High	High	High	High	Not Found	Not Found	High	8.576e-06	2e-08	5.81
FALSE	High	[K].GPVNSCQGK.[N]	1xCarbamidomethyl [C6]; 1xTMTpro [K9]; 1xTMTpro [N-Term]	FALSE	0.000460222	2.94472e-05	1	1	1	A6NHR9	A6NHR9 [892-900]		0	1554.86	1.07657e+06	783006	1.23373e+06	970351	1.28567e+06	715980	1.54893e+06	1.78688e+06	1.2103e+06	2.56891e+06	2.18595e+06	1.78066e+06	1.88748e+06		High	High	High	High	Not Found	High	High	High	High	High	High	High	High	High	Not Found	Not Found	High	2.489e-05	0.0002956	3.55
FALSE	High	[K].TLPLFYGSIVR.[F]		FALSE	0.0778909	0.00480327	1	1	1	A6NHR9	A6NHR9 [620-630]		0	1265.73														No Quan Labels	High	High	High	High	High	High	High	High	High	High	High	High	High	High	High	High	High	0.003084	0.04792	2.24
FALSE	High	[R].EIQDDMQTLYVNTAADSFEFK.[A]	1xDeamidated [N12]; 1xOxidation [M6]; 1xTMTpro [K21]; 1xTMTpro [N-Term]	FALSE	0.0064708	0.000684724	1	1	1	A6NHR9	A6NHR9 [394-414]		0	3090.51	32136.4	43399.8	40009.9	49424.6	42635.7	44373.8	44551.1	44799.4	69368.5	55393.2	55647.3	56917.8	38876.9		High	High	High	High	High	High	High	High	High	High	High	High	High	High	Not Found	Not Found	High	0.0004529	0.004009	2.01
FALSE	High	[K].QAVFFVGQSAR.[M]	1xTMTpro [N-Term]	FALSE	7.56565e-05	1.83215e-05	1	1	1	A6NHR9	A6NHR9 [241-251]		0	1513.84	147895	195033	211710	179393	165768	165768	209319	230464	195409	286248	232327	299676	263829		High	High	High	High	Not Found	High	High	High	High	High	High	High	High	High	Not Found	Not Found	High	1.574e-05	4.993e-05	3.77
FALSE	High	[K].TTFQENTQSISVR.[G]		FALSE	0.000148185	1.83215e-05	1	1	1	A6NHR9	A6NHR9 [1208-1220]		0	1510.75														No Quan Labels	High	High	High	High	Not Found	High	High	High	High	High	High	High	High	High	Not Found	High	High	1.946e-05	9.671e-05	3.82
FALSE	High	[K].QAVFFVGQSAR.[M]		FALSE	0.000115724	1.83215e-05	1	1	1	A6NHR9	A6NHR9 [241-251]		0	1209.64														No Quan Labels	High	High	High	High	Not Found	High	High	High	High	High	High	High	High	High	Not Found	Not Found	High	1.946e-05	7.624e-05	3.57
FALSE	High	[K].TTFQENTQSISVR.[G]	1xTMTpro [N-Term]	FALSE	1.18084e-07	7.84525e-06	1	1	2	A6NHR9	A6NHR9 [1208-1220]		0	1814.96	411651	567295	544462	580575	411336	511902	538321	635838	551648	744202	598445	836652	622227		High	High	High	High	High	High	High	High	High	High	High	High	High	High	Not Found	High	High	8.576e-06	8.665e-08	3.92
FALSE	High	[R].TVYLFDRR.[E]	1xTMTpro [N-Term]	FALSE	0.00449811	0.000466775	1	1	1	A6NHR9	A6NHR9 [27-34]		1	1373.79	213512	294034	308163	229044	233784	264702	280891	323914	267278	420962	322203	513402	322080		High	High	High	High	Not Found	High	High	High	High	High	High	High	High	High	Not Found	Not Found	High	0.0003156	0.002797	3.14
FALSE	High	[R].DSTEYFIVFEPR.[L]	1xTMTpro [N-Term]	FALSE	1.70088e-07	7.84525e-06	1	1	4	A6NHR9	A6NHR9 [1585-1596]		0	1806.92	498345	501763	573934	455894	463678	444963	527278	612177	539093	685382	576004	733774	521945		High	High	High	High	High	High	High	High	High	High	High	High	High	High	High	Not Found	High	8.576e-06	1.24e-07	4.25
FALSE	High	[R].LIPYTSVEDFDWCTPPK.[K]	1xCarbamidomethyl [C13]; 1xTMTpro [K17]; 1xTMTpro [N-Term]	FALSE	0.000157633	1.83215e-05	1	1	1	A6NHR9	A6NHR9 [480-496]		0	2676.39	149916	171372	213739	178663	152600	146138	247043	270107	280895	308415	253562	281151	202324		High	High	High	High	Not Found	High	High	High	High	High	High	High	High	High	Not Found	Not Found	High	1.946e-05	0.0001031	2.83
FALSE	High	[R].GEHTLQVK.[A]	1xTMTpro [K8]; 1xTMTpro [N-Term]	FALSE	0.00140072	0.00018269	1	1	1	A6NHR9	A6NHR9 [1337-1344]		0	1519.91	5.54964e+06	4.64946e+06	6.60065e+06	5.27317e+06	5.26178e+06	4.94714e+06	7.58829e+06	8.6257e+06	7.25032e+06	9.16671e+06	9.25401e+06	8.62429e+06	7.04757e+06		High	High	High	High	Not Found	High	High	High	High	High	High	High	High	High	Not Found	Not Found	High	0.0001256	0.0008886	3.68
FALSE	High	[R].RIYDETQGR.[Q]	1xTMTpro [N-Term]	FALSE	0.00511394	0.000506515	1	1	1	A6NHR9	A6NHR9 [1762-1770]		1	1441.77	219355	219254	316548	224188	245831	214495	305153	381902	353790	407899	342537	406369	314936		High	High	High	High	Not Found	High	High	High	High	High	High	High	High	High	Not Found	Not Found	High	0.0003394	0.003174	3.59
FALSE	High	[R].QGDFESDHSGYVRPVPVPR.[S]	1xTMTpro [N-Term]	FALSE	2.31246e-08	7.84525e-06	1	1	2	A6NHR9	A6NHR9 [208-226]		0	2446.24	412367	425482	575500	441670	370050	365645	460059	549267	504798	675181	504472	881736	597042		High	High	High	High	High	High	High	High	High	High	High	High	High	High	High	Not Found	High	8.576e-06	1.739e-08	7.19
FALSE	High	[R].EFSDFIR.[V]	1xTMTpro [N-Term]	FALSE	0.0210494	0.00172256	1	1	1	A6NHR9	A6NHR9 [1240-1246]		0	1217.65	1.13376e+06	1.15599e+06	1.59065e+06	1.26897e+06	1.12743e+06	1.02426e+06	1.5943e+06	1.89316e+06	1.71518e+06	2.04887e+06	1.91506e+06	2.19179e+06	1.96111e+06		High	High	High	High	Not Found	High	High	High	High	High	High	High	High	High	Not Found	Not Found	High	0.001137	0.01278	2.47
FALSE	High	[K].LMPSNQQHK.[T]	1xOxidation [M2]; 1xTMTpro [K9]; 1xTMTpro [N-Term]	FALSE	0.0122595	0.00113539	1	1	2	A6NHR9	A6NHR9 [1310-1318]		0	1706.95	999496	1.07764e+06	1.15594e+06	1.17015e+06	971042	954135	1.52114e+06	1.83646e+06	1.51393e+06	2.14118e+06	1.97202e+06	1.90216e+06	1.41377e+06		High	High	High	High	Not Found	High	High	High	High	High	High	High	High	High	High	Not Found	High	0.0007687	0.007537	3.07
FALSE	High	[R].SLPHFR.[N]	1xTMTpro [N-Term]	FALSE	0.0522518	0.00355322	1	1	1	A6NHR9	A6NHR9 [1790-1795]		0	1060.62	189522	207642	264480	182256	187528	180617	278302	339571	303753	345973	289128	325191	284772		High	High	High	High	Not Found	High	High	High	High	High	High	High	High	High	Not Found	Not Found	High	0.002308	0.03171	2.63
FALSE	High	[R].LLPGHPR.[R]	1xTMTpro [N-Term]	FALSE	0.00414068	0.000422826	1	1	1	A6NHR9	A6NHR9 [922-928]		0	1093.68	317812	309934	388659	323163	322886	300237	461360	471102	472314	528343	466897	585701	460949		High	High	High	High	Not Found	High	High	High	High	High	High	High	High	High	High	Not Found	High	0.0002936	0.002578	2.84
FALSE	High	[R].VQLISGPPAK.[L]	1xTMTpro [K10]; 1xTMTpro [N-Term]	FALSE	3.62837e-05	7.84525e-06	1	1	2	A6NHR9	A6NHR9 [1247-1256]		0	1618.02	2.00591e+06	2.46188e+06	3.07978e+06	2.63776e+06	2.25206e+06	2.32806e+06	2.7674e+06	3.21565e+06	3.01814e+06	3.88237e+06	3.05018e+06	3.93242e+06	3.24227e+06		High	High	High	High	Not Found	High	High	High	High	High	High	High	High	High	Not Found	Not Found	High	8.576e-06	2.438e-05	3.4
FALSE	High	[K].IHNIDIPTTQQVPHIEALLK.[R]	1xTMTpro [K20]	FALSE	4.10689e-05	7.84525e-06	1	1	1	A6NHR9	A6NHR9 [1674-1693]		0	2584.48	412987	445298	517311	499847	381052	431769	538612	521706	534228	444814	561897	423835	499792		High	High	High	High	Not Found	High	High	High	High	High	High	High	High	High	Not Found	High	High	8.576e-06	2.748e-05	4.6
FALSE	High	[K].NKEAIYSGYIR.[N]	1xTMTpro [K2]	FALSE	0.000388702	2.94472e-05	1	1	1	A6NHR9	A6NHR9 [278-288]		1	1617.89	104692	132842	130696	122823	98975	126997	180800	148743	175018	141191	199562	123833	172624		High	High	High	High	High	High	High	High	High	High	High	High	High	High	Not Found	High	High	2.489e-05	0.00025	3.4
FALSE	High	[R].SCTLPNYTK.[G]	1xCarbamidomethyl [C2]; 1xTMTpro [K9]	FALSE	0.036635	0.00283224	1	1	1	A6NHR9	A6NHR9 [1709-1717]		0	1387.72	414817	431586	558775	492375	423375	428913	830138	878466	755006	775858	873134	779783	681226		High	High	High	High	High	High	High	High	High	High	High	High	High	High	High	Not Found	High	0.001835	0.02229	2.26
FALSE	High	[K].LSTSGNRPPANAETFSCNK.[I]	1xCarbamidomethyl [C17]; 1xTMTpro [K19]	FALSE	4.16725e-06	7.84525e-06	1	1	2	A6NHR9	A6NHR9 [1417-1435]		0	2355.17	1.65386e+06	1.81011e+06	2.1868e+06	1.72133e+06	1.60669e+06	1.42859e+06	2.20522e+06	2.32804e+06	2.23423e+06	1.97476e+06	2.31172e+06	1.7169e+06	2.27298e+06		High	High	High	High	Not Found	High	High	High	High	High	High	High	High	High	Not Found	Not Found	High	8.576e-06	2.89e-06	5.67
FALSE	High	[K].VILHSSSGNK.[E]	1xTMTpro [K10]; 1xTMTpro [N-Term]	FALSE	0.000629591	5.16359e-05	1	1	1	A6NHR9	A6NHR9 [750-759]		0	1649.98	2.89284e+06	2.38355e+06	3.05296e+06	2.57249e+06	2.98001e+06	2.26095e+06	4.18447e+06	5.1612e+06	3.38898e+06	6.25771e+06	5.65037e+06	5.21572e+06	3.12529e+06		High	High	High	High	Not Found	High	High	High	High	High	High	High	High	High	Not Found	Not Found	High	3.626e-05	0.0004027	3.01
FALSE	High	[K].AHVEGDGVVEGIIR.[Y]	1xTMTpro [N-Term]	FALSE	9.69196e-09	7.84525e-06	1	1	3	A6NHR9	A6NHR9 [415-428]		0	1754.97	885381	1.30944e+06	1.18382e+06	1.04653e+06	873957	941796	1.05491e+06	1.21107e+06	1.18565e+06	1.24587e+06	1.20753e+06	1.17939e+06	1.25098e+06		High	High	High	High	Not Found	High	High	High	High	High	High	High	High	High	Not Found	Not Found	High	8.576e-06	7.44e-09	4.82
FALSE	High	[R].LQIFSVEGQK.[A]	1xTMTpro [K10]; 1xTMTpro [N-Term]	FALSE	5.09915e-06	7.84525e-06	1	1	1	A6NHR9	A6NHR9 [1039-1048]		0	1757.05	1.07798e+06	1.15822e+06	1.54927e+06	1.30891e+06	1.13643e+06	1.12829e+06	1.58331e+06	1.77123e+06	1.66723e+06	1.93543e+06	1.65615e+06	2.06237e+06	1.76572e+06		High	High	High	High	Not Found	High	High	High	High	High	High	High	High	High	Not Found	Not Found	High	8.576e-06	3.516e-06	4.37
FALSE	High	[R].TLEPYILPFMFYNDVK.[K]	1xTMTpro [K16]; 1xTMTpro [N-Term]	FALSE	6.23938e-06	7.84525e-06	1	1	1	A6NHR9	A6NHR9 [1603-1618]		0	2598.42	136043	174954	211054	198048	146565	144611	213760	243073	241475	307417	210274	297659	155542		High	High	High	High	High	High	High	High	High	High	High	High	High	High	Not Found	High	High	8.576e-06	4.316e-06	4.32
FALSE	High	[R].DLQNPIIVQLCDQWDNPAPVQHVK.[I]	1xCarbamidomethyl [C11]; 1xTMTpro [K24]; 1xTMTpro [N-Term]	FALSE	6.28041e-11	7.84525e-06	1	1	2	A6NHR9	A6NHR9 [1276-1299]		0	3435.83	592649	686715	876084	661022	647358	659730	860750	953329	1.00232e+06	1.07924e+06	982110	1.09654e+06	808012		High	High	High	High	Not Found	High	High	High	High	High	High	High	High	High	High	Not Found	High	8.576e-06	5.197e-11	6.02
FALSE	High	[K].LLPSSHVAR.[L]	1xTMTpro [N-Term]	FALSE	0.000170294	1.83215e-05	1	1	2	A6NHR9	A6NHR9 [1030-1038]		0	1283.78	621390	631887	871197	724321	649057	605140	936204	1.05649e+06	1.0079e+06	1.22398e+06	1.02628e+06	1.30062e+06	1.0323e+06		High	High	High	High	Not Found	High	High	High	High	High	High	High	High	High	High	High	High	1.946e-05	0.0001108	3.52
FALSE	High	[K].FDHALVPEENINGVISALK.[V]	1xTMTpro [K19]; 1xTMTpro [N-Term]	FALSE	2.56035e-05	7.84525e-06	1	1	1	A6NHX0	A6NHX0 [304-322]		0	2674.51	845268	1.29181e+06	1.00175e+06	1.35463e+06	853961	1.29514e+06	2.09043e+06	1.97207e+06	2.18729e+06	2.2205e+06	2.20936e+06	2.3019e+06	1.57657e+06		High	High	High	High	Not Found	High	High	High	High	High	High	High	High	High	Not Found	Not Found	High	8.576e-06	1.729e-05	4.45
FALSE	High	[K].ESIPLFTYGLIK.[L]	1xTMTpro [K12]; 1xTMTpro [N-Term]	FALSE	0.000144789	1.83215e-05	1	1	1	A6NHX0	A6NHX0 [18-29]		0	1989.19	140647	265905	193083	223730	172315	223112	557639	503475	576198	571931	570550	559024	443761		High	High	High	High	Not Found	High	High	High	High	High	High	High	High	High	Not Found	Not Found	High	1.946e-05	9.439e-05	3.59
FALSE	High	[R].FPSNLLFTSASGELWK.[M]	1xTMTpro [K16]; 1xTMTpro [N-Term]	FALSE	3.51302e-06	7.84525e-06	1	1	2	A6NHX0	A6NHX0 [250-265]		0	2405.34	80714.5	154039	130308	148107	101052	120745	321714	275350	348122	358075	373104	360413	228640		High	High	High	High	Not Found	High	High	High	High	High	High	High	High	High	Not Found	Not Found	High	8.576e-06	2.438e-06	3.26
FALSE	High	[R].LLIAVEEER.[R]	1xTMTpro [N-Term]	FALSE	0.00404834	0.000422826	1	1	1	A6NI28	A6NI28 [93-101]		0	1375.81	76806.9	125974	104102	124601	71713.3	108776	128079	147247	126678	142180	145719	125560	134742		High	High	High	High	Not Found	High	High	High	High	High	High	High	High	High	Not Found	High	High	0.0002936	0.002528	2.47
FALSE	High	[K].AQLFENVGSPKPVSSGRQAK.[A]	2xDeamidated [Q2; N6]; 1xTMTpro [K20]	FALSE	0.0583781	0.00384699	1	1	1	A6NI28	A6NI28 [803-822]		1	2406.29	3.04705e+06	2.82389e+06	4.5757e+06	3.0133e+06	3.64745e+06	2.76427e+06	3.11058e+06	3.23967e+06	3.50056e+06	3.37075e+06	3.53022e+06	3.36256e+06	5.02159e+06		High	High	High	High	Not Found	High	High	High	High	High	High	High	High	High	Not Found	Not Found	High	0.00251	0.03572	2.35
FALSE	High	[K].AAAAASAAGPGGLVAGKEEK.[K]	2xTMTpro [K17; K20]	FALSE	0.00032565	1.83215e-05	1	1	1	A6NIH7	A6NIH7 [8-27]		1	2334.33	136840	137329	123916	173540	91661	150850	245551	192445	252795	150710	268236	127797	153523		High	High	High	High	High	High	High	High	High	High	High	High	High	High	Not Found	Not Found	High	1.946e-05	0.0002096	2.97
FALSE	High	[R].LMIENPYETR.[S]	1xOxidation [M2]; 1xTMTpro [N-Term]	FALSE	0.0076575	0.000807057	1	1	1	A6NIH7	A6NIH7 [217-226]		0	1585.82	201695	277410	212850	312086	160371	258320	400926	385118	442421	379151	377084	329680	348654		High	High	High	High	Not Found	High	High	High	High	High	High	High	High	High	Not Found	Not Found	High	0.0005364	0.00472	2.53
FALSE	High	[R].VTENYLCKPEDNIYSIDFTR.[F]	1xCarbamidomethyl [C7]; 1xTMTpro [K8]; 1xTMTpro [N-Term]	FALSE	1.05457e-06	7.84525e-06	1	1	1	A6NIH7	A6NIH7 [79-98]		0	3085.58	273724	650013	379625	639177	303630	545337	681144	701902	737977	748510	762804	835945	599258		High	High	High	High	High	High	High	High	High	High	High	High	High	High	High	Not Found	High	8.576e-06	7.481e-07	4.23
FALSE	High	[R].NTCEHIYEFPQLSEDVIR.[L]	1xCarbamidomethyl [C3]; 1xTMTpro [N-Term]	FALSE	6.4005e-10	7.84525e-06	1	1	1	A6NIH7	A6NIH7 [199-216]		0	2554.26	130649	246843	164248	245827	122617	231179	307480	338134	348010	387242	323617	416272	334734		High	High	High	High	Not Found	High	High	High	High	High	High	High	High	High	Not Found	Not Found	High	8.576e-06	5.11e-10	5.46
FALSE	High	[R].SDSFYFVDNK.[L]	1xTMTpro [K10]	FALSE	0.00725689	0.000749045	1	1	1	A6NIH7	A6NIH7 [227-236]		0	1525.75	410135	638725	535788	725670	373477	649245	1.17411e+06	1.05036e+06	1.25291e+06	859826	1.24313e+06	699501	909042		High	High	High	High	Not Found	High	High	High	High	High	High	High	High	High	Not Found	Not Found	High	0.0004979	0.004494	2.73
FALSE	High	[K].AGGGVLNR.[L]	1xTMTpro [N-Term]	FALSE	0.00282559	0.000323933	1	1	1	A6NIH7	A6NIH7 [30-37]		0	1047.62	1.67467e+06	2.64369e+06	1.79136e+06	2.67117e+06	1.73215e+06	2.14145e+06	4.19495e+06	4.38828e+06	3.66817e+06	4.79436e+06	5.17282e+06	4.89746e+06	2.96995e+06		High	High	High	High	Not Found	High	High	High	High	High	High	High	High	High	Not Found	Not Found	High	0.0002261	0.001777	2.21
FALSE	High	[K].VLSPQDQDVQDNPR.[G]	1xTMTpro [N-Term]	FALSE	1.59845e-07	7.84525e-06	1	1	1	A6NJ78	A6NJ78 [382-395]		0	1914.98	342179	254921	494681	237611	318221	232470	222722	285176	271521	292293	249859	327815	434072		High	High	High	High	Not Found	High	High	High	High	High	High	High	High	High	Not Found	Not Found	High	8.576e-06	1.17e-07	4.44
FALSE	High	[R].TQQLASIVAGAFPPSAIYTR.[K]	1xTMTpro [N-Term]	FALSE	4.87746e-10	7.84525e-06	1	1	1	A6NJ78	A6NJ78 [251-270]		0	2395.33	38390.6	69916.6	67517	88156.1	32262.5	62751.7	90767.6	98625.9	78417.9	92896.7	91430.9	98464.1	72207		High	High	High	High	Not Found	High	High	High	High	High	High	High	High	High	Not Found	Not Found	High	8.576e-06	3.911e-10	5.1
FALSE	High	[K].ESDIVLYALDRDPTAYALAEHLSELYPK.[Q]	1xTMTpro [K28]; 1xTMTpro [N-Term]	FALSE	6.19894e-08	7.84525e-06	1	2	1	A6NJ78	A6NJ78 [110-137]		1	3801.02														No Quan Values	Not Found	Not Found	Not Found	Not Found	Not Found	Not Found	Not Found	Not Found	Not Found	Not Found	Not Found	Not Found	Not Found	Not Found	Not Found	Not Found	High	8.576e-06	4.617e-08	5.78
FALSE	High	[R].YPDMPTAADVVNALDQQALASILR.[T]	1xTMTpro [N-Term]	FALSE	1.59451e-10	7.84525e-06	1	1	1	A6NJ78	A6NJ78 [201-224]		0	2876.51	339565	297577	359397	249965	291860	253267	320804	279531	320364	333629	317562	306917	274983		High	High	High	High	High	High	High	High	High	High	High	High	High	High	Not Found	Not Found	High	8.576e-06	1.303e-10	6.49
FALSE	High	[R].LVALSFHSLEDR.[I]		FALSE	3.57261e-05	7.84525e-06	1	1	1	A6NJ78	A6NJ78 [316-327]		0	1386.74														No Quan Labels	High	High	High	High	High	High	High	High	High	High	High	High	High	High	Not Found	Not Found	High	8.576e-06	2.391e-05	3.05
FALSE	High	[K].FLRPGGR.[L]	1xTMTpro [N-Term]	FALSE	0.0282982	0.00223723	1	1	1	A6NJ78	A6NJ78 [309-315]		0	1106.68	176248	136419	278103	128050	179905	116503	130861	163817	157352	248766	153234	266581	254245		High	High	High	High	Not Found	High	High	High	High	High	High	High	High	High	Not Found	Not Found	High	0.001457	0.01723	2.38
FALSE	High	[R].SQDRDFETMAK.[L]	1xOxidation [M9]; 1xTMTpro [K11]	FALSE	0.0205152	0.00168711	1	2	1	A6NJ78	A6NJ78 [60-70]		1	1647.8	435547	288330	552282	377611	388738	327374	331655	367903	374659	401568	492101	359880	432709		High	High	High	High	Not Found	High	High	High	High	High	High	High	High	High	Not Found	Not Found	High	0.001118	0.01248	2.91
FALSE	High	[R].EQTDQTQAQELHR.[S]	1xTMTpro [N-Term]	FALSE	2.14701e-07	7.84525e-06	1	1	2	A6NJ78	A6NJ78 [47-59]		0	1887.95	389114	427123	346459	196943	243861	191283	234206	229720	243876	298402	285872	281660	347553		High	High	High	High	Not Found	High	High	High	High	High	High	High	High	High	Not Found	Not Found	High	8.576e-06	1.559e-07	5.49
FALSE	High	[K].TSQLGSDHENTEEVSMR.[R]	1xTMTpro [N-Term]	FALSE	4.27435e-10	7.84525e-06	1	1	1	A6NJ78	A6NJ78 [353-369]		0	2224.05	322451	265752	476502	288438	357637	236158	260272	301924	275862	334652	304428	343604	437424		High	High	High	High	Not Found	High	High	High	High	High	High	High	High	High	Not Found	Not Found	High	8.576e-06	3.453e-10	6.76
FALSE	High	[R].AMLGQFSQAEALLMK.[A]	1xTMTpro [K15]; 1xTMTpro [N-Term]	FALSE	3.94685e-06	7.84525e-06	1	2	1	A6NJ78	A6NJ78 [141-155]		0	2246.25	323956	428428	533285	351915	371307	352418	387609	395112	376433	465126	411665	464328	475973		High	High	High	High	Not Found	High	High	High	High	High	High	High	High	High	Not Found	High	High	8.576e-06	2.742e-06	4.61
FALSE	High	[R].IFVNNELNELYTGLK.[T]	1xTMTpro [K15]; 1xTMTpro [N-Term]	FALSE	2.15415e-06	7.84525e-06	1	1	2	A6NJ78	A6NJ78 [290-304]		0	2375.35	1.18255e+06	1.35482e+06	1.80768e+06	1.36409e+06	1.29734e+06	1.35078e+06	1.5331e+06	1.55353e+06	1.50192e+06	1.78913e+06	1.61709e+06	1.91492e+06	1.68156e+06		High	High	High	High	Not Found	High	High	High	High	High	High	High	High	High	High	High	High	8.576e-06	1.507e-06	4.41
FALSE	High	[R].VAATTAIR.[R]		FALSE	0.0254685	0.00198482	1	1	1	A6NJG6	A6NJG6 [69-76]		0	802.478														No Quan Labels	High	High	High	High	Not Found	High	High	High	High	High	High	High	High	High	Not Found	Not Found	High	0.001294	0.01552	1.44
FALSE	High	[R].GGLTPEETAR.[L]	1xTMTpro [N-Term]	FALSE	0.000101479	1.83215e-05	1	1	2	A6NK58	A6NK58 [63-72]		0	1334.72	1.09585e+06	1.11581e+06	1.52437e+06	1.2158e+06	1.09168e+06	1.13112e+06	2.11039e+06	2.20495e+06	2.16329e+06	2.40479e+06	2.40901e+06	2.37406e+06	1.99998e+06		High	High	High	High	Not Found	High	High	High	High	High	High	High	High	High	High	Not Found	High	1.946e-05	6.672e-05	3.47
FALSE	High	[R].LCELQGLQDAR.[A]	1xCarbamidomethyl [C2]; 1xTMTpro [N-Term]	FALSE	0.000583377	5.16359e-05	1	1	2	A6NK58	A6NK58 [126-136]		0	1606.85	280023	435509	361783	462909	283542	408609	456339	484567	473443	530632	553107	518809	514327		High	High	High	High	High	High	High	High	High	High	High	High	High	High	Not Found	Not Found	High	3.626e-05	0.0003725	2.74
FALSE	High	[R].GGLATFHGPGQLLCHPVLDLR.[R]	1xCarbamidomethyl [C14]; 1xTMTpro [N-Term]	FALSE	2.01085e-08	7.84525e-06	1	1	1	A6NK58	A6NK58 [86-106]		0	2562.39	570779	699538	933040	757404	695344	662010	1.03922e+06	1.10121e+06	1.11086e+06	1.23429e+06	1.21218e+06	1.28497e+06	1.27227e+06		High	High	High	High	Not Found	High	High	High	High	High	High	High	High	High	Not Found	High	High	8.576e-06	1.524e-08	6.23
FALSE	High	[R].NLSQEESMEAPIRVSPLPEK.[S]	2xDeamidated [N1; Q4]; 1xOxidation [M8]; 1xTMTpro [K20]	FALSE	0.146722	0.00803945	1	1	1	A6NKC9	A6NKC9 [207-226]		1	2576.31	10650.4	14343.3	12769	14780.5	5553.64	10591.2	15305.3	10022.4	13250	17321.7	18095.4	17638.4	11180.9		High	High	High	High	Not Found	High	High	High	High	High	High	High	High	High	Not Found	Not Found	High	0.005121	0.09354	1.3
FALSE	High	[R].LQDDNQELR.[E]	1xTMTpro [N-Term]	FALSE	0.00013823	1.83215e-05	1	1	1	A6NKD9	A6NKD9 [77-85]		0	1434.75	275695	328378	318094	355648	290910	327020	379213	449957	414723	442603	405665	448948	554833		High	High	High	High	Not Found	High	High	High	High	High	High	High	High	High	Not Found	Not Found	High	1.946e-05	9.035e-05	3.23
FALSE	High	[R].LQQHLLEIR.[G]		FALSE	0.00560044	0.0005488	1	1	1	A6NKD9	A6NKD9 [60-68]		0	1149.67														No Quan Labels	High	High	High	High	High	High	High	High	High	High	High	High	High	High	Not Found	Not Found	High	0.0003699	0.003476	2.54
FALSE	High	[K].ELVLLLDEER.[A]	1xTMTpro [N-Term]	FALSE	4.33555e-05	7.84525e-06	1	1	1	A6NKD9	A6NKD9 [146-155]		0	1532.89	250375	401856	277127	372828	244723	301259	373773	329689	374562	391098	354596	386447	431265		High	High	High	High	Not Found	High	High	High	High	High	High	High	High	High	Not Found	Not Found	High	8.576e-06	2.902e-05	3.36
FALSE	High	[R].YLAGEVAESADIAR.[A]	1xTMTpro [N-Term]	FALSE	8.57695e-06	7.84525e-06	1	1	1	A6NKF1	A6NKF1 [127-140]		0	1768.94	83932.9	124524	114771	119407	89678.8	94115.4	158338	175285	167435	176568	183819	202206	143968		High	High	High	High	Not Found	High	High	High	High	High	High	High	High	High	Not Found	High	High	8.576e-06	5.883e-06	4.51
FALSE	High	[K].GQTLPLGFMVNLLALDGLR.[E]	1xOxidation [M9]; 1xTMTpro [N-Term]	FALSE	4.46879e-06	7.84525e-06	1	1	1	A6NKF1	A6NKF1 [316-334]		0	2348.33	11201	17866.6	15039	17972.5	10954.1	17170.4	22853.9	22572.1	26794.2	15419.1	23346.4	21342.8	13154.2		High	High	High	High	Not Found	High	High	High	High	High	High	High	High	High	Not Found	Not Found	High	8.576e-06	3.093e-06	3.64
FALSE	High	[K].AFILSSTLSK.[H]	1xTMTpro [K10]; 1xTMTpro [N-Term]	FALSE	0.16867	0.00929414	1	1	1	A6NNF4	A6NNF4 [517-526]		0	1675.03	456547	1.94037e+06	546490	377332	515871	408979	239209	244130	210489	245868	226113	272164	454732		High	High	High	High	Not Found	High	High	High	High	High	High	High	High	High	Not Found	Not Found	High	0.005847	0.1081	1.61
FALSE	High	[K].ALLALPIRPATR.[R]	1xTMTpro [N-Term]	FALSE	0.000419741	2.94472e-05	1	1	1	A6ZKI3	A6ZKI3 [10-21]		0	1596.03	591106	563554	751237	594481	640781	539445	1.24542e+06	1.02214e+06	1.36279e+06	1.00008e+06	1.30977e+06	1.03786e+06	1.05125e+06		High	High	High	High	Not Found	High	High	High	High	High	High	High	High	High	Not Found	Not Found	High	2.489e-05	0.0002688	4.66
FALSE	High	[R].LTGPALQWVIPYIK.[K]	1xTMTpro [K14]; 1xTMTpro [N-Term]	FALSE	0.000103858	1.83215e-05	1	2	1	A6ZKI3	A6ZKI3 [72-85]		0	2207.34	17004.2	22777.3	29257.2	23746.7	21271.8	19253.8	36158.8	38441.5	40761.7	44673.8	33583.8	36014.2	34467.5		High	High	High	High	High	High	High	High	High	High	High	High	High	High	Not Found	Not Found	High	1.946e-05	6.84e-05	2.81
FALSE	High	[K].FAQYLISELPQQILPTAQR.[L]	1xTMTpro [N-Term]	FALSE	2.70309e-05	7.84525e-06	1	1	1	A7E2V4	A7E2V4 [235-253]		0	2520.41	40743.3	44742.6	52002.7	50974.1	45291.9	37665.5	54918.7	67956.1	54189.7	78490	59766.5	74482.9	46251.5		High	High	High	High	Not Found	High	High	High	High	High	High	High	High	High	Not Found	Not Found	High	8.576e-06	1.816e-05	3.55
FALSE	High	[R].ALPSRPGASR.[S]	1xTMTpro [N-Term]	FALSE	0.0764525	0.00475628	1	1	1	A7E2V4	A7E2V4 [511-520]		0	1315.78	85634.3	133849	97077.1	155492	92739.3	127821	275899	295046	233439	365356	338477	312571	199413		High	High	High	High	Not Found	High	High	High	High	High	High	High	High	High	Not Found	Not Found	High	0.003071	0.0472	2.46
FALSE	High	[K].QVQKLEAKVR.[E]	2xDeamidated [Q1; Q3]; 1xTMTpro [K8]	FALSE	0.0547179	0.0036803	1	1	1	A7E2Y1	A7E2Y1 [1860-1869]		2	1504.9	342697	505171	385534	497210	352533	599281	749808	761865	770926	780666	797181	872704	646136		High	High	High	High	Not Found	High	High	High	High	High	High	High	High	High	Not Found	Not Found	High	0.002409	0.03333	2.7
FALSE	High	[R].CNGVLEGIR.[I]	1xCarbamidomethyl [C1]; 1xDeamidated [N2]; 1xTMTpro [N-Term]	FALSE	0.000123103	1.83215e-05	7	13	1	A7E2Y1; P13535; P35580; P35749; P35579; Q7Z406; Q9Y623	A7E2Y1 [744-752]; P13535 [698-706]; P35580 [701-709]; P35749 [701-709]; P35579 [694-702]; Q7Z406 [718-726]; Q9Y623 [699-707]		0	1322.71	263771	942791	329763	560845	308872	502942	589629	693692	598687	860088	634074	1.03508e+06	527823	Shared	High	High	High	High	Not Found	High	High	High	High	High	High	High	High	High	Not Found	Not Found	High	1.946e-05	8.059e-05	3.06
FALSE	High	[R].CNGVLEGIR.[I]	1xCarbamidomethyl [C1]; 1xTMTpro [N-Term]	FALSE	0.00112709	0.000143831	7	13	1	A7E2Y1; P13535; P35580; P35749; P35579; Q7Z406; Q9Y623	A7E2Y1 [744-752]; P13535 [698-706]; P35580 [701-709]; P35749 [701-709]; P35579 [694-702]; Q7Z406 [718-726]; Q9Y623 [699-707]		0	1321.72	1.11786e+06	1.86863e+06	1.48946e+06	1.92627e+06	1.12556e+06	1.74796e+06	2.64656e+06	3.1351e+06	2.65379e+06	3.36366e+06	2.92943e+06	4.39158e+06	2.38264e+06	Shared	High	High	High	High	Not Found	High	High	High	High	High	High	High	High	High	Not Found	Not Found	High	8.928e-05	0.0007155	2.41
FALSE	High	[K].LEGDLK.[LMDGA]	1xTMTpro [K6]; 1xTMTpro [N-Term]	FALSE	0.103898	0.0059867	5	11	2	A7E2Y1; P13535; P35749; Q09666; Q9Y623	A7E2Y1 [1104-1109]; P13535 [1058-1063]; P35749 [1622-1627]; Q09666 [971-976]; [2411-2416]; [3318-3323]; [3568-3573]; [4544-4549]; [5155-5160]; Q9Y623 [1059-1064]		0	1282.79	479160	377365	510683	417454	504136	328496	506503	584042	559441	758160	573236	629530	314021	Shared	High	High	High	High	Not Found	High	High	High	High	High	High	High	High	High	Not Found	Not Found	High	0.003823	0.06483	1.98
FALSE	High	[R].QPSAPEK.[H]	1xTMTpro [K7]; 1xTMTpro [N-Term]	FALSE	0.0278039	0.00218458	1	1	1	A7KAX9	A7KAX9 [1955-1961]		0	1364.8	217436	185279	266537	171722	243948	143202	304052	337433	271763	397192	335339	410669	182250		High	High	High	High	Not Found	High	High	High	High	High	High	High	High	High	Not Found	Not Found	High	0.001411	0.01684	1.96
FALSE	High	[R].TQAQVNSPIVTENK.[Y]	1xTMTpro [K14]	FALSE	0.0132921	0.00120433	1	1	1	A7KAX9	A7KAX9 [607-620]		0	1833														No Quan Values	Not Found	Not Found	Not Found	Not Found	Not Found	Not Found	Not Found	Not Found	Not Found	Not Found	Not Found	Not Found	Not Found	Not Found	Not Found	Not Found	High	0.0008241	0.008155	2.62
FALSE	High	[K].FHTIIEFPLER.[K]		FALSE	0.00302221	0.000340953	1	1	1	A7KAX9	A7KAX9 [635-645]		0	1401.75														No Quan Labels	High	High	High	High	High	High	High	High	High	High	High	High	High	High	Not Found	Not Found	High	0.0002345	0.001895	2.86
FALSE	High	[K].YAASGQESLR.[L]	1xTMTpro [N-Term]	FALSE	1.1341e-05	7.84525e-06	1	1	1	A7KAX9	A7KAX9 [1927-1936]		0	1385.73	853822	618428	994535	747426	747595	622893	844893	896929	751652	929800	1.00581e+06	864723	691778		High	High	High	High	Not Found	High	High	High	High	High	High	High	High	High	Not Found	Not Found	High	8.576e-06	7.72e-06	2.97
FALSE	High	[R].ELPNPLLTYQLYEK.[F]	1xTMTpro [K14]; 1xTMTpro [N-Term]	FALSE	5.2202e-05	1.83215e-05	1	1	1	A7KAX9	A7KAX9 [452-465]		0	2329.33	354685	590940	483004	556308	389243	507114	597393	614538	641262	610098	661927	654674	510157		High	High	High	High	Not Found	High	High	High	High	High	High	High	High	High	High	High	High	1.574e-05	3.474e-05	3.67
FALSE	High	[R].AMDDPASAFISDSGAAAAQCPMATAVQPGLPEK.[V]	1xCarbamidomethyl [C20]; 1xTMTpro [K33]; 1xTMTpro [N-Term]	FALSE	3.1758e-06	7.84525e-06	1	1	1	A7KAX9	A7KAX9 [1353-1385]		0	3883.92	17480.8	18209.2	17561.7	11492	15295.7	14184.2	18694.8	20327.7	17707.7	29633.3	24633.7	16436.1	17851.2		High	High	High	High	Not Found	High	High	High	High	High	High	High	High	High	Not Found	Not Found	High	8.576e-06	2.211e-06	2.87
FALSE	High	[K].GIPDTSEPVSYHNSGVK.[Y]	1xTMTpro [K17]; 1xTMTpro [N-Term]	FALSE	5.10526e-08	7.84525e-06	1	1	1	A7KAX9	A7KAX9 [1910-1926]		0	2395.27	288574	262404	371124	305605	262976	253049	441251	494480	474086	482316	457421	455201	341885		High	High	High	High	Not Found	High	High	High	High	High	High	High	High	High	Not Found	Not Found	High	8.576e-06	3.805e-08	4.56
FALSE	High	[R].VPLLHLR.[A]	1xTMTpro [N-Term]	FALSE	0.000695043	8.41012e-05	1	1	1	A7KAX9	A7KAX9 [1392-1398]		0	1151.76	39550.1	46648.8	56129.1	44465.3	44077.7	40349.1	77269.1	65417.4	77904.1	69335.5	74543.7	69531.4	48809.7		High	High	High	High	Not Found	High	High	High	High	High	High	High	High	High	Not Found	High	High	5.304e-05	0.0004438	3.2
FALSE	High	[R].SFFNLGK.[S]	1xTMTpro [K7]; 1xTMTpro [N-Term]	FALSE	0.0594703	0.00388127	1	1	1	A7KAX9	A7KAX9 [662-668]		0	1420.84	732881	898288	987974	974891	722080	857342	1.23484e+06	1.46782e+06	1.34048e+06	1.66785e+06	1.41428e+06	1.73483e+06	1.12515e+06		High	High	High	High	Not Found	High	High	High	High	High	High	High	High	High	Not Found	Not Found	High	0.002524	0.03626	2.02
FALSE	High	[K].EASWDVAEQPTTADFAAATLQR.[T]	1xTMTpro [N-Term]	FALSE	1.14973e-08	7.84525e-06	1	1	1	A7KAX9	A7KAX9 [1277-1298]		0	2682.33	162368	291904	210410	324444	138989	158001	203474	320112	190548	191578	250857	299094	276454		High	High	High	High	High	High	High	High	High	High	High	High	High	High	Not Found	Not Found	High	8.576e-06	8.782e-09	5.05
FALSE	High	[R].APDELTLEVGDIVSVIDMPPK.[V]	1xTMTpro [K21]; 1xTMTpro [N-Term]	FALSE	0.000933765	0.000113807	1	1	1	A7KAX9	A7KAX9 [274-294]		0	2846.57	18015.1	24349.4	17547.5	11225.5	14421.9	22248.1	29655.9	21952.8	27326.7	22626.3	25890.3	18390.3	15616.4		High	High	High	High	High	High	High	High	High	High	High	High	High	High	Not Found	Not Found	High	7.389e-05	0.0005936	2.35
FALSE	High	[R].VPDSVGVSPDDLDDTGQPVLER.[G]	1xTMTpro [N-Term]	FALSE	1.15869e-08	7.84525e-06	1	1	1	A7MBM2	A7MBM2 [1309-1330]		0	2614.32	100931	112380	88926.2	124642	79903.6	113165	149714	189933	190965	192237	181457	184263	144043		High	High	High	High	High	High	High	High	High	High	High	High	High	High	Not Found	Not Found	High	8.576e-06	8.864e-09	5.59
FALSE	High	[R].LLLALHR.[R]	1xTMTpro [N-Term]	FALSE	0.00736904	0.00076554	1	1	2	A7MBM2	A7MBM2 [668-674]		0	1139.76	18614.2	35190.3	24028.3	20697.2	19259.8	22819.4	41122	42039	46471.3	58724.3	40309.1	49750.9	36378.3		High	High	High	High	Not Found	High	High	High	High	High	High	High	High	High	Not Found	Not Found	High	0.0005021	0.004564	2.84
FALSE	High	[K].IREEELCHHSSSSTPLAADKESQGEK.[A]	1xCarbamidomethyl [C7]; 2xTMTpro [K20; K26]; 1xTMTpro [N-Term]	FALSE	1.61631e-06	7.84525e-06	1	1	1	A8CG34	A8CG34 [432-457]		2	3837.99	1.23219e+06	1.10649e+06	1.99716e+06	1.17396e+06	1.5132e+06	1.07385e+06	1.50205e+06	1.61372e+06	1.45124e+06	1.88455e+06	1.60723e+06	1.84711e+06	1.97328e+06		High	High	High	High	Not Found	High	High	High	High	High	High	High	High	High	Not Found	Not Found	High	8.576e-06	1.14e-06	6
FALSE	High	[R].TLLEGPDPAELLLMGSYLGKPGPPQPAPAPEGQDLR.[N]	2xDeamidated [Q25; Q33]; 1xTMTpro [K20]; 1xTMTpro [N-Term]	FALSE	5.30094e-06	7.84525e-06	1	1	1	A8CG34	A8CG34 [111-146]		0	4335.31	122415	147857	170631	156321	110134	142838	134178	134048	125708	133170	135906	159507	149328		High	High	High	High	High	High	High	High	High	High	High	High	High	High	High	Not Found	High	8.576e-06	3.654e-06	4.38
FALSE	High	[K].STANGNLLEPR.[T]	1xDeamidated [N4]; 1xTMTpro [N-Term]	FALSE	5.66666e-07	7.84525e-06	2	2	1	A8CG34; Q96HA1	A8CG34 [100-110]; Q96HA1 [113-123]		0	1476.8	290274	335101	427830	330192	302302	282856	354022	470893	371937	505032	388838	561874	796408	Shared	High	High	High	High	Not Found	High	High	High	High	High	High	High	High	High	Not Found	Not Found	High	8.576e-06	4.074e-07	3.73
FALSE	High	[R].RPIASVR.[D]	1xTMTpro [N-Term]	FALSE	0.151993	0.00833759	2	2	1	A8CG34; Q96HA1	A8CG34 [15-21]; Q96HA1 [15-21]		0	1102.7	97863.6	93386	139184	118441	105009	103878	90096.6	109203	83885.4	104581	111658	132775	172872	Shared	High	High	High	High	Not Found	High	High	High	High	High	High	High	High	High	Not Found	Not Found	High	0.005263	0.09651	2.6
FALSE	High	[K].STANGNLLEPR.[T]	1xDeamidated [N4]	FALSE	0.00348411	0.000354763	2	2	1	A8CG34; Q96HA1	A8CG34 [100-110]; Q96HA1 [113-123]		0	1172.59														No Quan Labels	High	High	High	High	Not Found	High	High	High	High	High	High	High	High	High	Not Found	Not Found	High	0.0002502	0.002171	2.49
FALSE	High	[R].GLNSQSSDDHLNKR.[S]	1xTMTpro [K13]; 1xTMTpro [N-Term]	FALSE	2.20972e-05	7.84525e-06	2	2	1	A8CG34; Q96HA1	A8CG34 [352-365]; Q96HA1 [375-388]		1	2179.17	449262	367889	647165	372375	487933	330691	597757	574658	590171	534373	557855	551219	779116	Shared	High	High	High	High	Not Found	High	High	High	High	High	High	High	High	High	Not Found	Not Found	High	8.576e-06	1.49e-05	4.48
FALSE	High	[K].AADTTPR.[K]	1xTMTpro [N-Term]	FALSE	0.0105363	0.00106653	2	3	1	A8CG34; Q96HA1	A8CG34 [458-464]; Q96HA1 [481-487]		0	1035.58	175168	142328	197041	148403	190607	127010	188126	258708	126945	382494	308184	274210	176945	Shared	High	High	High	High	Not Found	High	High	High	High	High	High	High	High	High	Not Found	Not Found	High	0.0007143	0.006492	2.29
FALSE	High	[R].NAITSSYSSTR.[G]		FALSE	0.000195699	1.83215e-05	2	2	2	A8CG34; Q96HA1	A8CG34 [388-398]; Q96HA1 [411-421]		0	1186.57														No Quan Labels	High	High	High	High	Not Found	High	High	High	High	High	High	High	High	High	Not Found	Not Found	High	1.946e-05	0.0001278	3
FALSE	High	[R].IAPPDRR.[F]	1xTMTpro [N-Term]	FALSE	0.0485474	0.00339322	2	3	1	A8CG34; Q96HA1	A8CG34 [252-258]; Q96HA1 [275-281]		1	1128.68	194705	180750	276541	201690	193550	177962	191818	207774	193770	286148	216228	255723	315084	Shared	High	High	High	High	Not Found	High	High	High	High	High	High	High	High	High	Not Found	Not Found	High	0.002201	0.02955	2.86
FALSE	High	[R].GISQLWK.[R]	1xTMTpro [K7]; 1xTMTpro [N-Term]	FALSE	0.0147841	0.00125167	2	2	1	A8CG34; Q96HA1	A8CG34 [399-405]; Q96HA1 [422-428]		0	1439.89	2.76696e+06	2.75038e+06	3.86112e+06	2.9684e+06	2.72211e+06	2.73074e+06	3.19995e+06	3.4656e+06	3.52656e+06	3.83926e+06	3.42559e+06	3.86539e+06	4.92537e+06	Shared	High	High	High	High	Not Found	High	High	High	High	High	High	High	High	High	Not Found	Not Found	High	0.0008632	0.009047	2.71
FALSE	High	[K].STENFQR.[T]	1xTMTpro [N-Term]	FALSE	0.0205152	0.00168711	1	1	1	A8K2U0	A8K2U0 [1268-1274]		0	1185.62	163081	1.16811e+06	275522	404406	162915	215554	343653	465816	322003	361907	396850	534749	434059		High	High	High	High	Not Found	High	High	High	High	High	High	High	High	High	Not Found	Not Found	High	0.001118	0.01249	2.44
FALSE	High	[K].VASESVSLELPVDIVPDSTK.[A]	1xTMTpro [K20]; 1xTMTpro [N-Term]	FALSE	3.91633e-06	7.84525e-06	1	1	1	A8K2U0	A8K2U0 [924-943]		0	2693.51	20257.7	126761	25258.6	45488.9	14383.4	36645.4	29958.5	46411.5	36952.4	39166.7	33083.6	52647.2	48222.6		High	High	High	High	Not Found	High	High	High	High	High	High	High	High	High	Not Found	Not Found	High	8.576e-06	2.713e-06	4.06
FALSE	High	[R].AVDESVLLLRPDR.[E]	1xTMTpro [N-Term]	FALSE	6.04637e-05	1.83215e-05	1	1	1	A8K2U0	A8K2U0 [593-605]		0	1787.03	411455	3.21768e+06	583796	1.0204e+06	414812	589764	770685	1.03032e+06	728398	868256	898108	1.16645e+06	1.13204e+06		High	High	High	High	Not Found	High	High	High	High	High	High	High	High	High	Not Found	Not Found	High	1.574e-05	4.024e-05	4.32
FALSE	High	[K].DFASIVLLDQR.[Y]		FALSE	0.0771684	0.0047612	1	2	1	A8MPP1	A8MPP1 [855-865]		0	1276.69														No Quan Labels	High	High	High	High	High	High	High	High	High	High	High	High	High	High	Not Found	Not Found	High	0.003077	0.0476	1.67
FALSE	High	[K].QNPNTQSLSQTGTELK.[T]	1xTMTpro [K16]; 1xTMTpro [N-Term]	FALSE	6.36657e-07	7.84525e-06	2	2	1	A8MPP1; Q96FC9	A8MPP1 [463-478]; Q96FC9 [461-476]		0	2354.28	137302	179833	186023	183831	126297	157301	286282	322654	281545	357246	307679	412808	306642	Shared	High	High	High	High	Not Found	High	High	High	High	High	High	High	High	High	Not Found	Not Found	High	8.576e-06	4.571e-07	4.89
FALSE	High	[K].LAGFQQFLQSLQPR.[T]	1xTMTpro [N-Term]	FALSE	1.63304e-05	7.84525e-06	2	3	2	A8MPP1; Q96FC9	A8MPP1 [529-542]; Q96FC9 [527-540]		0	1937.09	8436.64	16622.5	14547.6	12669.8	15570.6	16135.6	17890.4	20845.4	22670	18818.3	17245.8	14664.3	13902.5	Shared	High	High	High	High	Not Found	High	High	High	High	High	High	High	High	High	Not Found	Not Found	High	8.576e-06	1.105e-05	2.6
FALSE	High	[R].VDEDEDDLEEEHITK.[I]	1xTMTpro [K15]	FALSE	0.00186038	0.000236271	2	2	1	A8MPP1; Q96FC9	A8MPP1 [216-230]; Q96FC9 [214-228]		0	2119.98	197674	264046	225040	296959	199140	266090	477447	520207	490082	429331	502652	400936	403271	Shared	High	High	High	High	High	High	High	High	High	High	High	High	High	High	High	Not Found	High	0.0001584	0.001173	2.52
FALSE	High	[R].AIEDADWIMNK.[Y]	1xTMTpro [K11]; 1xTMTpro [N-Term]	FALSE	0.00731274	0.000757286	1	1	1	A8MSI8	A8MSI8 [63-73]		0	1914.03	60341	67348.2	102706	69115.1	61599.4	71726.1	99649.6	113731	106578	108142	118520	98301.6	104046		High	High	High	High	Not Found	High	High	High	High	High	High	High	High	High	Not Found	Not Found	High	0.0004979	0.004521	2.57
FALSE	High	[K].SGMYGIR.[E]	1xOxidation [M3]	FALSE	0.141598	0.0077325	1	1	1	A8MTT3	A8MTT3 [62-68]		0	799.377														No Quan Labels	High	High	High	High	Not Found	High	High	High	High	High	High	High	High	High	Not Found	Not Found	High	0.004933	0.08988	1.54
FALSE	High	[R].QPYMTSISYRPACYRPCYSILR.[R]	2xCarbamidomethyl [C13; C17]; 1xDeamidated [Q1]; 1xOxidation [M4]	FALSE	0.0871024	0.00527741	1	1	1	A8MUX0	A8MUX0 [413-434]		0	2799.31														No Quan Labels	Not Found	High	High	Not Found	Not Found	Not Found	High	High	High	High	Not Found	High	High	Not Found	Not Found	Not Found	High	0.003407	0.05403	1.01
FALSE	High	[R].SQPLVQFQR.[R]	1xDeamidated [Q6]	FALSE	0.109811	0.00621682	1	1	1	A8MVW0	A8MVW0 [150-158]		0	1103.58														No Quan Labels	High	High	High	High	Not Found	High	High	High	High	High	High	High	High	High	Not Found	Not Found	High	0.003957	0.06846	1.33
FALSE	High	[K].VSSPSPATDGK.[V]	1xTMTpro [K11]	FALSE	0.00333098	0.000354763	1	1	1	A8MW92	A8MW92 [431-441]		0	1349.72	158255	91417.2	155039	116687	110258	113415	80559.7	87048.9	80002.6	90179.7	103774	84131	109719		High	High	High	High	Not Found	High	High	High	High	High	High	High	High	High	Not Found	Not Found	High	0.0002461	0.002079	1.92
FALSE	High	[K].NNQGNSFQAK.[R]	1xTMTpro [K10]	FALSE	0.0086643	0.000919413	1	1	1	A8MW92	A8MW92 [265-274]		0	1411.72	254399	779320	321861	299976	229575	226582	359855	319187	382425	412845	406330	530499	373210		High	High	High	High	Not Found	High	High	High	High	High	High	High	High	High	Not Found	Not Found	High	0.0005975	0.005344	1.9
FALSE	High	[R].GSEVTAPVASDSSYR.[N]	1xTMTpro [N-Term]	FALSE	0.002722	0.000314657	1	1	1	A8MW92	A8MW92 [480-494]		0	1829.92	170526	143575	211077	115580	176938	133613	81998.8	92887.9	83655	125120	131135	101008	200094		High	High	High	High	High	High	High	High	High	High	High	High	High	High	Not Found	Not Found	High	0.000212	0.001702	3.08
FALSE	High	[K].AVGVDGAEK.[K]	1xTMTpro [K9]; 1xTMTpro [N-Term]	FALSE	0.00262224	0.000296301	1	1	1	A8MW92	A8MW92 [289-297]		0	1453.85	416540	368659	518417	419544	399315	311722	330627	367177	360991	467225	414522	318280	392721		High	High	High	High	Not Found	High	High	High	High	High	High	High	High	High	High	Not Found	High	0.0002073	0.001646	2.65
FALSE	High	[R].EAFEEAGVLLLRPR.[T]		FALSE	9.72506e-08	7.84525e-06	1	1	1	A8MXV4	A8MXV4 [131-144]		0	1599.89														No Quan Labels	High	High	High	High	High	High	High	High	High	High	High	High	High	High	Not Found	Not Found	High	8.576e-06	7.171e-08	4.44
FALSE	High	[R].EPPPVYPDLAEVVGYQWSSPSEATESFLSK.[E]	1xTMTpro [K30]; 1xTMTpro [N-Term]	FALSE	2.919e-08	7.84525e-06	1	1	3	A8MXV4	A8MXV4 [223-252]		0	3918	236984	256294	296867	258934	246120	234944	226791	200108	216301	204440	236562	208527	198168		High	High	High	High	Not Found	High	High	High	High	High	High	High	High	High	Not Found	Not Found	High	8.576e-06	2.202e-08	4.79
FALSE	High	[R].SADWLGLFAPHHGPPR.[F]	1xTMTpro [N-Term]	FALSE	5.89097e-07	7.84525e-06	1	1	1	A8MXV4	A8MXV4 [73-88]		0	2062.09	439774	518157	708878	514910	484313	464102	277744	327865	275640	381892	312639	396829	480891		High	High	High	High	Not Found	High	High	High	High	High	High	High	High	High	Not Found	Not Found	High	8.576e-06	4.232e-07	4.37
FALSE	High	[R].TSPPGPAPGPGLALEPPPGLASWR.[D]		FALSE	6.38259e-05	1.83215e-05	1	1	3	A8MXV4	A8MXV4 [145-168]		0	2322.22														No Quan Labels	High	High	High	High	High	High	High	High	High	High	High	High	High	High	High	High	High	1.574e-05	4.238e-05	3.87
FALSE	High	[R].EAFEEAGVLLLRPR.[T]	1xTMTpro [N-Term]	FALSE	3.52353e-12	7.84525e-06	1	1	1	A8MXV4	A8MXV4 [131-144]		0	1904.09	1.40693e+06	1.571e+06	1.88356e+06	1.53938e+06	1.37651e+06	1.37821e+06	2.12187e+06	2.15346e+06	2.12187e+06	2.21953e+06	2.14405e+06	2.26906e+06	2.22062e+06		High	High	High	High	Not Found	High	High	High	High	High	High	High	High	High	Not Found	Not Found	High	8.576e-06	3.065e-12	6.69
FALSE	High	[R].TAFPSLPDTDDHKTDNTGTLPEDVAFR.[I]	1xTMTpro [K13]; 1xTMTpro [N-Term]	FALSE	2.004e-09	7.84525e-06	1	1	1	A8MXV4	A8MXV4 [99-125]		1	3568.81	1.00029e+06	1.14086e+06	1.60238e+06	1.20037e+06	1.08153e+06	1.07984e+06	880964	1.07561e+06	1.05032e+06	1.30307e+06	1.04216e+06	1.59371e+06	1.27688e+06		High	High	High	High	Not Found	High	High	High	High	High	High	High	High	High	Not Found	Not Found	High	8.576e-06	1.572e-09	6.73
FALSE	High	[K].EIWLPPPQFYEVR.[R]	1xTMTpro [N-Term]	FALSE	3.86024e-05	7.84525e-06	1	1	1	A8MXV4	A8MXV4 [253-265]		0	1978.08	254045	267957	318490	252785	231368	253260	186261	191566	194644	221199	211075	209207	260108		High	High	High	High	Not Found	High	High	High	High	High	High	High	High	High	Not Found	Not Found	High	8.576e-06	2.592e-05	3.66
FALSE	High	[R].EPPPVYPDLAEVVGYQWSSPSEATESFLSK.[E]	1xDeamidated [Q16]; 1xTMTpro [K30]; 1xTMTpro [N-Term]	FALSE	0.000142569	1.83215e-05	1	1	1	A8MXV4	A8MXV4 [223-252]		0	3918.98	32157.5	37735	46084.9	38655.3	26194	41366.9	36594.4	27326.3	34421.7	29610.2	33939.4	29610.2	31711.6		High	High	High	High	High	High	High	High	High	High	High	High	High	High	Not Found	Not Found	High	1.946e-05	9.296e-05	2.22
FALSE	High	[R].ALEGLER.[W]	1xTMTpro [N-Term]	FALSE	0.0201674	0.00167349	1	1	1	A8MXV4	A8MXV4 [284-290]		0	1091.64	756650	765880	1.03051e+06	873117	704632	826007	668459	632883	682200	666807	642843	641645	788426		High	High	High	High	Not Found	High	High	High	High	High	High	High	High	High	Not Found	Not Found	High	0.001111	0.01228	2.33
FALSE	High	[R].FGLGPAPFSR.[T]	1xTMTpro [N-Term]	FALSE	0.000142569	1.83215e-05	1	1	1	A8MXV4	A8MXV4 [89-98]		0	1352.76	1.16683e+06	1.3995e+06	1.74914e+06	1.37038e+06	1.27715e+06	1.25596e+06	1.33122e+06	1.46346e+06	1.44977e+06	1.72858e+06	1.44583e+06	1.89011e+06	1.62281e+06		High	High	High	High	Not Found	High	High	High	High	High	High	High	High	High	Not Found	Not Found	High	1.946e-05	9.353e-05	2.96
FALSE	High	[KR].HQIIHTGK.[KR]	1xDeamidated [Q2]; 1xTMTpro [K8]; 1xTMTpro [N-Term]	FALSE	0.00657026	0.000692633	1	4	1	A8MXY4	A8MXY4 [331-338]; [611-618]		0	1542.92	133361	132596	155953	127227	138615	116023	255601	279244	236152	403299	281941	371317	251686		High	High	High	High	Not Found	High	High	High	High	High	High	High	High	High	Not Found	Not Found	High	0.000457	0.004065	3.65
FALSE	High	[R].LQQEYQAR.[E]	1xTMTpro [N-Term]	FALSE	0.0020652	0.000244425	1	1	1	A9UHW6	A9UHW6 [83-90]		0	1339.73	844633	1.44843e+06	1.08403e+06	1.55992e+06	1.17451e+06	1.46841e+06	1.95564e+06	2.28158e+06	2.10952e+06	3.27442e+06	2.39274e+06	3.01711e+06	2.35177e+06		High	High	High	High	Not Found	High	High	High	High	High	High	High	High	High	Not Found	Not Found	High	0.0001665	0.001297	2.74
FALSE	High	[K].VLHGEVIVEKDD.[-]	1xTMTpro [K10]; 1xTMTpro [N-Term]	FALSE	0.00343229	0.000354763	1	1	1	B0YJ81	B0YJ81 [277-288]		1	1961.12	923998	899869	1.29721e+06	1.0535e+06	968784	960926	1.08585e+06	1.22728e+06	1.20046e+06	1.33475e+06	1.18352e+06	1.27121e+06	1.37853e+06		High	High	High	High	Not Found	High	High	High	High	High	High	High	High	High	Not Found	Not Found	High	0.0002461	0.002144	3.38
FALSE	High	[K].GLTTVFSGIGQPAFQPDSPLPSVSPALSPVR.[S]	1xTMTpro [N-Term]	FALSE	2.24175e-08	7.84525e-06	1	1	1	B1AK53	B1AK53 [673-703]		0	3426.86	23740.6	24323.2	29129.6	24612.4	22180	25084.6	50564.2	60236	54752	51489.4	59857.7	73962.7	52348		High	High	High	High	Not Found	High	High	High	High	High	High	High	High	High	Not Found	Not Found	High	8.576e-06	1.696e-08	5.49
FALSE	High	[K].SEVEAEER.[G]	1xTMTpro [N-Term]	FALSE	0.00531112	0.000514299	1	1	1	B2RBV5	B2RBV5 [61-68]		0	1252.63	58888.4	47400.9	71253.5	51447.3	64491.3	54172.3	119052	115381	105891	160613	132543	145709	161759		High	High	High	High	Not Found	High	High	High	High	High	High	High	High	High	Not Found	Not Found	High	0.0003435	0.003313	2.44
FALSE	High	[K].EFGGEEWILNPTDCPVQR.[M]	1xCarbamidomethyl [C14]; 1xTMTpro [N-Term]	FALSE	4.19972e-06	7.84525e-06	1	1	1	B2RTY4	B2RTY4 [68-85]		0	2451.19	60529.2	68043.5	70746.4	71762.8	62232.1	62541.7	72875	71050.7	85750.8	80613.6	76856.9	72107.3	66926		High	High	High	High	Not Found	High	High	High	High	High	High	High	High	High	Not Found	Not Found	High	8.576e-06	2.918e-06	3.78
FALSE	High	[K].LLENEDTAGEALTLDINR.[E]	1xTMTpro [N-Term]	FALSE	9.53955e-05	1.83215e-05	1	1	1	B2RTY4	B2RTY4 [1444-1461]		0	2291.2	113967	217020	175736	256930	145107	205855	296467	332201	326714	376630	356617	411790	324519		High	High	High	High	Not Found	High	High	High	High	High	High	High	High	High	Not Found	High	High	1.946e-05	6.302e-05	3.45
FALSE	High	[K].FNIQDFFR.[K]	1xTMTpro [N-Term]	FALSE	0.129432	0.00721793	1	1	1	B2RTY4	B2RTY4 [978-985]		0	1390.74	121041	189378	182245	187789	119265	155878	269899	310937	301496	394564	303414	457386	230176		High	High	High	High	High	High	High	High	High	High	High	High	High	High	High	Not Found	High	0.004588	0.08202	2.3
FALSE	High	[R].LIFHLVR.[I]	1xTMTpro [N-Term]	FALSE	0.00720149	0.000740653	1	1	1	B2RTY4	B2RTY4 [2188-2194]		0	1201.77	13056	20631.6	21454	23308.2	15035.1	21535.8	80180.2	92544.1	73420.8	401584	87835	95208	48405.4		High	High	High	High	Not Found	High	High	High	High	High	High	High	High	High	Not Found	Not Found	High	0.0004894	0.004447	2.79
FALSE	High	[K].SSSSPGGSLDLVSALEDYEEPFPVYQK.[K]	1xTMTpro [K27]	FALSE	0.00777622	0.000823022	1	2	1	B3KU38	B3KU38 [136-162]		0	3205.57	18193.5	11010.1	15323.6	13501.5	11918.3	15395.5	38989.9	30291	39330.5	32590.4	33047.6	24854	20757.2		High	High	High	High	Not Found	High	High	High	High	High	High	High	High	High	Not Found	Not Found	High	0.0005403	0.004805	1.8
FALSE	High	[K].SGKPSLSSR.[L]	1xTMTpro [K3]	FALSE	0.0306428	0.00240377	1	2	1	B3KU38	B3KU38 [361-369]		0	1222.71	53248.7	72614.4	51278.3	77411.7	45465.8	66450	108271	118172	112297	102360	121504	84445.1	77137.2		High	High	High	High	High	High	High	High	High	High	High	High	High	High	High	Not Found	High	0.001567	0.01858	2.04
FALSE	High	[R].SLKPTDLR.[D]	1xTMTpro [K3]	FALSE	0.0423348	0.00309845	1	2	1	B3KU38	B3KU38 [489-496]		0	1233.75	38762.3	47410.6	35869.9	70405.5	40973.4	51615.5	128778	97141.6	109054	67354.5	122456	40041.4	65233.1		High	High	High	High	Not Found	High	High	High	High	High	High	High	High	High	Not Found	Not Found	High	0.002011	0.02564	1.62
FALSE	High	[K].AEYEIK.[K]	1xTMTpro [K6]; 1xTMTpro [N-Term]	FALSE	0.119262	0.00673452	1	1	1	B7ZAP0	B7ZAP0 [97-102]		0	1360.8	642052	862115	759322	1.12212e+06	585372	838968	891739	971385	964255	1.04267e+06	968008	963787	1.15204e+06		High	High	High	High	Not Found	High	High	High	High	High	High	High	High	High	Not Found	Not Found	High	0.004284	0.07493	2.61
FALSE	High	[K].LQHLDR.[L]	1xDeamidated [Q2]; 1xTMTpro [N-Term]	FALSE	0.121459	0.00683722	1	1	2	B7ZC32	B7ZC32 [463-468]		0	1086.62	156613	103673	186951	117619	167355	106207	87387.4	97894.8	88130.8	122180	108883	95747.1	144571		High	High	High	High	Not Found	High	High	High	High	High	High	High	High	High	Not Found	Not Found	High	0.004343	0.0763	2.61
FALSE	High	[R].APPPPAAGSR.[R]	1xTMTpro [N-Term]	FALSE	0.00297736	0.000331599	1	1	2	C9JI98	C9JI98 [146-155]		0	1224.7	1.60462e+06	1.04347e+06	1.93272e+06	1.0558e+06	1.51564e+06	1.01961e+06	235547	331618	317583	341254	337909	502113	567098		High	High	High	High	Not Found	High	High	High	High	High	High	High	High	High	High	High	High	0.0002297	0.00186	2.34
FALSE	High	[R].DYGLRPSALAR.[L]		FALSE	0.00145409	0.000191512	1	1	1	C9JI98	C9JI98 [104-114]		0	1218.66														No Quan Labels	High	High	High	High	High	High	High	High	High	High	High	High	High	High	High	Not Found	High	0.0001302	0.0009171	2.03
FALSE	High	[R].LQLATLEAGPGAAGAGSE.[-]	1xTMTpro [N-Term]	FALSE	1.33704e-07	7.84525e-06	1	1	2	C9JI98	C9JI98 [159-176]		0	1917.02	921426	956096	1.37517e+06	850795	1.01074e+06	901704	403463	488165	447691	562238	482195	555732	642312		High	High	High	High	Not Found	High	High	High	High	High	High	High	High	High	Not Found	Not Found	High	8.576e-06	9.833e-08	4.11
FALSE	High	[K].TFKPIDLSDLK.[R]	2xTMTpro [K3; K11]; 1xTMTpro [N-Term]	FALSE	0.00161443	0.000220229	1	1	1	C9JLW8	C9JLW8 [77-87]		0	2189.34	2.56132e+06	4.4092e+06	3.24329e+06	5.20099e+06	3.07673e+06	4.48793e+06	6.66213e+06	7.29097e+06	7.61159e+06	8.80384e+06	7.1617e+06	9.27118e+06	8.84928e+06		High	High	High	High	Not Found	High	High	High	High	High	High	High	High	High	Not Found	Not Found	High	0.0001552	0.001021	3.35
FALSE	High	[R].SPPSSSEIFTPAHEENVR.[F]	1xTMTpro [N-Term]	FALSE	7.47573e-10	7.84525e-06	1	1	2	C9JLW8	C9JLW8 [21-38]		0	2288.15	456630	754312	560494	716848	403395	489268	705332	762344	763531	818301	721191	764053	847550		High	High	High	High	High	High	High	High	High	High	High	High	High	High	High	High	High	8.576e-06	5.971e-10	6.69
FALSE	High	[R].GLVEEYVEK.[V]	1xTMTpro [K9]; 1xTMTpro [N-Term]	FALSE	0.000250548	1.83215e-05	1	1	1	C9JLW8	C9JLW8 [61-69]		0	1673.96	1.33675e+06	1.77917e+06	1.52263e+06	1.96191e+06	1.26967e+06	1.43211e+06	2.20636e+06	2.71067e+06	2.63295e+06	2.97578e+06	2.59798e+06	2.57451e+06	3.35505e+06		High	High	High	High	Not Found	High	High	High	High	High	High	High	High	High	Not Found	Not Found	High	1.946e-05	0.0001623	3.82
FALSE	High	[K].APQDVEMKDLEDES.[-]	1xTMTpro [K8]; 1xTMTpro [N-Term]	FALSE	0.00047455	2.94472e-05	1	1	2	E9PRG8	E9PRG8 [110-123]		1	2214.11	1.14605e+06	996769	1.52815e+06	1.07748e+06	1.07036e+06	956929	2.2211e+06	2.29166e+06	2.32834e+06	2.22232e+06	2.37409e+06	2.36363e+06	2.16694e+06		High	High	High	High	Not Found	High	High	High	High	High	High	High	High	High	Not Found	Not Found	High	2.489e-05	0.0003034	3.7
FALSE	High	[R].TSEPQLKR.[Q]	1xTMTpro [K7]	FALSE	0.0508287	0.0035064	1	1	1	E9PRG8	E9PRG8 [97-104]		1	1262.74	109296	84988.4	135430	81879	96704.8	101097	202560	180305	190632	141440	204355	141347	141347		High	High	High	High	Not Found	High	High	High	High	High	High	High	High	High	Not Found	Not Found	High	0.002287	0.03104	2.29
FALSE	High	[R].VVGAVIDQGLITR.[H]		FALSE	1.31422e-05	7.84525e-06	1	1	2	E9PRG8	E9PRG8 [36-48]		0	1340.79														No Quan Labels	High	High	High	High	High	High	High	High	High	High	High	High	High	High	High	High	High	8.576e-06	8.976e-06	3.67
FALSE	High	[R].ANITLSGK.[K]	1xTMTpro [K8]	FALSE	0.0149065	0.00126748	1	1	1	E9PRG8	E9PRG8 [60-67]		0	1107.67	624086	289478	434565	478890	320927	411202	845070	689974	862846	304360	869417	231469	472956		High	High	High	High	Not Found	High	High	High	High	High	High	High	High	High	Not Found	Not Found	High	0.0008632	0.009107	2.61
FALSE	High	[K].TKAPQDVEMKDLEDES.[-]	2xTMTpro [K2; K10]; 1xTMTpro [N-Term]	FALSE	0.000557258	5.16359e-05	1	1	1	E9PRG8	E9PRG8 [108-123]		2	2747.46	1.184e+06	1.32043e+06	1.89017e+06	1.31816e+06	1.3672e+06	1.18623e+06	2.38583e+06	2.69993e+06	2.60835e+06	3.51425e+06	3.0974e+06	4.19568e+06	2.78579e+06		High	High	High	High	Not Found	High	High	High	High	High	High	High	High	High	Not Found	Not Found	High	3.626e-05	0.0003571	4.29
FALSE	High	[K].TAMEVEAPSKPAR.[T]	1xOxidation [M3]; 1xTMTpro [K10]	FALSE	4.01261e-05	7.84525e-06	1	1	1	E9PRG8	E9PRG8 [84-96]		0	1706.91	702213	636573	937527	764664	723632	589832	1.35559e+06	1.53662e+06	1.30858e+06	1.76277e+06	1.78131e+06	1.27151e+06	1.08505e+06		High	High	High	High	Not Found	High	High	High	High	High	High	High	High	High	High	Not Found	High	8.576e-06	2.682e-05	4.36
FALSE	High	[R].TSEPQLK.[R]	1xTMTpro [K7]; 1xTMTpro [N-Term]	FALSE	0.00833524	0.000879154	1	1	1	E9PRG8	E9PRG8 [97-103]		0	1410.84	456968	1.18463e+06	577609	478717	478153	421069	616156	735621	623478	961082	672758	931437	729513		High	High	High	High	Not Found	High	High	High	High	High	High	High	High	High	Not Found	Not Found	High	0.0005766	0.005162	2.24
FALSE	High	[K].TAMEVEAPSKPAR.[T]	1xOxidation [M3]; 1xTMTpro [K10]; 1xTMTpro [N-Term]	FALSE	2.56035e-05	7.84525e-06	1	1	1	E9PRG8	E9PRG8 [84-96]		0	2011.11	402838	474865	619575	442153	499325	393390	583543	742974	618773	940943	680545	993813	718479		High	High	High	High	Not Found	High	High	High	High	High	High	High	High	High	Not Found	Not Found	High	8.576e-06	1.731e-05	4.32
FALSE	High	[K].EKTAMEVEAPSKPAR.[T]	2xTMTpro [K2; K12]; 1xTMTpro [N-Term]	FALSE	3.65658e-05	7.84525e-06	1	1	1	E9PRG8	E9PRG8 [82-96]		1	2556.46	1.49595e+06	1.68038e+06	1.94193e+06	1.93259e+06	1.64542e+06	1.60532e+06	2.51795e+06	2.79988e+06	2.46292e+06	3.14592e+06	2.85623e+06	3.08444e+06	2.25416e+06		High	High	High	High	Not Found	High	High	High	High	High	High	High	High	High	Not Found	Not Found	High	8.576e-06	2.456e-05	4.36
FALSE	High	[R].VVGAVIDQGLITR.[H]	1xTMTpro [N-Term]	FALSE	7.0189e-08	7.84525e-06	1	1	2	E9PRG8	E9PRG8 [36-48]		0	1645	1.17083e+06	2.10522e+06	1.50461e+06	2.23131e+06	1.3039e+06	1.94278e+06	1.86909e+06	2.11183e+06	1.9929e+06	2.43314e+06	2.04953e+06	2.61904e+06	2.25723e+06		High	High	High	High	Not Found	High	High	High	High	High	High	High	High	High	High	High	High	8.576e-06	5.197e-08	3.96
FALSE	High	[R].EALAQLQREK.[E]	2xDeamidated [Q5; Q7]; 1xTMTpro [K10]; 1xTMTpro [N-Term]	FALSE	3.60038e-05	7.84525e-06	1	1	2	H7BZ55	H7BZ55 [875-884]		1	1796.04	5.08279e+06	4.39445e+06	7.84352e+06	4.44764e+06	4.81875e+06	3.79205e+06	779719	873607	1.00811e+06	1.01769e+06	978387	1.11611e+06	2.20124e+06		High	High	High	High	Not Found	High	High	High	High	High	High	High	High	High	Not Found	High	High	8.576e-06	2.413e-05	4.74
FALSE	High	[K].RQNQELR.[E]	3xDeamidated [Q2; N3; Q4]; 1xTMTpro [N-Term]	FALSE	0.160171	0.00875563	1	1	1	H7C350	H7C350 [175-181]		1	1250.67	28398.3	23396.7	33202.7	26392.6	23700.9	17337.9	101636	124675	102315	137804	124900	151126	119418		High	High	High	High	Not Found	High	High	High	High	High	High	High	High	High	Not Found	Not Found	High	0.005549	0.1025	2.5
FALSE	High	[K].GVDNLALEP.[-]	1xTMTpro [N-Term]	FALSE	0.0270799	0.0021099	1	1	1	K7EJ46	K7EJ46 [75-83]		0	1231.69	858323	732841	1.10213e+06	795562	804901	788188	567763	672131	666868	731594	623646	810867	746627		High	High	High	High	High	High	High	High	High	High	High	High	High	High	High	Not Found	High	0.001361	0.0164	2.25
FALSE	High	[K].NQLESLQR.[R]		FALSE	0.0144237	0.00124601	1	1	1	L0R6Q1	L0R6Q1 [19-26]		0	987.522														No Quan Labels	High	High	High	High	High	High	High	High	High	High	High	High	High	High	Not Found	Not Found	High	0.000861	0.008863	2.62
FALSE	High	[R].VEDEVNSGVGQDGSLLSSPFLK.[G]	1xTMTpro [K22]	FALSE	0.00129001	0.00018269	1	1	1	L0R6Q1	L0R6Q1 [28-49]		0	2581.33	406187	356321	473541	436710	371479	401719	440207	419245	463124	451821	516437	399423	428457		High	High	High	High	Not Found	High	High	High	High	High	High	High	High	High	High	Not Found	High	0.0001208	0.0008161	2.35
FALSE	High	[K].NQLESLQR.[R]	1xTMTpro [N-Term]	FALSE	0.00237973	0.000270567	1	1	2	L0R6Q1	L0R6Q1 [19-26]		0	1291.73	1.96567e+06	1.65693e+06	2.87856e+06	1.64495e+06	1.81255e+06	1.33529e+06	2.19208e+06	2.68042e+06	2.33695e+06	3.25209e+06	2.295e+06	4.07313e+06	2.63333e+06		High	High	High	High	Not Found	High	High	High	High	High	High	High	High	High	Not Found	Not Found	High	0.0001794	0.001493	3.05
FALSE	High	[K].LKDLAFLK.[N]	2xTMTpro [K2; K8]; 1xTMTpro [N-Term]	FALSE	0.00439761	0.000458421	1	1	2	L0R6Q1	L0R6Q1 [11-18]		1	1860.21	4.88767e+06	2.90417e+06	7.28335e+06	3.2154e+06	4.70907e+06	2.81134e+06	6.03003e+06	6.61487e+06	6.70853e+06	7.68714e+06	6.18402e+06	7.56336e+06	6.48474e+06		High	High	High	High	Not Found	High	High	High	High	High	High	High	High	High	Not Found	Not Found	High	0.0003072	0.002734	3.92
FALSE	High	[K].DLAFLK.[N]	1xTMTpro [K6]; 1xTMTpro [N-Term]	FALSE	0.158785	0.00869546	1	1	1	L0R6Q1	L0R6Q1 [13-18]		0	1314.83	3.02349e+06	2.60224e+06	4.03383e+06	2.65999e+06	3.10618e+06	2.24018e+06	3.62939e+06	3.8504e+06	3.73876e+06	3.84059e+06	3.63269e+06	4.17535e+06	4.71e+06		High	High	High	High	Not Found	High	High	High	High	High	High	High	High	High	Not Found	Not Found	High	0.005515	0.1016	2.67
FALSE	High	[R].DYLQLLR.[K]		FALSE	0.0468009	0.00331587	1	1	1	L0R6Q1	L0R6Q1 [93-99]		0	920.52														No Quan Labels	High	High	High	High	Not Found	High	High	High	High	High	High	High	High	High	Not Found	Not Found	High	0.002135	0.02839	1.7
FALSE	High	[R].RVEDEVNSGVGQDGSLLSSPFLK.[G]	1xTMTpro [K23]; 1xTMTpro [N-Term]	FALSE	2.30892e-13	7.84525e-06	1	1	2	L0R6Q1	L0R6Q1 [27-49]		1	3041.64	2.40483e+06	1.7234e+06	3.45379e+06	1.99693e+06	2.41919e+06	1.67139e+06	3.4828e+06	3.3761e+06	3.67787e+06	3.50751e+06	3.45269e+06	3.61578e+06	3.26788e+06		High	High	High	High	Not Found	High	High	High	High	High	High	High	High	High	Not Found	Not Found	High	8.576e-06	2.092e-13	9.34
FALSE	High	[R].DYLQLLR.[K]	1xTMTpro [N-Term]	FALSE	0.0170273	0.00141745	1	1	2	L0R6Q1	L0R6Q1 [93-99]		0	1224.73	2.84715e+06	1.99441e+06	4.16375e+06	1.94116e+06	2.88875e+06	1.85841e+06	3.89175e+06	3.85641e+06	3.95189e+06	4.18821e+06	3.60756e+06	4.78623e+06	4.40034e+06		High	High	High	High	Not Found	High	High	High	High	High	High	High	High	High	Not Found	Not Found	High	0.0009666	0.01036	2.81
FALSE	High	[R].VEDEVNSGVGQDGSLLSSPFLK.[G]	1xTMTpro [K22]; 1xTMTpro [N-Term]	FALSE	2.23942e-06	7.84525e-06	1	1	1	L0R6Q1	L0R6Q1 [28-49]		0	2885.54	159381	122773	190833	132505	133795	118019	221880	201363	236740	226048	206837	209215	184252		High	High	High	High	Not Found	High	High	High	High	High	High	High	High	High	Not Found	Not Found	High	8.576e-06	1.574e-06	4.4
FALSE	High	[R].RVEDEVNSGVGQDGSLLSSPFLK.[G]	1xTMTpro [K23]	FALSE	8.37958e-06	7.84525e-06	1	1	1	L0R6Q1	L0R6Q1 [27-49]		1	2737.43	276827	211353	314708	242282	207308	190240	320328	280365	302750	235878	354868	240781	243892		High	High	High	High	Not Found	High	High	High	High	High	High	High	High	High	Not Found	High	High	8.576e-06	5.733e-06	5.02
FALSE	High	[K].IVVDELSNLKK.[N]	2xTMTpro [K10; K11]; 1xTMTpro [N-Term]	FALSE	9.78644e-06	7.84525e-06	1	1	1	L0R819	L0R819 [36-46]		1	2170.36	1.15937e+06	2.31367e+06	1.48227e+06	2.69068e+06	1.29544e+06	2.41562e+06	3.61526e+06	3.69691e+06	4.00431e+06	4.47167e+06	3.76401e+06	4.2657e+06	4.2996e+06		High	High	High	High	Not Found	High	High	High	High	High	High	High	High	High	Not Found	Not Found	High	8.576e-06	6.684e-06	5.01
FALSE	High	[R].DFYFASIR.[R]		FALSE	0.0306428	0.00240377	1	1	1	L0R8F8	L0R8F8 [29-36]		0	1018.5														No Quan Labels	High	High	High	High	High	High	High	High	High	High	High	High	High	High	Not Found	Not Found	High	0.001569	0.01866	1.53
FALSE	High	[R].YTDRDFYFASIR.[R]	1xTMTpro [N-Term]	FALSE	0.00568605	0.000574737	1	1	1	L0R8F8	L0R8F8 [25-36]		1	1857.95	3.34571e+06	3.5465e+06	4.58742e+06	3.6728e+06	3.52162e+06	3.33537e+06	3.1698e+06	3.24914e+06	3.19728e+06	3.8242e+06	3.33544e+06	3.67089e+06	4.27482e+06		High	High	High	High	High	High	High	High	High	High	High	High	High	High	Not Found	Not Found	High	0.0003743	0.003525	4.28
FALSE	High	[K].NQKLEDAEAR.[E]	1xTMTpro [K3]	FALSE	0.0082074	0.000879154	1	1	1	L0R8F8	L0R8F8 [42-51]		1	1477.79	440770	314297	578978	293216	423997	251044	321985	374503	305052	347017	314024	276583	397701		High	High	High	High	Not Found	High	High	High	High	High	High	High	High	High	Not Found	Not Found	High	0.0005766	0.005088	2.65
FALSE	High	[K].GLVFLNGK.[L]	1xDeamidated [N6]; 1xTMTpro [K8]; 1xTMTpro [N-Term]	FALSE	0.00814427	0.000879154	1	1	1	L0R8F8	L0R8F8 [58-65]		0	1456.9	1.37289e+06	1.18489e+06	1.85274e+06	1.30049e+06	1.49407e+06	1.11506e+06	1.48838e+06	1.65429e+06	1.60383e+06	1.984e+06	1.66459e+06	2.20404e+06	2.10373e+06		High	High	High	High	Not Found	High	High	High	High	High	High	High	High	High	Not Found	Not Found	High	0.0005766	0.00504	2.36
FALSE	High	[R].EAVLSLYR.[A]		FALSE	0.16867	0.00929414	1	1	1	L0R8F8	L0R8F8 [7-14]		0	950.531														No Quan Labels	High	High	High	High	Not Found	High	High	High	High	High	High	High	High	High	Not Found	Not Found	High	0.005833	0.1079	2.33
FALSE	High	[K].NQKLEDAEAR.[E]	1xTMTpro [K3]; 1xTMTpro [N-Term]	FALSE	0.00147599	0.000191512	1	1	1	L0R8F8	L0R8F8 [42-51]		1	1782	602768	532375	984853	519391	721329	500646	542989	704392	630180	822113	616643	995742	883759		High	High	High	High	Not Found	High	High	High	High	High	High	High	High	High	Not Found	Not Found	High	0.0001302	0.0009344	3.33
FALSE	High	[K].DGTPIFTLR.[D]		FALSE	0.160171	0.00875563	1	1	1	M0R2J8	M0R2J8 [1458-1466]		0	1019.55														No Quan Labels	High	High	High	High	High	High	High	High	High	High	High	High	High	High	Not Found	Not Found	High	0.005539	0.1022	1.18
FALSE	High	[K].AFQPLVK.[N]	1xTMTpro [K7]; 1xTMTpro [N-Term]	FALSE	0.0808489	0.00499437	1	1	1	O00115	O00115 [336-342]		0	1410.9	3.6226e+06	3.56692e+06	4.99832e+06	3.52985e+06	3.54524e+06	3.12143e+06	1.79731e+06	1.9963e+06	2.09463e+06	2.49167e+06	2.12924e+06	2.60598e+06	4.14339e+06		High	High	High	High	Not Found	High	High	High	High	High	High	High	High	High	Not Found	Not Found	High	0.003195	0.04988	2.06
FALSE	High	[K].FGGLAAGEDNGQR.[G]		FALSE	1.54674e-05	7.84525e-06	1	1	2	O00116	O00116 [491-503]		0	1291.6														No Quan Labels	High	High	High	High	High	High	High	High	High	High	High	High	High	High	Not Found	Not Found	High	8.576e-06	1.052e-05	3.83
FALSE	High	[K].GVQFAPFSTCR.[V]	1xCarbamidomethyl [C10]; 1xTMTpro [N-Term]	FALSE	3.33205e-05	7.84525e-06	1	1	2	O00116	O00116 [556-566]		0	1573.81	2.19092e+06	2.09784e+06	3.26853e+06	2.12642e+06	2.366e+06	1.84988e+06	1.68442e+06	2.09907e+06	1.97422e+06	2.21741e+06	2.04887e+06	2.22151e+06	2.6558e+06		High	High	High	High	Not Found	High	High	High	High	High	High	High	High	High	Not Found	Not Found	High	8.576e-06	2.227e-05	4.06
FALSE	High	[K].QVYDIAAK.[F]	1xTMTpro [K8]; 1xTMTpro [N-Term]	FALSE	0.00111866	0.000143831	1	1	3	O00116	O00116 [483-490]		0	1515.9	2.09949e+07	1.96733e+07	3.07777e+07	2.24693e+07	2.09899e+07	2.00281e+07	1.82802e+07	2.10579e+07	1.84629e+07	2.24668e+07	2.02011e+07	2.31291e+07	2.87703e+07		High	High	High	High	Not Found	High	High	High	High	High	High	High	High	High	Not Found	Not Found	High	8.928e-05	0.0007109	3.18
FALSE	High	[R].IPDIVLWPTCHDDVVK.[I]	1xCarbamidomethyl [C10]; 1xTMTpro [K16]	FALSE	0.000256416	1.83215e-05	1	1	1	O00116	O00116 [205-220]		0	2211.18	143683	112421	141834	130243	104391	114561	123652	109784	128688	123816	128413	98256.8	118165		High	High	High	High	Not Found	High	High	High	High	High	High	High	High	High	Not Found	Not Found	High	1.946e-05	0.0001664	2.9
FALSE	High	[R].MSTGPDIHHFIMGSEGTLGVITEATIK.[I]	1xOxidation [M12]; 1xTMTpro [K27]; 1xTMTpro [N-Term]	FALSE	8.0717e-08	7.84525e-06	1	1	1	O00116	O00116 [354-380]		0	3466.82	705813	796445	815710	777806	723589	730028	768659	736466	765671	869125	756992	1.01371e+06	807763		High	High	High	High	Not Found	High	High	High	High	High	High	High	High	High	High	Not Found	High	8.576e-06	5.965e-08	7.48
FALSE	High	[R].ILWVDENNLTAHVEAGITGQELER.[Q]	1xDeamidated [N/Q]; 1xTMTpro [N-Term]	FALSE	0.000761318	8.41012e-05	1	1	2	O00116	O00116 [266-289]		0	3012.56	52836.7	53085.6	76285.3	61301.1	57833	61669.3	65821.7	86535.1	66558.1	78929.9	73605.8	70841.9	64884.4		High	High	High	High	Not Found	High	High	High	High	High	High	High	High	High	Not Found	Not Found	High	5.304e-05	0.0004851	3.49
FALSE	High	[R].ILWVDENNLTAHVEAGITGQELER.[Q]	1xTMTpro [N-Term]	FALSE	1.96824e-12	7.84525e-06	1	1	12	O00116	O00116 [266-289]		0	3011.58	660320	707351	890507	729612	665649	690941	815313	788564	786368	890365	808115	862618	814851		High	High	High	High	High	High	High	High	High	High	High	High	High	High	High	Not Found	High	8.576e-06	1.723e-12	7.27
FALSE	High	[K].NIYGNIEDLVVHIK.[M]	1xTMTpro [K14]	FALSE	8.17351e-05	1.83215e-05	1	1	1	O00116	O00116 [324-337]		0	1931.09	1.60892e+06	1.4898e+06	1.9995e+06	1.72599e+06	1.48098e+06	1.45069e+06	1.51244e+06	1.32834e+06	1.48657e+06	1.22676e+06	1.46833e+06	1.09838e+06	1.53346e+06		High	High	High	High	Not Found	High	High	High	High	High	High	High	High	High	Not Found	Not Found	High	1.574e-05	5.411e-05	3.35
FALSE	High	[K].ESGYCTGHEPDSLEFSTVGGWVSTR.[A]	1xCarbamidomethyl [C5]	FALSE	1.53082e-06	7.84525e-06	1	1	1	O00116	O00116 [293-317]		0	2758.2														No Quan Labels	High	High	High	High	Not Found	High	High	High	High	High	High	High	High	High	Not Found	Not Found	High	8.576e-06	1.082e-06	6.16
FALSE	High	[R].GISDPLTVFEQTEAAAR.[E]	1xTMTpro [N-Term]	FALSE	1.4626e-08	7.84525e-06	1	1	7	O00116	O00116 [587-603]		0	2109.11	1.01516e+06	842053	1.26993e+06	1.0519e+06	909713	889132	803025	948831	788719	940080	874134	895204	1.16775e+06		High	High	High	High	Not Found	High	High	High	High	High	High	High	High	High	Not Found	Not Found	High	8.576e-06	1.115e-08	4.59
FALSE	High	[R].MSTGPDIHHFIMGSEGTLGVITEATIK.[I]	1xTMTpro [K27]	FALSE	2.92089e-05	7.84525e-06	1	1	1	O00116	O00116 [354-380]		0	3146.62	471889	515148	590328	575633	513894	482182	502104	452910	474390	456184	467024	436228	517352		High	High	High	High	Not Found	High	High	High	High	High	High	High	High	High	Not Found	Not Found	High	8.576e-06	1.971e-05	4.56
FALSE	High	[R].MSTGPDIHHFIMGSEGTLGVITEATIK.[I]	1xOxidation [M1]; 1xTMTpro [K27]	FALSE	1.782e-07	7.84525e-06	1	1	1	O00116	O00116 [354-380]		0	3162.61	718858	716563	765681	790690	597161	768385	670038	684189	658909	640876	695037	589179	695935		High	High	High	High	High	High	High	High	High	High	High	High	High	High	High	High	High	8.576e-06	1.304e-07	4.02
FALSE	High	[K].YNLCIIPIGGGTSVSYGLMCPADETR.[T]	2xCarbamidomethyl [C4; C20]; 1xTMTpro [N-Term]	FALSE	1.08891e-08	7.84525e-06	1	1	1	O00116	O00116 [228-253]		0	3148.54	153061	213656	239705	210253	185739	181742	215577	202157	215802	264013	210141	268187	222834		High	High	High	High	Not Found	High	High	High	High	High	High	High	High	High	Not Found	Not Found	High	8.576e-06	8.347e-09	6.07
FALSE	High	[K].YNLCIIPIGGGTSVSYGLMCPADETR.[T]	2xCarbamidomethyl [C4; C20]; 1xOxidation [M19]	FALSE	0.000467332	2.94472e-05	1	1	1	O00116	O00116 [228-253]		0	2860.33														No Quan Labels	High	High	High	High	Not Found	High	High	High	High	High	High	High	High	High	High	High	High	2.489e-05	0.0003006	2.51
FALSE	High	[R].YPLSGMGLPTFK.[E]	1xOxidation [M6]; 1xTMTpro [K12]; 1xTMTpro [N-Term]	FALSE	5.30158e-05	1.83215e-05	1	1	2	O00116	O00116 [118-129]		0	1935.09	2.0666e+06	2.21429e+06	3.08856e+06	2.22574e+06	2.1297e+06	2.11872e+06	1.95563e+06	2.29415e+06	2.04697e+06	2.42008e+06	2.20535e+06	2.65913e+06	3.11923e+06		High	High	High	High	Not Found	High	High	High	High	High	High	High	High	High	Not Found	Not Found	High	1.574e-05	3.54e-05	3.58
FALSE	High	[K].ESISDVGFGMLK.[S]	1xTMTpro [K12]	FALSE	0.000135063	1.83215e-05	1	1	1	O00116	O00116 [629-640]		0	1586.84	599097	449667	588879	609671	430693	553838	557627	576151	573900	390502	638892	359921	625745		High	High	High	High	Not Found	High	High	High	High	High	High	High	High	High	Not Found	Not Found	High	1.946e-05	8.825e-05	2.67
FALSE	High	[R].EEILANGGSLSHHHGVGK.[L]	1xTMTpro [K18]; 1xTMTpro [N-Term]	FALSE	6.36657e-07	7.84525e-06	1	1	1	O00116	O00116 [604-621]		0	2450.34	437315	427687	634510	469159	448789	423290	420315	504463	430055	570555	478641	547739	632231		High	High	High	High	Not Found	High	High	High	High	High	High	High	High	High	High	High	High	8.576e-06	4.568e-07	4.71
FALSE	High	[K].IVNLACK.[Y]	1xCarbamidomethyl [C6]; 1xTMTpro [K7]; 1xTMTpro [N-Term]	FALSE	0.00936543	0.000982847	1	1	1	O00116	O00116 [221-227]		0	1425.87	4.08571e+06	4.5376e+06	6.93567e+06	4.41143e+06	5.22113e+06	3.62971e+06	4.30458e+06	5.16413e+06	4.64466e+06	6.04506e+06	4.56397e+06	6.48985e+06	7.04849e+06		High	High	High	High	Not Found	High	High	High	High	High	High	High	High	High	Not Found	Not Found	High	0.0006378	0.005762	3.25
FALSE	High	[K].ESISDVGFGMLK.[S]	1xTMTpro [K12]; 1xTMTpro [N-Term]	FALSE	2.16374e-07	7.84525e-06	1	1	2	O00116	O00116 [629-640]		0	1891.05	5.09418e+06	5.65945e+06	7.49212e+06	5.60945e+06	5.66807e+06	5.19949e+06	4.94574e+06	5.41899e+06	5.04072e+06	5.88277e+06	5.23328e+06	6.46692e+06	7.88504e+06		High	High	High	High	Not Found	High	High	High	High	High	High	High	High	High	Not Found	Not Found	High	8.576e-06	1.573e-07	5.04
FALSE	High	[K].FKGFDPNQLSVATLLFEGDREK.[V]	1xTMTpro [K22]; 1xTMTpro [N-Term]	FALSE	1.4008e-07	7.84525e-06	1	1	1	O00116	O00116 [455-476]		2	3119.7	1.20126e+06	1.28428e+06	1.57838e+06	1.23378e+06	1.05877e+06	1.25073e+06	1.14387e+06	1.18048e+06	1.19049e+06	1.08198e+06	1.34747e+06	1.14346e+06	1.22027e+06		High	High	High	High	Not Found	High	High	High	High	High	High	High	High	High	Not Found	Not Found	High	8.576e-06	1.029e-07	7.98
FALSE	High	[K].ESISDVGFGMLK.[S]	1xOxidation [M10]; 1xTMTpro [K12]; 1xTMTpro [N-Term]	FALSE	0.000171615	1.83215e-05	1	1	2	O00116	O00116 [629-640]		0	1907.04	2.14087e+06	2.17359e+06	2.5239e+06	2.25537e+06	1.74356e+06	2.08599e+06	1.80695e+06	2.04489e+06	2.09784e+06	2.02951e+06	1.9984e+06	2.03785e+06	2.53031e+06		High	High	High	High	High	High	High	High	High	High	High	High	High	High	Not Found	High	High	1.946e-05	0.0001121	2.94
FALSE	High	[K].IRPVPEYQK.[Y]	1xTMTpro [K9]; 1xTMTpro [N-Term]	FALSE	0.00041653	2.94472e-05	1	1	3	O00116	O00116 [381-389]		0	1738.05	2.6684e+07	2.51909e+07	3.72426e+07	2.52609e+07	2.79564e+07	2.30777e+07	2.23305e+07	2.45516e+07	2.27572e+07	2.90206e+07	2.32919e+07	3.15002e+07	3.49991e+07		High	High	High	High	Not Found	High	High	High	High	High	High	High	High	High	High	High	High	2.489e-05	0.000268	3.91
FALSE	High	[K].ESGYCTGHEPDSLEFSTVGGWVSTR.[A]	1xCarbamidomethyl [C5]; 1xTMTpro [N-Term]	FALSE	1.00165e-12	7.84525e-06	1	1	3	O00116	O00116 [293-317]		0	3062.41	624211	639554	890672	636373	619708	552667	628663	625807	595634	703255	606289	722951	802412		High	High	High	High	Not Found	High	High	High	High	High	High	High	High	High	Not Found	High	High	8.576e-06	8.911e-13	6.41
FALSE	High	[K].FKGFDPNQLSVATLLFEGDR.[E]	1xTMTpro [K2]; 1xTMTpro [N-Term]	FALSE	0.00082122	0.000105012	1	1	1	O00116	O00116 [455-474]		1	2862.56	100873	139420	139900	147357	116197	107378	121599	125568	121077	157205	109624	169571	141691		High	High	High	High	High	High	High	High	High	High	High	High	High	High	Not Found	Not Found	High	5.857e-05	0.0005223	3.38
FALSE	High	[R].MSTGPDIHHFIMGSEGTLGVITEATIK.[I]	1xTMTpro [K27]; 1xTMTpro [N-Term]	FALSE	3.33087e-08	7.84525e-06	1	1	1	O00116	O00116 [354-380]		0	3450.83	889281	1.0171e+06	1.30811e+06	1.05557e+06	1.04413e+06	955645	806694	770562	756106	921455	797141	1.0944e+06	992865		High	High	High	High	Not Found	High	High	High	High	High	High	High	High	High	High	High	High	8.576e-06	2.49e-08	7.7
FALSE	High	[K].WNGWGYNDSK.[F]	1xTMTpro [K10]	FALSE	0.00325699	0.000354763	1	1	1	O00116	O00116 [93-102]		0	1530.73	438886	439221	528908	509900	360125	495371	479460	491128	479609	491255	503790	419899	543399		High	High	High	High	Not Found	High	High	High	High	High	High	High	High	High	Not Found	Not Found	High	0.0002461	0.00204	3
FALSE	High	[R].TIISLDTSQMNR.[I]		FALSE	0.000100697	1.83215e-05	1	1	2	O00116	O00116 [254-265]		0	1378.7														No Quan Labels	High	High	High	High	Not Found	High	High	High	High	High	High	High	High	High	High	Not Found	High	1.946e-05	6.643e-05	3.52
FALSE	High	[K].GFDPNQLSVATLLFEGDREK.[V]	1xTMTpro [K20]; 1xTMTpro [N-Term]	FALSE	1.97312e-09	7.84525e-06	1	1	2	O00116	O00116 [457-476]		1	2844.54	1.67195e+06	1.64089e+06	2.36039e+06	1.92021e+06	1.64603e+06	1.66194e+06	1.49321e+06	1.49699e+06	1.57503e+06	1.55785e+06	1.52839e+06	1.69113e+06	1.84781e+06		High	High	High	High	Not Found	High	High	High	High	High	High	High	High	High	Not Found	High	High	8.576e-06	1.554e-09	6.58
FALSE	High	[R].AHGHCLHEIFLLR.[E]	1xCarbamidomethyl [C5]; 1xTMTpro [N-Term]	FALSE	1.26075e-06	7.84525e-06	1	1	2	O00116	O00116 [186-198]		0	1907.04	175107	272114	229519	221003	180050	196962	187725	224913	192176	182413	247820	156863	227753		High	High	High	High	Not Found	High	High	High	High	High	High	High	High	High	Not Found	Not Found	High	8.576e-06	8.914e-07	4.85
FALSE	High	[K].ASLNPSDTPPSVVNEDFLHDLK.[E]	1xTMTpro [K22]; 1xTMTpro [N-Term]	FALSE	1.81159e-09	7.84525e-06	1	1	6	O00116	O00116 [148-169]		0	3003.59	2.78373e+06	2.48949e+06	3.84097e+06	2.85419e+06	2.59138e+06	2.71087e+06	2.30235e+06	2.64004e+06	2.44787e+06	2.61083e+06	2.3786e+06	2.65082e+06	3.49348e+06		High	High	High	High	Not Found	High	High	High	High	High	High	High	High	High	Not Found	Not Found	High	8.576e-06	1.426e-09	6.05
FALSE	High	[R].AASAATAAPTATPAAQESGTIPK.[K]	1xDeamidated [Q16]; 1xTMTpro [K23]; 1xTMTpro [N-Term]	FALSE	3.83047e-05	7.84525e-06	1	1	1	O00116	O00116 [63-85]		0	2692.46	19452.1	20045.1	25026.8	20025.8	24068.3	25359.3	7960.57	15258.1	19280.7	20628.3	19528.3	12786.1	33073.5		High	High	High	High	Not Found	High	High	High	High	High	High	High	High	High	Not Found	Not Found	High	8.576e-06	2.556e-05	2.13
FALSE	High	[K].YGSVAFPNFEQGVACLR.[E]	1xCarbamidomethyl [C15]; 1xTMTpro [N-Term]	FALSE	3.93786e-09	7.84525e-06	1	1	2	O00116	O00116 [390-406]		0	2219.12	2.98397e+06	3.78943e+06	5.15391e+06	3.639e+06	3.88259e+06	3.08245e+06	3.09068e+06	3.81336e+06	3.49681e+06	4.96347e+06	3.44447e+06	5.5985e+06	4.4212e+06		High	High	High	High	High	High	High	High	High	High	High	High	High	High	High	Not Found	High	8.576e-06	3.05e-09	5.25
FALSE	High	[K].VLQHEK.[Q]	1xTMTpro [K6]; 1xTMTpro [N-Term]	FALSE	0.0982843	0.00574258	1	1	1	O00116	O00116 [477-482]		0	1361.84	5.61397e+06	5.31433e+06	7.39454e+06	4.98867e+06	6.43511e+06	4.42874e+06	3.14625e+06	5.0435e+06	2.97092e+06	7.07895e+06	5.79349e+06	4.68136e+06	3.37976e+06		High	High	High	High	Not Found	High	High	High	High	High	High	High	High	High	Not Found	Not Found	High	0.003678	0.0611	2.63
FALSE	High	[K].EYVDPNNIFGNR.[N]		FALSE	0.000865861	0.000105012	1	1	1	O00116	O00116 [644-655]		0	1437.68														No Quan Labels	High	High	High	High	Not Found	High	High	High	High	High	High	High	High	High	Not Found	High	High	6.961e-05	0.0005509	2.77
FALSE	High	[R].AASAATAAPTATPAAQESGTIPK.[K]	1xTMTpro [K23]; 1xTMTpro [N-Term]	FALSE	1.59301e-08	7.84525e-06	1	1	1	O00116	O00116 [63-85]		0	2691.48	2.40602e+06	2.18436e+06	3.35698e+06	2.29002e+06	2.25813e+06	1.95439e+06	1.80332e+06	2.20883e+06	1.8859e+06	2.37413e+06	2.06692e+06	2.17163e+06	3.35548e+06		High	High	High	High	Not Found	High	High	High	High	High	High	High	High	High	High	Not Found	High	8.576e-06	1.208e-08	5.4
FALSE	High	[K].EWIQNTLGVNVEHK.[T]	1xTMTpro [K14]; 1xTMTpro [N-Term]	FALSE	1.5578e-10	7.84525e-06	1	1	2	O00116	O00116 [130-143]		0	2275.27	2.79535e+07	2.80631e+07	4.1648e+07	3.15365e+07	2.97772e+07	2.69535e+07	2.86764e+07	3.26585e+07	3.15231e+07	3.57296e+07	3.07981e+07	3.62484e+07	4.39341e+07		High	High	High	High	Not Found	High	High	High	High	High	High	High	High	High	Not Found	Not Found	High	8.576e-06	1.276e-10	7.47
FALSE	High	[K].EWIQNTLGVNVEHK.[T]	1xTMTpro [K14]	FALSE	1.20337e-06	7.84525e-06	1	1	2	O00116	O00116 [130-143]		0	1971.06	1.03195e+06	747233	1.02695e+06	932421	703527	837091	1.01461e+06	878585	1.02366e+06	620658	1.03831e+06	478161	954272		High	High	High	High	High	High	High	High	High	High	High	High	High	High	Not Found	High	High	8.576e-06	8.494e-07	4.33
FALSE	High	[K].FGGLAAGEDNGQR.[G]	1xDeamidated [N10]	FALSE	2.70309e-05	7.84525e-06	1	1	1	O00116	O00116 [491-503]		0	1292.59														No Quan Labels	High	High	High	High	High	High	High	High	High	High	High	High	High	High	Not Found	Not Found	High	8.576e-06	1.826e-05	3.61
FALSE	High	[K].ETNISYSQEADDR.[V]		FALSE	5.06117e-05	1.83215e-05	1	1	1	O00116	O00116 [170-182]		0	1527.66														No Quan Labels	High	High	High	High	High	High	High	High	High	High	High	High	High	High	Not Found	Not Found	High	1.574e-05	3.366e-05	3.55
FALSE	High	[K].ASLNPSDTPPSVVNEDFLHDLKETNISYSQEADDR.[V]	1xDeamidated [N]; 1xTMTpro [K22]; 1xTMTpro [N-Term]	FALSE	4.72107e-15	7.84525e-06	1	1	2	O00116	O00116 [148-182]		1	4513.21	1.20414e+06	1.17684e+06	1.69001e+06	1.19737e+06	1.15121e+06	1.03306e+06	983041	1.05322e+06	1.09058e+06	1.1509e+06	1.02443e+06	1.11531e+06	1.31556e+06		High	High	High	High	Not Found	High	High	High	High	High	High	High	High	High	Not Found	Not Found	High	8.576e-06	4.583e-15	8.38
FALSE	High	[R].RAASAATAAPTATPAAQESGTIPK.[K]	1xTMTpro [K24]; 1xTMTpro [N-Term]	FALSE	2.16044e-12	7.84525e-06	1	1	2	O00116	O00116 [62-85]		1	2847.58	2.99681e+06	3.35398e+06	4.56042e+06	3.40655e+06	3.35797e+06	2.96803e+06	2.66941e+06	3.16981e+06	3.02635e+06	3.97453e+06	3.07384e+06	4.23365e+06	4.42978e+06		High	High	High	High	Not Found	High	High	High	High	High	High	High	High	High	High	Not Found	High	8.576e-06	1.9e-12	6.41
FALSE	High	[R].RAASAATAAPTATPAAQESGTIPK.[K]	1xTMTpro [K24]	FALSE	6.10342e-08	7.84525e-06	1	1	4	O00116	O00116 [62-85]		1	2543.37	628267	511453	870670	631695	616870	584119	590704	571554	601501	475579	573412	397142	709857		High	High	High	High	Not Found	High	High	High	High	High	High	High	High	High	Not Found	High	High	8.576e-06	4.526e-08	5.75
FALSE	High	[R].GISDPLTVFEQTEAAAR.[E]	1xDeamidated [Q11]; 1xTMTpro [N-Term]	FALSE	0.000639254	6.27078e-05	1	1	1	O00116	O00116 [587-603]		0	2110.1	40208.8	61275.3	33969.5	61006.4	32803.1	56615.8	82372.3	68316.8	87232	52600.7	73579.4	49714.1	54525.1		High	High	High	High	Not Found	High	High	High	High	High	High	High	High	High	Not Found	Not Found	High	3.626e-05	0.0004075	3.11
FALSE	High	[K].FGGLAAGEDNGQR.[G]	1xTMTpro [N-Term]	FALSE	1.29399e-05	7.84525e-06	1	1	1	O00116	O00116 [491-503]		0	1595.81	237859	267831	387456	255422	272405	283137	147302	167736	151292	270514	149261	251261	295476		High	High	High	High	Not Found	High	High	High	High	High	High	High	High	High	Not Found	Not Found	High	8.576e-06	8.81e-06	3.05
FALSE	High	[R].DLALEYYVLGESFETSAPWDR.[V]	1xTMTpro [N-Term]	FALSE	0.00414068	0.000422826	1	1	2	O00116	O00116 [516-536]		0	2765.36	16083.7	15401.7	20224.8	14008.7	17330.4	13270.5	16870.4	10504.4	16477.3	20188.4	11161.7	15729.4	18137.1		High	High	High	High	Not Found	High	High	High	High	High	High	High	High	High	Not Found	Not Found	High	0.0002936	0.002578	1.88
FALSE	High	[K].ETNISYSQEADDR.[V]	1xTMTpro [N-Term]	FALSE	8.79137e-08	7.84525e-06	1	1	3	O00116	O00116 [170-182]		0	1831.86	680650	640595	898652	644105	630813	663199	508115	715061	631982	753737	556214	760815	928554		High	High	High	High	High	High	High	High	High	High	High	High	High	High	Not Found	High	High	8.576e-06	6.494e-08	4.13
FALSE	High	[K].ASLNPSDTPPSVVNEDFLHDLK.[E]	1xTMTpro [K22]	FALSE	6.17189e-07	7.84525e-06	1	1	2	O00116	O00116 [148-169]		0	2699.38	380986	335450	357521	364744	253687	280767	338381	316874	373129	241501	326505	244479	309142		High	High	High	High	Not Found	High	High	High	High	High	High	High	High	High	Not Found	Not Found	High	8.576e-06	4.424e-07	3.23
FALSE	High	[R].TIISLDTSQMNR.[I]	1xTMTpro [N-Term]	FALSE	5.75534e-07	7.84525e-06	1	1	1	O00116	O00116 [254-265]		0	1682.91	5.55889e+06	6.96545e+06	9.48242e+06	6.31094e+06	6.82075e+06	5.86847e+06	4.80178e+06	5.97615e+06	5.51377e+06	7.70956e+06	5.40607e+06	8.26688e+06	8.89683e+06		High	High	High	High	Not Found	High	High	High	High	High	High	High	High	High	Not Found	Not Found	High	8.576e-06	4.118e-07	4.03
FALSE	High	[K].YGSVAFPNFEQGVACLR.[E]	1xCarbamidomethyl [C15]	FALSE	4.90505e-06	7.84525e-06	1	1	4	O00116	O00116 [390-406]		0	1914.92														No Quan Labels	High	High	High	High	High	High	High	High	High	High	High	High	High	High	High	High	High	8.576e-06	3.399e-06	4.12
FALSE	High	[R].AASAATAAPTATPAAQESGTIPK.[K]	1xTMTpro [K23]	FALSE	0.00047455	2.94472e-05	1	1	1	O00116	O00116 [63-85]		0	2387.27	1.98632e+06	4.28885e+06	2.67803e+06	2.01998e+06	1.94352e+06	1.90899e+06	1.48795e+06	1.65837e+06	1.61396e+06	1.58713e+06	1.65723e+06	1.64913e+06	1.99958e+06		High	High	High	High	Not Found	High	High	High	High	High	High	High	High	High	High	Not Found	High	2.489e-05	0.0003034	4.11
FALSE	High	[R].DLALEYYVLGESFETSAPWDR.[V]		FALSE	0.0831404	0.00512072	1	1	1	O00116	O00116 [516-536]		0	2461.16														No Quan Labels	High	High	High	High	Not Found	High	High	High	High	High	High	High	High	High	Not Found	Not Found	High	0.003277	0.05129	1.13
FALSE	High	[R].IPDIVLWPTCHDDVVK.[I]	1xCarbamidomethyl [C10]; 1xTMTpro [K16]; 1xTMTpro [N-Term]	FALSE	1.09263e-07	7.84525e-06	1	1	3	O00116	O00116 [205-220]		0	2515.39	5.61879e+06	5.8965e+06	8.03563e+06	6.12591e+06	5.91238e+06	5.49748e+06	5.83159e+06	6.21595e+06	6.06217e+06	6.13954e+06	6.10385e+06	6.87936e+06	7.90649e+06		High	High	High	High	Not Found	High	High	High	High	High	High	High	High	High	High	Not Found	High	8.576e-06	8.057e-08	4.63
FALSE	High	[K].NIYGNIEDLVVHIK.[M]	1xTMTpro [K14]; 1xTMTpro [N-Term]	FALSE	2.49065e-09	7.84525e-06	1	1	2	O00116	O00116 [324-337]		0	2235.3	1.29286e+06	1.63932e+06	1.8204e+06	1.39872e+06	1.40819e+06	1.26787e+06	1.3512e+06	1.5134e+06	1.41518e+06	1.90581e+06	1.56686e+06	2.01096e+06	1.60515e+06		High	High	High	High	Not Found	High	High	High	High	High	High	High	High	High	Not Found	Not Found	High	8.576e-06	1.949e-09	5.52
FALSE	High	[K].RYPLSGMGLPTFK.[E]	1xOxidation [M7]; 1xTMTpro [K13]; 1xTMTpro [N-Term]	FALSE	0.00846522	0.000903297	1	1	1	O00116	O00116 [117-129]		1	2091.19	1.00603e+06	1.18703e+06	1.63925e+06	1.23748e+06	1.08684e+06	1.06803e+06	1.09711e+06	1.2382e+06	1.14926e+06	1.48728e+06	1.14174e+06	1.5664e+06	1.69508e+06		High	High	High	High	Not Found	High	High	High	High	High	High	High	High	High	Not Found	Not Found	High	0.0005766	0.005211	3.75
FALSE	High	[K].EYVDPNNIFGNR.[N]	1xTMTpro [N-Term]	FALSE	7.99834e-06	7.84525e-06	1	1	2	O00116	O00116 [644-655]		0	1741.88	4.17432e+06	4.40563e+06	6.15506e+06	4.72838e+06	4.16432e+06	4.11512e+06	3.80638e+06	4.46997e+06	3.99487e+06	4.75719e+06	4.23734e+06	4.68038e+06	6.4321e+06		High	High	High	High	Not Found	High	High	High	High	High	High	High	High	High	High	High	High	8.576e-06	5.48e-06	3.98
FALSE	High	[K].EIPDLPEEPSQTAEEVVTVALR.[C]	1xTMTpro [N-Term]	FALSE	2.97479e-07	7.84525e-06	1	1	1	O00124	O00124 [176-197]		0	2726.44	88429.8	80838.5	118351	93161.4	94668.3	80908.8	77830.3	76800.7	86352.6	110023	89727.5	115937	154161		High	High	High	High	Not Found	High	High	High	High	High	High	High	High	High	High	Not Found	High	8.576e-06	2.158e-07	4.52
FALSE	High	[K].LGGDEGTSQTSFETSNR.[E]		FALSE	0.000160088	1.83215e-05	1	1	1	O00124	O00124 [134-150]		0	1785.79														No Quan Labels	High	High	High	High	Not Found	High	High	High	High	High	High	High	High	High	Not Found	Not Found	High	1.946e-05	0.0001045	3.78
FALSE	High	[R].WLEDEK.[A]	1xTMTpro [K6]; 1xTMTpro [N-Term]	FALSE	0.108804	0.00616894	1	1	2	O00139	O00139 [638-643]		0	1427.8	2.98195e+06	4.00829e+06	3.17389e+06	4.64891e+06	2.72865e+06	4.07009e+06	5.44103e+06	6.03659e+06	6.02393e+06	5.89055e+06	5.66799e+06	6.38232e+06	5.85836e+06		High	High	High	High	Not Found	High	High	High	High	High	High	High	High	High	Not Found	Not Found	High	0.003937	0.06786	2.24
FALSE	High	[R].LEGAEINK.[S]	1xTMTpro [K8]; 1xTMTpro [N-Term]	FALSE	0.000391701	2.94472e-05	1	1	3	O00139	O00139 [476-483]		0	1481.88	2.33634e+06	3.5146e+06	2.62168e+06	3.67619e+06	2.43526e+06	3.37602e+06	4.69302e+06	4.89225e+06	4.9501e+06	5.12309e+06	4.38631e+06	5.90299e+06	4.84132e+06		High	High	High	High	Not Found	High	High	High	High	High	High	High	High	High	Not Found	Not Found	High	2.489e-05	0.0002525	3.02
FALSE	High	[K].DLDVITIPSK.[D]	1xTMTpro [K10]; 1xTMTpro [N-Term]	FALSE	0.000544632	4.08952e-05	1	1	1	O00139	O00139 [242-251]		0	1709.03	382912	566164	486569	606722	435181	579360	631042	795776	750019	872463	712064	855526	725749		High	High	High	High	Not Found	High	High	High	High	High	High	High	High	High	Not Found	Not Found	High	3.082e-05	0.0003499	2.92
FALSE	High	[K].THTMGGDFSGK.[N]	1xTMTpro [K11]	FALSE	0.00348411	0.000354763	1	1	1	O00139	O00139 [320-330]		0	1441.71	112839	119501	121066	142041	114086	130123	172084	199172	186570	176160	212957	165478	191350		High	High	High	High	Not Found	High	High	High	High	High	High	High	High	High	Not Found	Not Found	High	0.0002502	0.002181	2.79
FALSE	High	[R].LQQQELR.[E]	1xTMTpro [N-Term]	FALSE	0.0854958	0.00521599	1	1	1	O00139	O00139 [175-181]		0	1218.71	867368	1.36135e+06	966398	1.24568e+06	947275	1.08387e+06	1.6299e+06	1.68146e+06	1.69264e+06	1.92129e+06	1.56571e+06	2.3461e+06	1.76942e+06		High	High	High	High	Not Found	High	High	High	High	High	High	High	High	High	Not Found	Not Found	High	0.003347	0.05299	2.76
FALSE	High	[K].EVEKLQEK.[R]	2xTMTpro [K4; K8]; 1xTMTpro [N-Term]	FALSE	0.00477782	0.000506515	1	1	1	O00139	O00139 [162-169]		1	1915.17	1.21306e+06	1.63224e+06	1.28469e+06	1.54e+06	1.28004e+06	1.41958e+06	2.7945e+06	2.34332e+06	2.18379e+06	2.42004e+06	2.6663e+06	2.95497e+06	1.8735e+06		High	High	High	High	Not Found	High	High	High	High	High	High	High	High	High	Not Found	Not Found	High	0.0003379	0.002978	2.9
FALSE	High	[R].DVFLMLK.[K]	1xTMTpro [K7]; 1xTMTpro [N-Term]	FALSE	0.0640555	0.00414979	1	1	1	O00139	O00139 [345-351]		0	1473.9	126270	201701	126698	138722	188521	141043	142328	205168	153105	269190	177804	216440	163548		High	High	High	High	Not Found	High	High	High	High	High	High	High	High	High	Not Found	Not Found	High	0.002662	0.03913	2.15
FALSE	High	[K].THTMGGDFSGK.[N]	1xOxidation [M4]; 1xTMTpro [K11]	FALSE	0.000610692	5.16359e-05	1	1	2	O00139	O00139 [320-330]		0	1457.7	170165	198206	189155	213969	148595	210555	287247	276721	290572	245532	337793	207497	219504		High	High	High	High	High	High	High	High	High	High	High	High	High	High	Not Found	Not Found	High	3.626e-05	0.0003898	3.05
FALSE	High	[R].SHAVFQIILR.[R]	1xTMTpro [N-Term]	FALSE	8.56141e-05	1.83215e-05	1	1	1	O00139	O00139 [435-444]		0	1487.9	169002	310241	209612	315660	182279	267130	343596	368079	390942	425725	362472	457912	393360		High	High	High	High	Not Found	High	High	High	High	High	High	High	High	High	Not Found	Not Found	High	1.574e-05	5.636e-05	4.16
FALSE	High	[K].IDILTELRDK.[V]	1xTMTpro [K10]	FALSE	0.00485049	0.000506515	1	1	1	O00139	O00139 [671-680]		1	1519.9	303763	320241	277236	402617	218398	348041	555270	422237	574012	260463	630614	160186	355937		High	High	High	High	Not Found	High	High	High	High	High	High	High	High	High	High	Not Found	High	0.0003394	0.003027	2.87
FALSE	High	[K].VFDLLNR.[K]	1xTMTpro [N-Term]	FALSE	0.0208697	0.00170908	1	1	2	O00139	O00139 [374-380]		0	1180.7	1.59488e+06	2.59068e+06	2.12653e+06	2.87552e+06	1.94266e+06	2.29383e+06	3.3393e+06	3.70685e+06	3.38186e+06	4.59202e+06	3.57747e+06	4.87323e+06	3.56628e+06		High	High	High	High	Not Found	High	High	High	High	High	High	High	High	High	Not Found	Not Found	High	0.001133	0.01273	2.33
FALSE	High	[K].CVEDVLK.[L]	1xCarbamidomethyl [C1]; 1xTMTpro [K7]; 1xTMTpro [N-Term]	FALSE	0.00725689	0.000749045	1	1	2	O00139	O00139 [406-412]		0	1470.85	822403	1.39352e+06	1.05701e+06	1.30013e+06	1.0261e+06	1.18277e+06	1.8962e+06	2.09969e+06	1.92219e+06	2.24559e+06	1.93917e+06	2.65232e+06	1.99107e+06		High	High	High	High	Not Found	High	High	High	High	High	High	High	High	High	Not Found	Not Found	High	0.0004939	0.004477	2.59
FALSE	High	[R].ARPSQFPEQSSSAQQNGSVSDISPVQAAK.[K]	1xDeamidated [Q15]; 1xTMTpro [K29]; 1xTMTpro [N-Term]	FALSE	1.62653e-11	7.84525e-06	1	1	3	O00139	O00139 [118-146]		0	3610.86	400455	517712	438256	568922	358362	511997	635721	675899	683090	720048	695766	692119	693620		High	High	High	High	Not Found	High	High	High	High	High	High	High	High	High	Not Found	High	High	8.576e-06	1.382e-11	9.13
FALSE	High	[R].YLENQTFR.[F]	1xTMTpro [N-Term]	FALSE	0.00145409	0.000191512	1	1	2	O00139	O00139 [268-275]		0	1374.73	1.08188e+06	1.54412e+06	1.42454e+06	1.56523e+06	1.22318e+06	1.50361e+06	1.88568e+06	2.03118e+06	1.99807e+06	2.48093e+06	1.92796e+06	2.65177e+06	2.16004e+06		High	High	High	High	Not Found	High	High	High	High	High	High	High	High	High	Not Found	Not Found	High	0.0001302	0.0009215	3.45
FALSE	High	[R].NKPHTPFR.[A]	1xTMTpro [K2]; 1xTMTpro [N-Term]	FALSE	0.00356335	0.000373428	1	1	1	O00139	O00139 [498-505]		0	1604.95	215393	364688	241597	346724	271469	295012	447556	461357	432315	562576	465659	648450	442654		High	High	High	High	Not Found	High	High	High	High	High	High	High	High	High	Not Found	Not Found	High	0.0002502	0.002228	2.65
FALSE	High	[R].AALQEEEQASK.[Q]	1xTMTpro [K11]; 1xTMTpro [N-Term]	FALSE	1.011e-07	7.84525e-06	1	1	4	O00139	O00139 [686-696]		0	1812	2.07794e+06	2.73689e+06	2.4852e+06	2.92791e+06	2.00147e+06	2.67916e+06	3.59967e+06	3.71878e+06	3.66732e+06	3.65847e+06	3.64288e+06	3.86913e+06	3.67985e+06		High	High	High	High	High	High	High	High	High	High	High	High	High	High	High	High	High	8.576e-06	7.437e-08	5.08
FALSE	High	[R].FTARPLVETIFER.[G]	1xTMTpro [N-Term]	FALSE	3.98166e-05	7.84525e-06	1	1	1	O00139	O00139 [292-304]		0	1883.07	479994	804330	751660	799377	651693	835602	944344	1.04431e+06	966478	1.33697e+06	1.03206e+06	1.54273e+06	944403		High	High	High	High	Not Found	High	High	High	High	High	High	High	High	High	High	Not Found	High	8.576e-06	2.668e-05	4.52
FALSE	High	[R].FDYAFDDSAPNEMVYR.[F]		FALSE	4.43423e-06	7.84525e-06	1	1	1	O00139	O00139 [276-291]		0	1939.82														No Quan Labels	High	High	High	High	Not Found	High	High	High	High	High	High	High	High	High	Not Found	Not Found	High	8.576e-06	3.084e-06	4.03
FALSE	High	[R].FDYAFDDSAPNEMVYR.[F]	1xTMTpro [N-Term]	FALSE	1.19005e-07	7.84525e-06	1	1	2	O00139	O00139 [276-291]		0	2244.02	212841	341592	290500	359418	241800	301253	418235	460518	446887	605587	459342	679788	430157		High	High	High	High	High	High	High	High	High	High	High	High	High	High	High	Not Found	High	8.576e-06	8.757e-08	4.45
FALSE	High	[R].ARPSQFPEQSSSAQQNGSVSDISPVQAAK.[K]	1xTMTpro [K29]; 1xTMTpro [N-Term]	FALSE	6.98428e-14	7.84525e-06	1	1	1	O00139	O00139 [118-146]		0	3609.88	221264	291309	238267	360242	194660	282788	417023	436934	436008	437631	417328	439599	412046		High	High	High	High	High	High	High	High	High	High	High	High	High	High	Not Found	Not Found	High	8.576e-06	6.494e-14	9.36
FALSE	High	[R].VLEDGKQQVQVVGLQER.[E]	1xTMTpro [K6]; 1xTMTpro [N-Term]	FALSE	9.39558e-09	7.84525e-06	1	1	1	O00139	O00139 [386-402]		1	2533.46	1.68207e+06	2.58864e+06	2.14508e+06	2.63594e+06	1.83071e+06	2.45518e+06	3.40254e+06	3.37551e+06	3.64876e+06	3.58816e+06	3.77834e+06	4.04884e+06	3.30088e+06		High	High	High	High	Not Found	High	High	High	High	High	High	High	High	High	Not Found	Not Found	High	8.576e-06	7.171e-09	6.02
FALSE	High	[R].FTARPLVETIFER.[G]		FALSE	1.73329e-06	7.84525e-06	1	1	1	O00139	O00139 [292-304]		0	1578.86														No Quan Labels	High	High	High	High	Not Found	High	High	High	High	High	High	High	High	High	Not Found	Not Found	High	8.576e-06	1.224e-06	5.08
FALSE	High	[K].FSLIDLAGNER.[G]	1xTMTpro [N-Term]	FALSE	8.77897e-06	7.84525e-06	1	1	1	O00139	O00139 [453-463]		0	1538.85	1.15069e+06	2.09434e+06	1.50737e+06	2.012e+06	1.27078e+06	1.93366e+06	2.70646e+06	2.76381e+06	2.63673e+06	3.34147e+06	2.74025e+06	3.73829e+06	2.55107e+06		High	High	High	High	Not Found	High	High	High	High	High	High	High	High	High	Not Found	Not Found	High	8.576e-06	5.999e-06	3.31
FALSE	High	[R].FDYAFDDSAPNEMVYR.[F]	1xOxidation [M13]; 1xTMTpro [N-Term]	FALSE	0.00015166	1.83215e-05	1	1	1	O00139	O00139 [276-291]		0	2260.02	82639.6	118524	87722.2	121499	68463.3	114661	120582	142347	157205	150412	150238	164165	124951		High	High	High	High	High	High	High	High	High	High	High	High	High	High	High	Not Found	High	1.946e-05	9.922e-05	3.17
FALSE	High	[K].EIDLESIFSLNPDLVPDEEIEPSPETPPPPASSAK.[V]	1xDeamidated [N11]; 1xTMTpro [K35]; 1xTMTpro [N-Term]	FALSE	9.14799e-10	7.84525e-06	1	1	1	O00139	O00139 [53-87]		0	4369.24	45763.8	99023.4	43950.6	69342.6	46095.8	85628.4	79984.5	82104.2	70371.3	75470.1	77113.8	102133	52094.7		High	High	High	High	Not Found	High	High	High	High	High	High	High	High	High	Not Found	Not Found	High	8.576e-06	7.291e-10	5.66
FALSE	High	[K].QQVQVVGLQER.[E]	1xTMTpro [N-Term]	FALSE	8.57695e-06	7.84525e-06	1	1	1	O00139	O00139 [392-402]		0	1587.91	54818.5	64968	67888.1	75227	48092.6	65429.3	75347.9	86058.3	77278.6	92963.4	80054.4	89309.2	71725		High	High	High	High	Not Found	High	High	High	High	High	High	High	High	High	Not Found	Not Found	High	8.576e-06	5.893e-06	3.96
FALSE	High	[K].IDILTELR.[D]	1xTMTpro [N-Term]	FALSE	0.00147599	0.000191512	1	1	1	O00139	O00139 [671-678]		0	1276.78	1.06606e+06	1.57162e+06	1.36738e+06	1.77541e+06	1.18489e+06	1.51048e+06	1.98869e+06	2.31462e+06	2.44014e+06	2.87901e+06	2.23885e+06	2.96005e+06	2.31826e+06		High	High	High	High	Not Found	High	High	High	High	High	High	High	High	High	Not Found	Not Found	High	0.0001302	0.0009315	3.49
FALSE	High	[R].GSLDYRPLTTADPIDEHR.[I]	1xTMTpro [N-Term]	FALSE	3.44765e-07	7.84525e-06	1	1	2	O00139	O00139 [206-223]		0	2360.22	1.34379e+06	1.79696e+06	1.43103e+06	2.16702e+06	1.26744e+06	1.82638e+06	2.64454e+06	2.83125e+06	2.88189e+06	2.62542e+06	2.77274e+06	2.80221e+06	2.56728e+06		High	High	High	High	High	High	High	High	High	High	High	High	High	High	Not Found	Not Found	High	8.576e-06	2.498e-07	4.88
FALSE	High	[K].IDILTELRDK.[V]	1xTMTpro [K10]; 1xTMTpro [N-Term]	FALSE	0.0716248	0.00454962	1	1	1	O00139	O00139 [671-680]		1	1824.11	1.30429e+06	2.18947e+06	1.65925e+06	2.23519e+06	1.47214e+06	1.99633e+06	2.79019e+06	2.99243e+06	2.9173e+06	3.35941e+06	3.10783e+06	4.06299e+06	2.70162e+06		High	High	High	High	High	High	High	High	High	High	High	High	High	High	Not Found	Not Found	High	0.002934	0.04391	3.79
FALSE	High	[K].IDILTELR.[D]		FALSE	0.0298389	0.00235463	1	1	1	O00139	O00139 [671-678]		0	972.572														No Quan Labels	High	High	High	High	High	High	High	High	High	High	High	High	High	High	Not Found	Not Found	High	0.001537	0.01817	2.59
FALSE	High	[RK].GMATCFAYGQTGSGK.[T]	1xCarbamidomethyl [C5]; 1xTMTpro [K15]; 1xTMTpro [N-Term]	FALSE	9.09938e-07	7.84525e-06	2	2	1	O00139; Q8N4N8	O00139 [305-319]; Q8N4N8 [295-309]		0	2144.08	1.6709e+06	2.37546e+06	2.28768e+06	2.43441e+06	1.9517e+06	2.30691e+06	2.9349e+06	3.12874e+06	3.07006e+06	3.36879e+06	3.28686e+06	3.43836e+06	3.03704e+06	Shared	High	High	High	High	Not Found	High	High	High	High	High	High	High	High	High	Not Found	Not Found	High	8.576e-06	6.496e-07	5.16
FALSE	High	[R].VLEDGK.[Q]	1xTMTpro [K6]; 1xTMTpro [N-Term]	FALSE	0.132985	0.0073151	2	2	1	O00139; Q99661	O00139 [386-391]; Q99661 [421-426]		0	1268.77	1.06873e+06	1.04642e+06	888253	1.11113e+06	1.33623e+06	1.01658e+06	1.81444e+06	2.15891e+06	1.25733e+06	2.96037e+06	2.61731e+06	2.10383e+06	1.42141e+06	Shared	High	High	High	High	Not Found	High	High	High	High	High	High	High	High	High	Not Found	Not Found	High	0.004653	0.08417	2.38
FALSE	High	[R].DSFIGENSR.[T]	1xTMTpro [N-Term]	FALSE	0.000150492	1.83215e-05	2	2	1	O00139; Q99661	O00139 [515-523]; Q99661 [550-558]		0	1328.68	590286	861529	676262	842042	637509	808948	1.04019e+06	1.20033e+06	1.09356e+06	1.29983e+06	1.0843e+06	1.58271e+06	1.33208e+06	Shared	High	High	High	High	Not Found	High	High	High	High	High	High	High	High	High	Not Found	Not Found	High	1.946e-05	9.844e-05	3.82
FALSE	High	[R].TNPETCYQR.[L]	1xCarbamidomethyl [C6]; 1xTMTpro [N-Term]	FALSE	0.00129001	0.00018269	1	1	1	O00142	O00142 [184-192]		0	1472.71	332289	351577	502805	305815	358603	331463	107026	122956	113170	179540	130999	160166	225566		High	High	High	High	Not Found	High	High	High	High	High	High	High	High	High	Not Found	Not Found	High	0.0001208	0.0008147	2.83
FALSE	High	[R].GSPASGPGPR.[R]	1xTMTpro [N-Term]	FALSE	0.000397768	2.94472e-05	1	1	1	O00142	O00142 [23-32]		0	1186.65	865388	575241	1.20729e+06	629377	805303	567088	178661	262674	204144	270656	251504	263438	383951		High	High	High	High	Not Found	High	High	High	High	High	High	High	High	High	Not Found	Not Found	High	2.489e-05	0.0002559	2.78
FALSE	High	[R].YIFVENLYR.[S]	1xTMTpro [N-Term]	FALSE	0.000179757	1.83215e-05	1	1	1	O00142	O00142 [141-149]		0	1520.84	1.35991e+06	1.56953e+06	1.92259e+06	1.57897e+06	1.49941e+06	1.41768e+06	965915	1.10918e+06	1.08387e+06	1.32532e+06	1.19258e+06	1.46353e+06	1.44586e+06		High	High	High	High	Not Found	High	High	High	High	High	High	High	High	High	High	High	High	1.946e-05	0.0001168	3.34
FALSE	High	[R].GHNPLGLMYHDASR.[W]	1xTMTpro [N-Term]	FALSE	8.0717e-08	7.84525e-06	1	1	1	O00142	O00142 [91-104]		0	1871.95	1.04071e+06	1.04121e+06	1.55351e+06	1.19185e+06	1.20392e+06	1.02359e+06	715302	747541	666241	867960	788023	834579	1.07499e+06		High	High	High	High	Not Found	High	High	High	High	High	High	High	High	High	Not Found	High	High	8.576e-06	5.958e-08	4.98
FALSE	High	[K].FMQDPMEVFVDDETK.[L]	2xOxidation [M2; M6]; 1xTMTpro [K15]; 1xTMTpro [N-Term]	FALSE	0.00013823	1.83215e-05	1	1	1	O00148	O00148 [241-255]		0	2471.2	324969	539706	422473	530815	392924	556471	733477	810131	745815	876091	705547	894854	771870		High	High	High	High	Not Found	High	High	High	High	High	High	High	High	High	Not Found	Not Found	High	1.946e-05	9.065e-05	4.48
FALSE	High	[K].VSVFFGGLSIK.[K]	1xTMTpro [K11]	FALSE	0.00453214	0.000466775	1	1	2	O00148	O00148 [144-154]		0	1457.87	385443	511339	496040	608020	410112	549013	700810	670614	746636	627775	756034	630289	605331		High	High	High	High	Not Found	High	High	High	High	High	High	High	High	High	Not Found	High	High	0.0003156	0.002822	2.41
FALSE	High	[K].HFVLDECDK.[M]	1xCarbamidomethyl [C7]; 1xTMTpro [K9]	FALSE	0.0337959	0.00263029	1	1	2	O00148	O00148 [191-199]		0	1466.73	167021	246473	189413	257643	162575	229254	362293	347800	372112	284065	401754	199300	343634		High	High	High	High	High	High	High	High	High	High	High	High	High	High	High	Not Found	High	0.001703	0.02048	2.49
FALSE	High	[K].FMQDPMEVFVDDETK.[L]	1xOxidation [M2]; 1xTMTpro [K15]; 1xTMTpro [N-Term]	FALSE	6.78975e-05	1.83215e-05	1	1	1	O00148	O00148 [241-255]		0	2455.2	52746.5	105840	47698.2	65304.9	46680	60823.2	90712.1	70620.2	91042.5	110165	64640.9	102146	80243.8		High	High	High	High	Not Found	High	High	High	High	High	High	High	High	High	High	Not Found	High	1.574e-05	4.51e-05	3.38
FALSE	High	[K].FMQDPMEVFVDDETK.[L]	1xTMTpro [K15]; 1xTMTpro [N-Term]	FALSE	8.12346e-06	7.84525e-06	1	1	1	O00148	O00148 [241-255]		0	2439.21	180550	347723	305012	368454	236871	314746	518010	570622	516859	649792	521289	680278	509824		High	High	High	High	Not Found	High	High	High	High	High	High	High	High	High	High	Not Found	High	8.576e-06	5.587e-06	4.32
FALSE	High	[K].VSVFFGGLSIK.[K]	1xTMTpro [K11]; 1xTMTpro [N-Term]	FALSE	1.62891e-06	7.84525e-06	1	1	5	O00148	O00148 [144-154]		0	1762.08	257435	458270	321358	471845	298716	440646	681443	654063	721930	819968	675894	933222	632930		High	High	High	High	High	High	High	High	High	High	High	High	High	High	Not Found	Not Found	High	8.576e-06	1.148e-06	4.15
FALSE	High	[R].GMAQEER.[L]	1xTMTpro [N-Term]	FALSE	0.0227464	0.00180904	1	1	3	O00148	O00148 [319-325]		0	1124.57	630627	893708	776428	1.03752e+06	855256	918792	1.86141e+06	1.88339e+06	1.43156e+06	2.29808e+06	2.39936e+06	1.95206e+06	1.31501e+06		High	High	High	High	Not Found	High	High	High	High	High	High	High	High	High	Not Found	Not Found	High	0.001195	0.01381	2.5
FALSE	High	[K].NCPHVVVGTPGR.[I]	1xCarbamidomethyl [C2]	FALSE	0.000204981	1.83215e-05	1	1	1	O00148	O00148 [163-174]		0	1292.65														No Quan Labels	High	High	High	High	Not Found	High	High	High	High	High	High	High	High	High	Not Found	Not Found	High	1.946e-05	0.0001333	2.91
FALSE	High	[R].CMALAQLLVEQNFPAIAIHR.[G]	1xCarbamidomethyl [C1]; 1xOxidation [M2]	FALSE	2.56678e-07	7.84525e-06	1	1	1	O00148	O00148 [299-318]		0	2311.2														No Quan Labels	High	High	High	High	High	High	High	High	High	High	High	High	High	High	High	Not Found	High	8.576e-06	1.862e-07	6.01
FALSE	High	[R].FEVNVAELPEEIDISTYIEQSR.[-]	1xTMTpro [N-Term]	FALSE	5.16749e-09	7.84525e-06	1	1	1	O00148	O00148 [406-427]		0	2885.47	147426	206518	204992	198675	221490	162871	278530	266946	243879	314007	251053	320591	193599		High	High	High	High	High	High	High	High	High	High	High	High	High	High	Not Found	High	High	8.576e-06	3.998e-09	5.8
FALSE	High	[K].HFVLDECDK.[M]	1xCarbamidomethyl [C7]; 1xTMTpro [K9]; 1xTMTpro [N-Term]	FALSE	3.60038e-05	7.84525e-06	1	1	3	O00148	O00148 [191-199]		0	1770.93	771193	1.53911e+06	1.1219e+06	1.68714e+06	1.06195e+06	1.38669e+06	2.14373e+06	2.61446e+06	2.28914e+06	3.19528e+06	2.2639e+06	3.34014e+06	2.62062e+06		High	High	High	High	Not Found	High	High	High	High	High	High	High	High	High	Not Found	Not Found	High	8.576e-06	2.405e-05	3.99
FALSE	High	[K].NCPHVVVGTPGR.[I]	1xCarbamidomethyl [C2]; 1xTMTpro [N-Term]	FALSE	1.22559e-05	7.84525e-06	1	1	2	O00148	O00148 [163-174]		0	1596.86	1.1779e+06	1.80102e+06	1.54742e+06	1.74607e+06	1.44113e+06	1.61266e+06	2.25348e+06	2.2822e+06	2.23109e+06	2.88332e+06	2.37935e+06	3.14174e+06	3.96461e+06		High	High	High	High	Not Found	High	High	High	High	High	High	High	High	High	Not Found	Not Found	High	8.576e-06	8.348e-06	3.95
FALSE	High	[K].DIRPVCR.[K]	1xCarbamidomethyl [C6]; 1xTMTpro [N-Term]	FALSE	0.0415729	0.0030637	1	1	1	O00148	O00148 [233-239]		0	1219.69	1.21335e+06	2.81865e+06	1.52459e+06	2.34237e+06	1.573e+06	2.55027e+06	4.25857e+06	4.79608e+06	4.44559e+06	4.61868e+06	4.13703e+06	5.47227e+06	4.42112e+06		High	High	High	High	Not Found	High	High	High	High	High	High	High	High	High	Not Found	Not Found	High	0.00199	0.02528	2.09
FALSE	High	[R].VNIVFNYDMPEDSDTYLHR.[V]		FALSE	1.10486e-06	7.84525e-06	1	1	1	O00148	O00148 [355-373]		0	2328.06														No Quan Labels	High	High	High	High	Not Found	High	High	High	High	High	High	High	High	High	Not Found	Not Found	High	8.576e-06	7.819e-07	3.92
FALSE	High	[R].VNIVFNYDMPEDSDTYLHR.[V]	1xOxidation [M9]; 1xTMTpro [N-Term]	FALSE	2.74028e-06	7.84525e-06	1	1	1	O00148	O00148 [355-373]		0	2648.26	161983	193121	164924	181279	128665	192678	207288	227594	234114	226940	214203	272656	211308		High	High	High	High	Not Found	High	High	High	High	High	High	High	High	High	Not Found	Not Found	High	8.576e-06	1.908e-06	4.43
FALSE	High	[R].VNIVFNYDMPEDSDTYLHR.[V]	1xTMTpro [N-Term]	FALSE	2.80785e-08	7.84525e-06	1	1	3	O00148	O00148 [355-373]		0	2632.27	213113	331223	235965	268642	192044	262453	304032	340522	328494	359285	324948	398640	317068		High	High	High	High	High	High	High	High	High	High	High	High	High	High	Not Found	Not Found	High	8.576e-06	2.109e-08	4.39
FALSE	High	[R].LTPHEK.[Q]	1xTMTpro [K6]; 1xTMTpro [N-Term]	FALSE	0.00929261	0.000966373	1	1	2	O00148	O00148 [216-221]		0	1332.81	3.02599e+06	4.17742e+06	3.2244e+06	5.01451e+06	4.10331e+06	4.27332e+06	8.95197e+06	1.20188e+07	6.97955e+06	1.60334e+07	1.47577e+07	1.09295e+07	5.56185e+06		High	High	High	High	Not Found	High	High	High	High	High	High	High	High	High	Not Found	Not Found	High	0.0006378	0.005721	2.83
FALSE	High	[K].MLEQLDMR.[R]		FALSE	0.0116834	0.00111618	2	2	2	O00148; Q13838	O00148 [200-207]; Q13838 [201-208]		0	1035.5														No Quan Labels	High	High	High	High	High	High	High	High	High	High	High	High	High	High	Not Found	Not Found	High	0.0007556	0.007156	2.12
FALSE	High	[K].MLEQLDMR.[R]	1xOxidation [M]	FALSE	0.0109619	0.00109442	2	2	3	O00148; Q13838	O00148 [200-207]; Q13838 [201-208]		0	1051.49														No Quan Labels	High	High	High	High	High	High	High	High	High	High	High	High	High	High	High	High	High	0.0007363	0.00675	2.39
FALSE	High	[K].MLEQLDMR.[R]	1xTMTpro [N-Term]	FALSE	0.00348411	0.000354763	2	2	1	O00148; Q13838	O00148 [200-207]; Q13838 [201-208]		0	1339.7	1.36876e+06	1.91198e+06	1.9651e+06	2.24952e+06	1.75496e+06	2.0219e+06	1.7845e+06	2.07528e+06	1.96999e+06	2.50365e+06	2.06681e+06	2.63731e+06	3.82098e+06	Shared	High	High	High	High	Not Found	High	High	High	High	High	High	High	High	High	Not Found	Not Found	High	0.0002502	0.002172	2.69
FALSE	High	[K].GSYVSIHSSGFR.[D]	1xTMTpro [N-Term]	FALSE	3.43216e-06	7.84525e-06	2	2	4	O00148; Q13838	O00148 [36-47]; Q13838 [37-48]		0	1600.84	7.81831e+06	1.25396e+07	1.24706e+07	1.57964e+07	9.31682e+06	1.5335e+07	1.61071e+07	1.71345e+07	1.83565e+07	1.96174e+07	1.94622e+07	1.8336e+07	1.77514e+07	Shared	High	High	High	High	High	High	High	High	High	High	High	High	High	High	Not Found	High	High	8.576e-06	2.392e-06	4.63
FALSE	High	[R].DFLLKPELLR.[A]		FALSE	0.00106933	0.00013488	2	2	2	O00148; Q13838	O00148 [48-57]; Q13838 [49-58]		0	1243.74														No Quan Labels	High	High	High	High	Not Found	Not Found	High	High	High	High	High	High	High	High	Not Found	Not Found	High	8.48e-05	0.0006781	1.94
FALSE	High	[R].DFLLKPELLR.[A]	1xTMTpro [K5]	FALSE	0.000738569	8.41012e-05	2	2	3	O00148; Q13838	O00148 [48-57]; Q13838 [49-58]		0	1547.95	4.85938e+06	5.62144e+06	5.42012e+06	7.89607e+06	4.14048e+06	6.88867e+06	6.78526e+06	5.73185e+06	6.98494e+06	4.04061e+06	7.36875e+06	3.26769e+06	6.61757e+06	Shared	High	High	High	High	Not Found	High	High	High	High	High	High	High	High	High	Not Found	Not Found	High	5.304e-05	0.0004695	3.11
FALSE	High	[R].DFLLKPELLR.[A]	1xTMTpro [K5]; 1xTMTpro [N-Term]	FALSE	1.1341e-05	7.84525e-06	2	2	2	O00148; Q13838	O00148 [48-57]; Q13838 [49-58]		0	1852.16	5.2782e+07	1.15911e+08	8.24376e+07	1.17169e+08	7.00915e+07	1.11539e+08	1.05645e+08	1.05944e+08	1.10139e+08	1.156e+08	1.07841e+08	1.29101e+08	1.56718e+08	Shared	High	High	High	High	Not Found	High	High	High	High	High	High	High	High	High	Not Found	Not Found	High	8.576e-06	7.714e-06	3.72
FALSE	High	[K].DEEVLKK.[N]	2xTMTpro [K6; K7]; 1xTMTpro [N-Term]	FALSE	0.103898	0.0059867	2	2	1	O00148; Q13838	O00148 [156-162]; Q13838 [157-163]		1	1773.09	386712	629703	523716	647786	495893	555062	670582	693123	550371	818389	676283	884208	720059	Shared	High	High	High	High	Not Found	High	High	High	High	High	High	High	High	High	Not Found	Not Found	High	0.003833	0.06497	2.28
FALSE	High	[K].GSYVSIHSSGFR.[D]		FALSE	0.000107119	1.83215e-05	2	2	3	O00148; Q13838	O00148 [36-47]; Q13838 [37-48]		0	1296.63														No Quan Labels	High	High	High	High	Not Found	High	High	High	High	High	High	High	High	High	High	Not Found	High	1.946e-05	7.039e-05	3.08
FALSE	High	[R].AIVDCGFEHPSEVQHECIPQAILGMDVLCQAK.[S]	3xCarbamidomethyl [C5; C17; C29]; 1xDeamidated [Q20]; 1xTMTpro [K32]; 1xTMTpro [N-Term]	FALSE	1.07213e-08	7.84525e-06	2	2	1	O00148; Q13838	O00148 [58-89]; Q13838 [59-90]		0	4261.1	517797	841315	748674	762971	656689	695676	811419	879037	844321	851851	862440	921511	886173	Shared	High	High	High	High	High	High	High	High	High	High	High	High	High	High	High	Not Found	High	8.576e-06	8.168e-09	4.62
FALSE	High	[R].AIVDCGFEHPSEVQHECIPQAILGMDVLCQAK.[S]	3xCarbamidomethyl [C5; C17; C29]; 1xTMTpro [K32]; 1xTMTpro [N-Term]	FALSE	2.02652e-08	7.84525e-06	2	2	2	O00148; Q13838	O00148 [58-89]; Q13838 [59-90]		0	4260.12	817213	1.27695e+06	1.1555e+06	1.45373e+06	1.04208e+06	1.07029e+06	1.46111e+06	1.5339e+06	1.57576e+06	1.42797e+06	1.52705e+06	1.48601e+06	1.58567e+06	Shared	High	High	High	High	Not Found	High	High	High	High	High	High	High	High	High	Not Found	Not Found	High	8.576e-06	1.532e-08	5.08
FALSE	High	[K].ILNDVQDR.[F]		FALSE	0.022944	0.0018319	2	2	1	O00148; Q13838	O00148 [398-405]; Q13838 [399-406]		0	972.511														No Quan Labels	High	High	High	High	Not Found	High	High	High	High	High	High	High	High	High	Not Found	Not Found	High	0.001206	0.01399	2.18
FALSE	High	[K].ILNDVQDR.[F]	1xTMTpro [N-Term]	FALSE	0.00353674	0.000354763	2	2	2	O00148; Q13838	O00148 [398-405]; Q13838 [399-406]		0	1276.72	9.06499e+06	1.7884e+07	1.10201e+07	1.90129e+07	1.07227e+07	1.8543e+07	1.49314e+07	1.83048e+07	1.75827e+07	2.30239e+07	1.67318e+07	2.21923e+07	2.52803e+07	Shared	High	High	High	High	Not Found	High	High	High	High	High	High	High	High	High	Not Found	Not Found	High	0.0002502	0.00222	2.72
FALSE	High	[R].AIVDCGFEHPSEVQHECIPQAILGMDVLCQAK.[S]	3xCarbamidomethyl [C5; C17; C29]; 1xDeamidated [Q20]; 1xOxidation [M25]; 1xTMTpro [K32]; 1xTMTpro [N-Term]	FALSE	6.37271e-09	7.84525e-06	2	2	4	O00148; Q13838	O00148 [58-89]; Q13838 [59-90]		0	4277.1	830802	1.43102e+06	1.18794e+06	1.35054e+06	994091	1.15629e+06	1.46684e+06	1.40062e+06	1.59863e+06	1.89208e+06	2.17366e+06	2.10359e+06	1.64919e+06	Shared	High	High	High	High	Not Found	High	High	High	High	High	High	High	High	High	Not Found	Not Found	High	8.576e-06	4.903e-09	4.99
FALSE	High	[R].ILVATNLFGR.[G]	1xDeamidated [N6]; 1xTMTpro [N-Term]	FALSE	4.90696e-05	1.83215e-05	2	2	7	O00148; Q13838	O00148 [339-348]; Q13838 [340-349]		0	1408.85	1.04787e+06	1.43753e+06	1.43941e+06	1.56561e+06	1.07735e+06	1.41298e+06	1.4215e+06	1.49637e+06	1.56135e+06	1.76152e+06	1.58023e+06	1.83769e+06	1.89306e+06	Shared	High	High	High	High	Not Found	High	High	High	High	High	High	High	High	High	Not Found	Not Found	High	1.574e-05	3.283e-05	2.75
FALSE	High	[K].ILNDVQDR.[F]	1xDeamidated [N3]; 1xTMTpro [N-Term]	FALSE	0.00367186	0.00040008	2	2	1	O00148; Q13838	O00148 [398-405]; Q13838 [399-406]		0	1277.7	287541	419009	352248	458188	297760	430604	360488	467235	430865	501408	409324	499823	541097	Shared	High	High	High	High	Not Found	High	High	High	High	High	High	High	High	High	Not Found	Not Found	High	0.0002782	0.002293	2.47
FALSE	High	[R].RILVATNLFGR.[G]		FALSE	0.00167583	0.000227551	2	2	1	O00148; Q13838	O00148 [338-348]; Q13838 [339-349]		1	1259.76														No Quan Labels	High	High	High	High	Not Found	High	High	High	High	High	High	High	High	High	Not Found	Not Found	High	0.0001584	0.001058	4.19
FALSE	High	[R].ILVATNLFGR.[G]	1xTMTpro [N-Term]	FALSE	1.93683e-05	7.84525e-06	2	2	8	O00148; Q13838	O00148 [339-348]; Q13838 [340-349]		0	1407.86	2.47515e+06	4.44797e+06	3.38526e+06	4.61716e+06	2.94054e+06	4.51734e+06	3.89086e+06	4.20028e+06	4.40385e+06	4.7718e+06	4.16187e+06	5.18486e+06	5.39265e+06	Shared	High	High	High	High	Not Found	High	High	High	High	High	High	High	High	High	Not Found	High	High	8.576e-06	1.307e-05	3.48
FALSE	High	[R].AIVDCGFEHPSEVQHECIPQAILGMDVLCQAK.[S]	3xCarbamidomethyl [C5; C17; C29]; 2xDeamidated [Q20; Q30]; 1xTMTpro [K32]; 1xTMTpro [N-Term]	FALSE	9.14799e-10	7.84525e-06	2	2	1	O00148; Q13838	O00148 [58-89]; Q13838 [59-90]		0	4262.09	418987	719478	596649	701800	610270	595761	911112	920587	924752	920931	897847	896208	866541	Shared	High	High	High	High	Not Found	High	High	High	High	High	High	High	High	High	Not Found	Not Found	High	8.576e-06	7.258e-10	8.23
FALSE	High	[R].ILVATNLFGR.[G]		FALSE	0.00214368	0.000252857	2	2	2	O00148; Q13838	O00148 [339-348]; Q13838 [340-349]		0	1103.66														No Quan Labels	High	High	High	High	Not Found	High	High	High	High	High	High	High	High	High	High	High	High	0.0001712	0.001346	3
FALSE	High	[R].RDVQEIFR.[LM]		FALSE	0.00217591	0.000252857	2	2	2	O00148; Q13838	O00148 [208-215]; Q13838 [209-216]		1	1062.57														No Quan Labels	High	High	High	High	Not Found	High	High	High	High	High	High	High	High	High	Not Found	Not Found	High	0.0001757	0.001372	3.58
FALSE	High	[R].AIVDCGFEHPSEVQHECIPQAILGMDVLCQAK.[S]	3xCarbamidomethyl [C5; C17; C29]; 1xOxidation [M25]; 1xTMTpro [K32]; 1xTMTpro [N-Term]	FALSE	3.49628e-12	7.84525e-06	2	2	2	O00148; Q13838	O00148 [58-89]; Q13838 [59-90]		0	4276.12	276090	453310	472217	463517	339893	374391	536548	524798	509605	575392	522632	546030	510846	Shared	High	High	High	High	Not Found	High	High	High	High	High	High	High	High	High	High	Not Found	High	8.576e-06	3.047e-12	8.26
FALSE	High	[R].RDVQEIFR.[LM]	1xTMTpro [N-Term]	FALSE	0.0600243	0.00390172	2	2	1	O00148; Q13838	O00148 [208-215]; Q13838 [209-216]		1	1366.78	2.77363e+06	4.23898e+06	4.20876e+06	4.79277e+06	3.32977e+06	4.23232e+06	3.83878e+06	4.39257e+06	4.11695e+06	5.29382e+06	4.02586e+06	6.22712e+06	5.81032e+06	Shared	High	High	High	High	Not Found	High	High	High	High	High	High	High	High	High	Not Found	Not Found	High	0.00253	0.03674	3.52
FALSE	High	[R].ELAFQISK.[E]	1xTMTpro [K8]; 1xTMTpro [N-Term]	FALSE	0.00143251	0.000191512	2	2	2	O00148; Q13838	O00148 [123-130]; Q13838 [124-131]		0	1543.93	2.4243e+07	4.46608e+07	3.15296e+07	5.19338e+07	2.93614e+07	4.69752e+07	5.06782e+07	5.11216e+07	5.12662e+07	5.73131e+07	4.98448e+07	5.94894e+07	6.21936e+07	Shared	High	High	High	High	Not Found	High	High	High	High	High	High	High	High	High	Not Found	Not Found	High	0.0001302	0.0009058	3.34
FALSE	High	[K].LTLHGLQQYYVK.[L]	1xTMTpro [K12]; 1xTMTpro [N-Term]	FALSE	3.62382e-06	7.84525e-06	2	2	4	O00148; Q13838	O00148 [256-267]; Q13838 [257-268]		0	2071.22	3.10175e+07	4.61433e+07	4.79204e+07	5.47212e+07	3.70185e+07	5.03097e+07	3.80436e+07	4.46636e+07	4.2821e+07	5.03806e+07	4.14772e+07	5.18502e+07	5.98017e+07	Shared	High	High	High	High	High	High	High	High	High	High	High	High	High	High	High	Not Found	High	8.576e-06	2.522e-06	4.76
FALSE	High	[K].GLAITFVSDENDAK.[I]	1xTMTpro [K14]	FALSE	0.0512984	0.00351192	2	2	1	O00148; Q13838	O00148 [384-397]; Q13838 [385-398]		0	1783.94	120827	91882.8	89391.8	126180	73642.7	108858	128198	107976	120032	89236.3	141189	97181.9	105128	Shared	High	High	High	High	Not Found	High	High	High	High	High	High	High	High	High	Not Found	Not Found	High	0.002293	0.03136	2.26
FALSE	High	[K].LTLHGLQQYYVK.[L]	1xTMTpro [K12]	FALSE	8.77897e-06	7.84525e-06	2	2	2	O00148; Q13838	O00148 [256-267]; Q13838 [257-268]		0	1767.01	7.89758e+06	8.46989e+06	8.52356e+06	1.20797e+07	6.54616e+06	1.24039e+07	9.22567e+06	8.24158e+06	1.03646e+07	4.7447e+06	9.84625e+06	3.71891e+06	1.00894e+07	Shared	High	High	High	High	Not Found	High	High	High	High	High	High	High	High	High	Not Found	Not Found	High	8.576e-06	6.02e-06	4.98
FALSE	High	[R].ELAFQISK.[E]	1xTMTpro [K8]	FALSE	0.0248101	0.00194093	2	2	2	O00148; Q13838	O00148 [123-130]; Q13838 [124-131]		0	1239.73	938441	929238	954729	1.34628e+06	714085	1.18568e+06	1.1011e+06	1.00824e+06	1.10193e+06	742437	1.20191e+06	617875	1.02375e+06	Shared	High	High	High	High	High	High	High	High	High	High	High	High	High	High	High	Not Found	High	0.001257	0.01501	2.26
FALSE	High	[R].DVQEIFR.[LM]		FALSE	0.0947037	0.00561382	2	2	1	O00148; Q13838	O00148 [209-215]; Q13838 [210-216]		0	906.468														No Quan Labels	High	High	High	High	Not Found	High	High	High	High	High	High	High	High	High	Not Found	Not Found	High	0.003606	0.05898	1.77
FALSE	High	[R].DVQEIFR.[LM]	1xTMTpro [N-Term]	FALSE	0.023961	0.00186622	2	2	4	O00148; Q13838	O00148 [209-215]; Q13838 [210-216]		0	1210.68	5.5955e+06	1.06705e+07	8.09785e+06	1.08688e+07	6.03798e+06	1.03246e+07	1.001e+07	1.06262e+07	1.04654e+07	1.1478e+07	1.03765e+07	1.17717e+07	1.34924e+07	Shared	High	High	High	High	Not Found	High	High	High	High	High	High	High	High	High	Not Found	Not Found	High	0.001223	0.01455	2.77
FALSE	High	[K].GLAITFVSDENDAK.[I]	1xTMTpro [K14]; 1xTMTpro [N-Term]	FALSE	1.22874e-09	7.84525e-06	2	2	4	O00148; Q13838	O00148 [384-397]; Q13838 [385-398]		0	2088.15	1.7123e+07	2.87155e+07	2.02248e+07	2.90852e+07	2.1039e+07	2.91876e+07	3.053e+07	2.64845e+07	2.8457e+07	2.74841e+07	2.81057e+07	2.91482e+07	3.21759e+07	Shared	High	High	High	High	Not Found	High	High	High	High	High	High	High	High	High	Not Found	Not Found	High	8.576e-06	9.742e-10	5.92
FALSE	High	[K].GCTDNLTLTVAR.[S]	1xCarbamidomethyl [C2]; 1xTMTpro [N-Term]	FALSE	1.64887e-07	7.84525e-06	1	1	4	O00151	O00151 [72-83]		0	1624.86	375111	813106	443653	756281	344045	578070	4.17854e+06	4.40203e+06	4.43219e+06	4.40702e+06	4.30942e+06	4.42704e+06	2.24177e+06		High	High	High	High	High	High	High	High	High	High	High	High	High	High	Not Found	Not Found	High	8.576e-06	1.209e-07	4.77
FALSE	High	[K].CGTGIVGVFVK.[L]	1xCarbamidomethyl [C1]; 1xTMTpro [K11]	FALSE	0.00618174	0.000625014	1	1	1	O00151	O00151 [263-273]		0	1440.82	1.23373e+06	1.66624e+06	1.71873e+06	1.89808e+06	1.31478e+06	1.61967e+06	2.4353e+06	2.71832e+06	2.82801e+06	2.58121e+06	2.51869e+06	2.56283e+06	2.51833e+06		High	High	High	High	Not Found	High	High	High	High	High	High	High	High	High	High	High	High	0.0004222	0.003842	2.19
FALSE	High	[K].CGTGIVGVFVK.[L]	1xCarbamidomethyl [C1]; 1xTMTpro [K11]; 1xTMTpro [N-Term]	FALSE	0.000241064	1.83215e-05	1	1	1	O00151	O00151 [263-273]		0	1745.03	381371	987896	635485	694736	498873	674109	1.7796e+06	1.96418e+06	1.94085e+06	2.59713e+06	2.04413e+06	3.53519e+06	1.33893e+06		High	High	High	High	Not Found	High	High	High	High	High	High	High	High	High	High	Not Found	High	1.946e-05	0.0001559	4.43
FALSE	High	[K].MNLASEPQEVLHIGSAHNR.[S]	1xOxidation [M1]	FALSE	9.13938e-08	7.84525e-06	1	1	5	O00151	O00151 [104-122]		0	2119.03														No Quan Labels	High	High	High	High	High	High	High	High	High	High	High	High	High	High	Not Found	High	High	8.576e-06	6.728e-08	5.93
FALSE	High	[K].MNLASEPQEVLHIGSAHNR.[S]	1xTMTpro [N-Term]	FALSE	2.13442e-11	7.84525e-06	1	1	3	O00151	O00151 [104-122]		0	2407.25	2.77841e+06	4.18235e+06	3.99165e+06	4.47797e+06	2.89344e+06	4.31494e+06	7.88062e+06	8.69754e+06	8.51583e+06	1.01233e+07	8.49954e+06	1.13716e+07	6.76958e+06		High	High	High	High	High	High	High	High	High	High	High	High	High	High	High	Not Found	High	8.576e-06	1.799e-11	6.95
FALSE	High	[R].VTPPEGYEVVTVFPK.[-]	1xTMTpro [K15]; 1xTMTpro [N-Term]	FALSE	2.61557e-06	7.84525e-06	1	1	3	O00151	O00151 [315-329]		0	2270.29	4.32066e+06	6.5077e+06	5.56445e+06	6.35667e+06	4.89721e+06	5.91786e+06	2.76705e+07	2.98373e+07	3.0329e+07	3.27023e+07	2.92009e+07	3.5152e+07	1.77217e+07		High	High	High	High	Not Found	High	High	High	High	High	High	High	High	High	High	Not Found	High	8.576e-06	1.826e-06	4.64
FALSE	High	[K].TAASGVEANSRPLDHAQPPSSLVIDKESEVYK.[M]	1xDeamidated [Q17]; 2xTMTpro [K26; K32]; 1xTMTpro [N-Term]	FALSE	7.81428e-06	7.84525e-06	1	1	1	O00151	O00151 [167-198]		1	4309.31	266709	198119	195529	266978	188738	244629	481849	458897	470849	535048	444226	668152	311774		High	High	High	High	Not Found	High	High	High	High	High	High	High	High	High	Not Found	Not Found	High	8.576e-06	5.369e-06	5.85
FALSE	High	[K].TAASGVEANSRPLDHAQPPSSLVIDKESEVYK.[M]	2xTMTpro [K26; K32]; 1xTMTpro [N-Term]	FALSE	1.9295e-11	7.84525e-06	1	1	1	O00151	O00151 [167-198]		1	4308.33	184318	309420	237722	310004	224000	255338	1.02191e+06	1.06734e+06	1.10144e+06	1.40667e+06	1.05822e+06	1.89974e+06	680929		High	High	High	High	Not Found	High	High	High	High	High	High	High	High	High	High	High	High	8.576e-06	1.631e-11	7.59
FALSE	High	[K].TAASGVEANSRPLDHAQPPSSLVIDKESEVYK.[M]	2xTMTpro [K26; K32]	FALSE	1.45129e-08	7.84525e-06	1	1	3	O00151	O00151 [167-198]		1	4004.12	2.00764e+06	4.09405e+06	2.40979e+06	3.80605e+06	1.89184e+06	3.67994e+06	2.55017e+07	2.30192e+07	2.65374e+07	1.83218e+07	2.74006e+07	1.67294e+07	1.23817e+07		High	High	High	High	High	High	High	High	High	High	High	High	High	High	Not Found	High	High	8.576e-06	1.104e-08	9.35
FALSE	High	[R].VITNQYNNPAGLYSSENISNFNNALESK.[T]	1xTMTpro [K28]	FALSE	1.28399e-05	7.84525e-06	1	1	3	O00151	O00151 [139-166]		0	3405.69	328358	434033	304516	528504	289306	443854	1.20219e+06	1.00527e+06	1.29248e+06	561362	1.26787e+06	372330	523583		High	High	High	High	High	High	High	High	High	High	High	High	High	High	Not Found	Not Found	High	8.576e-06	8.766e-06	4.66
FALSE	High	[K].VWSPLVTEEGK.[R]	1xTMTpro [K11]	FALSE	0.000115724	1.83215e-05	1	1	2	O00151	O00151 [88-98]		0	1548.86	351179	481699	473858	485657	337869	464697	1.25662e+06	1.15584e+06	1.31963e+06	697339	1.39174e+06	543129	728200		High	High	High	High	Not Found	High	High	High	High	High	High	High	High	High	Not Found	Not Found	High	1.946e-05	7.579e-05	2.82
FALSE	High	[R].SEHKVWSPLVTEEGKR.[H]	2xTMTpro [K4; K15]; 1xTMTpro [N-Term]	FALSE	1.06584e-05	7.84525e-06	1	1	1	O00151	O00151 [84-99]		2	2794.6	761537	1.39617e+06	958285	1.4101e+06	884676	1.34559e+06	3.82832e+06	3.74371e+06	3.63454e+06	4.04424e+06	4.21439e+06	4.64516e+06	2.52017e+06		High	High	High	High	Not Found	High	High	High	High	High	High	High	High	High	Not Found	Not Found	High	8.576e-06	7.274e-06	4.23
FALSE	High	[K].QELNEPPK.[Q]	1xTMTpro [K8]	FALSE	0.00725689	0.000749045	1	1	2	O00151	O00151 [204-211]		0	1258.7	335926	486109	390677	542849	332485	355058	1.46715e+06	1.56534e+06	1.6522e+06	1.28825e+06	1.66311e+06	860775	788541		High	High	High	High	Not Found	High	High	High	High	High	High	High	High	High	Not Found	Not Found	High	0.0004979	0.004487	2.39
FALSE	High	[K].VWSPLVTEEGK.[R]	1xTMTpro [K11]; 1xTMTpro [N-Term]	FALSE	2.27446e-06	7.84525e-06	1	1	3	O00151	O00151 [88-98]		0	1853.07	2.59148e+06	4.39599e+06	3.45625e+06	4.3681e+06	2.61199e+06	3.95189e+06	1.16788e+07	1.26775e+07	1.29603e+07	1.39583e+07	1.28386e+07	1.57071e+07	8.81484e+06		High	High	High	High	High	High	High	High	High	High	High	High	High	High	High	High	High	8.576e-06	1.589e-06	4.06
FALSE	High	[R].VTPPEGYEVVTVFPK.[-]	1xTMTpro [K15]	FALSE	0.000601451	5.16359e-05	1	1	4	O00151	O00151 [315-329]		0	1966.09	530413	703202	579680	921849	445664	680281	6.01485e+06	5.17492e+06	6.44352e+06	2.37959e+06	6.92348e+06	1.37727e+06	2.17001e+06		High	High	High	High	High	High	High	High	High	High	High	High	High	High	Not Found	Not Found	High	3.626e-05	0.0003843	2.68
FALSE	High	[K].VAASIGNAQK.[L]	1xTMTpro [K10]	FALSE	0.00131932	0.00018269	1	1	5	O00151	O00151 [247-256]		0	1262.74	465330	587374	519825	629699	523672	624405	2.65394e+06	2.75162e+06	2.2979e+06	1.36162e+06	2.31396e+06	1.14675e+06	1.2201e+06		High	High	High	High	High	High	High	High	High	High	High	High	High	High	High	Not Found	High	0.0001208	0.0008382	2.79
FALSE	High	[K].VAASIGNAQK.[L]	1xTMTpro [K10]; 1xTMTpro [N-Term]	FALSE	8.3148e-06	7.84525e-06	1	1	4	O00151	O00151 [247-256]		0	1566.95	4.90095e+06	5.84419e+06	6.65417e+06	6.83231e+06	4.73039e+06	5.57178e+06	3.06099e+07	3.54219e+07	3.29187e+07	4.30802e+07	3.28644e+07	4.74848e+07	1.87273e+07		High	High	High	High	Not Found	High	High	High	High	High	High	High	High	High	Not Found	Not Found	High	8.576e-06	5.7e-06	4.59
FALSE	High	[K].QSTSFLVLQEILESEEK.[G]	1xTMTpro [K17]	FALSE	0.0029997	0.000331599	1	1	1	O00151	O00151 [212-228]		0	2284.22	338313	532737	446714	539575	436456	466630	785784	783767	850475	697209	896944	614468	603691		High	High	High	High	Not Found	High	High	High	High	High	High	High	High	High	Not Found	Not Found	High	0.0002297	0.001878	3.93
FALSE	High	[K].TAASGVEANSRPLDHAQPPSSLVIDK.[E]	1xTMTpro [K26]	FALSE	3.98166e-05	7.84525e-06	1	1	1	O00151	O00151 [167-192]		0	2964.57	211957	327936	286846	302196	196709	277188	432047	420018	429884	383512	443883	280583	342935		High	High	High	High	Not Found	High	High	High	High	High	High	High	High	High	Not Found	Not Found	High	8.576e-06	2.663e-05	3.67
FALSE	High	[K].TAASGVEANSRPLDHAQPPSSLVIDK.[E]	1xTMTpro [K26]; 1xTMTpro [N-Term]	FALSE	5.76087e-09	7.84525e-06	1	1	1	O00151	O00151 [167-192]		0	3268.78	399463	691386	439842	697864	393855	604803	1.61554e+06	2.41231e+06	1.99501e+06	2.87711e+06	2.00938e+06	2.9517e+06	1.50271e+06		High	High	High	High	High	High	High	High	High	High	High	High	High	High	Not Found	Not Found	High	8.576e-06	4.434e-09	7.09
FALSE	High	[R].ERVTPPEGYEVVTVFPK.[-]	1xTMTpro [K17]; 1xTMTpro [N-Term]	FALSE	8.51065e-06	7.84525e-06	1	1	2	O00151	O00151 [313-329]		1	2555.44	4.34899e+06	6.80716e+06	5.1986e+06	7.14493e+06	4.96254e+06	6.37762e+06	1.13256e+07	1.07619e+07	1.12635e+07	1.10315e+07	1.16941e+07	1.25592e+07	8.86007e+06		High	High	High	High	Not Found	High	High	High	High	High	High	High	High	High	Not Found	Not Found	High	8.576e-06	5.846e-06	4.13
FALSE	High	[K].VAASIGNAQK.[L]	1xDeamidated [N7]; 1xTMTpro [K10]	FALSE	0.000984364	0.000113807	1	1	2	O00151	O00151 [247-256]		0	1263.72	181729	234436	235368	255640	171898	206939	704182	654711	733224	449927	717995	317903	402427		High	High	High	High	High	High	High	High	High	High	High	High	High	High	Not Found	Not Found	High	7.389e-05	0.0006257	2.65
FALSE	High	[K].VWSPLVTEEGKR.[H]	1xTMTpro [K11]	FALSE	2.68222e-05	7.84525e-06	1	1	2	O00151	O00151 [88-99]		1	1704.96	1.0021e+06	1.52589e+06	1.28859e+06	1.75841e+06	989292	1.52818e+06	4.91521e+06	4.38903e+06	5.00343e+06	2.98059e+06	5.53635e+06	2.18867e+06	2.5428e+06		High	High	High	High	High	High	High	High	High	High	High	High	High	High	Not Found	High	High	8.576e-06	1.806e-05	3.04
FALSE	High	[R].LVGGKDFEQPLAISR.[V]	1xTMTpro [K5]	FALSE	0.000346342	1.83215e-05	1	1	1	O00151	O00151 [18-32]		1	1934.1	1.49554e+06	1.88045e+06	2.20423e+06	2.1804e+06	1.76975e+06	1.84923e+06	3.57393e+06	3.44014e+06	3.59767e+06	2.72224e+06	4.063e+06	2.62894e+06	2.80446e+06		High	High	High	High	Not Found	High	High	High	High	High	High	High	High	High	Not Found	Not Found	High	1.946e-05	0.0002236	3.71
FALSE	High	[K].MNLASEPQEVLHIGSAHNR.[S]	1xDeamidated [Q8]; 1xTMTpro [N-Term]	FALSE	0.000872428	0.000105012	1	1	1	O00151	O00151 [104-122]		0	2408.23	512581	1.59465e+06	705953	773543	566263	671319	957049	1.07019e+06	1.03272e+06	1.26537e+06	1.17792e+06	1.28003e+06	1.23388e+06		High	High	High	High	High	High	High	High	High	High	High	High	High	High	High	High	High	6.961e-05	0.0005555	4.15
FALSE	High	[R].VITNQYNNPAGLYSSENISNFNNALESK.[T]	1xDeamidated [N22]; 1xTMTpro [K28]	FALSE	0.000796727	9.47414e-05	1	1	1	O00151	O00151 [139-166]		0	3406.67	28737.8	35613.7	30500.9	37846.4	24666	36713.8	121046	86786.1	130109	70255.4	123571	48829.2	53297.2		High	High	High	High	Not Found	High	High	High	High	High	High	High	High	High	Not Found	Not Found	High	5.857e-05	0.0005066	2.19
FALSE	High	[K].QELNEPPKQSTSFLVLQEILESEEKGDPNKPSGFR.[S]	1xDeamidated [Q17]; 3xTMTpro [K8; K25; K30]	FALSE	0.0143058	0.00123017	1	1	1	O00151	O00151 [204-238]		2	4884.61	142809	321313	185948	204025	156404	215962	518542	466882	468460	355093	538520	329325	314827		High	High	High	High	Not Found	High	High	High	High	High	High	High	High	High	Not Found	Not Found	High	0.000849	0.008753	4.69
FALSE	High	[K].QELNEPPK.[Q]	1xTMTpro [K8]; 1xTMTpro [N-Term]	FALSE	0.00144326	0.000191512	1	1	3	O00151	O00151 [204-211]		0	1562.9	2.60548e+06	2.52485e+06	3.43315e+06	3.04726e+06	2.4142e+06	2.45423e+06	5.19142e+06	6.15953e+06	6.07358e+06	7.23082e+06	5.84531e+06	6.9408e+06	3.84607e+06		High	High	High	High	High	High	High	High	High	High	High	High	High	High	High	Not Found	High	0.0001302	0.000915	3.24
FALSE	High	[K].AALANLCIGDVITAIDGENTSNMTHLEAQNR.[I]	1xCarbamidomethyl [C7]; 1xOxidation [M23]; 1xTMTpro [N-Term]	FALSE	1.0566e-10	7.84525e-06	1	1	4	O00151	O00151 [39-69]		0	3632.8	672388	1.07179e+06	859025	981650	708481	933519	1.45407e+06	1.33443e+06	1.40966e+06	1.32974e+06	1.4076e+06	1.43239e+06	1.02396e+06		High	High	High	High	High	High	High	High	High	High	High	High	High	High	Not Found	Not Found	High	8.576e-06	8.715e-11	6.56
FALSE	High	[R].SAMPFTASPASSTTAR.[V]	1xTMTpro [N-Term]	FALSE	6.62497e-09	7.84525e-06	1	1	1	O00151	O00151 [123-138]		0	1886.96	241977	614693	322254	573781	265209	473143	3.87899e+06	4.11982e+06	3.91265e+06	5.07429e+06	4.02028e+06	6.19833e+06	2.10626e+06		High	High	High	High	Not Found	High	High	High	High	High	High	High	High	High	Not Found	Not Found	High	8.576e-06	5.12e-09	4.96
FALSE	High	[K].AALANLCIGDVITAIDGENTSNMTHLEAQNR.[I]	1xCarbamidomethyl [C7]; 2xDeamidated [Q29; N30]; 1xTMTpro [N-Term]	FALSE	0.00595111	0.000599559	1	1	1	O00151	O00151 [39-69]		0	3618.77	6359.35	5637.47	8930.26	7321.84	9211.22	10677.8	10850.9	7019.68	10293.4	8372.52	10466.4	10206.9	6573.96		High	High	High	High	Not Found	High	High	High	High	High	High	High	High	High	Not Found	Not Found	High	0.0003915	0.003682	1.59
FALSE	High	[K].AALANLCIGDVITAIDGENTSNMTHLEAQNR.[I]	1xCarbamidomethyl [C7]; 1xDeamidated [N]; 1xTMTpro [N-Term]	FALSE	6.81067e-10	7.84525e-06	1	1	2	O00151	O00151 [39-69]		0	3617.79	59025.3	85720	77318.5	105603	57083.1	83102.3	132647	143649	139948	161185	138147	172369	109729		High	High	High	High	Not Found	High	High	High	High	High	High	High	High	High	Not Found	Not Found	High	8.576e-06	5.431e-10	6.91
FALSE	High	[K].AALANLCIGDVITAIDGENTSNMTHLEAQNR.[I]	1xCarbamidomethyl [C7]; 1xDeamidated [N]; 1xOxidation [M23]; 1xTMTpro [N-Term]	FALSE	1.78368e-09	7.84525e-06	1	1	3	O00151	O00151 [39-69]		0	3633.78	286665	530794	358156	367007	310490	356687	480436	462931	465616	513456	462398	482091	382981		High	High	High	High	High	High	High	High	High	High	High	High	High	High	High	Not Found	High	8.576e-06	1.402e-09	6.47
FALSE	High	[K].AALANLCIGDVITAIDGENTSNMTHLEAQNR.[I]	1xCarbamidomethyl [C7]; 1xTMTpro [N-Term]	FALSE	9.90516e-14	7.84525e-06	1	1	5	O00151	O00151 [39-69]		0	3616.8	917579	1.10877e+06	1.16103e+06	1.09467e+06	960137	992745	1.77243e+06	1.63731e+06	1.76234e+06	1.87233e+06	1.77951e+06	1.83981e+06	1.23414e+06		High	High	High	High	High	High	High	High	High	High	High	High	High	High	High	Not Found	High	8.576e-06	9.118e-14	8.01
FALSE	High	[K].AALANLCIGDVITAIDGENTSNMTHLEAQNR.[I]	1xCarbamidomethyl [C7]; 1xDeamidated [N22]	FALSE	1.45367e-05	7.84525e-06	1	1	1	O00151	O00151 [39-69]		0	3313.58														No Quan Labels	High	High	High	High	Not Found	High	High	High	High	High	High	High	High	High	Not Found	Not Found	High	8.576e-06	9.877e-06	4.1
FALSE	High	[R].SAMPFTASPASSTTAR.[V]	1xOxidation [M3]; 1xTMTpro [N-Term]	FALSE	4.28487e-07	7.84525e-06	1	1	4	O00151	O00151 [123-138]		0	1902.96	800158	1.2901e+06	1.019e+06	1.1751e+06	902385	1.01932e+06	3.82285e+06	4.25325e+06	4.02787e+06	5.3086e+06	4.28008e+06	6.20119e+06	2.73761e+06		High	High	High	High	High	High	High	High	High	High	High	High	High	High	High	Not Found	High	8.576e-06	3.074e-07	4.01
FALSE	High	[K].QSTSFLVLQEILESEEK.[G]	1xTMTpro [K17]; 1xTMTpro [N-Term]	FALSE	4.82949e-06	7.84525e-06	1	1	1	O00151	O00151 [212-228]		0	2588.43	77156.5	143569	104627	127176	77558.6	99102.7	194069	182981	208365	211917	199150	242719	125086		High	High	High	High	Not Found	High	High	High	High	High	High	High	High	High	High	Not Found	High	8.576e-06	3.351e-06	3.38
FALSE	High	[R].SAMPFTASPASSTTAR.[V]	1xOxidation [M3]	FALSE	5.42583e-06	7.84525e-06	1	1	3	O00151	O00151 [123-138]		0	1598.75														No Quan Labels	High	High	High	High	High	High	High	High	High	High	High	High	High	High	Not Found	Not Found	High	8.576e-06	3.762e-06	3.26
FALSE	High	[K].QSTSFLVLQEILESEEKGDPNKPSGFR.[S]	2xTMTpro [K17; K22]	FALSE	7.4687e-08	7.84525e-06	1	1	1	O00151	O00151 [212-238]		1	3643.95	360140	732217	404120	868535	390588	756264	3.93226e+06	3.73426e+06	4.8384e+06	2.83837e+06	4.12509e+06	2.15015e+06	1.50364e+06		High	High	High	High	Not Found	High	High	High	High	High	High	High	High	High	Not Found	Not Found	High	8.576e-06	5.52e-08	4.37
FALSE	High	[K].VWSPLVTEEGKR.[H]	1xTMTpro [K11]; 1xTMTpro [N-Term]	FALSE	1.87321e-06	7.84525e-06	1	1	2	O00151	O00151 [88-99]		1	2009.17	1.22829e+07	1.88349e+07	1.75741e+07	1.93644e+07	1.23155e+07	1.93439e+07	7.90964e+07	9.19192e+07	8.75457e+07	1.05578e+08	8.81424e+07	1.08935e+08	4.85602e+07		High	High	High	High	Not Found	High	High	High	High	High	High	High	High	High	High	High	High	8.576e-06	1.313e-06	5.28
FALSE	High	[K].QSTSFLVLQEILESEEKGDPNKPSGFR.[S]	2xTMTpro [K17; K22]; 1xTMTpro [N-Term]	FALSE	2.74579e-10	7.84525e-06	1	1	1	O00151	O00151 [212-238]		1	3948.15	457298	853444	602282	873904	496272	693222	2.59464e+06	2.79055e+06	3.02159e+06	3.5906e+06	2.71514e+06	4.28352e+06	1.44924e+06		High	High	High	High	High	High	High	High	High	High	High	High	High	High	Not Found	High	High	8.576e-06	2.222e-10	5.51
FALSE	High	[R].VITNQYNNPAGLYSSENISNFNNALESK.[T]	2xDeamidated [N]; 1xTMTpro [K28]; 1xTMTpro [N-Term]	FALSE	3.81381e-07	7.84525e-06	1	1	2	O00151	O00151 [139-166]		0	3711.86	128380	158358	133595	182638	99781.7	133200	301121	315999	316543	373085	308715	381463	208004		High	High	High	High	Not Found	High	High	High	High	High	High	High	High	High	High	Not Found	High	8.576e-06	2.745e-07	5.35
FALSE	High	[K].GHFFVEDQIYCEK.[H]	1xCarbamidomethyl [C11]; 1xTMTpro [K13]; 1xTMTpro [N-Term]	FALSE	4.88946e-07	7.84525e-06	1	1	4	O00151	O00151 [297-309]		0	2280.16	1.43016e+06	1.79304e+06	1.46893e+06	1.969e+06	1.26351e+06	1.76569e+06	9.81189e+06	9.1827e+06	9.68168e+06	9.27898e+06	9.45894e+06	9.49706e+06	4.9765e+06		High	High	High	High	Not Found	High	High	High	High	High	High	High	High	High	High	Not Found	High	8.576e-06	3.524e-07	5.86
FALSE	High	[R].VITNQYNNPAGLYSSENISNFNNALESK.[T]	1xDeamidated [N23]; 1xTMTpro [K28]; 1xTMTpro [N-Term]	FALSE	2.004e-09	7.84525e-06	1	1	1	O00151	O00151 [139-166]		0	3710.88	87472.1	135269	94534.1	116278	103763	111868	371395	376932	420319	463090	415337	464745	233145		High	High	High	High	High	High	High	High	High	High	High	High	High	High	Not Found	Not Found	High	8.576e-06	1.576e-09	6.31
FALSE	High	[R].LVGGKDFEQPLAISR.[V]	1xTMTpro [K5]; 1xTMTpro [N-Term]	FALSE	2.71015e-07	7.84525e-06	1	1	1	O00151	O00151 [18-32]		1	2238.31	3.60554e+06	8.59849e+06	4.86841e+06	9.56708e+06	3.98664e+06	8.8812e+06	7.02426e+07	6.61775e+07	6.6045e+07	7.16212e+07	7.11274e+07	8.41811e+07	3.32415e+07		High	High	High	High	Not Found	High	High	High	High	High	High	High	High	High	Not Found	Not Found	High	8.576e-06	1.964e-07	4.52
FALSE	High	[R].IKGCTDNLTLTVAR.[S]	1xCarbamidomethyl [C4]; 1xTMTpro [K2]; 1xTMTpro [N-Term]	FALSE	5.38388e-06	7.84525e-06	1	1	1	O00151	O00151 [70-83]		1	2170.25	2.27119e+06	5.39732e+06	3.17167e+06	5.78131e+06	3.1556e+06	5.24028e+06	3.24976e+07	3.27382e+07	3.36881e+07	4.3925e+07	3.49598e+07	5.10007e+07	1.88734e+07		High	High	High	High	Not Found	High	High	High	High	High	High	High	High	High	Not Found	Not Found	High	8.576e-06	3.708e-06	3.95
FALSE	High	[K].DFEQPLAISR.[V]	1xTMTpro [N-Term]	FALSE	0.00125192	0.000174452	1	1	2	O00151	O00151 [23-32]		0	1479.81	4.01984e+06	5.74351e+06	4.90638e+06	7.21203e+06	4.26697e+06	5.56597e+06	2.03686e+07	2.5475e+07	2.38403e+07	2.67243e+07	2.44834e+07	2.51239e+07	1.58129e+07		High	High	High	High	Not Found	High	High	High	High	High	High	High	High	High	Not Found	Not Found	High	0.0001162	0.0007933	2.98
FALSE	High	[R].ERVTPPEGYEVVTVFPK.[-]	1xTMTpro [K17]	FALSE	0.00470626	0.00050172	1	1	1	O00151	O00151 [313-329]		1	2251.23	659891	851981	1.09793e+06	920743	778043	809466	730279	768616	763895	887930	844819	950820	928588		High	High	High	High	Not Found	High	High	High	High	High	High	High	High	High	High	Not Found	High	0.000329	0.002921	2.61
FALSE	High	[R].SAMPFTASPASSTTAR.[V]		FALSE	3.76724e-06	7.84525e-06	1	1	2	O00151	O00151 [123-138]		0	1582.75														No Quan Labels	High	High	High	High	High	High	High	High	High	High	High	High	High	High	High	Not Found	High	8.576e-06	2.609e-06	3.66
FALSE	High	[R].VITNQYNNPAGLYSSENISNFNNALESK.[T]	1xTMTpro [K28]; 1xTMTpro [N-Term]	FALSE	6.6024e-10	7.84525e-06	1	1	2	O00151	O00151 [139-166]		0	3709.9	986575	2.47873e+06	1.27225e+06	2.26527e+06	1.20295e+06	2.06322e+06	1.07434e+07	1.09286e+07	1.15704e+07	1.28236e+07	1.10642e+07	1.37156e+07	5.77632e+06		High	High	High	High	Not Found	High	High	High	High	High	High	High	High	High	Not Found	Not Found	High	8.576e-06	5.295e-10	7.23
FALSE	High	[K].LMDEVAGIVAAR.[H]	1xOxidation [M2]; 1xTMTpro [N-Term]	FALSE	0.000147044	1.83215e-05	1	1	2	O00154	O00154 [253-264]		0	1564.87	404744	1.0003e+06	604886	846367	458744	804282	773111	739026	826716	829928	687077	777478	812354		High	High	High	High	High	High	High	High	High	High	High	High	High	High	Not Found	Not Found	High	1.946e-05	9.645e-05	1.96
FALSE	High	[K].ATLWYVPLSLK.[N]	1xTMTpro [K11]; 1xTMTpro [N-Term]	FALSE	6.58303e-05	1.83215e-05	1	1	6	O00154	O00154 [158-168]		0	1899.16	631017	1.5251e+06	840074	1.82378e+06	629511	1.54012e+06	2.19e+06	2.3591e+06	2.45245e+06	2.4294e+06	2.473e+06	2.43202e+06	2.26159e+06		High	High	High	High	Not Found	High	High	High	High	High	High	High	High	High	Not Found	Not Found	High	1.574e-05	4.358e-05	3.41
FALSE	High	[K].SMEIEVLVDADPVVDSSQK.[R]	1xOxidation [M2]; 1xTMTpro [K19]	FALSE	0.000323151	1.83215e-05	1	1	1	O00154	O00154 [303-321]		0	2381.21	204552	311361	255208	353314	222956	313079	327072	292718	302614	290391	335506	244373	287217		High	High	High	High	Not Found	High	High	High	High	High	High	High	High	High	Not Found	Not Found	High	1.946e-05	0.000208	3.64
FALSE	High	[R].QGHAEPQP.[-]	1xTMTpro [N-Term]	FALSE	0.0793562	0.00488049	1	1	2	O00154	O00154 [373-380]		0	1167.61	112279	186633	135616	220867	178419	249060	372130	309736	332110	283250	311211	301882	326775		High	High	High	High	High	High	High	High	High	High	High	High	High	High	Not Found	Not Found	High	0.003131	0.04873	1.88
FALSE	High	[R].KGCVITISGR.[M]	1xCarbamidomethyl [C3]; 1xTMTpro [N-Term]	FALSE	0.0125595	0.00114297	1	1	1	O00154	O00154 [286-295]		1	1394.81	944894	1.07018e+06	1.09211e+06	1.36284e+06	952440	1.03377e+06	1.46471e+06	1.66677e+06	1.46193e+06	1.56115e+06	1.8436e+06	1.32913e+06	1.4068e+06		High	High	High	High	Not Found	High	High	High	High	High	High	High	High	High	Not Found	Not Found	High	0.0007766	0.007725	3.1
FALSE	High	[K].SMEIEVLVDADPVVDSSQK.[R]	1xTMTpro [K19]; 1xTMTpro [N-Term]	FALSE	6.91075e-08	7.84525e-06	1	1	1	O00154	O00154 [303-321]		0	2669.42	29650.9	54254.3	26025.3	59856.6	25393.8	63484.6	90883.2	65910.1	72371.6	102709	69945.3	96082.8	56692.5		High	High	High	High	Not Found	High	High	High	High	High	High	High	High	High	Not Found	Not Found	High	8.576e-06	5.136e-08	4.62
FALSE	High	[R].MTFTSNK.[S]	1xTMTpro [K7]; 1xTMTpro [N-Term]	FALSE	0.0137323	0.0012168	1	2	1	O00154	O00154 [296-302]		0	1436.81	1.15109e+06	3.08727e+06	1.4339e+06	2.45017e+06	1.33188e+06	2.39105e+06	3.07231e+06	3.11623e+06	3.08467e+06	4.0171e+06	3.83757e+06	4.51821e+06	3.47692e+06		High	High	High	High	Not Found	High	High	High	High	High	High	High	High	High	Not Found	Not Found	High	0.0008342	0.00844	2.63
FALSE	High	[K].LMDEVAGIVAAR.[H]	1xTMTpro [N-Term]	FALSE	4.70328e-07	7.84525e-06	1	1	3	O00154	O00154 [253-264]		0	1548.87	1.82573e+06	3.92518e+06	2.45098e+06	4.38956e+06	2.04538e+06	3.86787e+06	5.18395e+06	5.45898e+06	5.44865e+06	5.88392e+06	5.65998e+06	6.14856e+06	5.80263e+06		High	High	High	High	Not Found	High	High	High	High	High	High	High	High	High	Not Found	Not Found	High	8.576e-06	3.376e-07	4.27
FALSE	High	[R].YEAQKLER.[M]	1xTMTpro [K5]; 1xTMTpro [N-Term]	FALSE	0.0879168	0.00533358	1	1	1	O00154	O00154 [194-201]		1	1644.96	707612	2.14067e+06	964169	2.08131e+06	826430	1.83185e+06	3.25119e+06	3.12114e+06	2.98763e+06	3.62095e+06	3.09202e+06	4.84881e+06	3.48712e+06		High	High	High	High	Not Found	High	High	High	High	High	High	High	High	High	Not Found	Not Found	High	0.003443	0.05454	2.16
FALSE	High	[K].VLEVPPVVYSR.[Q]	1xTMTpro [N-Term]	FALSE	0.000815029	9.47414e-05	1	1	1	O00154	O00154 [173-183]		0	1561.93	1.28433e+06	2.41296e+06	1.47837e+06	2.81129e+06	1.30627e+06	2.37809e+06	2.99023e+06	3.26511e+06	3.3139e+06	3.55905e+06	3.30627e+06	3.75181e+06	3.77765e+06		High	High	High	High	Not Found	High	High	High	High	High	High	High	High	High	Not Found	High	High	5.857e-05	0.0005206	3.95
FALSE	High	[R].IMRPDDANVAGNVHGGTILK.[M]	1xTMTpro [K20]; 1xTMTpro [N-Term]	FALSE	2.27683e-08	7.84525e-06	1	1	2	O00154	O00154 [59-78]		0	2686.5	9.29097e+06	1.81333e+07	1.4846e+07	1.97111e+07	1.25985e+07	1.62019e+07	1.85086e+07	1.9779e+07	1.87759e+07	2.28644e+07	2.06944e+07	2.5887e+07	2.67363e+07		High	High	High	High	High	High	High	High	High	High	High	High	High	High	Not Found	Not Found	High	8.576e-06	1.718e-08	5.38
FALSE	High	[K].TNIVTASVDAINFHDK.[I]	1xTMTpro [K16]; 1xTMTpro [N-Term]	FALSE	1.10973e-07	7.84525e-06	1	1	1	O00154	O00154 [268-283]		0	2353.3	2.87007e+06	5.25441e+06	3.501e+06	6.19856e+06	3.03116e+06	5.17364e+06	6.68788e+06	7.94758e+06	7.05821e+06	1.02624e+07	7.66951e+06	1.19736e+07	8.41409e+06		High	High	High	High	Not Found	High	High	High	High	High	High	High	High	High	Not Found	Not Found	High	8.576e-06	8.157e-08	6.32
FALSE	High	[R].SLPVPQLVPETEDEKKR.[F]	1xDeamidated [Q6]; 2xTMTpro [K15; K16]	FALSE	0.0208697	0.00170908	1	1	1	O00154	O00154 [341-357]		2	2574.46	129488	243919	150909	257398	106744	213234	352121	301457	371054	207047	379340	140685	318073		High	High	High	High	Not Found	High	High	High	High	High	High	High	High	High	Not Found	Not Found	High	0.001133	0.01268	2.84
FALSE	High	[R].SLPVPQLVPETEDEK.[K]	1xTMTpro [K15]; 1xTMTpro [N-Term]	FALSE	7.20868e-07	7.84525e-06	1	1	3	O00154	O00154 [341-355]		0	2289.28	483881	1.33439e+06	611384	1.63276e+06	561958	1.29601e+06	1.8684e+06	2.27541e+06	2.0436e+06	2.46197e+06	1.95791e+06	2.46709e+06	2.25839e+06		High	High	High	High	High	High	High	High	High	High	High	High	High	High	Not Found	High	High	8.576e-06	5.141e-07	3.4
FALSE	High	[R].CVAALAR.[V]	1xCarbamidomethyl [C1]; 1xTMTpro [N-Term]	FALSE	0.0408258	0.0030364	1	2	1	O00154	O00154 [100-106]		0	1064.62	1.47498e+06	1.93606e+06	1.70141e+06	1.94612e+06	1.71439e+06	1.66682e+06	2.59615e+06	3.02386e+06	2.34729e+06	4.1632e+06	3.02443e+06	4.69911e+06	2.96039e+06		High	High	High	High	High	High	High	High	High	High	High	High	High	High	Not Found	Not Found	High	0.001981	0.02469	2.38
FALSE	High	[R].CVAALAR.[V]	1xCarbamidomethyl [C1]	FALSE	0.01503	0.00128311	1	2	1	O00154	O00154 [100-106]		0	760.413														No Quan Labels	High	High	High	High	High	High	High	High	High	High	High	High	High	High	Not Found	Not Found	High	0.0008751	0.009197	1.99
FALSE	High	[K].TNIVTASVDAINFHDK.[I]	1xTMTpro [K16]	FALSE	6.91075e-08	7.84525e-06	1	1	5	O00154	O00154 [268-283]		0	2049.09	1.02337e+06	2.06141e+06	1.37973e+06	1.95357e+06	1.09215e+06	1.61838e+06	2.18492e+06	2.14389e+06	2.12092e+06	1.86831e+06	2.23062e+06	1.85149e+06	2.15193e+06		High	High	High	High	High	High	High	High	High	High	High	High	High	High	High	High	High	8.576e-06	5.136e-08	4.39
FALSE	High	[R].AASAFFTYVSLSQEGR.[S]	1xTMTpro [N-Term]	FALSE	3.01391e-10	7.84525e-06	1	1	4	O00154	O00154 [325-340]		0	2038.06	467580	891492	608553	970902	517522	788179	1.15713e+06	1.18966e+06	1.07616e+06	1.34268e+06	1.16016e+06	1.42044e+06	1.08378e+06		High	High	High	High	High	High	High	High	High	High	High	High	High	High	Not Found	High	High	8.576e-06	2.446e-10	5.49
FALSE	High	[K].VLEVPPVVYSR.[Q]		FALSE	0.000512314	4.08952e-05	1	1	1	O00154	O00154 [173-183]		0	1257.72														No Quan Labels	High	High	High	High	Not Found	High	High	High	High	High	High	High	High	High	Not Found	Not Found	High	3.082e-05	0.0003272	2.54
FALSE	High	[K].MIEEAGAIISTR.[H]	1xTMTpro [N-Term]	FALSE	6.41619e-07	7.84525e-06	1	1	2	O00154	O00154 [79-90]		0	1594.88	1.88749e+06	3.30374e+06	2.35842e+06	3.47082e+06	2.13134e+06	2.99091e+06	3.97168e+06	4.1792e+06	3.7959e+06	4.38497e+06	4.0999e+06	4.59083e+06	4.54313e+06		High	High	High	High	High	High	High	High	High	High	High	High	High	High	Not Found	Not Found	High	8.576e-06	4.599e-07	4.72
FALSE	High	[R].SLPVPQLVPETEDEKK.[R]	2xTMTpro [K15; K16]	FALSE	0.000122155	1.83215e-05	1	1	1	O00154	O00154 [341-356]		1	2417.38	237463	393544	278434	450682	234676	459040	530789	462942	532152	421377	516887	403606	466821		High	High	High	High	High	High	High	High	High	High	High	High	High	High	High	High	High	1.946e-05	8.021e-05	2.52
FALSE	High	[R].EASELLR.[E]	1xTMTpro [N-Term]	FALSE	0.0191625	0.00156656	1	1	2	O00159	O00159 [842-848]		0	1121.65	960772	1.07088e+06	1.30171e+06	1.03488e+06	971628	1.00594e+06	1.10071e+06	1.10614e+06	1.06897e+06	1.18899e+06	1.15024e+06	1.336e+06	1.00826e+06		High	High	High	High	Not Found	High	High	High	High	High	High	High	High	High	Not Found	Not Found	High	0.001045	0.01165	2.5
FALSE	High	[K].KDNYPQSVPR.[L]	1xTMTpro [N-Term]	FALSE	0.0147841	0.00125167	1	1	1	O00159	O00159 [885-894]		1	1507.82	182448	200817	217760	189722	161456	194619	225019	225803	228515	177140	248482	146664	170473		High	High	High	High	High	High	High	High	High	High	High	High	High	High	Not Found	Not Found	High	0.0008632	0.009039	3.2
FALSE	High	[R].VNSININQGSITFAGGPGR.[D]		FALSE	1.20456e-08	7.84525e-06	1	1	2	O00159	O00159 [1013-1031]		0	1901.98														No Quan Labels	High	High	High	High	Not Found	High	High	High	High	High	High	High	High	High	Not Found	Not Found	High	8.576e-06	9.163e-09	4.98
FALSE	High	[R].VNSININQGSITFAGGPGR.[D]	1xTMTpro [N-Term]	FALSE	4.93692e-11	7.84525e-06	1	1	2	O00159	O00159 [1013-1031]		0	2206.19	2.49844e+06	3.70819e+06	3.54158e+06	3.75425e+06	2.96445e+06	3.50128e+06	4.85192e+06	4.95575e+06	5.01355e+06	6.1911e+06	4.70343e+06	7.03491e+06	4.50584e+06		High	High	High	High	Not Found	High	High	High	High	High	High	High	High	High	High	Not Found	High	8.576e-06	4.102e-11	6.36
FALSE	High	[R].RDQAVMISGESGAGK.[T]	1xTMTpro [K15]; 1xTMTpro [N-Term]	FALSE	1.85429e-09	7.84525e-06	1	1	1	O00159	O00159 [132-146]		1	2114.15	861862	1.62998e+06	1.32637e+06	1.24065e+06	987186	1.18553e+06	1.0652e+06	1.25548e+06	1.2271e+06	1.52791e+06	1.24973e+06	1.86389e+06	1.17836e+06		High	High	High	High	Not Found	High	High	High	High	High	High	High	High	High	Not Found	Not Found	High	8.576e-06	1.452e-09	7.37
FALSE	High	[R].GVSFYEVPPHLFAVADTVYR.[A]	1xTMTpro [N-Term]	FALSE	2.79564e-07	7.84525e-06	1	1	1	O00159	O00159 [106-125]		0	2571.36	667144	807945	947571	814825	725378	752822	580076	655837	621944	670662	659108	691317	699125		High	High	High	High	Not Found	High	High	High	High	High	High	High	High	High	High	High	High	8.576e-06	2.024e-07	6.15
FALSE	High	[R].IDYANLTGISVSSLSDSLFVLHVQR.[A]	1xDeamidated [N5]; 1xTMTpro [N-Term]	FALSE	7.32149e-07	7.84525e-06	1	1	1	O00159	O00159 [959-983]		0	3039.63	41313.8	56477.5	45336.3	64552.7	55274.3	63456.3	81633.8	77421.9	82111.4	71725.8	55999.8	88007	64438.2		High	High	High	High	High	High	High	High	High	High	High	High	High	High	Not Found	Not Found	High	8.576e-06	5.217e-07	5.35
FALSE	High	[R].VLQALGSEPIQYAVPVVK.[Y]	1xTMTpro [K18]; 1xTMTpro [N-Term]	FALSE	2.98779e-08	7.84525e-06	1	1	5	O00159	O00159 [910-927]		0	2519.51	2.84392e+06	3.27832e+06	3.90141e+06	3.26037e+06	2.9949e+06	3.00687e+06	3.2607e+06	3.46661e+06	3.56623e+06	4.07726e+06	3.36694e+06	4.31955e+06	3.15409e+06		High	High	High	High	Not Found	High	High	High	High	High	High	High	High	High	High	High	High	8.576e-06	2.249e-08	5.33
FALSE	High	[R].VGVQDFVLLENFTSEAAFIENLR.[R]		FALSE	9.12629e-06	7.84525e-06	1	1	1	O00159	O00159 [46-68]		0	2611.34														No Quan Labels	High	High	High	High	Not Found	High	High	High	High	High	High	High	High	High	Not Found	Not Found	High	8.576e-06	6.274e-06	3.13
FALSE	High	[R].DQAVMISGESGAGK.[T]	1xOxidation [M5]; 1xTMTpro [K14]; 1xTMTpro [N-Term]	FALSE	5.98316e-07	7.84525e-06	1	1	2	O00159	O00159 [133-146]		0	1974.05	1.32629e+06	1.46626e+06	1.95529e+06	1.61093e+06	1.61904e+06	1.336e+06	1.45474e+06	1.81868e+06	1.69764e+06	1.96295e+06	1.69511e+06	2.0278e+06	1.80095e+06		High	High	High	High	Not Found	High	High	High	High	High	High	High	High	High	High	High	High	8.576e-06	4.273e-07	4.63
FALSE	High	[K].LEDTVK.[H]	1xTMTpro [K6]; 1xTMTpro [N-Term]	FALSE	0.151993	0.00833759	1	1	1	O00159	O00159 [513-518]		0	1312.8	938261	982786	1.11163e+06	1.00537e+06	1.13968e+06	807137	1.71808e+06	1.86814e+06	1.50202e+06	2.30916e+06	1.88727e+06	2.41883e+06	1.11405e+06		High	High	High	High	Not Found	High	High	High	High	High	High	High	High	High	Not Found	Not Found	High	0.005266	0.09661	2.48
FALSE	High	[R].VGVQDFVLLENFTSEAAFIENLR.[R]	1xTMTpro [N-Term]	FALSE	4.76517e-10	7.84525e-06	1	1	1	O00159	O00159 [46-68]		0	2915.55	83138.3	136856	100144	104035	91877.3	97939.5	93137	95498.8	116161	127145	114364	107611	92808.7		High	High	High	High	High	High	High	High	High	High	High	High	High	High	High	Not Found	High	8.576e-06	3.815e-10	5.87
FALSE	High	[R].DQAVMISGESGAGK.[T]	1xTMTpro [K14]; 1xTMTpro [N-Term]	FALSE	4.77688e-07	7.84525e-06	1	1	1	O00159	O00159 [133-146]		0	1958.05	204060	278368	298842	305943	201153	268685	249917	284886	269117	338159	273904	347688	266790		High	High	High	High	Not Found	High	High	High	High	High	High	High	High	High	Not Found	Not Found	High	8.576e-06	3.431e-07	3.77
FALSE	High	[R].IDYANLTGISVSSLSDSLFVLHVQR.[A]	1xTMTpro [N-Term]	FALSE	2.20175e-11	7.84525e-06	1	1	1	O00159	O00159 [959-983]		0	3038.65	132315	170196	152911	136594	142145	121250	149323	168202	138442	194901	149596	183946	145902		High	High	High	High	High	High	High	High	High	High	High	High	High	High	Not Found	Not Found	High	8.576e-06	1.863e-11	6.7
FALSE	High	[K].YMDVQFDFK.[G]	1xTMTpro [K9]	FALSE	0.0266085	0.00207291	1	1	1	O00159	O00159 [201-209]		0	1496.74	502645	384786	534599	486425	411508	438738	562385	457910	568909	352358	574225	237107	380453		High	High	High	High	Not Found	High	High	High	High	High	High	High	High	High	Not Found	High	High	0.001347	0.0162	2.22
FALSE	High	[K].DNYPQSVPR.[L]	1xTMTpro [N-Term]	FALSE	0.00015166	1.83215e-05	1	1	2	O00159	O00159 [886-894]		0	1379.72	2.63906e+06	3.11748e+06	3.71933e+06	3.07152e+06	2.855e+06	2.83259e+06	3.14584e+06	3.55069e+06	3.45389e+06	4.34081e+06	3.63701e+06	4.62704e+06	3.10595e+06		High	High	High	High	Not Found	High	High	High	High	High	High	High	High	High	Not Found	Not Found	High	1.946e-05	9.937e-05	3.43
FALSE	High	[K].GEELLSPLNLEQAAYAR.[D]	1xTMTpro [N-Term]	FALSE	1.88974e-08	7.84525e-06	1	1	4	O00159	O00159 [362-378]		0	2178.17	592198	608741	777844	690155	583754	616936	695160	693662	708674	695187	717264	682617	606284		High	High	High	High	Not Found	High	High	High	High	High	High	High	High	High	Not Found	Not Found	High	8.576e-06	1.431e-08	5
FALSE	High	[R].QLLLTPNAVVIVEDAK.[V]	1xTMTpro [K16]	FALSE	4.29867e-06	7.84525e-06	1	1	3	O00159	O00159 [939-954]		0	2027.21	358064	270625	362638	355039	257834	314891	431946	382103	421781	293280	393751	232845	260256		High	High	High	High	High	High	High	High	High	High	High	High	High	High	Not Found	Not Found	High	8.576e-06	2.987e-06	4.46
FALSE	High	[K].IICDLVEEK.[F]	1xCarbamidomethyl [C3]; 1xTMTpro [K9]; 1xTMTpro [N-Term]	FALSE	0.00771662	0.000815173	1	1	2	O00159	O00159 [478-486]		0	1726.99	711027	857065	1.1538e+06	864663	890095	728658	1.05097e+06	1.19034e+06	1.1167e+06	1.23166e+06	1.12886e+06	1.19003e+06	1.0403e+06		High	High	High	High	Not Found	High	High	High	High	High	High	High	High	High	High	Not Found	High	0.0005403	0.004776	2.8
FALSE	High	[K].GAPVGGHILSYLLEK.[S]	1xTMTpro [K15]; 1xTMTpro [N-Term]	FALSE	1.95601e-07	7.84525e-06	1	1	2	O00159	O00159 [210-224]		0	2162.28	2.39135e+06	2.44781e+06	3.38378e+06	2.69953e+06	2.58099e+06	2.48555e+06	2.64929e+06	2.75607e+06	2.84468e+06	2.86033e+06	2.74571e+06	3.07282e+06	3.07796e+06		High	High	High	High	Not Found	High	High	High	High	High	High	High	High	High	Not Found	Not Found	High	8.576e-06	1.424e-07	4.53
FALSE	High	[R].LLQFYAETCPAPER.[G]	1xCarbamidomethyl [C9]; 1xTMTpro [N-Term]	FALSE	4.35193e-07	7.84525e-06	1	1	2	O00159	O00159 [153-166]		0	1999.03	2.61286e+06	3.26386e+06	4.02115e+06	3.38644e+06	3.16081e+06	3.14007e+06	3.77652e+06	3.95554e+06	4.13457e+06	4.50989e+06	4.01662e+06	4.94971e+06	3.61363e+06		High	High	High	High	Not Found	High	High	High	High	High	High	High	High	High	High	Not Found	High	8.576e-06	3.133e-07	5.06
FALSE	High	[R].DGTIDFTPGSELLITK.[A]	1xTMTpro [K16]	FALSE	0.000171615	1.83215e-05	1	1	2	O00159	O00159 [1032-1047]		0	2011.09	1.96794e+06	1.89431e+06	2.17383e+06	2.25596e+06	1.63244e+06	1.99649e+06	2.34017e+06	2.18488e+06	2.51767e+06	1.80585e+06	2.44139e+06	1.39166e+06	1.85287e+06		High	High	High	High	Not Found	High	High	High	High	High	High	High	High	High	Not Found	Not Found	High	1.946e-05	0.0001121	3.8
FALSE	High	[R].DGTIDFTPGSELLITK.[A]	1xTMTpro [K16]; 1xTMTpro [N-Term]	FALSE	1.1974e-05	7.84525e-06	1	1	2	O00159	O00159 [1032-1047]		0	2315.3	2.00282e+06	2.24558e+06	2.76216e+06	2.31e+06	2.14244e+06	1.97297e+06	2.35914e+06	2.43541e+06	2.50156e+06	2.85097e+06	2.38215e+06	3.17878e+06	2.13406e+06		High	High	High	High	Not Found	High	High	High	High	High	High	High	High	High	High	High	High	8.576e-06	8.179e-06	4.69
FALSE	High	[R].LGTDEISPR.[V]	1xTMTpro [N-Term]	FALSE	0.000195699	1.83215e-05	1	1	2	O00159	O00159 [901-909]		0	1291.72	2.20227e+06	2.63187e+06	3.1148e+06	2.67622e+06	2.28042e+06	2.39488e+06	2.79492e+06	2.8858e+06	2.88349e+06	3.50535e+06	2.98626e+06	3.85245e+06	2.85085e+06		High	High	High	High	Not Found	High	High	High	High	High	High	High	High	High	Not Found	High	High	1.946e-05	0.0001276	3.18
FALSE	High	[R].LGTDEISPR.[V]		FALSE	0.00168839	0.000227551	1	1	1	O00159	O00159 [901-909]		0	987.511														No Quan Labels	High	High	High	High	High	High	High	High	High	High	High	High	High	High	Not Found	Not Found	High	0.0001584	0.001063	2.66
FALSE	High	[K].GDVVLQSDHVIETLTK.[T]	1xTMTpro [K16]; 1xTMTpro [N-Term]	FALSE	1.97312e-09	7.84525e-06	1	1	3	O00159	O00159 [990-1005]		0	2362.35	2.61162e+06	2.89305e+06	3.4295e+06	2.79287e+06	2.61577e+06	2.65435e+06	3.12017e+06	2.8475e+06	2.88391e+06	2.88312e+06	3.09332e+06	2.96374e+06	2.67346e+06		High	High	High	High	Not Found	High	High	High	High	High	High	High	High	High	Not Found	Not Found	High	8.576e-06	1.552e-09	5.03
FALSE	High	[R].NPQSYLYLVK.[G]	1xTMTpro [K10]; 1xTMTpro [N-Term]	FALSE	3.08368e-05	7.84525e-06	1	1	1	O00159	O00159 [260-269]		0	1833.08	903046	1.27084e+06	1.41087e+06	1.28164e+06	1.07194e+06	1.09089e+06	1.06964e+06	1.15236e+06	1.09576e+06	1.62641e+06	1.25402e+06	1.98503e+06	1.1844e+06		High	High	High	High	Not Found	High	High	High	High	High	High	High	High	High	Not Found	Not Found	High	8.576e-06	2.074e-05	4.07
FALSE	High	[K].TALSANR.[V]	1xTMTpro [N-Term]	FALSE	0.0235484	0.00185953	1	1	1	O00159	O00159 [1006-1012]		0	1036.61	2.4145e+06	2.57218e+06	3.16755e+06	2.44934e+06	2.8869e+06	2.22168e+06	2.86762e+06	3.28967e+06	2.72927e+06	5.16619e+06	3.4559e+06	5.93143e+06	2.31066e+06		High	High	High	High	Not Found	High	High	High	High	High	High	High	High	High	Not Found	Not Found	High	0.001216	0.01427	2.56
FALSE	High	[R].NLKETMCSSK.[N]	1xCarbamidomethyl [C7]; 2xTMTpro [K3; K10]	FALSE	0.00453214	0.000466775	1	1	1	O00159	O00159 [569-578]		1	1805.97	1.47363e+06	1.71619e+06	2.07822e+06	1.8325e+06	1.71994e+06	1.53547e+06	2.61137e+06	2.66575e+06	2.43232e+06	3.03792e+06	3.36381e+06	2.6254e+06	2.2929e+06		High	High	High	High	Not Found	High	High	High	High	High	High	High	High	High	Not Found	Not Found	High	0.0003156	0.002822	3.11
FALSE	High	[R].VLQALGSEPIQYAVPVVK.[Y]	1xTMTpro [K18]	FALSE	0.00037984	2.94472e-05	1	1	1	O00159	O00159 [910-927]		0	2215.3	1.50434e+06	1.69936e+06	1.92444e+06	2.14124e+06	1.47131e+06	1.6352e+06	1.83089e+06	1.93362e+06	1.89417e+06	1.7252e+06	2.16618e+06	1.87342e+06	1.91496e+06		High	High	High	High	Not Found	High	High	High	High	High	High	High	High	High	Not Found	Not Found	High	2.489e-05	0.0002449	3.15
FALSE	High	[K].ETMCSSK.[N]	1xCarbamidomethyl [C4]; 1xTMTpro [K7]; 1xTMTpro [N-Term]	FALSE	0.00564308	0.000557426	1	1	1	O00159	O00159 [572-578]		0	1450.75	794132	731038	997676	811766	917801	707163	814178	982565	612569	1.31208e+06	1.05297e+06	1.02622e+06	591244		High	High	High	High	Not Found	High	High	High	High	High	High	High	High	High	Not Found	Not Found	High	0.0003743	0.003512	2.62
FALSE	High	[R].LLHYAGEVTYSVTGFLDK.[N]	1xTMTpro [K18]; 1xTMTpro [N-Term]	FALSE	7.49403e-07	7.84525e-06	1	1	1	O00159	O00159 [544-561]		0	2621.45	656521	1.03592e+06	843498	1.0435e+06	704739	1.05572e+06	1.2914e+06	1.26555e+06	1.27427e+06	1.41522e+06	1.34309e+06	1.59329e+06	1.0293e+06		High	High	High	High	Not Found	High	High	High	High	High	High	High	High	High	Not Found	Not Found	High	8.576e-06	5.334e-07	4.45
FALSE	High	[R].ENLIYTYIGPVLVSVNPYR.[D]	1xTMTpro [N-Term]	FALSE	6.44432e-08	7.84525e-06	1	1	3	O00159	O00159 [73-91]		0	2514.39	72410	87884.1	80483.3	76420.9	70500.5	70542.5	86541.7	77491.3	89576.2	92215.1	86337.6	90958.1	60419.3		High	High	High	High	Not Found	High	High	High	High	High	High	High	High	High	Not Found	Not Found	High	8.576e-06	4.769e-08	5.09
FALSE	High	[K].YLGLLENLR.[V]	1xTMTpro [N-Term]	FALSE	0.000168984	1.83215e-05	1	1	1	O00159	O00159 [648-656]		0	1394.83	963174	1.18963e+06	1.30906e+06	1.13589e+06	1.09785e+06	1.07133e+06	1.26366e+06	1.30753e+06	1.30668e+06	1.53127e+06	1.24928e+06	1.77151e+06	1.28683e+06		High	High	High	High	Not Found	High	High	High	High	High	High	High	High	High	Not Found	Not Found	High	1.946e-05	0.0001099	3.76
FALSE	High	[R].SISPEWK.[Q]	1xTMTpro [K7]; 1xTMTpro [N-Term]	FALSE	0.0964781	0.00565978	1	1	1	O00159	O00159 [862-868]		0	1454.85	354260	391832	494197	408305	360921	385368	410341	424536	442112	521944	474783	504070	376380		High	High	High	High	Not Found	High	High	High	High	High	High	High	High	High	High	Not Found	High	0.003641	0.05986	2.72
FALSE	High	[R].QLLLTPNAVVIVEDAK.[V]	1xTMTpro [K16]; 1xTMTpro [N-Term]	FALSE	1.07108e-06	7.84525e-06	1	1	2	O00159	O00159 [939-954]		0	2331.41	1.62266e+06	1.92667e+06	2.4082e+06	1.8867e+06	1.7872e+06	1.73726e+06	2.08141e+06	2.13139e+06	2.27034e+06	2.48982e+06	2.17577e+06	2.53432e+06	1.61605e+06		High	High	High	High	Not Found	High	High	High	High	High	High	High	High	High	High	Not Found	High	8.576e-06	7.625e-07	4.7
FALSE	High	[R].VTMESALTAR.[D]	1xOxidation [M3]	FALSE	0.0105363	0.00106653	1	1	1	O00159	O00159 [34-43]		0	1094.55														No Quan Labels	High	High	High	High	Not Found	High	High	High	High	High	High	High	High	High	Not Found	Not Found	High	0.0007143	0.006473	1.79
FALSE	High	[R].EASELLR.[E]		FALSE	0.032035	0.00249981	1	1	1	O00159	O00159 [842-848]		0	817.441														No Quan Labels	High	High	High	High	High	High	High	High	High	High	High	High	High	High	Not Found	Not Found	High	0.001613	0.01948	2.06
FALSE	High	[K].YMDVQFDFK.[G]	1xTMTpro [K9]; 1xTMTpro [N-Term]	FALSE	6.78975e-05	1.83215e-05	1	1	2	O00159	O00159 [201-209]		0	1800.95	3.28567e+06	3.66491e+06	4.45598e+06	3.80398e+06	3.4768e+06	3.66045e+06	4.04305e+06	3.94302e+06	4.14091e+06	4.78668e+06	4.29277e+06	4.95368e+06	2.85524e+06		High	High	High	High	Not Found	High	High	High	High	High	High	High	High	High	Not Found	Not Found	High	1.574e-05	4.502e-05	4.08
FALSE	High	[K].IIAKGEELLSPLNLEQAAYAR.[D]	1xTMTpro [K4]; 1xTMTpro [N-Term]	FALSE	4.40504e-08	7.84525e-06	1	1	1	O00159	O00159 [358-378]		1	2907.68	620865	796261	797999	685462	711669	671858	844967	740744	841334	818808	917471	908709	621447		High	High	High	High	Not Found	High	High	High	High	High	High	High	High	High	Not Found	Not Found	High	8.576e-06	3.291e-08	6.27
FALSE	High	[R].LLQSNPVLEAFGNAK.[T]	1xTMTpro [K15]	FALSE	6.78975e-05	1.83215e-05	1	1	2	O00159	O00159 [174-188]		0	1905.08	2.14596e+06	2.17231e+06	2.70456e+06	2.46807e+06	1.91364e+06	2.22625e+06	2.47641e+06	2.35737e+06	2.67429e+06	2.16805e+06	2.68275e+06	2.33769e+06	2.39775e+06		High	High	High	High	High	High	High	High	High	High	High	High	High	High	High	High	High	1.574e-05	4.497e-05	3.53
FALSE	High	[R].LLQSNPVLEAFGNAK.[T]	1xTMTpro [K15]; 1xTMTpro [N-Term]	FALSE	3.02134e-07	7.84525e-06	1	1	4	O00159	O00159 [174-188]		0	2209.28	1.52749e+06	1.87528e+06	2.15738e+06	1.98215e+06	1.7419e+06	1.80595e+06	1.85418e+06	1.94395e+06	1.96759e+06	2.45688e+06	2.0236e+06	2.42602e+06	1.78597e+06		High	High	High	High	High	High	High	High	High	High	High	High	High	High	High	High	High	8.576e-06	2.184e-07	4.38
FALSE	High	[K].DVESPSWR.[S]	1xTMTpro [N-Term]	FALSE	0.0115904	0.00111618	1	1	1	O00159	O00159 [405-412]		0	1279.66	962499	983734	1.21706e+06	933418	928037	950387	1.09769e+06	1.14087e+06	1.08048e+06	1.15895e+06	1.1128e+06	1.22819e+06	990027		High	High	High	High	Not Found	High	High	High	High	High	High	High	High	High	Not Found	Not Found	High	0.0007556	0.007131	2.8
FALSE	High	[K].MSLLQLVEILQSK.[E]	1xTMTpro [K13]	FALSE	0.00262224	0.000296301	1	1	1	O00159	O00159 [606-618]		0	1806.07	46849.8	30887.5	46136.3	42596.8	36250	36250	44607.5	31459.7	35177.5	22776.5	42906.9	20275	30412.5		High	High	High	High	Not Found	High	High	High	High	High	High	High	High	High	Not Found	Not Found	High	0.0002073	0.001651	1.98
FALSE	High	[R].FDEVLIR.[H]	1xTMTpro [N-Term]	FALSE	0.021599	0.00175132	1	1	1	O00159	O00159 [637-643]		0	1195.7	1.79258e+06	2.40524e+06	2.51819e+06	2.19093e+06	1.87625e+06	2.05704e+06	2.20995e+06	2.37536e+06	2.30692e+06	2.98541e+06	2.06724e+06	3.40237e+06	2.22458e+06		High	High	High	High	Not Found	High	High	High	High	High	High	High	High	High	Not Found	Not Found	High	0.001154	0.01317	2.72
FALSE	High	[K].TLFATEDALEVR.[R]	1xTMTpro [N-Term]	FALSE	2.38783e-05	7.84525e-06	1	1	3	O00159	O00159 [722-733]		0	1668.91	637812	711425	855469	716661	612675	653165	740963	794495	776471	1.04524e+06	730450	1.10655e+06	750549		High	High	High	High	Not Found	High	High	High	High	High	High	High	High	High	High	Not Found	High	8.576e-06	1.606e-05	4.29
FALSE	High	[K].MSLLQLVEILQSK.[E]	1xOxidation [M1]; 1xTMTpro [K13]	FALSE	0.000276981	1.83215e-05	1	1	1	O00159	O00159 [606-618]		0	1822.07	65003.7	74803.4	73047.9	83068.3	62680.7	68409.9	86961.8	71479.2	74894.6	61607.1	83043.8	41804.8	59681.9		High	High	High	High	High	High	High	High	High	High	High	High	High	High	Not Found	Not Found	High	1.946e-05	0.0001785	2.97
FALSE	High	[K].VSSINDKSDWK.[V]	2xTMTpro [K7; K11]	FALSE	0.0499028	0.00345661	1	1	1	O00159	O00159 [275-285]		1	1887.05	728114	715776	890861	734408	751190	615769	913330	916367	885806	880598	1.02012e+06	1.86533e+06	921015		High	High	High	High	Not Found	High	High	High	High	High	High	High	High	High	Not Found	Not Found	High	0.002247	0.03024	1.97
FALSE	High	[K].SEQEEYEAEGIAWEPVQYFNNK.[I]	1xTMTpro [K22]	FALSE	8.25052e-06	7.84525e-06	1	1	1	O00159	O00159 [456-477]		0	2964.39	240072	303849	317979	328897	255376	288963	343218	298105	350116	316147	352872	298178	298566		High	High	High	High	Not Found	High	High	High	High	High	High	High	High	High	Not Found	Not Found	High	8.576e-06	5.682e-06	3.5
FALSE	High	[R].FDEVLIR.[H]		FALSE	0.145427	0.00796448	1	1	1	O00159	O00159 [637-643]		0	891.493														No Quan Labels	High	High	High	High	Not Found	High	High	High	High	High	High	High	High	High	Not Found	Not Found	High	0.005052	0.09206	1.98
FALSE	High	[K].SEQEEYEAEGIAWEPVQYFNNK.[I]	1xTMTpro [K22]; 1xTMTpro [N-Term]	FALSE	4.61945e-10	7.84525e-06	1	1	7	O00159	O00159 [456-477]		0	3268.59	441518	585831	681944	542644	508367	495931	644209	616860	665256	706815	599820	806916	562486		High	High	High	High	High	High	High	High	High	High	High	High	High	High	High	Not Found	High	8.576e-06	3.709e-10	6.66
FALSE	High	[K].QKGDVVLQSDHVIETLTK.[T]	2xTMTpro [K2; K18]; 1xTMTpro [N-Term]	FALSE	1.29174e-08	7.84525e-06	1	1	1	O00159	O00159 [988-1005]		1	2922.71	7.30642e+06	8.86312e+06	1.02405e+07	8.62122e+06	8.05863e+06	8.00929e+06	8.90286e+06	8.82063e+06	9.03713e+06	9.84491e+06	9.45748e+06	1.03748e+07	7.75074e+06		High	High	High	High	Not Found	High	High	High	High	High	High	High	High	High	Not Found	Not Found	High	8.576e-06	9.826e-09	5.19
FALSE	High	[R].TFTWLVGK.[I]	1xTMTpro [K8]; 1xTMTpro [N-Term]	FALSE	0.00893766	0.000934912	1	1	2	O00159	O00159 [389-396]		0	1559.94	620544	865027	984987	930690	702709	800608	1.0405e+06	1.20077e+06	1.12824e+06	1.51198e+06	1.19881e+06	1.65506e+06	1.0792e+06		High	High	High	High	High	High	High	High	High	High	High	High	High	High	High	High	High	0.0006046	0.005516	3.16
FALSE	High	[K].SEQEEYEAEGIAWEPVQYFNNK.[I]	1xDeamidated [Q17]; 1xTMTpro [K22]; 1xTMTpro [N-Term]	FALSE	1.72163e-08	7.84525e-06	1	1	1	O00159	O00159 [456-477]		0	3269.58	68675.6	84761	84103.9	64823.3	72691.2	73242.8	101537	85552.1	84599.2	111618	101873	108960	67618.5		High	High	High	High	Not Found	High	High	High	High	High	High	High	High	High	Not Found	Not Found	High	8.576e-06	1.306e-08	5.3
FALSE	High	[K].KRPETVATQFK.[M]	1xTMTpro [K11]; 1xTMTpro [N-Term]	FALSE	0.000772947	8.41012e-05	1	1	2	O00159	O00159 [595-605]		1	1913.15	4.25665e+06	3.63195e+06	4.24327e+06	4.22325e+06	3.52804e+06	3.25501e+06	4.6747e+06	5.22623e+06	4.2454e+06	4.00702e+06	5.70768e+06	4.0636e+06	3.8819e+06		High	High	High	High	Not Found	High	High	High	High	High	High	High	High	High	Not Found	Not Found	High	5.304e-05	0.0004912	3.11
FALSE	High	[R].CPENAFFLDHVR.[T]	1xCarbamidomethyl [C1]; 1xTMTpro [N-Term]	FALSE	1.08784e-06	7.84525e-06	1	1	1	O00159	O00159 [802-813]		0	1808.91	901541	951412	1.22245e+06	1.01212e+06	906765	925423	1.04409e+06	1.13483e+06	1.07716e+06	1.22739e+06	1.21548e+06	1.24834e+06	1.01081e+06		High	High	High	High	Not Found	High	High	High	High	High	High	High	High	High	High	Not Found	High	8.576e-06	7.695e-07	4.56
FALSE	High	[K].NGHLAVVAPR.[L]		FALSE	0.00101447	0.000113807	1	1	1	O00159	O00159 [1050-1059]		0	1033.59														No Quan Labels	High	High	High	High	High	High	High	High	High	High	High	High	High	High	Not Found	Not Found	High	7.389e-05	0.0006461	2.34
FALSE	High	[R].LLSVEGSTLR.[E]		FALSE	0.00126134	0.000174452	1	1	1	O00159	O00159 [341-350]		0	1074.62														No Quan Labels	High	High	High	High	Not Found	High	High	High	High	High	High	High	High	High	Not Found	Not Found	High	0.0001162	0.0007995	2.75
FALSE	High	[K].AVASEIFK.[G]	1xTMTpro [K8]; 1xTMTpro [N-Term]	FALSE	0.00102214	0.000113807	1	1	2	O00159	O00159 [875-882]		0	1472.9	2.34573e+07	2.68521e+07	3.06391e+07	2.78419e+07	2.35781e+07	2.58068e+07	2.93698e+07	3.13506e+07	3.22384e+07	3.29618e+07	3.16311e+07	3.33404e+07	2.72788e+07		High	High	High	High	Not Found	High	High	High	High	High	High	High	High	High	Not Found	Not Found	High	7.389e-05	0.0006506	3.79
FALSE	High	[R].TSFLLNLR.[R]	1xTMTpro [N-Term]	FALSE	0.00309079	0.000348637	1	1	1	O00159	O00159 [814-821]		0	1267.77	918273	1.05844e+06	1.13938e+06	968435	823224	913038	987144	1.05772e+06	996752	1.38352e+06	1.07428e+06	1.66078e+06	888461		High	High	High	High	Not Found	High	High	High	High	High	High	High	High	High	Not Found	Not Found	High	0.0002383	0.001931	2.59
FALSE	High	[K].TLFATEDALEVR.[R]		FALSE	0.000144789	1.83215e-05	1	1	1	O00159	O00159 [722-733]		0	1364.71														No Quan Labels	High	High	High	High	Not Found	High	High	High	High	High	High	High	High	High	Not Found	Not Found	High	1.946e-05	9.467e-05	2.97
FALSE	High	[K].NGHLAVVAPR.[L]	1xTMTpro [N-Term]	FALSE	0.000248622	1.83215e-05	1	1	1	O00159	O00159 [1050-1059]		0	1337.8	3.09837e+06	2.64147e+06	4.11803e+06	2.97823e+06	3.95117e+06	2.40546e+06	3.24436e+06	3.64064e+06	3.09884e+06	4.54805e+06	3.44896e+06	4.95589e+06	4.02322e+06		High	High	High	High	Not Found	High	High	High	High	High	High	High	High	High	Not Found	Not Found	High	1.946e-05	0.0001609	3.11
FALSE	High	[K].NPIMSQCFDR.[S]	1xCarbamidomethyl [C7]	FALSE	0.00127082	0.000174452	1	1	1	O00159	O00159 [579-588]		0	1267.56														No Quan Labels	High	High	High	High	High	High	High	High	High	High	High	High	High	High	High	High	High	0.0001162	0.0008071	2.87
FALSE	High	[K].NPIMSQCFDR.[S]	1xCarbamidomethyl [C7]; 1xTMTpro [N-Term]	FALSE	0.000407043	2.94472e-05	1	1	1	O00159	O00159 [579-588]		0	1571.76	2.07047e+06	2.71706e+06	3.43995e+06	2.60221e+06	2.59929e+06	2.30136e+06	2.57674e+06	2.87307e+06	2.76542e+06	3.67259e+06	2.79229e+06	4.31125e+06	2.86621e+06		High	High	High	High	Not Found	High	High	High	High	High	High	High	High	High	Not Found	Not Found	High	2.489e-05	0.0002612	3.3
FALSE	High	[R].LLSVEGSTLR.[E]	1xTMTpro [N-Term]	FALSE	2.44401e-05	7.84525e-06	1	1	2	O00159	O00159 [341-350]		0	1378.82	1.42169e+07	1.5959e+07	2.05725e+07	1.64772e+07	1.47632e+07	1.56658e+07	1.51432e+07	1.65801e+07	1.72782e+07	2.01492e+07	1.67837e+07	2.1211e+07	1.55682e+07		High	High	High	High	Not Found	High	High	High	High	High	High	High	High	High	Not Found	Not Found	High	8.576e-06	1.646e-05	3.53
FALSE	High	[K].NPIMSQCFDR.[S]	1xCarbamidomethyl [C7]; 1xOxidation [M4]	FALSE	0.00477782	0.000506515	1	1	2	O00159	O00159 [579-588]		0	1283.55														No Quan Labels	High	High	High	High	High	High	High	High	High	High	High	High	High	High	Not Found	Not Found	High	0.0003379	0.002977	2.58
FALSE	High	[R].HLGYKPEEYK.[M]	2xTMTpro [K5; K10]; 1xTMTpro [N-Term]	FALSE	0.000755568	8.41012e-05	1	1	1	O00159	O00159 [700-709]		0	2176.26	4.19882e+06	5.09113e+06	6.14125e+06	4.83561e+06	4.81639e+06	4.51301e+06	4.81294e+06	5.52712e+06	5.34351e+06	6.58588e+06	5.71937e+06	6.70756e+06	4.63966e+06		High	High	High	High	Not Found	High	High	High	High	High	High	High	High	High	Not Found	Not Found	High	5.304e-05	0.0004825	3.95
FALSE	High	[K].NNDLLFR.[ND]		FALSE	0.0527355	0.0035591	2	2	1	O00159; Q9UBC5	O00159 [562-568]; Q9UBC5 [523-529]		0	891.468														No Quan Labels	High	High	High	High	Not Found	High	High	High	High	High	High	High	High	High	Not Found	High	High	0.002325	0.03212	2.04
FALSE	High	[R].EEASNILLNKK.[E]	1xDeamidated [N5]; 2xTMTpro [K10; K11]	FALSE	0.0116834	0.00111618	1	1	1	O00160	O00160 [718-728]		1	1868.1	1.08991e+06	925011	968572	1.44113e+06	686510	1.12232e+06	660247	544165	645065	338934	683361	251684	538604		High	High	High	High	Not Found	High	High	High	High	High	High	High	High	High	Not Found	Not Found	High	0.0007556	0.007192	2.65
FALSE	High	[R].EEASNILLNKK.[E]	1xDeamidated [N5]; 2xTMTpro [K10; K11]; 1xTMTpro [N-Term]	FALSE	0.00037693	2.94472e-05	1	1	1	O00160	O00160 [718-728]		1	2172.31	9.94065e+06	1.42173e+07	1.38666e+07	1.61775e+07	1.06201e+07	1.36508e+07	7.65891e+06	8.88367e+06	8.16778e+06	1.04811e+07	8.92161e+06	1.04905e+07	1.05955e+07		High	High	High	High	Not Found	High	High	High	High	High	High	High	High	High	Not Found	Not Found	High	2.489e-05	0.0002434	3.34
FALSE	High	[R].WTPIQYFNNK.[V]	1xDeamidated [Q5]; 1xTMTpro [K10]; 1xTMTpro [N-Term]	FALSE	0.013078	0.00119777	1	1	1	O00160	O00160 [433-442]		0	1920.05	599620	927195	880175	1.09887e+06	722477	937631	581283	759621	718036	796349	691346	843800	825132		High	High	High	High	Not Found	High	High	High	High	High	High	High	High	High	High	Not Found	High	0.0008127	0.00803	3.01
FALSE	High	[R].DLILTPK.[C]	1xTMTpro [K7]; 1xTMTpro [N-Term]	FALSE	0.032035	0.00249981	1	1	1	O00160	O00160 [781-787]		0	1407.91	5.21889e+06	7.96104e+06	6.95852e+06	8.27316e+06	5.58496e+06	7.20149e+06	4.09153e+06	4.32802e+06	4.74256e+06	4.98353e+06	4.79695e+06	5.2561e+06	5.42882e+06		High	High	High	High	Not Found	High	High	High	High	High	High	High	High	High	Not Found	Not Found	High	0.00161	0.01943	2.48
FALSE	High	[K].QPGPVTNGQLQQPTTGAASGGYIK.[R]	1xDeamidated [Q1]; 1xTMTpro [K24]	FALSE	0.000374043	2.94472e-05	1	1	1	O00161	O00161 [118-141]		0	2675.4	113995	115449	141673	120093	94591.4	102438	182905	197029	203694	158037	215337	126446	171059		High	High	High	High	High	High	High	High	High	High	High	High	High	High	Not Found	Not Found	High	2.489e-05	0.0002413	3.86
FALSE	High	[K].QPGPVTNGQLQQPTTGAASGGYIK.[R]	1xDeamidated [N7]; 1xTMTpro [K24]; 1xTMTpro [N-Term]	FALSE	3.10898e-10	7.84525e-06	1	1	2	O00161	O00161 [118-141]		0	2979.6	1.04109e+06	1.56637e+06	1.4281e+06	1.363e+06	1.06072e+06	1.09563e+06	2.0679e+06	2.52536e+06	2.26766e+06	2.63784e+06	2.35728e+06	2.69697e+06	2.34476e+06		High	High	High	High	Not Found	High	High	High	High	High	High	High	High	High	Not Found	Not Found	High	8.576e-06	2.511e-10	6.35
FALSE	High	[K].TITMLDEQK.[E]	1xOxidation [M4]; 1xTMTpro [K9]	FALSE	0.0337959	0.00263029	1	1	1	O00161	O00161 [41-49]		0	1398.75	286156	338118	383260	326156	287501	280998	418693	515798	469372	467552	551472	400136	508824		High	High	High	High	Not Found	High	High	High	High	High	High	High	High	High	Not Found	Not Found	High	0.001696	0.02044	2.13
FALSE	High	[R].ITNDAREDEMEENLTQVGSILGNLK.[D]	1xDeamidated [Q16]; 1xTMTpro [K25]	FALSE	1.97783e-06	7.84525e-06	1	1	1	O00161	O00161 [143-167]		1	3094.55	492427	611438	668793	622402	522113	570478	624702	610295	704673	653036	713949	606798	728773		High	High	High	High	Not Found	High	High	High	High	High	High	High	High	High	Not Found	Not Found	High	8.576e-06	1.391e-06	5.23
FALSE	High	[R].IDIANAR.[A]		FALSE	0.110827	0.00627226	1	1	1	O00161	O00161 [198-204]		0	772.431														No Quan Labels	High	High	High	High	Not Found	High	High	High	High	High	High	High	High	High	Not Found	Not Found	High	0.004003	0.06941	2.35
FALSE	High	[K].TTWGDGGENSPCNVVSK.[Q]	1xCarbamidomethyl [C12]; 1xTMTpro [K17]	FALSE	0.000790716	9.47414e-05	1	1	1	O00161	O00161 [101-117]		0	2112	250473	239402	291949	256919	282389	277851	550364	605224	602688	418786	566819	341313	460736		High	High	High	High	Not Found	High	High	High	High	High	High	High	High	High	Not Found	Not Found	High	5.857e-05	0.0005052	2.73
FALSE	High	[R].EDEMEENLTQVGSILGNLK.[D]	1xTMTpro [K19]; 1xTMTpro [N-Term]	FALSE	0.000343686	1.83215e-05	1	1	1	O00161	O00161 [149-167]		0	2727.44	13321.1	18142.9	18960.2	20514.4	12793.9	17767.3	19788.2	21814.3	23963.7	32609	25204.2	23394.2	29621.2		High	High	High	High	Not Found	High	High	High	High	High	High	High	High	High	Not Found	Not Found	High	1.946e-05	0.000221	2.75
FALSE	High	[K].TTWGDGGENSPCNVVSK.[Q]	1xCarbamidomethyl [C12]; 1xTMTpro [K17]; 1xTMTpro [N-Term]	FALSE	2.19761e-07	7.84525e-06	1	1	3	O00161	O00161 [101-117]		0	2416.21	1.21201e+06	1.09288e+06	1.69854e+06	1.20921e+06	1.31212e+06	1.0301e+06	3.1231e+06	3.51932e+06	3.24179e+06	4.54802e+06	3.1662e+06	5.26415e+06	3.24049e+06		High	High	High	High	Not Found	High	High	High	High	High	High	High	High	High	Not Found	Not Found	High	8.576e-06	1.597e-07	4.59
FALSE	High	[K].CCGLCVCPCNR.[T]	5xCarbamidomethyl [C1; C2; C5; C7; C9]	FALSE	0.00590606	0.000582345	1	1	1	O00161	O00161 [79-89]		0	1455.54														No Quan Labels	High	High	High	High	High	High	High	High	High	High	High	High	High	High	Not Found	Not Found	High	0.0003915	0.003661	2.26
FALSE	High	[R].ITDKADTNR.[D]	1xTMTpro [K4]; 1xTMTpro [N-Term]	FALSE	0.011872	0.00113007	1	1	1	O00161	O00161 [187-195]		1	1641.94	1.66556e+06	1.56955e+06	2.04112e+06	1.90451e+06	1.60466e+06	1.66002e+06	3.46492e+06	3.48799e+06	2.91652e+06	4.3639e+06	3.95862e+06	4.4243e+06	2.79897e+06		High	High	High	High	Not Found	High	High	High	High	High	High	High	High	High	Not Found	Not Found	High	0.0007591	0.007291	1.78
FALSE	High	[R].AHQITDESLESTRR.[I]	1xTMTpro [N-Term]	FALSE	3.89043e-08	7.84525e-06	1	1	2	O00161	O00161 [13-26]		1	1947.02	5.47478e+06	3.6395e+06	6.98662e+06	4.65367e+06	6.12479e+06	3.41076e+06	7.27189e+06	7.10414e+06	5.89518e+06	8.75892e+06	8.6628e+06	7.75065e+06	7.16095e+06		High	High	High	High	High	High	High	High	High	High	High	High	High	High	High	Not Found	High	8.576e-06	2.921e-08	5.55
FALSE	High	[R].AHQITDESLESTR.[R]	1xTMTpro [N-Term]	FALSE	4.25173e-07	7.84525e-06	1	1	3	O00161	O00161 [13-25]		0	1790.92	674343	670648	822761	744872	659162	629528	1.29449e+06	1.47106e+06	1.37838e+06	1.53843e+06	1.36379e+06	1.37384e+06	1.44655e+06		High	High	High	High	High	High	High	High	High	High	High	High	High	High	Not Found	Not Found	High	8.576e-06	3.057e-07	3.85
FALSE	High	[R].ILGLAIESQDAGIK.[T]	1xTMTpro [K14]; 1xTMTpro [N-Term]	FALSE	1.33249e-08	7.84525e-06	1	1	2	O00161	O00161 [27-40]		0	2036.22	2.99747e+06	3.48342e+06	4.07314e+06	3.52313e+06	3.17529e+06	3.00743e+06	8.10738e+06	9.0046e+06	8.6518e+06	1.05453e+07	8.4779e+06	1.15549e+07	7.43992e+06		High	High	High	High	Not Found	High	High	High	High	High	High	High	High	High	High	Not Found	High	8.576e-06	1.015e-08	6.56
FALSE	High	[K].TITMLDEQKEQLNR.[I]	1xTMTpro [K9]	FALSE	6.0933e-05	1.83215e-05	1	1	1	O00161	O00161 [41-54]		1	2023.08	453387	444675	487541	527219	368156	447839	978891	893661	979882	559488	1.00379e+06	415612	747628		High	High	High	High	Not Found	High	High	High	High	High	High	High	High	High	Not Found	Not Found	High	1.574e-05	4.062e-05	3.75
FALSE	High	[K].DMALNIGNEIDAQNPQIK.[R]	1xOxidation [M2]; 1xTMTpro [K18]; 1xTMTpro [N-Term]	FALSE	6.21999e-07	7.84525e-06	1	1	1	O00161	O00161 [168-185]		0	2608.39	164834	175505	197896	225168	142581	166423	234296	243198	282981	270677	263734	224773	220505		High	High	High	High	High	High	High	High	High	High	High	High	High	High	Not Found	Not Found	High	8.576e-06	4.444e-07	4.14
FALSE	High	[R].IEEGLDQINK.[D]	1xTMTpro [K10]	FALSE	0.000268566	1.83215e-05	1	1	1	O00161	O00161 [55-64]		0	1462.81	1.11414e+06	767655	1.15904e+06	1.11822e+06	788232	856004	2.21534e+06	1.98267e+06	2.22837e+06	1.16276e+06	2.31283e+06	812857	1.81412e+06		High	High	High	High	Not Found	High	High	High	High	High	High	High	High	High	Not Found	Not Found	High	1.946e-05	0.0001743	3.06
FALSE	High	[K].DMALNIGNEIDAQNPQIK.[R]	1xTMTpro [K18]; 1xTMTpro [N-Term]	FALSE	1.90253e-06	7.84525e-06	1	1	3	O00161	O00161 [168-185]		0	2592.39	1.18936e+06	1.22491e+06	2.05263e+06	1.29813e+06	1.43559e+06	1.06426e+06	2.51782e+06	2.8045e+06	2.8292e+06	3.16678e+06	2.55687e+06	3.01168e+06	2.70536e+06		High	High	High	High	Not Found	High	High	High	High	High	High	High	High	High	High	Not Found	High	8.576e-06	1.335e-06	5.21
FALSE	High	[K].DMALNIGNEIDAQNPQIK.[R]	1xOxidation [M2]; 1xTMTpro [K18]	FALSE	6.33344e-05	1.83215e-05	1	1	1	O00161	O00161 [168-185]		0	2304.18	212115	283503	184804	199239	106651	117354	228859	221143	248352	195786	243087	196047	273201		High	High	High	High	Not Found	High	High	High	High	High	High	High	High	High	Not Found	Not Found	High	1.574e-05	4.191e-05	2.81
[truncated: 136,718 more rows]
