# Supplementary material for: Cell-type-resolved quantitative proteomics map of interferon response against SARS-CoV-2
Source: iScience. 2021 Apr 20;24(5):102420. doi: 10.1016/j.isci.2021.102420 (PMC8056843; doi:10.1016/j.isci.2021.102420)
Supplement: Table S7. Calu-3 and Caco2 TMTpro raw protein groups abundances, related to figure 3 — Master proteins list calculated from peptide identifications. Each entry contains raw abundances for quantification across the samples. All entries were considered with 1% FDR. [file mmc5.xlsx]

## Sheet: Proteins
Checked	Protein FDR Confidence: Combined	Master	Accession	Description	Exp. q-value: Combined	Contaminant	Sum PEP Score	Coverage [%]	# Peptides	# PSMs	# Unique Peptides	# AAs	MW [kDa]	calc. pI	Score Sequest HT: Sequest HT	# Peptides (by Search Engine): Sequest HT	Biological Process	Cellular Component	Molecular Function	Pfam IDs	Entrez Gene ID	Ensembl Gene ID	Gene Symbol	Chromosome	Reactome Pathways	KEGG Pathways	WikiPathways	# Protein Pathway Groups	Abundance: F3: 126, Sample, Calu3, Mock, R1	Abundance: F3: 127N, Sample, Calu3, SARS-CoV-2, R1	Abundance: F3: 127C, Sample, Calu3, Mock, R2	Abundance: F3: 128N, Sample, Calu3, SARS-CoV-2, R2	Abundance: F3: 128C, Sample, Empty, Empty, Empty	Abundance: F3: 129N, Sample, Calu3, Mock, R3	Abundance: F3: 129C, Sample, Calu3, SARS-CoV-2, R3	Abundance: F3: 130N, Sample, Caco2, Mock, R1	Abundance: F3: 130C, Sample, Caco2, SARS-CoV-2, R1	Abundance: F3: 131N, Sample, Caco2, Mock, R2	Abundance: F3: 131C, Sample, Caco2, SARS-CoV-2, R2	Abundance: F3: 132N, Sample, Caco2, Mock, R3	Abundance: F3: 132C, Sample, Caco2, SARS-CoV-2, R3	Abundance: F3: 133N, Sample, Pool, Pool, Pool	Abundance: F3: 133C, Sample, Empty, Empty, Empty	Abundance: F3: 134N, Sample, Empty, Empty, Empty	Found in Sample: [S33] F3: 126, Sample, Calu3, Mock, R1	Found in Sample: [S34] F3: 127N, Sample, Calu3, SARS-CoV-2, R1	Found in Sample: [S35] F3: 127C, Sample, Calu3, Mock, R2	Found in Sample: [S36] F3: 128N, Sample, Calu3, SARS-CoV-2, R2	Found in Sample: [S37] F3: 128C, Sample, Empty, Empty, Empty
FALSE	High	Master Protein	Q9H2B4	Sulfate anion transporter 1 OS=Homo sapiens OX=9606 GN=SLC26A1 PE=1 SV=2	0.003	FALSE	5.332	4	1	1	1	701	75	8.1	3.57	1	cellular homeostasis;metabolic process;transport	membrane	transporter activity	Pf00916, Pf01740, Pf13466, Pf13792	10861	ENSG00000145217.13	SLC26A1	4	Transport and synthesis of PAPS; Multifunctional anion exchangers			11	16134	20183.6	11916.6	12670		10533.8	10745.6	21973.3	16971.8	24521.9	21146.7	16859	19216.3	21742.3			High	High	High	High	Not Found
FALSE	High	Master Protein	P30626	Sorcin OS=Homo sapiens OX=9606 GN=SRI PE=1 SV=1	0	FALSE	71.51	46	8	29	8	198	21.7	5.59	79.4	8	metabolic process;regulation of biological process;response to stimulus;transport	cytoplasm;cytosol;endoplasmic reticulum;membrane;mitochondrion	catalytic activity;metal ion binding;protein binding	Pf13405, Pf13499, Pf13833	6717	ENSG00000075142.13	SRI	7	Ion homeostasis; Sodium/Calcium exchangers; Ion transport by P-type ATPases; Reduction of cytosolic Ca++ levels; Stimuli-sensing channels			14	1.46678e+07	3.40977e+07	1.88727e+07	3.71119e+07	23044.5	1.53235e+07	3.14966e+07	2.8798e+07	2.9623e+07	2.96955e+07	3.29865e+07	3.01387e+07	3.52712e+07	3.64213e+07	5228.16	12530.3	High	High	High	High	High
FALSE	High	Master Protein	Q96DE0	U8 snoRNA-decapping enzyme OS=Homo sapiens OX=9606 GN=NUDT16 PE=1 SV=2	0	FALSE	57.303	61	10	15	9	195	21.3	6.89	61.7	10	metabolic process;regulation of biological process	cytoplasm;nucleus	catalytic activity;metal ion binding;nucleotide binding;protein binding;RNA binding		131870	ENSG00000198585.11	NUDT16	3	Phosphate bond hydrolysis by NUDT proteins	Purine metabolism; RNA degradation		7	4.30502e+06	7.93013e+06	5.39247e+06	8.3396e+06	453.497	4.39209e+06	7.10792e+06	1.07535e+07	1.09222e+07	1.12738e+07	1.19254e+07	1.12725e+07	1.23777e+07	1.06673e+07			High	High	High	High	High
FALSE	High	Master Protein	O76041	Nebulette OS=Homo sapiens OX=9606 GN=NEBL PE=1 SV=1	0.003	FALSE	5.33	2	2	2	2	1014	116.4	7.99	3.75	2	cell organization and biogenesis	cytoplasm	protein binding;structural molecule activity	Pf00018, Pf00880, Pf07653, Pf14604	10529	ENSG00000078114.18	NEBL	10				0	155682	232852	191284	201857	4894.38	174028	174017	407773	381261	405835	428434	416886	425924	285425	1869.77	730.417	High	High	High	High	High
FALSE	High	Master Protein	Q6P1N0	Coiled-coil and C2 domain-containing protein 1A OS=Homo sapiens OX=9606 GN=CC2D1A PE=1 SV=1	0	FALSE	107.323	27	20	25	20	951	104	8.09	86.84	20	metabolic process;regulation of biological process;response to stimulus	cytoplasm;cytoskeleton;cytosol;membrane;nucleus	DNA binding;protein binding;signal transducer activity	Pf00168	54862	ENSG00000132024.17	CC2D1A	19			Sudden Infant Death Syndrome (SIDS) Susceptibility Pathways	1	1.29264e+07	2.01295e+07	1.64103e+07	2.12259e+07		1.37062e+07	1.85851e+07	2.49529e+07	2.72111e+07	2.69304e+07	3.12846e+07	2.75153e+07	3.2548e+07	2.52115e+07	5559.48	4198.63	High	High	High	High	Not Found
FALSE	High	Master Protein	Q99828	Calcium and integrin-binding protein 1 OS=Homo sapiens OX=9606 GN=CIB1 PE=1 SV=4	0	FALSE	34.484	49	7	9	7	191	21.7	4.78	30.58	7	cell death;cell differentiation;cell division;cell organization and biogenesis;metabolic process;regulation of biological process;response to stimulus	cytoplasm;cytoskeleton;endoplasmic reticulum;Golgi;membrane;nucleus	enzyme regulator activity;metal ion binding;protein binding	Pf13499, Pf13833	10519	ENSG00000185043.10	CIB1	15				0	4.924e+06	4.17338e+06	6.89809e+06	4.47431e+06		5.00647e+06	4.07867e+06	2.38145e+06	2.30902e+06	2.58154e+06	2.82386e+06	2.55489e+06	2.78757e+06	3.40645e+06		2332.27	High	High	High	High	High
FALSE	High	Master Protein	Q8TEP8	Centrosomal protein of 192 kDa OS=Homo sapiens OX=9606 GN=CEP192 PE=1 SV=3	0	FALSE	28.562	3	5	5	5	2537	278.9	5.48	20.08	5												0	854329	905341	1.23847e+06	947313	63702.1	716256	787553	1.05099e+06	1.16413e+06	1.15764e+06	1.28561e+06	1.10548e+06	1.18805e+06	1.18597e+06			High	High	High	High	High
FALSE	High	Master Protein	Q02218	2-oxoglutarate dehydrogenase, mitochondrial OS=Homo sapiens OX=9606 GN=OGDH PE=1 SV=3	0	FALSE	454.341	58	49	129	41	1023	115.9	6.86	491.48	49	cellular component movement;metabolic process	cytosol;membrane;mitochondrion;organelle lumen	catalytic activity;metal ion binding;protein binding	Pf00676, Pf02779	4967	ENSG00000105953.14	OGDH	7	Lysine catabolism; Glyoxylate metabolism and glycine degradation; Citric acid cycle (TCA cycle)	Citrate cycle (TCA cycle); Carbon metabolism; Lysine degradation; Metabolic pathways; Tryptophan metabolism	TCA Cycle and Deficiency of Pyruvate Dehydrogenase complex (PDHc); Amino Acid metabolism; Tryptophan metabolism; TCA Cycle	17	1.16177e+08	1.19524e+08	1.7048e+08	1.21303e+08	6514.76	1.26014e+08	1.09706e+08	7.83499e+07	8.80428e+07	8.59947e+07	9.64136e+07	8.79666e+07	1.01038e+08	1.12021e+08	47554	17400.1	High	High	High	High	High
FALSE	High	Master Protein	Q9HCU5	Prolactin regulatory element-binding protein OS=Homo sapiens OX=9606 GN=PREB PE=1 SV=2	0	FALSE	146.176	64	16	28	16	417	45.4	7.88	133.37	16	cell organization and biogenesis;metabolic process;regulation of biological process;transport	endoplasmic reticulum;membrane;nucleus	DNA binding;enzyme regulator activity;protein binding	Pf00400	10113	ENSG00000138073.13	PREB	2	XBP1(S) activates chaperone genes; Cargo concentration in the ER; COPII (Coat Protein 2) Mediated Vesicle Transport	Protein processing in endoplasmic reticulum		13	1.96633e+07	2.21105e+07	2.71076e+07	2.17252e+07	25548.8	2.16703e+07	2.05421e+07	1.93334e+07	2.07165e+07	2.02296e+07	2.31594e+07	2.14732e+07	2.44275e+07	2.49015e+07	68687.3	4278.65	High	High	High	High	High
FALSE	High	Master Protein	Q9BSY9	Deubiquitinase DESI2 OS=Homo sapiens OX=9606 GN=DESI2 PE=1 SV=1	0	FALSE	17.265	31	2	3	2	194	21.4	4.92	10.23	2	metabolic process	cytoplasm	catalytic activity	Pf05903	51029	ENSG00000121644.18	DESI2	1				0	231801	278263	310290	264160	1075.2	279621	275830	326110	324920	310331	362342	311115	380460	363151	2406.95		High	High	High	High	High
FALSE	High	Master Protein	P14635	G2/mitotic-specific cyclin-B1 OS=Homo sapiens OX=9606 GN=CCNB1 PE=1 SV=1	0	FALSE	52.351	24	9	17	9	433	48.3	7.47	52.93	9	cell division;cell organization and biogenesis;metabolic process;regulation of biological process;response to stimulus	cytoplasm;cytoskeleton;cytosol;membrane;nucleus;organelle lumen	catalytic activity;enzyme regulator activity;protein binding	Pf00134, Pf02984	891	ENSG00000134057.14	CCNB1	5	APC/C:Cdc20 mediated degradation of Cyclin B; Condensation of Prometaphase Chromosomes; G2/M DNA replication checkpoint; Chk1/Chk2(Cds1) mediated inactivation of Cyclin B:Cdk1 complex; Regulation of PLK1 Activity at G2/M Transition; Polo-like kinase mediated events; Phosphorylation of Emi1; TP53 Regulates Transcription of Genes Involved in G2 Cell Cycle Arrest; E2F-enabled inhibition of pre-repli…	FoxO signaling pathway; Progesterone-mediated oocyte maturation; p53 signaling pathway; Oocyte meiosis; Cell cycle	AMP-activated Protein Kinase (AMPK) Signaling; miRNA Regulation of DNA Damage Response; Cell Cycle; Retinoblastoma (RB) in Cancer; ATM Signaling Pathway; G1 to S cell cycle control; DNA Damage Response	56	1.25866e+07	1.90122e+07	1.59347e+07	1.91986e+07	8777.56	1.42217e+07	1.62005e+07	3.54319e+07	3.66939e+07	3.71265e+07	3.79599e+07	3.8346e+07	4.09656e+07	3.15102e+07	37660.3	20825.3	High	High	High	High	High
FALSE	High	Master Protein	Q6GMV2	SET and MYND domain-containing protein 5 OS=Homo sapiens OX=9606 GN=SMYD5 PE=1 SV=2	0	FALSE	37.113	20	7	11	7	418	47.3	5.05	35.53	7	metabolic process		catalytic activity;metal ion binding;protein binding	Pf00856	10322	ENSG00000135632.11	SMYD5	2			Histone Modifications	1	4.57336e+06	7.34034e+06	5.99328e+06	8.45846e+06	74103.6	4.78479e+06	7.27072e+06	1.52772e+07	1.56218e+07	1.57113e+07	1.61264e+07	1.60446e+07	1.66179e+07	1.33403e+07	19285.6	1789.84	High	High	High	High	High
FALSE	High	Master Protein	Q14108	Lysosome membrane protein 2 OS=Homo sapiens OX=9606 GN=SCARB2 PE=1 SV=2	0	FALSE	151.179	41	17	57	17	478	54.3	5.14	182.82	17	cell organization and biogenesis;regulation of biological process;transport	membrane;organelle lumen;vacuole	protein binding;receptor activity	Pf01130	950	ENSG00000138760.9	SCARB2	4	Cargo recognition for clathrin-mediated endocytosis	Lysosome	Primary Focal Segmental Glomerulosclerosis FSGS	6	1.28199e+08	1.1472e+08	1.59778e+08	1.19835e+08	8682.6	1.31943e+08	1.05326e+08	8.12747e+07	8.78607e+07	8.46523e+07	9.84272e+07	9.27851e+07	9.78266e+07	1.10228e+08	24725.4	4722.51	High	High	High	High	High
FALSE	High	Master Protein	Q5T8D3	Acyl-CoA-binding domain-containing protein 5 OS=Homo sapiens OX=9606 GN=ACBD5 PE=1 SV=1	0	FALSE	95.819	26	16	31	16	534	60.1	5.33	107.92	16	cell communication;cell organization and biogenesis;metabolic process;response to stimulus;transport	membrane;nucleus		Pf00887	91452	ENSG00000107897.18	ACBD5	10	Peroxisomal lipid metabolism			4	3.12822e+07	3.32279e+07	4.3597e+07	3.29453e+07	5766.91	3.31956e+07	2.96138e+07	2.8857e+07	3.03677e+07	2.92971e+07	3.32719e+07	3.10663e+07	3.59933e+07	4.09387e+07	36691	5224.36	High	High	High	High	High
FALSE	High	Master Protein	Q8WXE1	ATR-interacting protein OS=Homo sapiens OX=9606 GN=ATRIP PE=1 SV=1	0.003	FALSE	5.12	2	2	2	2	791	85.8	6.32	4.03	2	metabolic process;regulation of biological process;response to stimulus	nucleus	catalytic activity;protein binding	Pf01920	84126	ENSG00000164053.19	ATRIP	3	G2/M DNA damage checkpoint; Activation of ATR in response to replication stress; Presynaptic phase of homologous DNA pairing and strand exchange; Processing of DNA double-strand break ends; HDR through Single Strand Annealing (SSA); Regulation of TP53 Activity through Phosphorylation; Fanconi Anemia Pathway	Fanconi anemia pathway	miRNA Regulation of DNA Damage Response; DNA Damage Response	24	703719	737826	961932	758045		742466	668604	709219	674893	750220	793845	772047	823506	907255		50.7799	High	High	High	High	Not Found
FALSE	High	Master Protein	Q9NX46	ADP-ribose glycohydrolase ARH3 OS=Homo sapiens OX=9606 GN=ADPRS PE=1 SV=1	0	FALSE	60.511	29	7	17	7	363	38.9	5.07	58.48	7	response to stimulus	cytoplasm;mitochondrion;nucleus;organelle lumen	catalytic activity;metal ion binding	Pf03747	54936	ENSG00000116863.10	ADPRHL2	1	POLB-Dependent Long Patch Base Excision Repair			5	4.6934e+06	6.64874e+06	6.10792e+06	6.95351e+06	11027.9	4.7987e+06	6.14854e+06	6.23725e+06	7.02572e+06	6.25146e+06	8.51849e+06	7.12315e+06	7.91369e+06	8.15698e+06	17718.9		High	High	High	High	High
FALSE	High	Master Protein	Q8WUD4	Coiled-coil domain-containing protein 12 OS=Homo sapiens OX=9606 GN=CCDC12 PE=1 SV=1	0	FALSE	29.323	37	4	5	4	166	19.2	7.34	25.68	4	metabolic process	cytoplasm	catalytic activity;nucleotide binding;protein binding	Pf08315	151903	ENSG00000160799.11	CCDC12	3		Spliceosome		1	5.29206e+06	5.42021e+06	6.64064e+06	6.00771e+06		5.22587e+06	5.0074e+06	9.89738e+06	1.00713e+07	1.0668e+07	9.86282e+06	1.03862e+07	9.94284e+06	1.22517e+07			High	High	High	High	Not Found
FALSE	High	Master Protein	Q6P087	Mitochondrial mRNA pseudouridine synthase RPUSD3 OS=Homo sapiens OX=9606 GN=RPUSD3 PE=1 SV=3	0	FALSE	20.703	9	3	5	3	351	38.4	10.32	16.99	3	metabolic process	mitochondrion;organelle lumen	catalytic activity;protein binding;RNA binding	Pf00849	285367	ENSG00000156990.14	RPUSD3	3				0	2.31768e+06	2.86348e+06	3.36995e+06	2.58443e+06		2.52952e+06	2.23357e+06	2.51631e+06	2.8837e+06	2.79035e+06	3.09914e+06	2.81443e+06	3.28546e+06	3.95522e+06			High	High	High	High	Not Found
FALSE	High	Master Protein	Q8TE67	Epidermal growth factor receptor kinase substrate 8-like protein 3 OS=Homo sapiens OX=9606 GN=EPS8L3 PE=1 SV=2	0	FALSE	35.811	15	6	8	6	593	66.8	7.99	26.68	6	regulation of biological process	cytoplasm	protein binding	Pf00018, Pf07653, Pf08239, Pf08416, Pf14604, Pf15502	79574	ENSG00000198758.10	EPS8L3	1				0	1.62603e+06	2.70514e+06	2.07962e+06	2.65577e+06	2318.04	1.75558e+06	2.48677e+06	1.48929e+06	1.57673e+06	1.60262e+06	1.94636e+06	1.63251e+06	2.08202e+06	2.28623e+06	1835.23		High	High	High	High	High
FALSE	High	Master Protein	Q9NXW9	Alpha-ketoglutarate-dependent dioxygenase alkB homolog 4 OS=Homo sapiens OX=9606 GN=ALKBH4 PE=1 SV=1	0	FALSE	15.195	15	2	3	2	302	33.8	6.67	15.88	2	cell organization and biogenesis;metabolic process;regulation of biological process	cytoplasm;nucleus	catalytic activity;metal ion binding;protein binding		54784	ENSG00000160993.3	ALKBH4	7				0	215953	257859	272783	284952	1839.54	219749	242591	307381	297352	333143	331122	341263	324944	294270			High	High	High	High	High
FALSE	High	Master Protein	P52569	Cationic amino acid transporter 2 OS=Homo sapiens OX=9606 GN=SLC7A2 PE=1 SV=2	0	FALSE	26.906	9	5	7	4	658	71.6	7.28	23.94	5	metabolic process;regulation of biological process;transport	membrane	transporter activity	Pf00324, Pf13520, Pf13906	6542	ENSG00000003989.17	SLC7A2	8	Amino acid transport across the plasma membrane			4	1.73525e+06	2.1887e+06	2.36388e+06	2.28521e+06	2144.53	1.82181e+06	1.91415e+06	2.81346e+06	2.82241e+06	3.0153e+06	2.98073e+06	3.09509e+06	3.20758e+06	5.82689e+06		3133.4	High	High	High	High	High
FALSE	High	Master Protein	P42785	Lysosomal Pro-X carboxypeptidase OS=Homo sapiens OX=9606 GN=PRCP PE=1 SV=1	0	FALSE	71.268	20	8	18	8	496	55.8	7.21	68.75	8	defense response;metabolic process;regulation of biological process;response to stimulus;transport	membrane;vacuole	catalytic activity;protein binding	Pf00561, Pf05576, Pf05577, Pf11144, Pf12697	5547	ENSG00000137509.10	PRCP	11	Intrinsic Pathway of Fibrin Clot Formation; Neutrophil degranulation	Protein digestion and absorption; Renin-angiotensin system		8	1.43322e+07	1.6344e+07	1.8911e+07	1.56991e+07	13766.6	1.47314e+07	1.37127e+07	3.31875e+07	3.62971e+07	3.37388e+07	3.81202e+07	3.46221e+07	4.14203e+07	2.87781e+07	3720.88		High	High	High	High	High
FALSE	High	Master Protein	Q0VDI3	Transmembrane protein 267 OS=Homo sapiens OX=9606 GN=TMEM267 PE=1 SV=1	0.004	FALSE	4.842	7	1	1	1	215	24.2	8.59	4.01	1		membrane			64417	ENSG00000151881.14	C5orf28; TMEM267	5				0	124954	163122	163936	151285		149872	134945	140813	154790	159369	185024	181542	218274	165552	4580.36		High	High	High	High	Not Found
FALSE	High	Master Protein	P36383	Gap junction gamma-1 protein OS=Homo sapiens OX=9606 GN=GJC1 PE=1 SV=2	0	FALSE	13.313	6	1	1	1	396	45.4	7.33	6.91	1	cell communication;cell differentiation;cell organization and biogenesis;transport	membrane	transporter activity	Pf00029, Pf10582	10052	ENSG00000182963.9	GJC1	17	Electric Transmission Across Gap Junctions; Gap junction assembly		Calcium Regulation in the Cardiac Cell	9	283199	329134	418012	299431		306370	267752	126152	175537	147537	189695	156668	194352	253092			High	High	High	High	Not Found
FALSE	High	Master Protein	Q7LGA3	Heparan sulfate 2-O-sulfotransferase 1 OS=Homo sapiens OX=9606 GN=HS2ST1 PE=1 SV=1	0	FALSE	74.621	35	9	17	9	356	41.9	8.69	58.49	9	metabolic process	Golgi;membrane	catalytic activity	Pf03567	9653	ENSG00000153936.16	HS2ST1	1	HS-GAG biosynthesis	Glycosaminoglycan biosynthesis - heparan sulfate / heparin	Metapathway biotransformation	7	2.10171e+07	1.9572e+07	2.90112e+07	1.98721e+07	3166.49	2.16966e+07	1.81425e+07	1.38689e+07	1.46688e+07	1.44191e+07	1.5948e+07	1.46897e+07	1.8469e+07	2.18987e+07	4873.08	605.675	High	High	High	High	High
FALSE	High	Master Protein	Q09161	Nuclear cap-binding protein subunit 1 OS=Homo sapiens OX=9606 GN=NCBP1 PE=1 SV=1	0	FALSE	270.917	48	31	93	31	790	91.8	6.43	290.46	31	cell organization and biogenesis;metabolic process;regulation of biological process;response to stimulus;transport	cytoplasm;cytosol;mitochondrion;nucleus	protein binding;RNA binding	Pf02854, Pf09088, Pf09090	4686	ENSG00000136937.12	NCBP1	9	Signaling by FGFR2 IIIa TM; RNA polymerase II transcribes snRNA genes; Abortive elongation of HIV-1 transcript in the absence of Tat; Formation of HIV-1 elongation complex containing HIV-1 Tat; Formation of the HIV-1 Early Elongation Complex; SLBP independent Processing of Histone Pre-mRNAs; mRNA Splicing - Major Pathway; FGFR2 alternative splicing; mRNA Splicing - Minor Pathway; Cleavage of Grow…	Spliceosome; mRNA surveillance pathway; RNA transport	mRNA Processing	61	5.78142e+07	7.05516e+07	7.83861e+07	7.6097e+07	102853	6.06782e+07	6.69685e+07	9.51491e+07	1.05991e+08	9.56975e+07	1.22823e+08	1.06391e+08	1.2154e+08	9.48122e+07	79667.9	43535.7	High	High	High	High	High
FALSE	High	Master Protein	O00469	Procollagen-lysine,2-oxoglutarate 5-dioxygenase 2 OS=Homo sapiens OX=9606 GN=PLOD2 PE=1 SV=2	0	FALSE	175.135	39	22	47	22	737	84.6	6.71	162.19	22	metabolic process;response to stimulus	endoplasmic reticulum;membrane	catalytic activity;metal ion binding	Pf03171	5352	ENSG00000152952.11	PLOD2	3	Collagen biosynthesis and modifying enzymes	Lysine degradation		4	4.61764e+07	3.43446e+07	6.14273e+07	3.42e+07	8433.74	4.64429e+07	3.1303e+07	3.30133e+07	3.08702e+07	3.45072e+07	3.3823e+07	3.57989e+07	3.59418e+07	4.6601e+07	11254.5	7393.08	High	High	High	High	High
FALSE	High	Master Protein	Q9BXS4	Transmembrane protein 59 OS=Homo sapiens OX=9606 GN=TMEM59 PE=1 SV=1	0	FALSE	14.175	7	2	3	2	323	36.2	5.1	9.89	2	metabolic process;regulation of biological process	endosome;Golgi;membrane;vacuole	catalytic activity;protein binding	Pf12280	9528	ENSG00000116209.11	TMEM59	1				0	716096	495165	1.09406e+06	440142	1990.18	766844	370907	770618	835716	861186	972425	848963	981114	949163			High	High	High	High	High
FALSE	High	Master Protein	Q9HA92	Radical S-adenosyl methionine domain-containing protein 1, mitochondrial OS=Homo sapiens OX=9606 GN=RSAD1 PE=1 SV=2	0.001	FALSE	6.725	6	2	3	2	442	48.7	7.78	5	2	metabolic process	cytoplasm;mitochondrion	catalytic activity;metal ion binding	Pf04055	55316	ENSG00000136444.9	RSAD1	17				0	189512	220975	248140	207312		223030	183107	250220	295968	231392	367865	316692	340891	279970	3281.74		High	High	High	High	Not Found
FALSE	High	Master Protein	P34741	Syndecan-2 OS=Homo sapiens OX=9606 GN=SDC2 PE=1 SV=2	0	FALSE	12.785	18	4	6	4	201	22.1	4.86	17.24	4	cell differentiation;cell organization and biogenesis;cellular component movement;metabolic process;regulation of biological process;response to stimulus	cell surface;membrane;organelle lumen	protein binding	Pf01034	6383	ENSG00000169439.11	SDC2	8	Post-translational protein phosphorylation; Regulation of Insulin-like Growth Factor (IGF) transport and uptake by Insulin-like Growth Factor Binding Proteins (IGFBPs); Defective B4GALT7 causes EDS, progeroid type; Retinoid metabolism and transport; Defective EXT2 causes exostoses 2; Syndecan interactions; Defective EXT1 causes exostoses 1, TRPS2 and CHDS; Signaling by GPCR; HS-GAG biosynthesis; …	Cell adhesion molecules (CAMs); Malaria; Proteoglycans in cancer	miRNA targets in ECM and membrane receptors	39	762164	905249	892794	972602	20364	724977	743674	3.76049e+06	4.12848e+06	3.52592e+06	4.37996e+06	3.95398e+06	4.44795e+06	3.97254e+06	12208.3	101997	High	High	High	High	High
FALSE	High	Master Protein	P08237	ATP-dependent 6-phosphofructokinase, muscle type OS=Homo sapiens OX=9606 GN=PFKM PE=1 SV=2	0	FALSE	216.075	50	27	55	24	780	85.1	7.99	191.7	27	cell organization and biogenesis;cellular homeostasis;metabolic process;regulation of biological process	cytoplasm;cytosol;membrane;nucleus	catalytic activity;metal ion binding;nucleotide binding;protein binding	Pf00365	5213	ENSG00000152556.15	PFKM	12	Glycolysis	Central carbon metabolism in cancer; Carbon metabolism; Galactose metabolism; Fructose and mannose metabolism; Pentose phosphate pathway; AMPK signaling pathway; Glycolysis / Gluconeogenesis; RNA degradation; Biosynthesis of amino acids; Metabolic pathways	Insulin Signaling; Glycolysis and Gluconeogenesis	16	2.9727e+07	5.02168e+07	3.85322e+07	5.50098e+07	100346	3.18164e+07	4.80872e+07	9.75983e+07	1.03454e+08	1.01102e+08	1.07736e+08	1.05165e+08	1.1197e+08	9.56849e+07	19857.4	6668.66	High	High	High	High	High
FALSE	High	Master Protein	Q96A59	MARVEL domain-containing protein 3 OS=Homo sapiens OX=9606 GN=MARVELD3 PE=2 SV=3	0	FALSE	30.553	11	3	5	3	401	44.9	8.53	22.61	3	cell organization and biogenesis;regulation of biological process;response to stimulus	membrane	protein binding		91862	ENSG00000140832.9	MARVELD3	16				0	6.71588e+06	7.12427e+06	9.44166e+06	7.58168e+06	10397.2	7.83024e+06	7.23773e+06	1.5376e+07	1.70656e+07	1.54017e+07	1.76877e+07	1.65071e+07	1.91319e+07	1.06591e+07			High	High	High	High	High
FALSE	High	Master Protein	Q8N766	ER membrane protein complex subunit 1 OS=Homo sapiens OX=9606 GN=EMC1 PE=1 SV=1	0	FALSE	267.971	43	31	57	31	993	111.7	7.66	229.64	31	metabolic process	endoplasmic reticulum;membrane		Pf07774, Pf13360	23065	ENSG00000127463.13	EMC1	1				0	3.87156e+07	3.8285e+07	5.54841e+07	3.89946e+07	11141.8	4.10278e+07	3.50695e+07	3.2712e+07	3.60898e+07	3.43975e+07	3.99998e+07	3.54488e+07	4.27315e+07	4.95641e+07	12228.2	27069.9	High	High	High	High	High
FALSE	High	Master Protein	Q9H7B2	Ribosome production factor 2 homolog OS=Homo sapiens OX=9606 GN=RPF2 PE=1 SV=2	0	FALSE	104.679	45	12	47	12	306	35.6	9.99	155.55	12	cell organization and biogenesis;metabolic process;regulation of biological process	nucleus	RNA binding	Pf04427	84154	ENSG00000197498.12	RPF2	6				0	2.916e+07	2.68342e+07	3.87116e+07	2.84632e+07	28756.6	3.16129e+07	2.49924e+07	2.21145e+07	2.50664e+07	2.19694e+07	3.09345e+07	2.61578e+07	2.86694e+07	3.36133e+07	106771	5699.49	High	High	High	High	High
FALSE	High	Master Protein	O94913	Pre-mRNA cleavage complex 2 protein Pcf11 OS=Homo sapiens OX=9606 GN=PCF11 PE=1 SV=3	0	FALSE	72.743	14	16	19	16	1555	172.9	8.48	62.98	16	metabolic process	cytoplasm;mitochondrion;nucleus	protein binding;RNA binding	Pf04818, Pf12782	51585	ENSG00000165494.11	PCF11	11	Cleavage of Growing Transcript in the Termination Region ; Processing of Intronless Pre-mRNAs; RNA polymerase II transcribes snRNA genes; mRNA 3'-end processing; mRNA Splicing - Major Pathway	mRNA surveillance pathway		13	5.87924e+06	6.30469e+06	7.65391e+06	6.8298e+06	21170.2	5.94821e+06	5.81835e+06	9.27093e+06	9.5807e+06	9.57573e+06	9.99979e+06	9.87833e+06	1.00501e+07	9.35682e+06	22355.7	9965.58	High	High	High	High	High
FALSE	High	Master Protein	Q96IZ5	RNA-binding protein 41 OS=Homo sapiens OX=9606 GN=RBM41 PE=1 SV=2	0.004	FALSE	4.689	7	1	1	1	413	47.1	8.7	4.06	1	metabolic process	spliceosomal complex	protein binding;RNA binding	Pf00076, Pf14259	55285	ENSG00000089682.16	RBM41	X				0	86522.3	61848.7	93898.8	83344.9	3471.3	74199.1	55454.1	71422.1	66137.1	90520.4	82419.3	76214.4	69398.9	102445			High	High	High	High	High
FALSE	High	Master Protein	Q99714	3-hydroxyacyl-CoA dehydrogenase type-2 OS=Homo sapiens OX=9606 GN=HSD17B10 PE=1 SV=3	0	FALSE	361.733	89	18	135	18	261	26.9	7.78	558.9	18	cell organization and biogenesis;metabolic process	cytoplasm;membrane;mitochondrion;organelle lumen	catalytic activity;protein binding;RNA binding	Pf00106, Pf08659, Pf13561	3028	ENSG00000072506.12	HSD17B10	X	tRNA processing in the mitochondrion; rRNA processing in the mitochondrion; Branched-chain amino acid catabolism; tRNA modification in the mitochondrion	Alzheimer's disease; Metabolic pathways; Valine, leucine and isoleucine degradation	Alzheimers Disease; Valproic acid pathway; Tryptophan metabolism	15	1.36831e+08	1.37481e+08	1.84831e+08	1.41208e+08	53514.3	1.34361e+08	1.29146e+08	9.77362e+07	1.04615e+08	1.05558e+08	1.12645e+08	1.07897e+08	1.15502e+08	1.62491e+08	56805	100736	High	High	High	High	High
FALSE	High	Master Protein	Q6ICC9	Retrotransposon Gag-like protein 6 OS=Homo sapiens OX=9606 GN=RTL6 PE=2 SV=1	0.006	FALSE	4.381	10	1	1	1	239	26.1	11.18	3	1					84247	ENSG00000188636.3	LDOC1L; RTL6	22				0	11897.8	26701.4	15876.7	6507.21		11468.5	5396.68	6232.3	10236.3	10654.1	11977.2	17380.6	8584.84	14345.7			High	High	High	High	Not Found
FALSE	High	Master Protein	Q13136	Liprin-alpha-1 OS=Homo sapiens OX=9606 GN=PPFIA1 PE=1 SV=1	0	FALSE	147.291	27	26	39	21	1202	135.7	6.29	135.64	26	cell organization and biogenesis;cellular component movement;metabolic process;regulation of biological process;response to stimulus;transport	cytoplasm;cytoskeleton;cytosol;Golgi;nucleus	catalytic activity;motor activity;protein binding;signal transducer activity	Pf00536, Pf01576, Pf02463, Pf04012, Pf04111, Pf04156, Pf05557, Pf05622, Pf06008, Pf06160, Pf06391, Pf07647, Pf09726, Pf09728, Pf09731, Pf10174, Pf12072, Pf12128, Pf12718, Pf12795, Pf13166, Pf13851, Pf14915, Pf15066, Pf15070, Pf15619	8500	ENSG00000131626.16	PPFIA1	11	Norepinephrine Neurotransmitter Release Cycle; Receptor-type tyrosine-protein phosphatases; Glutamate Neurotransmitter Release Cycle; Acetylcholine Neurotransmitter Release Cycle; Serotonin Neurotransmitter Release Cycle; Dopamine Neurotransmitter Release Cycle			10	7.54923e+06	1.25681e+07	9.89301e+06	1.29665e+07	28535.2	7.9782e+06	1.10296e+07	2.35718e+07	2.61724e+07	2.5092e+07	2.81927e+07	2.57943e+07	2.94955e+07	2.12582e+07	25923.6	7691.05	High	High	High	High	High
FALSE	High	Master Protein	Q7Z6J0	E3 ubiquitin-protein ligase SH3RF1 OS=Homo sapiens OX=9606 GN=SH3RF1 PE=1 SV=2	0.001	FALSE	7.791	3	2	2	2	888	93.1	8.54	6.13	2	cell death;metabolic process;regulation of biological process	cytoplasm;cytosol;Golgi	catalytic activity;metal ion binding;protein binding	Pf00018, Pf00097, Pf07653, Pf13445, Pf13639, Pf13920, Pf13923, Pf14570, Pf14604, Pf14634, Pf15227	57630	ENSG00000154447.14	SH3RF1	4	Antigen processing: Ubiquitination & Proteasome degradation		G13 Signaling Pathway	5	170361	321023	205974	323666		173539	288296	201942	266225	260399	279454	231160	299849	280774			High	High	High	High	Not Found
FALSE	High	Master Protein	Q7LFL8	CXXC-type zinc finger protein 5 OS=Homo sapiens OX=9606 GN=CXXC5 PE=1 SV=1	0.003	FALSE	5.59	6	2	2	2	322	33	9.1	5.15	2	metabolic process;regulation of biological process;response to stimulus	cytoplasm;cytosol;nucleus	DNA binding;metal ion binding;protein binding;signal transducer activity	Pf02008	51523	ENSG00000171604.11	CXXC5	5				0	418007	290337	594882	291881	445.727	749431	500034	2.87421e+06	2.83759e+06	2.50316e+06	1.59581e+06	1.68789e+06	1.67404e+06	1.46931e+06			High	High	High	High	High
FALSE	High	Master Protein	Q10469	Alpha-1,6-mannosyl-glycoprotein 2-beta-N-acetylglucosaminyltransferase OS=Homo sapiens OX=9606 GN=MGAT2 PE=1 SV=1	0	FALSE	69.518	39	15	20	15	447	51.5	8.76	63.21	15	metabolic process	Golgi;membrane	catalytic activity	Pf05060	4247	ENSG00000168282.5	MGAT2	14	Defective MGAT2 causes MGAT2-CDG (CDG-2a); Reactions specific to the complex N-glycan synthesis pathway	N-Glycan biosynthesis; Metabolic pathways		12	9.47045e+06	1.02082e+07	1.3416e+07	1.06036e+07	5983.59	1.01105e+07	9.36854e+06	1.00298e+07	1.09878e+07	1.08218e+07	1.18677e+07	1.14837e+07	1.22366e+07	1.24388e+07	44687.8	30422.4	High	High	High	High	High
FALSE	High	Master Protein	Q9UL03	Integrator complex subunit 6 OS=Homo sapiens OX=9606 GN=INTS6 PE=1 SV=1	0	FALSE	17.445	8	5	7	5	887	100.3	8.62	15.23	5	metabolic process;regulation of biological process;response to stimulus	cytoskeleton;nucleus	protein binding;receptor activity;signal transducer activity	Pf00092, Pf13519, Pf15300	26512	ENSG00000102786.14	INTS6	13	RNA polymerase II transcribes snRNA genes			3	1.32234e+06	1.28537e+06	1.65914e+06	1.38581e+06	318.121	1.27894e+06	1.25193e+06	1.62191e+06	1.82968e+06	1.62144e+06	2.13301e+06	1.84051e+06	2.10945e+06	2.18129e+06			High	High	High	High	High
FALSE	High	Master Protein	O95825	Quinone oxidoreductase-like protein 1 OS=Homo sapiens OX=9606 GN=CRYZL1 PE=1 SV=2	0	FALSE	26.5	24	6	7	6	349	38.7	5.78	24.59	6	metabolic process	cytosol	catalytic activity;nucleotide binding	Pf00107	9946	ENSG00000205758.11	CRYZL1	21				0	1.83548e+06	2.94127e+06	2.34414e+06	3.29705e+06		1.94969e+06	2.85423e+06	4.6149e+06	4.84709e+06	5.00067e+06	5.20541e+06	5.13254e+06	5.51297e+06	4.35234e+06	2296.04	1254.57	High	High	High	High	Not Found
FALSE	High	Master Protein	Q6P1S2	Protein C3orf33 OS=Homo sapiens OX=9606 GN=C3orf33 PE=1 SV=2	0.002	FALSE	6.433	6	2	2	2	294	33.7	9.85	5.8	2	regulation of biological process	extracellular;membrane			285315	ENSG00000174928.15	C3orf33	3				0	224867	261379	342716	244849		261960	214009	209786	237801	227676	263775	260535	257006	232257	3996.26	722.823	High	High	High	High	Not Found
FALSE	High	Master Protein	Q96H79	Zinc finger CCCH-type antiviral protein 1-like OS=Homo sapiens OX=9606 GN=ZC3HAV1L PE=1 SV=2	0	FALSE	90.145	49	8	21	8	300	32.9	8.13	75.67	8		cytosol	metal ion binding		92092	ENSG00000146858.7	ZC3HAV1L	7				0	2.03549e+06	2.9983e+06	2.51315e+06	2.76938e+06	5904.51	2.30271e+06	2.84111e+06	5.59924e+06	5.90621e+06	5.19131e+06	6.63142e+06	6.55974e+06	6.30341e+06	4.01396e+06			High	High	High	High	High
FALSE	High	Master Protein	Q01201	Transcription factor RelB OS=Homo sapiens OX=9606 GN=RELB PE=1 SV=2	0.004	FALSE	4.7	5	2	2	2	579	62.1	6.24	2.86	2	cell differentiation;defense response;metabolic process;regulation of biological process;response to stimulus	cytoplasm;cytoskeleton;cytosol;nucleus	DNA binding;protein binding	Pf00554	5971	ENSG00000104856.13	RELB	19	NIK-->noncanonical NF-kB signaling; Dectin-1 mediated noncanonical NF-kB signaling; CD209 (DC-SIGN) signaling	Osteoclast differentiation; Epstein-Barr virus infection; MAPK signaling pathway; NF-kappa B signaling pathway; HTLV-I infection	RANKL/RANK (Receptor activator of NFKB (ligand)) Signaling Pathway; TNF related weak inducer of apoptosis (TWEAK) Signaling Pathway; Photodynamic therapy-induced NF-kB survival signaling; Toll-like Receptor Signaling; EDA Signalling in Hair Follicle Development	19	294585	544665	391511	594898		311733	541423	286296	310021	308694	342079	308867	300984	365742			High	High	High	High	Not Found
FALSE	High	Master Protein	O75569	Interferon-inducible double-stranded RNA-dependent protein kinase activator A OS=Homo sapiens OX=9606 GN=PRKRA PE=1 SV=1	0	FALSE	63.171	34	9	17	9	313	34.4	8.41	63.74	9	metabolic process;regulation of biological process;response to stimulus	cytoplasm;cytosol;membrane	enzyme regulator activity;protein binding;RNA binding	Pf00035, Pf14709	8575	ENSG00000180228.12	PRKRA	2	MicroRNA (miRNA) biogenesis; Small interfering RNA (siRNA) biogenesis			4	1.5502e+07	2.21895e+07	1.83642e+07	2.42439e+07	45467.6	1.55645e+07	2.14388e+07	2.43995e+07	2.56533e+07	2.6237e+07	2.79995e+07	2.60013e+07	2.86334e+07	2.43641e+07	13645.9	5454.4	High	High	High	High	High
FALSE	High	Master Protein	Q8N2H4	Protein SYS1 homolog OS=Homo sapiens OX=9606 GN=SYS1 PE=1 SV=1	0	FALSE	20.836	14	1	3	1	156	17.6	7.72	15.03	1	cell organization and biogenesis;transport	cytosol;Golgi;membrane		Pf09801	90196	ENSG00000204070.9	SYS1	20	Retrograde transport at the Trans-Golgi-Network			4	171411	277205	189852	268353		176872	274764	219882	262471	243755	245653	253523	299025	217317	3638.56		High	High	High	High	Not Found
FALSE	High	Master Protein	Q8TAV0	Protein FAM76A OS=Homo sapiens OX=9606 GN=FAM76A PE=2 SV=1	0	FALSE	11.764	10	3	4	2	307	35	9.19	12.57	3					199870	ENSG00000009780.15	FAM76A	1				0	892446	912045	1.21009e+06	1.02157e+06		953799	936013	1.18868e+06	1.27245e+06	1.18521e+06	1.40349e+06	1.28533e+06	1.43559e+06	1.4394e+06			High	High	High	High	Not Found
FALSE	High	Master Protein	Q9Y4D7	Plexin-D1 OS=Homo sapiens OX=9606 GN=PLXND1 PE=1 SV=3	0	FALSE	22.491	6	7	8	6	1925	211.9	7.15	21.16	7	cell organization and biogenesis;cellular component movement;development;regulation of biological process;response to stimulus	membrane	protein binding;receptor activity;signal transducer activity	Pf01403, Pf01437, Pf01833, Pf08337	23129	ENSG00000004399.12	PLXND1	3	Other semaphorin interactions			4	436730	901896	534613	573983	3489.82	442613	509782	681453	649314	682537	723554	762449	715622	888793			High	High	High	High	High
FALSE	High	Master Protein	P0DP91	Chimeric ERCC6-PGBD3 protein OS=Homo sapiens OX=9606 GN=ERCC6 PE=1 SV=1	0	FALSE	18.156	5	5	5	2	1061	119.4	6.58	16.72	5	metabolic process;regulation of biological process;response to stimulus	cytosol;Golgi;nucleus	catalytic activity;DNA binding;enzyme regulator activity;nucleotide binding;protein binding	Pf13842, Pf13843	2074	ENSG00000225830.12	ERCC6	10				0	826780	1.03335e+06	1.01056e+06	1.12362e+06		855165	1.02148e+06	1.59305e+06	1.71921e+06	1.56522e+06	1.87699e+06	1.83631e+06	1.65303e+06	1.20484e+06	2302.93		High	High	High	High	Not Found
FALSE	High	Master Protein	Q8IZ52	Chondroitin sulfate synthase 2 OS=Homo sapiens OX=9606 GN=CHPF PE=1 SV=2	0	FALSE	16.647	6	4	4	4	775	85.4	6.93	15.11	4	metabolic process	cytoplasm;cytosol;Golgi;membrane;mitochondrion;organelle lumen	catalytic activity;metal ion binding;protein binding	Pf02434, Pf05679	79586	ENSG00000123989.13	CHPF	2	Chondroitin sulfate biosynthesis	Metabolic pathways; Glycosaminoglycan biosynthesis - chondroitin sulfate / dermatan sulfate		7	1.75447e+06	907476	2.58535e+06	950693	1367.7	1.83165e+06	867011	764783	836687	876041	945451	912985	951388	1.37356e+06			High	High	High	High	High
FALSE	High	Master Protein	O60869	Endothelial differentiation-related factor 1 OS=Homo sapiens OX=9606 GN=EDF1 PE=1 SV=1	0	FALSE	48.755	59	11	20	11	148	16.4	9.95	58.32	11	cell differentiation;development;metabolic process;regulation of biological process	cytoplasm;cytosol;nucleus	catalytic activity;DNA binding;protein binding;RNA binding	Pf01381, Pf08523, Pf12844, Pf13560	8721	ENSG00000107223.12	EDF1	9				0	2.92331e+07	4.84946e+07	3.5745e+07	5.46023e+07	155060	3.33079e+07	4.54903e+07	1.17935e+08	1.17936e+08	1.20431e+08	1.23172e+08	1.26642e+08	1.26625e+08	1.09357e+08	19682.7	5035.47	High	High	High	High	High
FALSE	High	Master Protein	Q7Z3T8	Zinc finger FYVE domain-containing protein 16 OS=Homo sapiens OX=9606 GN=ZFYVE16 PE=1 SV=3	0	FALSE	64.303	16	13	18	13	1539	168.8	4.82	51.21	13	cell organization and biogenesis;regulation of biological process;response to stimulus;transport	cytoplasm;cytosol;endosome;membrane	metal ion binding;protein binding;transporter activity	Pf01363, Pf11951, Pf11979	9765	ENSG00000039319.16	ZFYVE16	5	Signaling by BMP	Endocytosis; TGF-beta signaling pathway	TGF-beta Signaling Pathway	6	2.61092e+06	4.65615e+06	3.35255e+06	4.07379e+06	3549.44	2.77435e+06	3.79016e+06	5.37573e+06	5.88863e+06	5.63623e+06	6.28658e+06	5.98493e+06	6.4607e+06	5.57042e+06	5704.93		High	High	High	High	High
FALSE	High	Master Protein	A6NHR9	Structural maintenance of chromosomes flexible hinge domain-containing protein 1 OS=Homo sapiens OX=9606 GN=SMCHD1 PE=1 SV=2	0	FALSE	362.971	36	58	110	58	2005	226.2	7.3	372.37	58	cell organization and biogenesis;regulation of biological process	chromosome	catalytic activity;nucleotide binding;protein binding	Pf06470, Pf13589	23347	ENSG00000101596.14	SMCHD1	18				0	6.17718e+07	6.68602e+07	8.38257e+07	7.22375e+07	90673.3	6.18909e+07	6.35141e+07	9.16582e+07	1.04362e+08	9.51529e+07	1.17502e+08	1.0326e+08	1.16659e+08	9.48477e+07	118455	9777.71	High	High	High	High	High
FALSE	High	Master Protein	Q9UI15	Transgelin-3 OS=Homo sapiens OX=9606 GN=TAGLN3 PE=1 SV=2	0	FALSE	48.775	18	3	51	1	199	22.5	7.33	107.66	3	regulation of biological process	nucleus	protein binding	Pf00307, Pf00402	29114	ENSG00000144834.13	TAGLN3	3				0	45389.1	127069	68186.9	91925.8	2823.98	53240.9	62952.3	100972	92431.1	106217	117753	121661	99214	84331.9			High	High	High	High	High
FALSE	High	Master Protein	P02679	Fibrinogen gamma chain OS=Homo sapiens OX=9606 GN=FGG PE=1 SV=3	0	FALSE	42.386	23	8	10	8	453	51.5	5.62	32.67	8	cell organization and biogenesis;coagulation;metabolic process;regulation of biological process;response to stimulus;transport	cell surface;cytoplasm;extracellular;membrane;organelle lumen	catalytic activity;metal ion binding;protein binding;structural molecule activity	Pf00147, Pf08317, Pf08702, Pf15397	2266	ENSG00000171557.16	FGG	4	Post-translational protein phosphorylation; Integrin cell surface interactions; Regulation of Insulin-like Growth Factor (IGF) transport and uptake by Insulin-like Growth Factor Binding Proteins (IGFBPs); Signaling by BRAF and RAF fusions; MAP2K and MAPK activation; GRB2:SOS provides linkage to MAPK signaling for Integrins ; Signaling by RAS mutants; Signaling by high-kinase activity BRAF mutants…	Complement and coagulation cascades; Staphylococcus aureus infection; Platelet activation	Blood Clotting Cascade; VEGFA-VEGFR2 Signaling Pathway	42	4.04399e+06	5.29062e+06	5.07745e+06	5.64143e+06	23953.2	4.05194e+06	4.6871e+06	9.95745e+06	1.11063e+07	1.01814e+07	1.08787e+07	1.12098e+07	1.06782e+07	3.5314e+07		1140.04	High	High	High	High	High
FALSE	High	Master Protein	P15848	Arylsulfatase B OS=Homo sapiens OX=9606 GN=ARSB PE=1 SV=1	0	FALSE	23.433	13	4	4	4	533	59.6	8.21	16.55	4	cell organization and biogenesis;cellular component movement;metabolic process;regulation of biological process;response to stimulus;transport	cell surface;endoplasmic reticulum;extracellular;Golgi;mitochondrion;organelle lumen;vacuole	catalytic activity;metal ion binding	Pf00884, Pf14707	411	ENSG00000113273.15	ARSB	5	MPS VI - Maroteaux-Lamy syndrome; Neutrophil degranulation; CS/DS degradation; The activation of arylsulfatases; Glycosphingolipid metabolism	Lysosome; Glycosaminoglycan degradation; Metabolic pathways		23	3.1544e+06	4.10188e+06	4.19302e+06	3.92777e+06	3915.75	3.36129e+06	3.64212e+06	4.22705e+06	4.65714e+06	4.60855e+06	5.32655e+06	4.6665e+06	5.53692e+06	5.47701e+06			High	High	High	High	High
FALSE	High	Master Protein	Q9UQB8	Brain-specific angiogenesis inhibitor 1-associated protein 2 OS=Homo sapiens OX=9606 GN=BAIAP2 PE=1 SV=1	0	FALSE	191.533	62	27	56	27	552	60.8	8.9	186.35	27	cell differentiation;cell organization and biogenesis;regulation of biological process;response to stimulus	cytoplasm;cytoskeleton;cytosol;endoplasmic reticulum;Golgi;membrane	protein binding	Pf00018, Pf07653, Pf08397, Pf14604	10458	ENSG00000175866.15	BAIAP2	17	Regulation of actin dynamics for phagocytic cup formation; VEGFA-VEGFR2 Pathway; RHO GTPases Activate WASPs and WAVEs	Adherens junction; Regulation of actin cytoskeleton	Regulation of Actin Cytoskeleton	14	4.66727e+07	5.64047e+07	6.11782e+07	6.15989e+07	48747.6	4.94531e+07	5.26342e+07	7.17252e+07	7.32656e+07	7.56779e+07	8.02209e+07	8.14699e+07	8.00311e+07	5.98084e+07	57472	12175.5	High	High	High	High	High
FALSE	High	Master Protein	P12081	Histidine--tRNA ligase, cytoplasmic OS=Homo sapiens OX=9606 GN=HARS1 PE=1 SV=2	0	FALSE	213.071	63	25	70	19	509	57.4	5.88	240.03	25	cell organization and biogenesis;metabolic process	cytoplasm;cytosol;mitochondrion	catalytic activity;nucleotide binding;protein binding	Pf00458, Pf00587, Pf03129, Pf13393	3035	ENSG00000170445.12	HARS	5	Cytosolic tRNA aminoacylation	Aminoacyl-tRNA biosynthesis	Allograft Rejection	6	1.46926e+07	3.3255e+07	1.8732e+07	3.48824e+07	77592.7	1.56613e+07	3.04875e+07	5.87412e+07	6.17494e+07	6.3003e+07	6.66045e+07	6.28442e+07	6.81307e+07	5.28154e+07	16237.9	11537.1	High	High	High	High	High
FALSE	High	Master Protein	Q96EK6	Glucosamine 6-phosphate N-acetyltransferase OS=Homo sapiens OX=9606 GN=GNPNAT1 PE=1 SV=1	0	FALSE	72.519	61	8	17	8	184	20.7	7.99	57.8	8	metabolic process	cytosol;endosome;Golgi;membrane	catalytic activity;protein binding	Pf00583, Pf13508	64841	ENSG00000100522.8	GNPNAT1	14	Synthesis of UDP-N-acetyl-glucosamine	Amino sugar and nucleotide sugar metabolism		7	8.22594e+06	1.53803e+07	1.03753e+07	1.76878e+07	94929.9	9.06247e+06	1.56698e+07	1.95897e+07	2.30617e+07	2.10139e+07	2.54139e+07	2.23284e+07	2.47179e+07	1.87718e+07	4884.23	1020.22	High	High	High	High	High
FALSE	High	Master Protein	Q9BSJ6	Protein PIMREG OS=Homo sapiens OX=9606 GN=PIMREG PE=1 SV=1	0	FALSE	11.09	11	2	2	2	248	27.5	10.21	8.69	2	cell division	cytosol;nucleus	protein binding	Pf07326	54478	ENSG00000129195.15	FAM64A; PIMREG	17				0	894831	672903	1.24324e+06	806492	20626.3	912577	593534	949639	1.02351e+06	917345	1.22286e+06	1.0451e+06	1.21104e+06	1.3623e+06	16997		High	High	High	High	High
FALSE	High	Master Protein	Q8NEZ5	F-box only protein 22 OS=Homo sapiens OX=9606 GN=FBXO22 PE=1 SV=1	0	FALSE	68.194	28	10	18	10	403	44.5	7.03	62.88	10	cell communication;metabolic process;regulation of biological process;response to stimulus;transport	cytoplasm;cytosol;nucleus	catalytic activity;protein binding	Pf00646, Pf10442, Pf12937	26263	ENSG00000167196.13	FBXO22	15	Antigen processing: Ubiquitination & Proteasome degradation; Neddylation			7	7.79433e+06	1.27955e+07	1.08673e+07	1.4526e+07	94522.3	9.03908e+06	1.25062e+07	1.57212e+07	1.65451e+07	1.66941e+07	1.85015e+07	1.75171e+07	2.02361e+07	1.78557e+07	3045.92	36284.2	High	High	High	High	High
FALSE	High	Master Protein	Q8NB49	Phospholipid-transporting ATPase IG OS=Homo sapiens OX=9606 GN=ATP11C PE=1 SV=3	0	FALSE	19.419	6	4	6	3	1132	129.4	6.67	15.74	4	cell differentiation;cell organization and biogenesis;regulation of biological process;transport	endoplasmic reticulum;endosome;membrane	catalytic activity;metal ion binding;nucleotide binding;protein binding;transporter activity	Pf00122, Pf00702, Pf13246	286410	ENSG00000101974.14	ATP11C	X	Ion transport by P-type ATPases			3	1.17718e+06	1.25727e+06	1.59438e+06	1.32402e+06	6088.69	1.15347e+06	1.17305e+06	1.08073e+06	1.21787e+06	1.16801e+06	1.27223e+06	1.19058e+06	1.29061e+06	1.49035e+06	3729.85		High	High	High	High	High
FALSE	High	Master Protein	Q96HR3	Mediator of RNA polymerase II transcription subunit 30 OS=Homo sapiens OX=9606 GN=MED30 PE=1 SV=1	0.004	FALSE	4.77	7	1	1	1	178	20.3	8.27	3.8	1	metabolic process;regulation of biological process;response to stimulus	nucleus	catalytic activity;protein binding;receptor activity	Pf11315	90390	ENSG00000164758.7	MED30	8	Transcriptional regulation of white adipocyte differentiation; PPARA activates gene expression; Generic Transcription Pathway	Thyroid hormone signaling pathway		10																	High	High	High	High	High
FALSE	High	Master Protein	O75367	Core histone macro-H2A.1 OS=Homo sapiens OX=9606 GN=MACROH2A1 PE=1 SV=4	0	FALSE	317.307	60	19	131	17	372	39.6	9.79	525.34	19	cell organization and biogenesis;regulation of biological process	chromosome;nucleus	DNA binding;enzyme regulator activity;protein binding	Pf00125, Pf01661	9555	ENSG00000113648.16	H2AFY	5		Systemic lupus erythematosus; Alcoholism	H19 action Rb-E2F1 signaling and CDK-beta-catenin activity	3	3.35916e+08	3.25144e+08	4.73195e+08	3.50421e+08	60726.8	3.42376e+08	3.1191e+08	2.28687e+08	2.43091e+08	2.4129e+08	2.55066e+08	2.43827e+08	2.8254e+08	3.19044e+08	43470	20226.3	High	High	High	High	High
FALSE	High	Master Protein	Q8WUR7	UPF0235 protein C15orf40 OS=Homo sapiens OX=9606 GN=C15orf40 PE=1 SV=2	0	FALSE	8.487	8	1	3	1	153	16.3	9.83	12.65	1				Pf02594	123207	ENSG00000169609.13	C15orf40	15				0	1.43357e+06	2.10678e+06	1.93104e+06	2.12863e+06		1.52085e+06	1.94136e+06	1.92489e+06	2.03774e+06	2.05043e+06	2.18895e+06	2.10391e+06	2.43557e+06	2.51515e+06			High	High	High	High	Not Found
FALSE	High	Master Protein	Q9BUE0	Mediator of RNA polymerase II transcription subunit 18 OS=Homo sapiens OX=9606 GN=MED18 PE=1 SV=1	0.001	FALSE	6.865	14	2	2	2	208	23.6	6.54	5.92	2	metabolic process;regulation of biological process	nucleus	catalytic activity;protein binding	Pf09637	54797	ENSG00000130772.13	MED18	1	Transcriptional regulation of white adipocyte differentiation; PPARA activates gene expression			6	306565	329046	358869	338654	3343.51	295898	288441	486861	495080	518580	494625	498636	509936	512991			High	High	High	High	High
FALSE	High	Master Protein	Q7L099	Protein RUFY3 OS=Homo sapiens OX=9606 GN=RUFY3 PE=1 SV=1	0	FALSE	18.021	10	4	5	3	469	52.9	5.49	15.42	4	cell differentiation;cell organization and biogenesis;development;regulation of biological process	cytoplasm;cytosol;membrane	protein binding	Pf02463, Pf02759, Pf09726, Pf09731	22902	ENSG00000018189.12	RUFY3	4				0	571371	681732	778561	716751	1185.79	640227	622985	833361	954392	867504	1.02206e+06	902107	1.03663e+06	1.23952e+06			High	High	High	High	High
FALSE	High	Master Protein	P78310	Coxsackievirus and adenovirus receptor OS=Homo sapiens OX=9606 GN=CXADR PE=1 SV=1	0	FALSE	73.488	35	10	23	10	365	40	7.56	72.96	10	cell communication;cell organization and biogenesis;cellular component movement;defense response;regulation of biological process;response to stimulus;transport	cytoplasm;extracellular;membrane	protein binding;receptor activity	Pf07679, Pf07686, Pf13895, Pf13927	1525	ENSG00000154639.18	CXADR	21	Immunoregulatory interactions between a Lymphoid and a non-Lymphoid cell; Cell surface interactions at the vascular wall	Viral myocarditis		6	1.8554e+07	1.66592e+07	2.4388e+07	1.7249e+07	7127.25	1.79038e+07	1.44599e+07	2.38801e+07	2.59754e+07	2.56655e+07	2.64488e+07	2.612e+07	2.76492e+07	2.88878e+07	33036		High	High	High	High	High
FALSE	High	Master Protein	Q7Z3K6	Mesoderm induction early response protein 3 OS=Homo sapiens OX=9606 GN=MIER3 PE=1 SV=2	0	FALSE	16.547	4	2	5	2	550	61.4	4.51	13.7	2	cell organization and biogenesis;metabolic process;regulation of biological process	nucleus	catalytic activity;DNA binding	Pf00249, Pf01448	166968	ENSG00000155545.19	MIER3	5				0	478676	637023	672446	658618		528694	604614	1.1553e+06	1.2585e+06	1.28578e+06	1.26794e+06	1.36e+06	1.32327e+06	1.03491e+06		2345.79	High	High	High	High	Not Found
FALSE	High	Master Protein	Q567U6	Coiled-coil domain-containing protein 93 OS=Homo sapiens OX=9606 GN=CCDC93 PE=1 SV=2	0	FALSE	67.931	27	17	20	17	631	73.2	8.15	62.1	17	transport	endosome	protein binding	Pf09762	54520	ENSG00000125633.10	CCDC93	2				0	1.00224e+07	1.52844e+07	1.33406e+07	1.59253e+07	40826.6	1.06054e+07	1.55001e+07	2.0417e+07	2.08532e+07	2.09702e+07	2.36826e+07	2.25591e+07	2.52958e+07	2.04086e+07	27044.5	11527.3	High	High	High	High	High
FALSE	High	Master Protein	Q03112	Histone-lysine N-methyltransferase MECOM OS=Homo sapiens OX=9606 GN=MECOM PE=1 SV=3	0	FALSE	12.167	4	3	3	3	1230	138	6.44	9.01	3												0	258065	175645	293642	195785		257103	162200	129539	135140	118797	149127	171110	111250	145794	1490.84		High	High	High	High	Not Found
FALSE	High	Master Protein	Q9C0C9	(E3-independent) E2 ubiquitin-conjugating enzyme OS=Homo sapiens OX=9606 GN=UBE2O PE=1 SV=3	0	FALSE	116.422	24	19	24	19	1292	141.2	5.12	87.1	19	metabolic process;regulation of biological process;transport	cytoplasm;cytosol;nucleus	catalytic activity;nucleotide binding;protein binding;RNA binding	Pf00179	63893	ENSG00000175931.12	UBE2O	17	Antigen processing: Ubiquitination & Proteasome degradation	Ubiquitin mediated proteolysis		5	4.67988e+06	8.7231e+06	5.81145e+06	8.64489e+06	32014.8	4.97475e+06	7.81101e+06	1.62934e+07	1.66826e+07	1.60408e+07	1.68631e+07	1.6828e+07	1.68266e+07	1.84639e+07	22291.8	1848.24	High	High	High	High	High
FALSE	High	Master Protein	Q9UKF6	Cleavage and polyadenylation specificity factor subunit 3 OS=Homo sapiens OX=9606 GN=CPSF3 PE=1 SV=1	0	FALSE	114.82	24	12	24	12	684	77.4	5.6	98.32	12	metabolic process;transport	nucleus	catalytic activity;metal ion binding;protein binding;RNA binding	Pf00753, Pf07521, Pf10996, Pf11718, Pf12706, Pf13483	51692	ENSG00000119203.13	CPSF3	2	mRNA 3'-end processing; Transport of Mature mRNA Derived from an Intronless Transcript; mRNA Splicing - Major Pathway; Cleavage of Growing Transcript in the Termination Region ; Processing of Intronless Pre-mRNAs	mRNA surveillance pathway	mRNA Processing	16	1.44215e+07	1.54994e+07	2.00976e+07	1.60273e+07	65153.3	1.55773e+07	1.45849e+07	1.79733e+07	1.92304e+07	1.90796e+07	2.0921e+07	2.01129e+07	2.17969e+07	2.29996e+07	19831.2	13638.4	High	High	High	High	High
FALSE	High	Master Protein	O15169	Axin-1 OS=Homo sapiens OX=9606 GN=AXIN1 PE=1 SV=2	0.001	FALSE	6.723	3	2	2	2	862	95.6	6.96	5.66	2	cell death;cell organization and biogenesis;development;metabolic process;regulation of biological process;response to stimulus	cytoplasm;cytosol;membrane;nucleus	enzyme regulator activity;protein binding;signal transducer activity;structural molecule activity	Pf00615, Pf00778, Pf08833	8312	ENSG00000103126.14	AXIN1	16	S37 mutants of beta-catenin aren't phosphorylated; Beta-catenin phosphorylation cascade; Ub-specific processing proteases; RUNX1 regulates transcription of genes involved in WNT signaling; AXIN missense mutants destabilize the destruction complex; S33 mutants of beta-catenin aren't phosphorylated; Degradation of AXIN; Disassembly of the destruction complex and recruitment of AXIN to the membrane;…	Hippo signaling pathway; Endometrial cancer; Breast cancer; Colorectal cancer; Pathways in cancer; Wnt signaling pathway; Basal cell carcinoma; Signaling pathways regulating pluripotency of stem cells	Neural Crest Differentiation; Mesodermal Commitment Pathway; Apoptosis-related network due to altered Notch3 in ovarian cancer; Extracellular vesicle-mediated signaling in recipient cells; Wnt Signaling Pathway Netpath; TGF-beta Signaling Pathway; Regulation of Wnt/B-catenin Signaling by Small Molecule Compounds; Association Between Physico-Chemical Features and Toxicity Associated Pathways; ESC …	52	152734	164500	172072	204203	1382.79	137164	154695	201093	237767	237810	246502	242519	207536	215061	1855.28		High	High	High	High	High
FALSE	High	Master Protein	Q16611	Bcl-2 homologous antagonist/killer OS=Homo sapiens OX=9606 GN=BAK1 PE=1 SV=1	0	FALSE	40.736	38	4	7	4	211	23.4	6.01	32.3	4	cell death;cell organization and biogenesis;cell proliferation;cellular homeostasis;metabolic process;regulation of biological process;response to stimulus;transport	cytosol;endoplasmic reticulum;membrane;mitochondrion	metal ion binding;protein binding	Pf00452	578	ENSG00000030110.12	BAK1	6	Activation and oligomerization of BAK protein	Viral carcinogenesis; MicroRNAs in cancer; Protein processing in endoplasmic reticulum; Apoptosis - multiple species; Apoptosis; Platinum drug resistance	Nanomaterial induced apoptosis; Apoptosis; Photodynamic therapy-induced HIF-1 survival signaling; Regulation of Apoptosis by Parathyroid Hormone-related Protein; Oxidative Damage; DNA Damage Response (only ATM dependent)	16	1.12185e+06	1.24358e+06	1.49372e+06	1.19437e+06	8503.33	1.11418e+06	1.15944e+06	1.01135e+06	1.10607e+06	1.1038e+06	1.04321e+06	1.19116e+06	1.09528e+06	1.51217e+06		3979.48	High	High	High	High	High
FALSE	High	Master Protein	Q9H4A6	Golgi phosphoprotein 3 OS=Homo sapiens OX=9606 GN=GOLPH3 PE=1 SV=1	0	FALSE	105.446	56	13	30	11	298	33.8	6.44	107.84	13	cell organization and biogenesis;cell proliferation;cellular component movement;metabolic process;regulation of biological process;transport	cytosol;endosome;Golgi;membrane;mitochondrion	protein binding	Pf05719	64083	ENSG00000113384.13	GOLPH3	5		Transcriptional misregulation in cancer		1	7.29244e+06	1.04757e+07	8.32842e+06	1.13126e+07	13199.9	7.64981e+06	9.73908e+06	2.01562e+07	2.15989e+07	1.97475e+07	2.50534e+07	2.24099e+07	2.49405e+07	1.21747e+07	15115.5	2642.6	High	High	High	High	High
FALSE	High	Master Protein	Q9NP92	39S ribosomal protein S30, mitochondrial OS=Homo sapiens OX=9606 GN=MRPS30 PE=1 SV=2	0	FALSE	88.783	28	8	34	8	439	50.3	7.97	122.97	8	cell death;cell organization and biogenesis;metabolic process	membrane;mitochondrion;ribosome	RNA binding;structural molecule activity	Pf07147	10884	ENSG00000112996.10	MRPS30	5	Mitochondrial translation initiation; Mitochondrial translation elongation; Mitochondrial translation termination			6	2.51709e+07	2.92813e+07	3.54954e+07	2.50255e+07	61026.1	2.50209e+07	2.33767e+07	1.84555e+07	2.15754e+07	1.97578e+07	2.32478e+07	2.15307e+07	2.54286e+07	2.78443e+07	23133.7	13689.6	High	High	High	High	High
FALSE	High	Master Protein	P17931	Galectin-3 OS=Homo sapiens OX=9606 GN=LGALS3 PE=1 SV=5	0	FALSE	153.583	45	11	82	11	250	26.1	8.56	277.97	11	cell differentiation;cellular component movement;defense response;metabolic process;regulation of biological process;response to stimulus;transport	cytoplasm;extracellular;membrane;nucleus;spliceosomal complex	protein binding;RNA binding	Pf00337	3958	ENSG00000131981.15	LGALS3	14	RUNX2 regulates genes involved in differentiation of myeloid cells; Advanced glycosylation endproduct receptor signaling; Neutrophil degranulation; RUNX1 regulates transcription of genes involved in differentiation of myeloid cells		AGE/RAGE pathway; Spinal Cord Injury	13	8.8324e+07	2.35338e+08	1.16912e+08	2.43528e+08	62691.8	9.46579e+07	2.20558e+08	1.11846e+08	1.15476e+08	1.17762e+08	1.2837e+08	1.21948e+08	1.38115e+08	1.11054e+08	40959.2	13471.2	High	High	High	High	High
FALSE	High	Master Protein	Q8WVD5	RING finger protein 141 OS=Homo sapiens OX=9606 GN=RNF141 PE=1 SV=1	0.001	FALSE	6.769	10	2	2	2	230	25.5	5.2	6.55	2	metabolic process;regulation of biological process	membrane	catalytic activity;DNA binding;metal ion binding;protein binding	Pf00097, Pf12678, Pf13445, Pf13639, Pf13920, Pf13923, Pf14447, Pf14634, Pf15227	50862	ENSG00000110315.6	RNF141	11				0	285215	473011	405319	446005		319601	378979	777954	811168	821173	889344	869643	943203	630812	3098.65		High	High	High	High	Not Found
FALSE	High	Master Protein	Q8NCM8	Cytoplasmic dynein 2 heavy chain 1 OS=Homo sapiens OX=9606 GN=DYNC2H1 PE=1 SV=4	0	FALSE	19.422	2	5	5	5	4307	492.3	6.54	16.78	5	cell differentiation;cell organization and biogenesis;cellular component movement;development;metabolic process;regulation of biological process;transport	cytoplasm;cytoskeleton;Golgi;membrane	catalytic activity;motor activity;nucleotide binding;protein binding	Pf00769, Pf03028, Pf07728, Pf08385, Pf08393, Pf12774, Pf12775, Pf12777, Pf12780, Pf12781, Pf13401	79659	ENSG00000187240.13	DYNC2H1	11	Hedgehog 'off' state; Intraflagellar transport	Phagosome; Salmonella infection; Vasopressin-regulated water reabsorption		9	533001	688536	725740	761106	20132.4	561910	634171	952164	950104	1.00277e+06	974130	985790	1.02374e+06	1.32e+06			High	High	High	High	High
FALSE	High	Master Protein	Q9ULH7	Myocardin-related transcription factor B OS=Homo sapiens OX=9606 GN=MRTFB PE=1 SV=3	0	FALSE	17.021	6	3	4	3	1088	118.1	6.28	10.71	3	cell differentiation;development;metabolic process;regulation of biological process	nucleus	protein binding	Pf02037, Pf02755	57496		MKL2	16				0	1.15399e+06	2.04438e+06	1.31643e+06	2.52098e+06		1.16045e+06	1.92414e+06	2.29088e+06	2.50161e+06	2.54292e+06	2.65085e+06	2.55626e+06	2.53033e+06	2.1828e+06		3527.02	High	High	High	High	Not Found
FALSE	High	Master Protein	Q08431	Lactadherin OS=Homo sapiens OX=9606 GN=MFGE8 PE=1 SV=3	0	FALSE	59.78	35	10	16	10	387	43.1	8.15	60.91	10												0	6.9338e+06	8.30355e+06	9.03698e+06	8.97013e+06	10036.3	6.988e+06	7.53521e+06	2.44591e+07	3.14238e+07	2.6377e+07	3.47073e+07	2.84852e+07	3.46554e+07	1.64011e+07	19620.9	9142.48	High	High	High	High	High
FALSE	High	Master Protein	Q8TBZ6	tRNA methyltransferase 10 homolog A OS=Homo sapiens OX=9606 GN=TRMT10A PE=1 SV=1	0	FALSE	9.455	8	2	2	2	339	39.7	7.65	7.87	2	metabolic process	cytoskeleton;cytosol;nucleus	catalytic activity;RNA binding	Pf01746	93587	ENSG00000145331.13	TRMT10A	4	tRNA modification in the nucleus and cytosol			3	392510	601640	453895	623190		354709	545364	862827	881119	887320	888470	955586	774520	1.10981e+06		196.816	High	High	High	High	Not Found
FALSE	High	Master Protein	Q99470	Stromal cell-derived factor 2 OS=Homo sapiens OX=9606 GN=SDF2 PE=1 SV=2	0	FALSE	52.89	47	7	13	7	211	23	7.33	54.68	7	metabolic process;response to stimulus	extracellular;membrane	catalytic activity	Pf02815	6388	ENSG00000132581.9	SDF2	17				0	3.13011e+07	3.04316e+07	4.47975e+07	3.17634e+07	2525.85	3.54823e+07	2.86897e+07	2.08487e+07	2.27599e+07	2.1512e+07	2.6677e+07	2.49694e+07	2.62062e+07	2.66272e+07	576.066	5035.61	High	High	High	High	High
FALSE	High	Master Protein	P38117	Electron transfer flavoprotein subunit beta OS=Homo sapiens OX=9606 GN=ETFB PE=1 SV=3	0	FALSE	205.06	66	19	88	19	255	27.8	8.1	307.11	19	metabolic process;transport	cytosol;mitochondrion;organelle lumen	protein binding	Pf01012	2109	ENSG00000105379.9	ETFB	19	Protein methylation; Respiratory electron transport			7	3.70636e+08	3.6473e+08	5.06353e+08	3.69895e+08	19975.2	3.64811e+08	3.39997e+08	2.10898e+08	2.24485e+08	2.23731e+08	2.44403e+08	2.2555e+08	2.63841e+08	3.61839e+08	39751.3	14206.2	High	High	High	High	High
FALSE	High	Master Protein	P12931	Proto-oncogene tyrosine-protein kinase Src OS=Homo sapiens OX=9606 GN=SRC PE=1 SV=3	0	FALSE	112.054	39	16	30	11	536	59.8	7.42	107.36	16	cell communication;cell organization and biogenesis;cell proliferation;cellular component movement;defense response;metabolic process;regulation of biological process;response to stimulus;transport	cytoplasm;cytoskeleton;cytosol;endosome;membrane;mitochondrion;nucleus;vacuole	catalytic activity;nucleotide binding;protein binding	Pf00017, Pf00018, Pf00069, Pf07653, Pf07714, Pf14604	6714	ENSG00000197122.11	SRC	20	MET activates PTK2 signaling; Signal regulatory protein family interactions; CTLA4 inhibitory signaling; NCAM signaling for neurite out-growth; RUNX2 regulates osteoblast differentiation; FCGR activation; DCC mediated attractive signaling; Netrin mediated repulsion signals; Signaling by BRAF and RAF fusions; GRB2:SOS provides linkage to MAPK signaling for Integrins ; Signaling by RAS mutants; Sig…	Viral carcinogenesis; Endocytosis; Tight junction; Hepatitis B; Prolactin signaling pathway; VEGF signaling pathway; Rap1 signaling pathway; Oxytocin signaling pathway; ErbB signaling pathway; Thyroid hormone signaling pathway; Gap junction; Tuberculosis; EGFR tyrosine kinase inhibitor resistance; Focal adhesion; Proteoglycans in cancer; Adherens junction; Regulation of actin cytoskeleton; Bacter…	Androgen receptor signaling pathway; Angiogenesis; Integrin-mediated Cell Adhesion; RANKL/RANK (Receptor activator of NFKB (ligand)) Signaling Pathway; Human Thyroid Stimulating Hormone (TSH) signaling pathway; Leptin signaling pathway; Follicle Stimulating Hormone (FSH) signaling pathway; Prolactin Signaling Pathway; Regulation of Microtubule Cytoskeleton; Signaling Pathways in Glioblastoma; AGE…	175	1.04487e+07	1.36341e+07	1.47071e+07	1.37843e+07	11036.7	1.18295e+07	1.20524e+07	1.39134e+07	1.53652e+07	1.46859e+07	1.53645e+07	1.51929e+07	1.54875e+07	1.30214e+07	43027.9	585.518	High	High	High	High	High
FALSE	High	Master Protein	Q5VWJ9	Sorting nexin-30 OS=Homo sapiens OX=9606 GN=SNX30 PE=1 SV=1	0	FALSE	13.706	9	2	3	2	437	49.6	5.35	10.67	2	cell organization and biogenesis;transport	cytoplasm;endosome	protein binding	Pf00787, Pf03114	401548	ENSG00000148158.16	SNX30	9				0	651682	751442	895003	831248	27614	601518	661643	1.0794e+06	1.22206e+06	1.20847e+06	1.50313e+06	1.21889e+06	1.5797e+06	1.35758e+06	19650.5	5470.6	High	High	High	High	High
FALSE	High	Master Protein	Q9P219	Protein Daple OS=Homo sapiens OX=9606 GN=CCDC88C PE=1 SV=3	0	FALSE	29.769	7	11	11	11	2028	228.1	6.23	25.35	11	cell organization and biogenesis;metabolic process;regulation of biological process;response to stimulus;transport	cytoplasm;cytoskeleton	catalytic activity;motor activity;protein binding	Pf01576, Pf02463, Pf03962, Pf04111, Pf04156, Pf05483, Pf05557, Pf05622, Pf06160, Pf09726, Pf09728, Pf12128, Pf13514, Pf14915	440193	ENSG00000015133.18	CCDC88C	14	Negative regulation of TCF-dependent signaling by DVL-interacting proteins		Ectoderm Differentiation	5	2.11757e+06	2.22679e+06	2.55082e+06	2.49449e+06	922.579	1.42409e+06	2.05143e+06	1.92876e+06	2.2874e+06	2.313e+06	2.69857e+06	2.37688e+06	2.79541e+06	2.51904e+06	4130.78	584.531	High	High	High	High	High
FALSE	High	Master Protein	P48651	Phosphatidylserine synthase 1 OS=Homo sapiens OX=9606 GN=PTDSS1 PE=1 SV=1	0	FALSE	41.433	18	7	17	7	473	55.5	8.43	47.46	7	metabolic process	endoplasmic reticulum;membrane	catalytic activity	Pf03034	9791	ENSG00000156471.12	PTDSS1	8	Synthesis of PS	Glycerophospholipid metabolism; Metabolic pathways	Kennedy pathway	8	1.3578e+07	1.21271e+07	1.96174e+07	1.30531e+07		1.45111e+07	1.11476e+07	1.30476e+07	1.58751e+07	1.33992e+07	1.85042e+07	1.56708e+07	1.83632e+07	1.85048e+07	7829.39		High	High	High	High	High
FALSE	High	Master Protein	Q9UKK9	ADP-sugar pyrophosphatase OS=Homo sapiens OX=9606 GN=NUDT5 PE=1 SV=1	0	FALSE	122.908	52	9	34	9	219	24.3	4.94	138.03	9	cell organization and biogenesis;metabolic process	cytosol;nucleus	catalytic activity;metal ion binding;protein binding;RNA binding	Pf00293	11164	ENSG00000165609.12	NUDT5	10	Phosphate bond hydrolysis by NUDT proteins	Purine metabolism		6	9.2499e+06	1.59033e+07	1.20171e+07	1.81166e+07	15962.2	9.19674e+06	1.53115e+07	2.59888e+07	2.64072e+07	2.65503e+07	2.40896e+07	2.80888e+07	2.32948e+07	2.24995e+07	29495	626.479	High	High	High	High	High
FALSE	High	Master Protein	P0CAP2	DNA-directed RNA polymerase II subunit GRINL1A OS=Homo sapiens OX=9606 GN=POLR2M PE=1 SV=1	0	FALSE	29.654	33	6	6	6	368	41.7	6.39	21.32	6	metabolic process	nucleus	catalytic activity	Pf15328	81488	ENSG00000255529.7	POLR2M	15				0	1.10204e+06	1.98401e+06	1.343e+06	2.00933e+06	3472.32	1.1422e+06	1.73482e+06	1.79399e+06	2.15009e+06	1.88819e+06	2.66372e+06	2.13156e+06	2.48896e+06	1.88404e+06	677.193		High	High	High	High	High
FALSE	High	Master Protein	Q9Y2D9	Zinc finger protein 652 OS=Homo sapiens OX=9606 GN=ZNF652 PE=1 SV=3	0	FALSE	9.964	5	3	3	3	606	69.7	8.65	5.2	3	metabolic process;regulation of biological process	nucleus	DNA binding;metal ion binding;protein binding	Pf00096, Pf13465	22834	ENSG00000198740.8	ZNF652	17				0	2.11083e+06	2.30564e+06	3.18732e+06	2.3801e+06	6773.85	2.19908e+06	1.92434e+06	2.5536e+06	2.94218e+06	2.80419e+06	3.25764e+06	3.17104e+06	3.38509e+06	3.40172e+06			High	High	High	High	High
FALSE	High	Master Protein	P00338	L-lactate dehydrogenase A chain OS=Homo sapiens OX=9606 GN=LDHA PE=1 SV=2	0	FALSE	536.074	86	31	262	30	332	36.7	8.27	924.23	31	metabolic process;regulation of biological process;response to stimulus	cytoplasm;cytosol;membrane;nucleus	catalytic activity;nucleotide binding;protein binding	Pf00056, Pf02866	3939	ENSG00000134333.13	LDHA	11	Pyruvate metabolism	Propanoate metabolism; HIF-1 signaling pathway; Central carbon metabolism in cancer; Pyruvate metabolism; Glucagon signaling pathway; Glycolysis / Gluconeogenesis; Metabolic pathways; Cysteine and methionine metabolism	Cori Cycle; Photodynamic therapy-induced HIF-1 survival signaling; Amino Acid metabolism; Glycolysis and Gluconeogenesis	16	3.0584e+08	1.00347e+09	3.63556e+08	1.1392e+09	1.91741e+06	3.51874e+08	1.0113e+09	1.02084e+09	1.00172e+09	1.04235e+09	1.06708e+09	1.06057e+09	1.14923e+09	9.31808e+08	564177	139844	High	High	High	High	High
FALSE	High	Master Protein	Q7Z3E5	LisH domain-containing protein ARMC9 OS=Homo sapiens OX=9606 GN=ARMC9 PE=1 SV=3	0	FALSE	13.798	5	4	4	4	818	91.8	6.2	8.97	4												0	993732	1.81244e+06	1.26677e+06	1.78904e+06	1458.03	1.00495e+06	1.52701e+06	2.548e+06	2.3495e+06	2.70543e+06	2.63812e+06	2.96589e+06	2.67372e+06	3.19818e+06	3354.52		High	High	High	High	High
FALSE	High	Master Protein	P53384	Cytosolic Fe-S cluster assembly factor NUBP1 OS=Homo sapiens OX=9606 GN=NUBP1 PE=1 SV=2	0	FALSE	70.185	38	7	13	7	320	34.5	5.33	51.72	7	cell growth;cell organization and biogenesis;cellular homeostasis;metabolic process;regulation of biological process	cytoplasm;cytoskeleton;cytosol;membrane;nucleus	metal ion binding;nucleotide binding;protein binding	Pf01656, Pf02374, Pf09140, Pf10609, Pf13207, Pf13614	4682	ENSG00000103274.10	NUBP1	16	Cytosolic iron-sulfur cluster assembly			2	3.27418e+06	7.02716e+06	4.05463e+06	7.64348e+06	21264.3	3.48206e+06	6.63935e+06	1.00001e+07	1.03287e+07	1.05067e+07	1.03714e+07	1.08568e+07	1.06484e+07	9.07259e+06		2558.2	High	High	High	High	High
FALSE	High	Master Protein	O75581	Low-density lipoprotein receptor-related protein 6 OS=Homo sapiens OX=9606 GN=LRP6 PE=1 SV=2	0.001	FALSE	7.146	2	3	3	3	1613	180.3	5.31	6.49	3	cell communication;cell differentiation;cell organization and biogenesis;cell proliferation;cellular component movement;cellular homeostasis;development;metabolic process;regulation of biological process;response to stimulus;transport	cell surface;cytoplasm;cytosol;endoplasmic reticulum;endosome;extracellular;Golgi;membrane;mitochondrion;nucleus	catalytic activity;enzyme regulator activity;nucleotide binding;protein binding;receptor activity;signal transducer activity;transporter activity	Pf00057, Pf00058, Pf14670	4040	ENSG00000281324.2; ENSG00000070018.8	LRP6	12; CHR_HG1362_PATCH	Disassembly of the destruction complex and recruitment of AXIN to the membrane; Regulation of FZD by ubiquitination; Negative regulation of TCF-dependent signaling by WNT ligand antagonists; RNF mutants show enhanced WNT signaling and proliferation	Breast cancer; Wnt signaling pathway; mTOR signaling pathway	MicroRNAs in cardiomyocyte hypertrophy; Primary Focal Segmental Glomerulosclerosis FSGS; Wnt Signaling Pathway Netpath; Wnt/beta-catenin Signaling Pathway in Leukemia; ESC Pluripotency Pathways; Wnt Signaling in Kidney Disease; Wnt Signaling Pathway and Pluripotency; Wnt Signaling Pathway	21	1.10576e+06	1.41155e+06	1.50846e+06	1.78876e+06		1.68898e+06	1.25052e+06	1.10335e+06	1.58105e+06	1.07594e+06	1.84187e+06	1.53761e+06	1.53923e+06	1.37144e+06	11462.8	4867.78	High	High	High	High	Not Found
FALSE	High	Master Protein	O14654	Insulin receptor substrate 4 OS=Homo sapiens OX=9606 GN=IRS4 PE=1 SV=1	0	FALSE	70.186	13	11	13	11	1257	133.7	8.44	50.61	11	regulation of biological process;response to stimulus	cytosol;membrane	protein binding;signal transducer activity	Pf00169, Pf02174	8471	ENSG00000133124.11	IRS4	X	IRS-related events triggered by IGF1R	Longevity regulating pathway - multiple species; Insulin signaling pathway; FoxO signaling pathway; cGMP-PKG signaling pathway; Type II diabetes mellitus; AMPK signaling pathway; Regulation of lipolysis in adipocytes; Adipocytokine signaling pathway; Longevity regulating pathway	Adipogenesis; Angiopoietin Like Protein 8 Regulatory Pathway; Focal Adhesion-PI3K-Akt-mTOR-signaling pathway; Leptin Insulin Overlap; Insulin Signaling	19	1.06613e+06	1.42818e+06	1.47359e+06	1.42881e+06	4010.78	1.08126e+06	1.28277e+06	1.36931e+06	1.4851e+06	1.42316e+06	1.80308e+06	1.47491e+06	1.74788e+06	1.40178e+07		1719.63	High	High	High	High	High
FALSE	High	Master Protein	Q9NWT6	Hypoxia-inducible factor 1-alpha inhibitor OS=Homo sapiens OX=9606 GN=HIF1AN PE=1 SV=2	0	FALSE	51.855	25	6	12	6	349	40.3	5.57	50.55	6	metabolic process;regulation of biological process;response to stimulus	cytoplasm;cytosol;nucleus	catalytic activity;metal ion binding;protein binding	Pf02373, Pf08007, Pf13621	55662	ENSG00000166135.13	HIF1AN	10	Oxygen-dependent asparagine hydroxylation of Hypoxia-inducible Factor Alpha		miR-148a/miR-31/FIH1/HIF1alpha-Notch signaling in glioblastoma; Photodynamic therapy-induced HIF-1 survival signaling	7	3.8026e+06	6.87258e+06	5.05698e+06	7.116e+06	10979.4	3.96619e+06	6.42522e+06	9.99762e+06	1.05985e+07	1.05107e+07	1.17336e+07	1.09633e+07	1.18562e+07	9.46951e+06	27464.3	7597.13	High	High	High	High	High
FALSE	High	Master Protein	Q9H9J2	39S ribosomal protein L44, mitochondrial OS=Homo sapiens OX=9606 GN=MRPL44 PE=1 SV=1	0	FALSE	135.919	58	17	42	17	332	37.5	8.4	148.8	17	cell organization and biogenesis;metabolic process	membrane;mitochondrion;nucleus;ribosome	catalytic activity;protein binding;RNA binding	Pf00636	65080	ENSG00000135900.3	MRPL44	2	Mitochondrial translation initiation; Mitochondrial translation elongation; Mitochondrial translation termination			6	5.4411e+07	5.56507e+07	7.57791e+07	5.73085e+07	4562.25	5.58555e+07	5.15484e+07	5.26944e+07	5.67313e+07	5.63807e+07	6.07437e+07	5.71594e+07	6.48949e+07	7.31304e+07	38137.2	13717.7	High	High	High	High	High
FALSE	High	Master Protein	Q6UXD5	Seizure 6-like protein 2 OS=Homo sapiens OX=9606 GN=SEZ6L2 PE=1 SV=2	0	FALSE	35.059	9	5	8	5	910	97.5	4.89	28.03	5		endoplasmic reticulum;membrane		Pf00084, Pf00431	26470	ENSG00000174938.14	SEZ6L2	16				0	2.51403e+06	1.39278e+06	3.49011e+06	1.40663e+06	1808.51	2.66273e+06	1.22022e+06	1.45229e+06	1.69714e+06	1.67351e+06	1.9577e+06	1.70692e+06	1.96894e+06	2.13809e+06	2055.88	3384.56	High	High	High	High	High
FALSE	High	Master Protein	Q9H0H0	Integrator complex subunit 2 OS=Homo sapiens OX=9606 GN=INTS2 PE=1 SV=2	0	FALSE	56.551	14	10	13	10	1204	134.2	6.05	45.92	10	metabolic process	cytoplasm;membrane;nucleus	protein binding	Pf14750	57508	ENSG00000108506.11	INTS2	17	RNA polymerase II transcribes snRNA genes			3	1.90689e+06	2.08126e+06	2.76923e+06	2.07444e+06	91.6417	2.04347e+06	1.91359e+06	2.62622e+06	2.79939e+06	2.82215e+06	3.19775e+06	2.84807e+06	3.24031e+06	3.51126e+06			High	High	High	High	High
FALSE	High	Master Protein	O43379	WD repeat-containing protein 62 OS=Homo sapiens OX=9606 GN=WDR62 PE=1 SV=4	0	FALSE	17.635	3	4	6	4	1518	165.8	5.91	18.81	4	cell differentiation;cell organization and biogenesis;metabolic process	cytoplasm;cytoskeleton;nucleus;spliceosomal complex	protein binding;RNA binding	Pf00400	284403	ENSG00000075702.16	WDR62	19				0	1.04954e+06	1.61345e+06	1.24178e+06	1.72425e+06		1.07615e+06	1.48657e+06	1.64823e+06	1.73844e+06	1.73783e+06	1.77528e+06	1.86998e+06	1.85384e+06	2.02653e+06	4083.17	358.818	High	High	High	High	Not Found
FALSE	High	Master Protein	O95948	One cut domain family member 2 OS=Homo sapiens OX=9606 GN=ONECUT2 PE=2 SV=2	0	FALSE	12.845	5	1	2	1	504	54.3	9.61	9.76	1	cell differentiation;cell organization and biogenesis;metabolic process;regulation of biological process	cytoskeleton;nucleus	DNA binding	Pf00046, Pf02376, Pf05920	9480	ENSG00000119547.5	ONECUT2	18				0	469274	295323	697618	295726	3734.46	512728	248091	25609.6	33322.9	36071	41747.1	33779.7	40866.6	232461			High	High	High	High	High
FALSE	High	Master Protein	Q6ZXV5	Protein O-mannosyl-transferase TMTC3 OS=Homo sapiens OX=9606 GN=TMTC3 PE=1 SV=2	0	FALSE	99.776	22	16	26	16	915	103.9	8.87	83.35	16	regulation of biological process;response to stimulus	endoplasmic reticulum;membrane	protein binding	Pf00515, Pf07719, Pf08409, Pf13181, Pf13414, Pf13424, Pf13431, Pf13432, Pf14559	160418		TMTC3	12				0	2.56826e+07	2.5236e+07	3.47259e+07	2.74044e+07	36779.7	2.588e+07	2.46357e+07	1.79481e+07	1.91327e+07	1.90722e+07	2.04372e+07	1.97912e+07	2.05192e+07	2.75492e+07	5981.75	7388.98	High	High	High	High	High
FALSE	High	Master Protein	Q9Y3P9	Rab GTPase-activating protein 1 OS=Homo sapiens OX=9606 GN=RABGAP1 PE=1 SV=3	0	FALSE	81.942	19	18	25	16	1069	121.7	5.25	73.36	18	regulation of biological process;transport	cytoplasm;cytoskeleton;cytosol	enzyme regulator activity;protein binding	Pf00566, Pf00640, Pf02463, Pf12473, Pf13870	23637	ENSG00000011454.16	RABGAP1	9	TBC/RABGAPs			4	5.86098e+06	1.07102e+07	7.29011e+06	1.20018e+07	1309.89	5.85919e+06	1.01436e+07	1.35161e+07	1.4704e+07	1.43784e+07	1.5592e+07	1.49254e+07	1.55703e+07	1.48751e+07	6395.43		High	High	High	High	High
FALSE	High	Master Protein	Q16831	Uridine phosphorylase 1 OS=Homo sapiens OX=9606 GN=UPP1 PE=1 SV=1	0	FALSE	18.953	21	5	7	5	310	33.9	7.88	20.31	5	cell communication;metabolic process;response to stimulus	cytoplasm;cytosol	catalytic activity	Pf01048	7378	ENSG00000183696.13	UPP1	7	Pyrimidine salvage; Pyrimidine catabolism	Metabolic pathways; Pyrimidine metabolism; Drug metabolism - other enzymes	Fluoropyrimidine Activity	10	2.5588e+06	5.35938e+06	3.22596e+06	6.0007e+06	3349.78	3.23107e+06	5.29392e+06	3.21275e+06	3.4994e+06	3.45881e+06	3.80652e+06	3.52617e+06	4.14922e+06	4.17744e+06	4366.51		High	High	High	High	High
FALSE	High	Master Protein	Q8IXU6	Solute carrier family 35 member F2 OS=Homo sapiens OX=9606 GN=SLC35F2 PE=1 SV=1	0	FALSE	23.886	12	3	7	3	374	41.2	6.21	23.73	3	transport	membrane		Pf06027, Pf08449	54733	ENSG00000110660.14	SLC35F2	11				0	1.6235e+06	1.50845e+06	2.1039e+06	1.64817e+06		1.59396e+06	1.51154e+06	1.92916e+06	2.0528e+06	2.06169e+06	2.13902e+06	1.97262e+06	2.26823e+06	1.80308e+06	1551.86		High	High	High	High	Not Found
FALSE	High	Master Protein	Q9NQ89	Protein C12orf4 OS=Homo sapiens OX=9606 GN=C12orf4 PE=1 SV=1	0	FALSE	12.496	7	2	2	2	552	63.8	6.37	7.53	2	regulation of biological process	cytoplasm		Pf10154	57102	ENSG00000047621.11	C12orf4	12				0	170218	239139	231457	271776	1957.55	150529	241596	280991	316995	335178	343614	307782	311990	320094			High	High	High	High	High
FALSE	High	Master Protein	P82663	28S ribosomal protein S25, mitochondrial OS=Homo sapiens OX=9606 GN=MRPS25 PE=1 SV=1	0	FALSE	79.331	68	10	27	10	173	20.1	8.82	94.37	10	cell organization and biogenesis;metabolic process	membrane;mitochondrion;ribosome	structural molecule activity	Pf05047	64432	ENSG00000131368.7	MRPS25	3	Mitochondrial translation initiation; Mitochondrial translation elongation; Mitochondrial translation termination			6	7.57883e+06	8.38966e+06	1.11238e+07	8.88153e+06	1443.73	8.29609e+06	7.74866e+06	7.85426e+06	8.97713e+06	8.36991e+06	1.02467e+07	8.75096e+06	1.05161e+07	1.34121e+07	5731.25	3246.99	High	High	High	High	High
FALSE	High	Master Protein	Q96Q15	Serine/threonine-protein kinase SMG1 OS=Homo sapiens OX=9606 GN=SMG1 PE=1 SV=3	0	FALSE	111.746	10	28	31	28	3661	410.2	6.46	90.2	28	metabolic process;regulation of biological process;response to stimulus;transport	cytoplasm;cytosol;nucleus	catalytic activity;DNA binding;metal ion binding;nucleotide binding;protein binding;RNA binding	Pf00454, Pf02260	23049	ENSG00000157106.16	SMG1	16	Nonsense Mediated Decay (NMD) enhanced by the Exon Junction Complex (EJC)	mRNA surveillance pathway		4	5.92477e+06	9.47842e+06	7.50779e+06	1.04292e+07	4481.25	6.48882e+06	9.23708e+06	9.00622e+06	9.50446e+06	9.29896e+06	1.051e+07	9.90644e+06	1.0642e+07	1.00233e+07	9859.9	4228.2	High	High	High	High	High
FALSE	High	Master Protein	Q3T8J9	GON-4-like protein OS=Homo sapiens OX=9606 GN=GON4L PE=1 SV=1	0	FALSE	11.333	2	3	3	2	2241	248.5	5.01	9.31	3	cell differentiation;metabolic process;regulation of biological process	nucleus	DNA binding	Pf02671	54856	ENSG00000116580.18	GON4L	1				0	281630	226415	402633	220321		289968	204941	280014	311679	318552	552370	336064	331067	383922			High	High	High	High	Not Found
FALSE	High	Master Protein	Q8IZ73	RNA pseudouridylate synthase domain-containing protein 2 OS=Homo sapiens OX=9606 GN=RPUSD2 PE=1 SV=2	0	FALSE	16.733	9	3	3	3	545	61.3	7.17	11.91	3	metabolic process		catalytic activity;RNA binding	Pf00849	27079	ENSG00000166133.17	RPUSD2	15				0	1.10293e+06	1.5507e+06	1.36956e+06	1.68678e+06		1.15569e+06	1.4765e+06	2.26976e+06	2.56113e+06	2.42083e+06	2.75717e+06	2.52753e+06	2.74895e+06	2.56244e+06			High	High	High	High	Not Found
FALSE	High	Master Protein	Q9UI14	Prenylated Rab acceptor protein 1 OS=Homo sapiens OX=9606 GN=RABAC1 PE=1 SV=1	0	FALSE	33.491	22	4	6	4	185	20.6	7.34	26.77	4		cytoplasm;Golgi;membrane	protein binding	Pf03208	10567	ENSG00000105404.10	RABAC1	19				0	8.56153e+06	8.12039e+06	1.23711e+07	7.14859e+06	3736.87	8.64251e+06	6.53909e+06	6.27724e+06	6.79801e+06	6.65634e+06	7.28199e+06	6.78758e+06	7.87472e+06	8.92482e+06	4399.12		High	High	High	High	High
FALSE	High	Master Protein	Q86V81	THO complex subunit 4 OS=Homo sapiens OX=9606 GN=ALYREF PE=1 SV=3	0	FALSE	252.537	57	11	66	11	257	26.9	11.15	254.6	11	cell differentiation;metabolic process;regulation of biological process;response to stimulus;transport	cytoplasm;cytosol;membrane;nucleus;spliceosomal complex	protein binding;RNA binding	Pf00076, Pf13893, Pf14259	10189		ALYREF	17	mRNA 3'-end processing; Transport of Mature mRNA Derived from an Intronless Transcript; mRNA Splicing - Major Pathway; Transport of the SLBP Dependant Mature mRNA; Cleavage of Growing Transcript in the Termination Region ; Transport of Mature mRNA derived from an Intron-Containing Transcript; Transport of the SLBP independent Mature mRNA	Spliceosome; mRNA surveillance pathway; RNA transport; Herpes simplex infection		19	4.65061e+07	5.37971e+07	6.36243e+07	5.56723e+07	7122.81	4.96483e+07	5.02074e+07	6.18105e+07	7.00655e+07	6.57435e+07	7.55907e+07	6.99477e+07	7.75739e+07	8.08378e+07	13926.3		High	High	High	High	High
FALSE	High	Master Protein	Q8N0T1	Ribosomal biogenesis factor OS=Homo sapiens OX=9606 GN=RBIS PE=1 SV=4	0	FALSE	20.479	29	3	6	3	100	11.4	10.46	17.8	3	metabolic process;regulation of biological process		catalytic activity;DNA binding	Pf02384	401466	ENSG00000176731.11	C8orf59	8				0	3.10096e+06	2.8553e+06	3.73401e+06	3.03885e+06	18453.4	3.39223e+06	2.66897e+06	7.64834e+06	7.98898e+06	7.66722e+06	8.89485e+06	8.63845e+06	8.65668e+06	7.30669e+06			High	High	High	High	High
FALSE	High	Master Protein	Q5T3F8	CSC1-like protein 2 OS=Homo sapiens OX=9606 GN=TMEM63B PE=1 SV=1	0	FALSE	12.429	4	3	4	3	832	94.9	7.4	13.49	3	transport	cytoskeleton;membrane	transporter activity	Pf02714, Pf13967, Pf14703	55362	ENSG00000137216.18	TMEM63B	6				0	2.13654e+06	1.99625e+06	2.72704e+06	2.32448e+06		2.15373e+06	2.01094e+06	1.01701e+06	1.24405e+06	1.09174e+06	1.26438e+06	1.21994e+06	1.28483e+06	1.77422e+06		684.842	High	High	High	High	Not Found
FALSE	High	Master Protein	Q9H0R6	Glutamyl-tRNA(Gln) amidotransferase subunit A, mitochondrial OS=Homo sapiens OX=9606 GN=QRSL1 PE=1 SV=2	0	FALSE	109.311	37	14	28	14	528	57.4	5.68	90.56	14	cell organization and biogenesis;metabolic process;regulation of biological process	mitochondrion	catalytic activity;nucleotide binding;protein binding	Pf01425	55278	ENSG00000130348.11	QRSL1	6		Aminoacyl-tRNA biosynthesis; Metabolic pathways		2	1.49488e+07	1.74898e+07	2.04736e+07	1.45564e+07	7755.91	1.46812e+07	1.28739e+07	1.2312e+07	1.3449e+07	1.32362e+07	1.39313e+07	1.36869e+07	1.44019e+07	1.96039e+07		4085.84	High	High	High	High	High
FALSE	High	Master Protein	Q99618	Cell division cycle-associated protein 3 OS=Homo sapiens OX=9606 GN=CDCA3 PE=1 SV=1	0	FALSE	21.713	22	5	6	5	268	29	6.43	16.7	5	cell division;metabolic process	cytoplasm;cytosol	protein binding		83461	ENSG00000111665.11	CDCA3	12				0	1.5593e+06	2.63409e+06	2.05362e+06	1.85428e+06		1.66833e+06	1.56466e+06	3.32611e+06	3.66367e+06	3.36022e+06	4.11299e+06	3.57981e+06	4.08351e+06	3.1277e+06			High	High	High	High	Not Found
FALSE	High	Master Protein	P09669	Cytochrome c oxidase subunit 6C OS=Homo sapiens OX=9606 GN=COX6C PE=1 SV=2	0	FALSE	20.56	51	5	13	5	75	8.8	10.39	35.66	5	metabolic process;transport	membrane;mitochondrion	catalytic activity;transporter activity	Pf02937	1345	ENSG00000164919.10	COX6C	8	TP53 Regulates Metabolic Genes; Respiratory electron transport	Huntington's disease; Parkinson's disease; Alzheimer's disease; Oxidative phosphorylation; Non-alcoholic fatty liver disease (NAFLD); Metabolic pathways; Cardiac muscle contraction	Electron Transport Chain	17	7.32674e+07	6.55429e+07	1.11939e+08	7.88425e+07	39595.5	7.0836e+07	6.5137e+07	7.74281e+07	8.43087e+07	7.83756e+07	8.61507e+07	8.11732e+07	9.45135e+07	1.18778e+08	10328.5	11724.2	High	High	High	High	High
FALSE	High	Master Protein	P0DMV9	Heat shock 70 kDa protein 1B OS=Homo sapiens OX=9606 GN=HSPA1B PE=1 SV=1	0	FALSE	1149.5	86	59	644	30	641	70	5.66	2226.54	59	cell organization and biogenesis;metabolic process;regulation of biological process;response to stimulus;transport	cytoplasm;cytoskeleton;cytosol;endoplasmic reticulum;extracellular;mitochondrion;nucleus	catalytic activity;nucleotide binding;protein binding;receptor activity;RNA binding	Pf00012, Pf06723	3304; 3303	ENSG00000232804.5; ENSG00000234475.5; ENSG00000231555.4; ENSG00000235941.5; ENSG00000204389.9; ENSG00000204388.6; ENSG00000212866.6; ENSG00000237724.5; ENSG00000224501.5	HSPA1B; HSPA1A	6; CHR_HSCHR6_MHC_APD_CTG1; CHR_HSCHR6_MHC_DBB_CTG1; CHR_HSCHR6_MHC_QBL_CTG1; CHR_HSCHR6_MHC_COX_CTG1	AUF1 (hnRNP D0) binds and destabilizes mRNA; Attenuation phase; Neutrophil degranulation; Regulation of HSF1-mediated heat shock response; Viral RNP Complexes in the Host Cell Nucleus; HSP90 chaperone cycle for steroid hormone receptors (SHR)	Endocytosis; Longevity regulating pathway - multiple species; Prion diseases; Epstein-Barr virus infection; Spliceosome; MAPK signaling pathway; Protein processing in endoplasmic reticulum; Toxoplasmosis; Measles; Influenza A; Estrogen signaling pathway; Legionellosis; Antigen processing and presentation	Apoptosis Modulation and Signaling; Parkin-Ubiquitin Proteasomal System pathway; NRF2 pathway; MAPK Signaling Pathway; Apoptosis Modulation by HSP70; VEGFA-VEGFR2 Signaling Pathway	38	9.10701e+08	1.82786e+09	1.15402e+09	1.91385e+09	260266	1.01889e+09	1.70018e+09	3.8457e+08	4.18678e+08	4.34232e+08	5.17842e+08	4.48692e+08	5.18702e+08	2.11388e+09	48095	156554	High	High	High	High	High
FALSE	High	Master Protein	Q6ZN18	Zinc finger protein AEBP2 OS=Homo sapiens OX=9606 GN=AEBP2 PE=1 SV=2	0	FALSE	20.445	10	2	3	2	517	54.4	5.21	21.49	2	cell organization and biogenesis;metabolic process;regulation of biological process	nucleus	DNA binding;metal ion binding;protein binding	Pf13465	121536	ENSG00000139154.14	AEBP2	12	PRC2 methylates histones and DNA; PKMTs methylate histone lysines		Histone Modifications; Mesodermal Commitment Pathway; Interactome of polycomb repressive complex 2 (PRC2)	9	455878	389587	555857	415785	6480.02	503745	353829	690512	809578	698699	839167	864227	777673	720261			High	High	High	High	High
FALSE	High	Master Protein	P16070	CD44 antigen OS=Homo sapiens OX=9606 GN=CD44 PE=1 SV=3	0	FALSE	155.271	17	12	59	12	742	81.5	5.33	204.84	12	cell organization and biogenesis;cellular component movement;metabolic process;regulation of biological process;response to stimulus;transport	cell surface;cytosol;Golgi;membrane	protein binding;receptor activity;signal transducer activity	Pf00193	960	ENSG00000026508.17	CD44	11	Integrin cell surface interactions; Degradation of the extracellular matrix; Neutrophil degranulation; Hyaluronan uptake and degradation; Interferon gamma signaling; Cell surface interactions at the vascular wall	Hematopoietic cell lineage; MicroRNAs in cancer; Epstein-Barr virus infection; Proteoglycans in cancer; ECM-receptor interaction; Shigellosis	Hepatitis C and Hepatocellular Carcinoma; Wnt Signaling Pathway and Pluripotency; Senescence and Autophagy in Cancer	25	1.94312e+08	1.84851e+08	2.68579e+08	1.89665e+08	14334	2.21968e+08	1.72665e+08	3.47063e+07	4.27047e+07	4.47379e+07	5.0882e+07	4.62093e+07	5.19344e+07	9.72586e+07	13366.1	45184.1	High	High	High	High	High
FALSE	High	Master Protein	Q86WP2	Vasculin OS=Homo sapiens OX=9606 GN=GPBP1 PE=1 SV=1	0.001	FALSE	6.637	5	1	1	1	473	53.3	7.05	5.23	1	metabolic process;regulation of biological process	cytoplasm;cytosol;membrane;nucleus	DNA binding;protein binding	Pf15337	65056	ENSG00000062194.15	GPBP1	5				0	77315.8	88345.4	102515	65692.7		80458.2	64508.9	118701	139394	154604	149958	149433	115348	126283		1527.78	High	High	High	High	Not Found
FALSE	High	Master Protein	Q5M775	Cytospin-B OS=Homo sapiens OX=9606 GN=SPECC1 PE=1 SV=1	0	FALSE	124.284	26	23	28	22	1068	118.5	6.7	104.36	23	cell organization and biogenesis;metabolic process;transport	cytoskeleton;Golgi;membrane;nucleus	catalytic activity;motor activity;protein binding;transporter activity	Pf00307, Pf01496, Pf01576, Pf02463, Pf03962, Pf04111, Pf04156, Pf05478, Pf05667, Pf06160, Pf07888, Pf09730, Pf10174, Pf11971, Pf12128	92521	ENSG00000128487.16	SPECC1	17				0	1.4055e+07	1.51784e+07	1.79168e+07	1.52927e+07	467.252	1.43258e+07	1.35233e+07	1.96213e+07	2.17107e+07	2.01986e+07	2.33703e+07	2.15718e+07	2.33779e+07	1.94945e+07	14247.6		High	High	High	High	High
FALSE	High	Master Protein	P13861	cAMP-dependent protein kinase type II-alpha regulatory subunit OS=Homo sapiens OX=9606 GN=PRKAR2A PE=1 SV=2	0	FALSE	204.038	59	21	59	21	404	45.5	5.07	194	21	coagulation;metabolic process;regulation of biological process;response to stimulus	cytoplasm;cytosol;membrane	catalytic activity;enzyme regulator activity;nucleotide binding;protein binding	Pf00027, Pf02197	5576	ENSG00000114302.15	PRKAR2A	3	DARPP-32 events; ROBO receptors bind AKAP5; Glucagon-like Peptide-1 (GLP1) regulates insulin secretion; Hedgehog 'off' state; Vasopressin regulates renal water homeostasis via Aquaporins; Factors involved in megakaryocyte development and platelet production; Signaling by GPCR; PKA activation in glucagon signalling; PKA activation	Insulin signaling pathway	miRs in Muscle Cell Differentiation; Myometrial Relaxation and Contraction Pathways; G Protein Signaling Pathways; TGF-beta Signaling Pathway; Calcium Regulation in the Cardiac Cell; Sudden Infant Death Syndrome (SIDS) Susceptibility Pathways	37	4.1036e+07	5.26634e+07	5.02964e+07	5.51215e+07	3978.32	4.2716e+07	5.01722e+07	6.19565e+07	6.66081e+07	6.25749e+07	7.26619e+07	6.68084e+07	7.28968e+07	8.17215e+07	39756.9	23040.1	High	High	High	High	High
FALSE	High	Master Protein	Q9H8G2	Caspase activity and apoptosis inhibitor 1 OS=Homo sapiens OX=9606 GN=CAAP1 PE=1 SV=2	0	FALSE	11.951	14	4	6	4	361	38.3	4.72	13.25	4	cell death			Pf15335	79886	ENSG00000120159.11	CAAP1	9				0	2.19629e+06	2.07334e+06	2.79134e+06	2.18454e+06		2.18749e+06	1.87883e+06	2.20906e+06	2.48021e+06	2.3602e+06	2.36268e+06	2.49314e+06	2.26295e+06	2.89068e+06	4655.04	852.332	High	High	High	High	Not Found
FALSE	High	Master Protein	Q8N6T7	NAD-dependent protein deacetylase sirtuin-6 OS=Homo sapiens OX=9606 GN=SIRT6 PE=1 SV=2	0	FALSE	9.908	10	2	2	2	355	39.1	9.19	6.72	2	cell growth;cell organization and biogenesis;metabolic process;regulation of biological process;response to stimulus	cytoplasm;nucleus	catalytic activity;metal ion binding;nucleotide binding;protein binding	Pf02146	51548	ENSG00000077463.14	SIRT6	19	Processing of DNA double-strand break ends	Central carbon metabolism in cancer	SREBF and miR33 in cholesterol and lipid homeostasis; NAD+ metabolism; NAD+ biosynthetic pathways	9	114605	160424	146832	147387		114001	114807	111282	122360	127614	148523	136002	124739	196714		293.567	High	High	High	High	Not Found
FALSE	High	Master Protein	Q9NYH9	U3 small nucleolar RNA-associated protein 6 homolog OS=Homo sapiens OX=9606 GN=UTP6 PE=2 SV=2	0	FALSE	129.53	34	20	36	19	597	70.1	7.28	129.8	20	metabolic process	nucleus	protein binding;RNA binding	Pf08640	55813	ENSG00000108651.9	UTP6	17	Major pathway of rRNA processing in the nucleolus and cytosol; rRNA modification in the nucleus and cytosol	Ribosome biogenesis in eukaryotes		6	2.22387e+07	2.27696e+07	3.14772e+07	2.46739e+07	9243.17	2.25297e+07	2.21178e+07	2.31088e+07	2.51894e+07	2.38919e+07	2.80194e+07	2.53747e+07	2.86412e+07	3.4762e+07		644.355	High	High	High	High	High
FALSE	High	Master Protein	O95070	Protein YIF1A OS=Homo sapiens OX=9606 GN=YIF1A PE=1 SV=2	0	FALSE	41.073	18	4	12	4	293	32	8.95	41.1	4	transport	endoplasmic reticulum;Golgi;membrane	protein binding	Pf03878	10897	ENSG00000174851.15	YIF1A	11	XBP1(S) activates chaperone genes			4	4.89462e+06	5.71597e+06	6.90909e+06	6.02666e+06	13086.6	5.54071e+06	5.33938e+06	5.96538e+06	6.55444e+06	6.10029e+06	7.78097e+06	6.7438e+06	8.10669e+06	6.98098e+06	27937.4	11755.1	High	High	High	High	High
FALSE	High	Master Protein	Q9GZP9	Derlin-2 OS=Homo sapiens OX=9606 GN=DERL2 PE=1 SV=1	0	FALSE	18.895	13	1	3	1	239	27.5	7.28	15.19	1	metabolic process;regulation of biological process;response to stimulus;transport	endoplasmic reticulum;endosome;membrane	catalytic activity;protein binding	Pf04511	51009	ENSG00000072849.10	DERL2	17	Hh mutants that don't undergo autocatalytic processing are degraded by ERAD; ER Quality Control Compartment (ERQC); ABC-family proteins mediated transport; Defective CFTR causes cystic fibrosis; Hedgehog ligand biogenesis	Protein processing in endoplasmic reticulum		19	531283	470507	729969	473889		500503	434823	407011	380225	437062	411977	447463	385959	535155			High	High	High	High	Not Found
FALSE	High	Master Protein	P35609	Alpha-actinin-2 OS=Homo sapiens OX=9606 GN=ACTN2 PE=1 SV=1	0	FALSE	235.771	23	21	121	3	894	103.8	5.45	411.48	21	cell organization and biogenesis;cellular component movement;metabolic process;regulation of biological process;response to stimulus;transport	cytoplasm;cytoskeleton;cytosol;extracellular;membrane;organelle lumen	metal ion binding;protein binding;structural molecule activity	Pf00307, Pf00435, Pf08726, Pf11971, Pf13499, Pf13833	88	ENSG00000077522.12	ACTN2	1	Ras activation uopn Ca2+ infux through NMDA receptor; Platelet degranulation ; Nephrin family interactions; Unblocking of NMDA receptor, glutamate binding and activation; RAF/MAP kinase cascade; CREB phosphorylation through the activation of CaMKII; Striated Muscle Contraction; Interleukin-20 family signaling	Viral carcinogenesis; Amoebiasis; Arrhythmogenic right ventricular cardiomyopathy (ARVC); Tight junction; Focal adhesion; Adherens junction; Regulation of actin cytoskeleton; Leukocyte transendothelial migration; Systemic lupus erythematosus	Arrhythmogenic Right Ventricular Cardiomyopathy; Striated Muscle Contraction	36	1.29263e+07	2.98522e+07	1.2671e+07	2.81883e+07		1.1668e+07	2.65144e+07	1.54244e+07	1.60384e+07	1.6541e+07	2.11204e+07	1.56314e+07	2.28105e+07	1.62507e+07	1524.71		High	High	High	High	Not Found
FALSE	High	Master Protein	Q9NYF8	Bcl-2-associated transcription factor 1 OS=Homo sapiens OX=9606 GN=BCLAF1 PE=1 SV=2	0	FALSE	274.8	39	41	103	41	920	106.1	9.98	325.44	41	cell death;metabolic process;regulation of biological process;response to stimulus	cytoplasm;nucleus	DNA binding;protein binding;RNA binding	Pf15440	9774	ENSG00000029363.16	BCLAF1	6			Interactome of polycomb repressive complex 2 (PRC2)	1	1.89754e+08	1.88781e+08	2.60843e+08	1.95254e+08	189589	1.98945e+08	1.68868e+08	1.98476e+08	2.17005e+08	2.09003e+08	2.41508e+08	2.17512e+08	2.53647e+08	2.91569e+08	78854.2	17262.8	High	High	High	High	High
FALSE	High	Master Protein	Q15942	Zyxin OS=Homo sapiens OX=9606 GN=ZYX PE=1 SV=1	0	FALSE	132.539	37	15	33	15	572	61.2	6.67	116.43	15	cell communication;cell organization and biogenesis;regulation of biological process;response to stimulus	cytoplasm;cytoskeleton;cytosol;membrane;nucleus	metal ion binding;protein binding;RNA binding	Pf00412	7791	ENSG00000159840.15	ZYX	7		Focal adhesion	Integrin-mediated Cell Adhesion; Focal Adhesion	3	2.12625e+07	4.26734e+07	2.88231e+07	4.15087e+07	161392	2.34842e+07	3.73374e+07	5.38943e+07	6.11549e+07	5.71684e+07	7.04648e+07	5.84678e+07	8.0278e+07	5.74561e+07	56558.6	24619.5	High	High	High	High	High
FALSE	High	Master Protein	Q5BVD1	TPA-induced transmembrane protein OS=Homo sapiens OX=9606 GN=TTMP PE=1 SV=2	0	FALSE	12.786	18	2	4	2	217	24.3	4.09	16.35	2		endoplasmic reticulum;membrane	protein binding		79669	ENSG00000114529.12	C3orf52	3				0	305208	385728	444240	349112	3879.94	341162	310501	343556	399272	382596	382267	368783	387975	336951	2548.78		High	High	High	High	High
FALSE	High	Master Protein	Q9NZC3	Glycerophosphodiester phosphodiesterase 1 OS=Homo sapiens OX=9606 GN=GDE1 PE=1 SV=1	0	FALSE	20.579	16	5	7	5	331	37.7	6.71	26.25	5	metabolic process	membrane	catalytic activity;metal ion binding	Pf03009	51573	ENSG00000006007.11	GDE1	16	Glycerophospholipid catabolism			5	7.34469e+06	8.1357e+06	9.99179e+06	7.94115e+06		8.10737e+06	7.30496e+06	5.65807e+06	6.44401e+06	6.95237e+06	6.79459e+06	6.36021e+06	7.12339e+06	7.45741e+06	3805.89		High	High	High	High	Not Found
FALSE	High	Master Protein	P46531	Neurogenic locus notch homolog protein 1 OS=Homo sapiens OX=9606 GN=NOTCH1 PE=1 SV=4	0	FALSE	14.109	2	4	4	2	2555	272.3	5.12	12.09	4	cell death;cell differentiation;cell division;cell organization and biogenesis;cell proliferation;cellular component movement;defense response;development;metabolic process;regulation of biological process;response to stimulus;transport	cell surface;cytoplasm;cytosol;endoplasmic reticulum;extracellular;Golgi;membrane;nucleus	DNA binding;enzyme regulator activity;metal ion binding;protein binding;receptor activity;signal transducer activity	Pf00008, Pf00023, Pf00066, Pf06247, Pf06816, Pf07645, Pf07684, Pf11936, Pf12796, Pf13606, Pf13637, Pf13857	4851	ENSG00000148400.9	NOTCH1	9	NOTCH1 Intracellular Domain Regulates Transcription; Activated NOTCH1 Transmits Signal to the Nucleus; Constitutive Signaling by NOTCH1 t(7;9)(NOTCH1:M1580_K2555) Translocation Mutant; Defective LFNG causes SCDO3; Pre-NOTCH Processing in Golgi; Notch-HLH transcription pathway; Constitutive Signaling by NOTCH1 HD+PEST Domain Mutants; Pre-NOTCH Processing in the Endoplasmic Reticulum; Constitutive …	Th1 and Th2 cell differentiation; Dorso-ventral axis formation; Prion diseases; MicroRNAs in cancer; Breast cancer; Thyroid hormone signaling pathway; Notch signaling pathway; Endocrine resistance	Heart Development; Neural Crest Differentiation; Gastric Cancer Network 1; Cardiac Progenitor Differentiation; Primary Focal Segmental Glomerulosclerosis FSGS; Notch Signaling Pathway; Differentiation Pathway; Endoderm Differentiation; Gene regulatory network modelling somitogenesis; NOTCH1 regulation of human endothelial cell calcification; Pathways Affected in Adenoid Cystic Carcinoma; Amplific…	58	449652	452718	617142	479080		493316	400605	350458	411577	382696	473582	438835	447325	548618			High	High	High	High	Not Found
FALSE	High	Master Protein	Q8IWI9	MAX gene-associated protein OS=Homo sapiens OX=9606 GN=MGA PE=1 SV=4	0	FALSE	37.873	5	9	12	9	3065	336	6.9	27.97	9												0	2.3222e+06	2.33679e+06	2.97826e+06	2.14315e+06	2577.69	2.26552e+06	1.77351e+06	1.92159e+06	2.04899e+06	1.97173e+06	2.2591e+06	2.16447e+06	2.18499e+06	3.92616e+06	15287.2		High	High	High	High	High
FALSE	High	Master Protein	O75438	NADH dehydrogenase [ubiquinone] 1 beta subcomplex subunit 1 OS=Homo sapiens OX=9606 GN=NDUFB1 PE=1 SV=1	0.004	FALSE	4.802	19	1	2	1	58	7	8.92	7.99	1	cell organization and biogenesis;metabolic process;transport	membrane;mitochondrion	catalytic activity	Pf08040	4707	ENSG00000183648.9	NDUFB1	14	Complex I biogenesis	Huntington's disease; Parkinson's disease; Alzheimer's disease; Oxidative phosphorylation; Non-alcoholic fatty liver disease (NAFLD); Metabolic pathways	Electron Transport Chain; Oxidative phosphorylation	13	2.72378e+06	2.39605e+06	3.35746e+06	2.45179e+06	17479.3	2.21196e+06	2.43995e+06	2.02403e+06	1.84857e+06	2.11352e+06	2.02243e+06	1.87324e+06	2.26665e+06	2.85381e+06		2300.88	High	High	High	High	High
FALSE	High	Master Protein	Q8TAE8	Growth arrest and DNA damage-inducible proteins-interacting protein 1 OS=Homo sapiens OX=9606 GN=GADD45GIP1 PE=1 SV=1	0	FALSE	70.068	50	9	22	9	222	25.4	10.02	79.55	9	cell organization and biogenesis;metabolic process;regulation of biological process	mitochondrion;nucleus;organelle lumen;ribosome	protein binding	Pf10147	90480	ENSG00000179271.2	GADD45GIP1	19	Mitochondrial translation initiation; Mitochondrial translation elongation; Mitochondrial translation termination			6	1.63666e+07	1.62586e+07	2.2767e+07	1.65005e+07	576.46	1.65965e+07	1.45924e+07	1.33639e+07	1.56147e+07	1.39099e+07	1.76158e+07	1.51918e+07	1.795e+07	1.93935e+07		750.367	High	High	High	High	High
FALSE	High	Master Protein	Q8IXT5	RNA-binding protein 12B OS=Homo sapiens OX=9606 GN=RBM12B PE=1 SV=2	0	FALSE	91.298	25	23	37	23	1001	118	6.81	107.93	23			protein binding;RNA binding	Pf00076, Pf14259	389677	ENSG00000183808.11	RBM12B	8				0	1.96846e+07	2.16105e+07	2.7253e+07	2.23197e+07	193011	2.04752e+07	1.96385e+07	1.97351e+07	2.13879e+07	2.09906e+07	2.36948e+07	2.20032e+07	2.32653e+07	2.95512e+07	64956.6	51026.8	High	High	High	High	High
FALSE	High	Master Protein	O75554	WW domain-binding protein 4 OS=Homo sapiens OX=9606 GN=WBP4 PE=1 SV=1	0	FALSE	42.101	30	6	8	6	376	42.5	5.57	33.16	6	metabolic process	nucleus;spliceosomal complex	metal ion binding;protein binding	Pf00397, Pf06220	11193	ENSG00000120688.8	WBP4	13	mRNA Splicing - Major Pathway			4	3.32292e+06	3.47575e+06	4.45426e+06	3.58499e+06		3.68505e+06	3.00935e+06	4.77845e+06	5.00149e+06	4.65846e+06	5.55656e+06	5.51322e+06	5.6032e+06	5.25209e+06	9964.48		High	High	High	High	Not Found
FALSE	High	Master Protein	Q8WUT4	Leucine-rich repeat neuronal protein 4 OS=Homo sapiens OX=9606 GN=LRRN4 PE=1 SV=3	0	FALSE	13.02	7	3	3	3	740	78.8	7.2	8.15	3	response to stimulus	membrane	protein binding	Pf00041, Pf12799, Pf13855	164312	ENSG00000125872.7	LRRN4	20				0	826241	1.2621e+06	1.05536e+06	1.36401e+06	5662.44	824583	1.1423e+06	3.76428e+06	3.86009e+06	3.59055e+06	4.4098e+06	4.31087e+06	3.91802e+06	2.06387e+06			High	High	High	High	High
FALSE	High	Master Protein	Q96MU7	YTH domain-containing protein 1 OS=Homo sapiens OX=9606 GN=YTHDC1 PE=1 SV=3	0	FALSE	60.607	20	13	20	13	727	84.6	6.23	54.73	13	cell organization and biogenesis;metabolic process;regulation of biological process	membrane;nucleus	protein binding;RNA binding	Pf04146	91746	ENSG00000083896.12; ENSG00000275272.4	YTHDC1	4; CHR_HSCHR4_1_CTG9				0	1.50124e+07	1.46876e+07	2.08485e+07	1.4551e+07	2190.63	1.58158e+07	1.31903e+07	1.80819e+07	1.91973e+07	1.83856e+07	2.09664e+07	1.95825e+07	2.27706e+07	2.49662e+07	12568.4	2683.66	High	High	High	High	High
FALSE	High	Master Protein	Q02809	Procollagen-lysine,2-oxoglutarate 5-dioxygenase 1 OS=Homo sapiens OX=9606 GN=PLOD1 PE=1 SV=2	0	FALSE	187.486	44	25	52	25	727	83.5	6.95	184.42	25	metabolic process;response to stimulus	endoplasmic reticulum;membrane	catalytic activity;metal ion binding;protein binding	Pf03171	5351	ENSG00000083444.16	PLOD1	1	Collagen biosynthesis and modifying enzymes	Lysine degradation		4	3.61627e+07	2.55521e+07	4.94732e+07	2.62194e+07	96851	3.67163e+07	2.27485e+07	2.73712e+07	2.93572e+07	2.86256e+07	3.33108e+07	2.93059e+07	3.5004e+07	4.01682e+07	42821.6	19908.4	High	High	High	High	High
FALSE	High	Master Protein	O43292	Glycosylphosphatidylinositol anchor attachment 1 protein OS=Homo sapiens OX=9606 GN=GPAA1 PE=1 SV=3	0	FALSE	53.345	17	8	14	8	621	67.6	8.06	51.9	8	cell organization and biogenesis;metabolic process	endoplasmic reticulum;membrane	catalytic activity;protein binding	Pf04114	8733	ENSG00000197858.10	GPAA1	8	Attachment of GPI anchor to uPAR	Metabolic pathways; Glycosylphosphatidylinositol (GPI)-anchor biosynthesis		6	1.43756e+07	1.32532e+07	2.10482e+07	1.31882e+07	57086	1.57015e+07	1.18754e+07	8.44832e+06	9.53234e+06	9.14627e+06	1.09238e+07	9.28797e+06	1.19093e+07	1.47331e+07			High	High	High	High	High
FALSE	High	Master Protein	Q8WXH0	Nesprin-2 OS=Homo sapiens OX=9606 GN=SYNE2 PE=1 SV=3	0	FALSE	917.361	30	164	247	161	6885	795.9	5.36	815.37	164	cell organization and biogenesis;cellular component movement;regulation of biological process;transport	cytoplasm;cytoskeleton;endoplasmic reticulum;membrane;mitochondrion;nucleus;organelle lumen	protein binding	Pf00307, Pf00435, Pf10541, Pf11971, Pf13654	23224	ENSG00000054654.16	SYNE2	14	Meiotic synapsis		Ovarian Infertility Genes	5	1.52465e+08	1.48317e+08	2.15919e+08	1.55975e+08	127181	1.49936e+08	1.39689e+08	9.46315e+07	1.01098e+08	1.02339e+08	1.12821e+08	1.07161e+08	1.11425e+08	1.2347e+08	116355	81956	High	High	High	High	High
FALSE	High	Master Protein	Q3YEC7	Rab-like protein 6 OS=Homo sapiens OX=9606 GN=RABL6 PE=1 SV=2	0	FALSE	65.276	22	11	17	11	729	79.5	5.22	61.04	11	regulation of biological process;response to stimulus	cytoplasm;nucleus	catalytic activity;nucleotide binding;protein binding	Pf00025, Pf00071, Pf08477	55684	ENSG00000196642.18	RABL6	9				0	3.34771e+06	5.74507e+06	4.16963e+06	5.85981e+06	35650.8	3.53372e+06	5.14401e+06	7.51342e+06	8.08986e+06	8.20439e+06	8.73349e+06	8.20909e+06	8.92723e+06	7.27003e+06	14056.5	11985.4	High	High	High	High	High
FALSE	High	Master Protein	Q9UJS0	Calcium-binding mitochondrial carrier protein Aralar2 OS=Homo sapiens OX=9606 GN=SLC25A13 PE=1 SV=2	0	FALSE	402.394	57	32	112	25	675	74.1	8.62	452.25	32	metabolic process;response to stimulus;transport	membrane;mitochondrion	metal ion binding;transporter activity	Pf00153, Pf13499	10165	ENSG00000004864.13	SLC25A13	7	Gluconeogenesis; Mitochondrial protein import; Metabolism of proteins			6	9.58342e+07	1.19102e+08	1.32948e+08	1.24432e+08	562277	9.79506e+07	1.09309e+08	2.65423e+08	2.81877e+08	2.72493e+08	3.00596e+08	2.77525e+08	3.24631e+08	2.69379e+08	226903	88633.3	High	High	High	High	High
FALSE	High	Master Protein	Q92754	Transcription factor AP-2 gamma OS=Homo sapiens OX=9606 GN=TFAP2C PE=1 SV=1	0	FALSE	18.981	10	4	5	4	450	49.1	7.83	17.17	4	cell communication;metabolic process;regulation of biological process	cytosol;mitochondrion;nucleus	DNA binding;protein binding	Pf03299	7022	ENSG00000087510.6	TFAP2C	20	TFAP2 (AP-2) family regulates transcription of cell cycle factors; Negative regulation of activity of TFAP2 (AP-2) family transcription factors; TFAP2 (AP-2) family regulates transcription of growth factors and their receptors; Activation of the TFAP2 (AP-2) family of transcription factors; TFAP2 (AP-2) family regulates transcription of other transcription factors; SUMOylation of transcription fa…		Ectoderm Differentiation	15	1.54146e+06	1.94425e+06	2.17017e+06	1.86464e+06		1.56582e+06	1.65537e+06	8.86071e+06	6.66105e+06	9.20176e+06	7.318e+06	9.35178e+06	7.85232e+06	4.71066e+06			High	High	High	High	High
FALSE	High	Master Protein	O95490	Adhesion G protein-coupled receptor L2 OS=Homo sapiens OX=9606 GN=ADGRL2 PE=1 SV=2	0	FALSE	20.739	5	5	5	5	1459	163.2	6.43	17.61	5	regulation of biological process;response to stimulus	membrane	receptor activity;signal transducer activity	Pf00002, Pf01825, Pf02140, Pf02191, Pf02354, Pf02793, Pf12003	23266	ENSG00000117114.19	LPHN2; ADGRL2	1			GPCRs, Other; GPCRs, Class B Secretin-like	2	2.34229e+06	2.29331e+06	3.09599e+06	2.6897e+06	1808	2.33147e+06	2.25739e+06	778834	725067	926563	979793	882870	926009	3.54188e+06			High	High	High	High	High
FALSE	High	Master Protein	Q9Y2L9	Leucine-rich repeat and calponin homology domain-containing protein 1 OS=Homo sapiens OX=9606 GN=LRCH1 PE=1 SV=3	0	FALSE	23.24	11	5	6	5	728	80.8	5.94	17.79	5	regulation of biological process;response to stimulus	cytoplasm;membrane	protein binding	Pf00307, Pf11971, Pf12799, Pf13855	23143	ENSG00000136141.14	LRCH1	13				0	660924	798065	840161	872676		598586	740300	1.08813e+06	1.2906e+06	1.13657e+06	1.40868e+06	1.23621e+06	1.39776e+06	959581	1562.31		High	High	High	High	Not Found
FALSE	High	Master Protein	Q9NX24	H/ACA ribonucleoprotein complex subunit 2 OS=Homo sapiens OX=9606 GN=NHP2 PE=1 SV=1	0	FALSE	93.891	54	6	19	6	153	17.2	8.22	87.92	6	cell organization and biogenesis;metabolic process	nucleus	protein binding;RNA binding	Pf01248	55651	ENSG00000145912.8	NHP2	5	rRNA modification in the nucleus and cytosol; Telomere Extension By Telomerase	Ribosome biogenesis in eukaryotes		10	2.72773e+07	2.94283e+07	4.00092e+07	2.91923e+07		3.05499e+07	2.48969e+07	2.15246e+07	2.49841e+07	2.36681e+07	3.09971e+07	2.41221e+07	3.50666e+07	3.85386e+07	14632.3	1253.69	High	High	High	High	High
FALSE	High	Master Protein	Q99935	Opiorphin prepropeptide OS=Homo sapiens OX=9606 GN=OPRPN PE=1 SV=2	0.004	FALSE	4.708	7	1	1	1	248	27.2	10.42	3.75	1	regulation of biological process	extracellular	enzyme regulator activity	Pf15621	58503	ENSG00000171199.10	PROL1; OPRPN	4				0	11125.6	36232.6	16733.4	20444.6		9565.17	15378.4	26943.1	38749.5	27454.2	23776	28539.5	29701.8	19758.1			High	High	High	High	Not Found
FALSE	High	Master Protein	Q5U5Q3	RNA-binding E3 ubiquitin-protein ligase MEX3C OS=Homo sapiens OX=9606 GN=MEX3C PE=1 SV=3	0	FALSE	18.241	10	3	5	3	659	69.3	5	10.97	3	cell growth;regulation of biological process	cytoplasm;nucleus	catalytic activity;metal ion binding;protein binding;RNA binding	Pf00013, Pf00097, Pf13639, Pf13920, Pf13923, Pf14634	51320	ENSG00000176624.10	MEX3C	18	Antigen processing: Ubiquitination & Proteasome degradation			4	267275	293748	268565	330490		283515	280682	510372	518928	467430	522239	543560	527683	340023			High	High	High	High	High
FALSE	High	Master Protein	Q9P2D0	Inhibitor of Bruton tyrosine kinase OS=Homo sapiens OX=9606 GN=IBTK PE=1 SV=3	0	FALSE	21.446	6	5	6	5	1353	150.4	7.71	19.34	5	cellular homeostasis;regulation of biological process;transport	cytoplasm;membrane;nucleus	enzyme regulator activity;protein binding	Pf00023, Pf00415, Pf00651, Pf12796, Pf13254, Pf13540, Pf13637, Pf13857	25998	ENSG00000283068.1; ENSG00000005700.14	IBTK	6; CHR_HG2072_PATCH				0	1.12913e+06	1.87211e+06	1.3391e+06	1.90658e+06	15527.8	1.15724e+06	1.71147e+06	1.65739e+06	1.73579e+06	1.68865e+06	1.91954e+06	1.80235e+06	1.90369e+06	1.78729e+06	16731.9	5028.76	High	High	High	High	High
FALSE	High	Master Protein	Q9Y5W7	Sorting nexin-14 OS=Homo sapiens OX=9606 GN=SNX14 PE=1 SV=3	0	FALSE	50.84	15	12	16	12	946	110.1	6.7	45.7	12	cell organization and biogenesis;transport	endosome;membrane;vacuole		Pf00615, Pf00787, Pf02194, Pf08628	57231	ENSG00000135317.12	SNX14	6				0	2.97817e+06	3.00923e+06	4.08852e+06	2.9757e+06	4787.15	2.99112e+06	2.76895e+06	1.96018e+06	2.12438e+06	2.13043e+06	2.30926e+06	2.18661e+06	2.26445e+06	2.77805e+06		4711.61	High	High	High	High	High
FALSE	High	Master Protein	P62701	40S ribosomal protein S4, X isoform OS=Homo sapiens OX=9606 GN=RPS4X PE=1 SV=2	0	FALSE	295.495	77	27	200	27	263	29.6	10.15	581.2	27	cell organization and biogenesis;development;metabolic process;regulation of biological process;transport	cytoplasm;cytosol;membrane;ribosome	protein binding;RNA binding;structural molecule activity	Pf00900, Pf08071	6191	ENSG00000198034.10	RPS4X	X	Peptide chain elongation; Eukaryotic Translation Termination; Viral mRNA Translation; Formation of the ternary complex, and subsequently, the 43S complex; L13a-mediated translational silencing of Ceruloplasmin expression; Selenocysteine synthesis; Nonsense Mediated Decay (NMD) independent of the Exon Junction Complex (EJC); Nonsense Mediated Decay (NMD) enhanced by the Exon Junction Complex (EJC)…	Ribosome	Cytoplasmic Ribosomal Proteins	38	2.99087e+08	4.04061e+08	3.22883e+08	4.24207e+08	246712	3.10503e+08	3.74243e+08	6.28324e+08	6.51453e+08	6.41845e+08	6.98681e+08	6.6155e+08	7.90329e+08	7.17112e+08	302800	254992	High	High	High	High	High
FALSE	High	Master Protein	Q96IF1	LIM domain-containing protein ajuba OS=Homo sapiens OX=9606 GN=AJUBA PE=1 SV=1	0	FALSE	41.208	20	7	8	7	538	56.9	7.14	32.06	7	cell organization and biogenesis;cellular component movement;metabolic process;regulation of biological process;response to stimulus	cytoplasm;cytoskeleton;cytosol;Golgi;membrane;nucleus	metal ion binding;protein binding	Pf00412	84962	ENSG00000129474.15	AJUBA	14	Oxygen-dependent proline hydroxylation of Hypoxia-inducible Factor Alpha; Activation of anterior HOX genes in hindbrain development during early embryogenesis; Regulation of PLK1 Activity at G2/M Transition	Hippo signaling pathway; Hippo signaling pathway -multiple species	Interleukin-1 Induced Activation of NF-kappa-B	16	569949	786531	699511	775234	7359.63	503907	658658	2.30761e+06	2.31968e+06	2.45266e+06	2.30445e+06	2.58701e+06	2.3989e+06	1.85094e+06	6015.84		High	High	High	High	High
FALSE	High	Master Protein	P20936	Ras GTPase-activating protein 1 OS=Homo sapiens OX=9606 GN=RASA1 PE=1 SV=1	0	FALSE	140.131	25	23	38	23	1047	116.3	6.54	127.58	23	cell differentiation;cell organization and biogenesis;metabolic process;regulation of biological process;response to stimulus	cytoplasm;cytosol;membrane	catalytic activity;enzyme regulator activity;protein binding	Pf00017, Pf00018, Pf00168, Pf00169, Pf00616, Pf14604	5921	ENSG00000145715.14	RASA1	5	Regulation of RAS by GAPs; Signaling by RAS mutants; Downstream signal transduction; EPHB-mediated forward signaling; VEGFR2 mediated cell proliferation; PTK6 Regulates RHO GTPases, RAS GTPase and MAP kinases; Interleukin-20 family signaling	MAPK signaling pathway; Ras signaling pathway; Axon guidance	PDGF Pathway; T-Cell Receptor and Co-stimulatory Signaling; Signaling of Hepatocyte Growth Factor Receptor; Rac1/Pak1/p38/MMP-2 pathway; MAPK Signaling Pathway; EGF/EGFR Signaling Pathway; EPO Receptor Signaling	36	1.91915e+07	3.7473e+07	2.42282e+07	3.97716e+07	2009.91	1.98095e+07	3.39334e+07	2.09334e+07	2.14504e+07	2.22035e+07	2.4071e+07	2.2644e+07	2.43324e+07	2.44597e+07	30952.7	5090.07	High	High	High	High	High
FALSE	High	Master Protein	Q9NV06	DDB1- and CUL4-associated factor 13 OS=Homo sapiens OX=9606 GN=DCAF13 PE=1 SV=2	0	FALSE	77.886	36	14	25	14	445	51.4	9.19	81.09	14	metabolic process	cytosol;nucleus	protein binding;RNA binding	Pf00400, Pf04158	25879	ENSG00000164934.13	DCAF13	8	Major pathway of rRNA processing in the nucleolus and cytosol; rRNA modification in the nucleus and cytosol; Neddylation			8	1.23841e+07	1.33389e+07	1.78475e+07	1.34604e+07	7643.35	1.31682e+07	1.20636e+07	1.28803e+07	1.44804e+07	1.37884e+07	1.72441e+07	1.40305e+07	1.84688e+07	2.02972e+07	19784.6	9315.3	High	High	High	High	High
FALSE	High	Master Protein	P49448	Glutamate dehydrogenase 2, mitochondrial OS=Homo sapiens OX=9606 GN=GLUD2 PE=1 SV=2	0	FALSE	393.781	61	30	210	8	558	61.4	8.46	783.98	30	metabolic process	cytoplasm;mitochondrion	catalytic activity;nucleotide binding	Pf00208, Pf02812	2747	ENSG00000182890.4	GLUD2	X	Transcriptional activation of mitochondrial biogenesis; Amino acid synthesis and interconversion (transamination)	Arginine biosynthesis; Carbon metabolism; Proximal tubule bicarbonate reclamation; Alanine, aspartate and glutamate metabolism; Nitrogen metabolism; Metabolic pathways; D-Glutamine and D-glutamate metabolism		13	5.7425e+06	6.6225e+06	7.91696e+06	6.17098e+06	5725.19	5.95186e+06	5.5094e+06	1.65571e+06	1.88373e+06	1.99587e+06	2.24727e+06	2.02859e+06	2.21012e+06	5.06961e+06	15213.3	15081	High	High	High	High	High
FALSE	High	Master Protein	Q9P287	BRCA2 and CDKN1A-interacting protein OS=Homo sapiens OX=9606 GN=BCCIP PE=1 SV=1	0	FALSE	137.745	57	14	40	14	314	36	4.61	156.33	14	cell differentiation;cell organization and biogenesis;metabolic process;regulation of biological process;response to stimulus	cytoplasm;cytoskeleton;cytosol;nucleus	enzyme regulator activity;protein binding;RNA binding	Pf13862	56647	ENSG00000107949.16	BCCIP	10				0	1.11497e+07	2.12439e+07	1.4438e+07	2.25007e+07	17245.3	1.29585e+07	1.98761e+07	3.7987e+07	3.94973e+07	4.01914e+07	4.30323e+07	4.13722e+07	4.51473e+07	3.75472e+07	73058.6	9059.43	High	High	High	High	High
FALSE	High	Master Protein	P68133	Actin, alpha skeletal muscle OS=Homo sapiens OX=9606 GN=ACTA1 PE=1 SV=1	0	FALSE	489.163	48	23	975	1	377	42	5.39	2911.8	23	cell organization and biogenesis;cellular component movement;regulation of biological process;response to stimulus	cytoplasm;cytoskeleton;cytosol	nucleotide binding;protein binding;structural molecule activity	Pf00022	58	ENSG00000143632.14	ACTA1	1	Striated Muscle Contraction		Myometrial Relaxation and Contraction Pathways; Fas Ligand (FasL) pathway and Stress induction of Heat Shock Proteins (HSP) regulation; Association Between Physico-Chemical Features and Toxicity Associated Pathways; Striated Muscle Contraction	6																	High	High	High	High	High
FALSE	High	Master Protein	Q96CB9	5-methylcytosine rRNA methyltransferase NSUN4 OS=Homo sapiens OX=9606 GN=NSUN4 PE=1 SV=2	0	FALSE	38.8	24	6	8	6	384	43.1	8.18	30.26	6	cell organization and biogenesis;metabolic process;regulation of biological process	mitochondrion;organelle lumen	catalytic activity;protein binding;RNA binding	Pf01189, Pf12847, Pf13659	387338	ENSG00000117481.10	NSUN4	1	rRNA modification in the mitochondrion			4	4.14422e+06	3.93659e+06	5.13486e+06	3.8157e+06	14194.9	3.79961e+06	3.66055e+06	3.32246e+06	3.59762e+06	3.44886e+06	3.96976e+06	3.39971e+06	4.40157e+06	5.63833e+06			High	High	High	High	High
FALSE	High	Master Protein	Q9BQ39	ATP-dependent RNA helicase DDX50 OS=Homo sapiens OX=9606 GN=DDX50 PE=1 SV=1	0	FALSE	276.502	50	30	80	27	737	82.5	9.17	310.36	30	metabolic process	cytoplasm;membrane;nucleus	catalytic activity;DNA binding;nucleotide binding;RNA binding	Pf00270, Pf00271, Pf04851, Pf08152, Pf14617	79009	ENSG00000107625.12	DDX50	10				0	4.42054e+07	4.2097e+07	6.08866e+07	4.42408e+07	84826.7	4.40953e+07	3.92012e+07	5.23247e+07	5.76977e+07	5.56573e+07	6.49973e+07	5.64371e+07	6.69638e+07	5.78229e+07	41943.5	16637.6	High	High	High	High	High
FALSE	High	Master Protein	O94842	TOX high mobility group box family member 4 OS=Homo sapiens OX=9606 GN=TOX4 PE=1 SV=1	0	FALSE	65.359	16	8	11	8	621	66.2	5.06	48.98	8		chromosome;nucleus	DNA binding;protein binding	Pf00505, Pf09011	9878	ENSG00000092203.13	TOX4	14				0	8.85567e+06	8.37472e+06	1.14519e+07	8.46353e+06	807.954	8.6148e+06	7.83165e+06	1.06035e+07	1.10932e+07	1.06049e+07	1.22516e+07	1.1121e+07	1.25731e+07	1.26845e+07	11403.7	1832.35	High	High	High	High	High
FALSE	High	Master Protein	Q96B01	RAD51-associated protein 1 OS=Homo sapiens OX=9606 GN=RAD51AP1 PE=1 SV=1	0	FALSE	10.911	12	4	4	3	352	38.4	9.11	10.68	4	metabolic process;regulation of biological process;response to stimulus	nucleus	DNA binding;protein binding;RNA binding		10635	ENSG00000111247.14	RAD51AP1	12	Homologous DNA Pairing and Strand Exchange; Resolution of D-loop Structures through Holliday Junction Intermediates; Resolution of D-loop Structures through Synthesis-Dependent Strand Annealing (SDSA)			9	1.35455e+06	1.33907e+06	1.76264e+06	1.34712e+06	120.031	1.36712e+06	1.27823e+06	3.31983e+06	3.22043e+06	3.5271e+06	3.51711e+06	3.67199e+06	3.65433e+06	3.04605e+06			High	High	High	High	High
FALSE	High	Master Protein	P62263	40S ribosomal protein S14 OS=Homo sapiens OX=9606 GN=RPS14 PE=1 SV=3	0	FALSE	241.84	70	12	81	12	151	16.3	10.05	357.34	12	cell differentiation;cell organization and biogenesis;metabolic process;regulation of biological process;transport	cytosol;membrane;mitochondrion;ribosome	protein binding;RNA binding;structural molecule activity;translation regulator activity	Pf00411	6208	ENSG00000164587.11	RPS14	5	Peptide chain elongation; Eukaryotic Translation Termination; Viral mRNA Translation; Formation of the ternary complex, and subsequently, the 43S complex; L13a-mediated translational silencing of Ceruloplasmin expression; Selenocysteine synthesis; Nonsense Mediated Decay (NMD) independent of the Exon Junction Complex (EJC); Nonsense Mediated Decay (NMD) enhanced by the Exon Junction Complex (EJC)…	Ribosome	Cytoplasmic Ribosomal Proteins	39	7.44113e+07	1.11518e+08	9.25499e+07	1.10772e+08	133910	8.19554e+07	9.73733e+07	1.61847e+08	1.82381e+08	1.75961e+08	2.00524e+08	1.79688e+08	2.2131e+08	1.9011e+08	94345.6	57291.7	High	High	High	High	High
FALSE	High	Master Protein	Q676U5	Autophagy-related protein 16-1 OS=Homo sapiens OX=9606 GN=ATG16L1 PE=1 SV=2	0	FALSE	57.181	28	13	14	13	607	68.2	6.64	46.85	13	cell communication;cell organization and biogenesis;metabolic process;response to stimulus;transport	cytoplasm;cytosol;membrane;vacuole	catalytic activity;protein binding	Pf00400, Pf00769, Pf03938, Pf07888, Pf08317, Pf08450, Pf08614, Pf09726	55054	ENSG00000281089.2; ENSG00000085978.21	ATG16L1	2; CHR_HG2232_PATCH	Macroautophagy	NOD-like receptor signaling pathway; Autophagy	Nanoparticle triggered autophagic cell death; Senescence and Autophagy in Cancer	6	4.74829e+06	8.45841e+06	6.40481e+06	9.64435e+06		5.649e+06	8.34507e+06	9.40327e+06	1.07938e+07	9.48719e+06	1.19156e+07	1.11616e+07	1.18312e+07	9.81911e+06		80.2038	High	High	High	High	Not Found
FALSE	High	Master Protein	Q9BQP7	Mitochondrial genome maintenance exonuclease 1 OS=Homo sapiens OX=9606 GN=MGME1 PE=1 SV=1	0	FALSE	40.639	36	10	10	10	344	39.4	7.68	35.02	10	cell organization and biogenesis;metabolic process;response to stimulus	mitochondrion	catalytic activity;DNA binding		92667	ENSG00000125871.13	C20orf72; MGME1	20				0	4.14091e+06	4.31332e+06	5.36267e+06	4.75442e+06	4971.01	4.01787e+06	4.11688e+06	7.40821e+06	7.94244e+06	7.97586e+06	7.77794e+06	8.11465e+06	7.2509e+06	9.62346e+06		8933	High	High	High	High	High
FALSE	High	Master Protein	Q8NI08	Nuclear receptor coactivator 7 OS=Homo sapiens OX=9606 GN=NCOA7 PE=1 SV=2	0	FALSE	20.748	6	4	4	4	942	106.1	5.59	14.03	4	metabolic process;regulation of biological process	nucleus	protein binding	Pf01476, Pf07534	135112	ENSG00000111912.19	NCOA7	6			Aryl Hydrocarbon Receptor	1	439025	635981	533276	595575	6921.24	491802	578802	762556	931640	768516	1.08541e+06	958932	1.13331e+06	740363	2701.09	3095.63	High	High	High	High	High
FALSE	High	Master Protein	Q7Z6K5	Arpin OS=Homo sapiens OX=9606 GN=ARPIN PE=1 SV=1	0	FALSE	15.461	26	4	5	4	226	24.9	5.83	17.15	4	regulation of biological process		protein binding	Pf10574	348110	ENSG00000242498.7	C15orf38; ARPIN	15				0	825558	1.22105e+06	995878	1.34506e+06		836569	1.30119e+06	1.79573e+06	1.87497e+06	1.7844e+06	1.83772e+06	1.90472e+06	1.95986e+06	1.89498e+06	6148.88		High	High	High	High	Not Found
FALSE	High	Master Protein	O14920	Inhibitor of nuclear factor kappa-B kinase subunit beta OS=Homo sapiens OX=9606 GN=IKBKB PE=1 SV=1	0.003	FALSE	5.215	3	2	2	2	756	86.5	5.78	4.63	2	cell organization and biogenesis;defense response;metabolic process;regulation of biological process;response to stimulus	cytoplasm;cytosol;membrane;nucleus	catalytic activity;nucleotide binding;protein binding	Pf00069, Pf00240, Pf07714, Pf12179	3551	ENSG00000104365.13	IKBKB	8	IRAK1 recruits IKK complex upon TLR7/8 or 9 stimulation; IKBKG deficiency causes anhidrotic ectodermal dysplasia with immunodeficiency (EDA-ID) (via TLR); Downstream TCR signaling; NOD1/2 Signaling Pathway; NF-kB activation through FADD/RIP-1 pathway mediated by caspase-8 and -10; TRAF6 mediated NF-kB activation; TICAM1, RIP1-mediated IKK complex recruitment ; TAK1 activates NFkB by phosphorylati…	Chagas disease (American trypanosomiasis); Th1 and Th2 cell differentiation; T cell receptor signaling pathway; TNF signaling pathway; NOD-like receptor signaling pathway; Osteoclast differentiation; Hepatitis B; Insulin signaling pathway; Pancreatic cancer; FoxO signaling pathway; MicroRNAs in cancer; Chronic myeloid leukemia; Antifolate resistance; Epstein-Barr virus infection; Neurotrophin sig…	Nucleotide-binding Oligomerization Domain (NOD) pathway; Osteopontin Signaling; Regulation of toll-like receptor signaling pathway; MicroRNAs in cardiomyocyte hypertrophy; Type II diabetes mellitus; IL-1 signaling pathway; RANKL/RANK (Receptor activator of NFKB (ligand)) Signaling Pathway; Leptin signaling pathway; TNF related weak inducer of apoptosis (TWEAK) Signaling Pathway; IL17 signaling pa…	144	201899	364135	265018	399663	633.524	212595	344951	479439	545223	554749	543810	503051	449527	568761		2195.01	High	High	High	High	High
FALSE	High	Master Protein	Q9C0C2	182 kDa tankyrase-1-binding protein OS=Homo sapiens OX=9606 GN=TNKS1BP1 PE=1 SV=4	0	FALSE	485.115	56	59	111	59	1729	181.7	4.86	437.37	59	cell organization and biogenesis;metabolic process;regulation of biological process;response to stimulus	chromosome;cytoplasm;cytoskeleton;cytosol;nucleus	protein binding	Pf15327	85456	ENSG00000149115.13	TNKS1BP1	11	TP53 regulates transcription of additional cell cycle genes whose exact role in the p53 pathway remain uncertain; Deadenylation of mRNA			9	4.07592e+07	6.13866e+07	5.01353e+07	6.29186e+07	102412	4.31768e+07	5.68017e+07	6.63703e+07	7.21854e+07	6.97629e+07	7.78719e+07	7.12816e+07	8.08187e+07	6.34799e+07	61994.6	70144.9	High	High	High	High	High
FALSE	High	Master Protein	Q15833	Syntaxin-binding protein 2 OS=Homo sapiens OX=9606 GN=STXBP2 PE=1 SV=2	0	FALSE	219.044	60	29	57	29	593	66.4	6.55	199.5	29	regulation of biological process;transport	cytosol;extracellular;membrane;vacuole	protein binding	Pf00995	6813	ENSG00000076944.15	STXBP2	19	Platelet degranulation ; Other interleukin signaling		Insulin Signaling	9	3.16001e+07	4.31709e+07	4.21909e+07	4.68929e+07	39153.3	3.31224e+07	4.20222e+07	5.47894e+07	6.04369e+07	5.79705e+07	6.59904e+07	6.13003e+07	6.7729e+07	4.61159e+07	45369.8	11247.2	High	High	High	High	High
FALSE	High	Master Protein	Q6ZRP7	Sulfhydryl oxidase 2 OS=Homo sapiens OX=9606 GN=QSOX2 PE=1 SV=3	0	FALSE	82.15	26	13	19	13	698	77.5	7.72	58.84	13	cellular homeostasis;metabolic process;regulation of biological process	extracellular;Golgi;membrane;nucleus	catalytic activity	Pf00085, Pf04777	169714	ENSG00000165661.16	QSOX2	9				0	7.40389e+06	7.65323e+06	9.6222e+06	8.08565e+06	16026	8.19975e+06	6.7916e+06	1.2629e+07	1.50391e+07	1.25043e+07	1.69997e+07	1.47349e+07	1.7095e+07	1.33889e+07	23031.2		High	High	High	High	High
FALSE	High	Master Protein	Q6UWP8	Suprabasin OS=Homo sapiens OX=9606 GN=SBSN PE=1 SV=2	0	FALSE	31.683	19	4	7	4	590	60.5	7.01	26.12	4		extracellular			374897	ENSG00000189001.10	SBSN	19				0	256331	1.82591e+06	354240	362118	2178.25	298881	284040	429609	541055	342276	684579	630787	730243	516115	3326.69	2206.01	High	High	High	High	High
FALSE	High	Master Protein	Q8IV36	Protein HID1 OS=Homo sapiens OX=9606 GN=HID1 PE=1 SV=1	0	FALSE	68.705	22	13	22	13	788	88.7	6.06	70.44	13	response to stimulus;transport	cytoplasm;cytosol;Golgi;membrane	protein binding	Pf09742, Pf12722	283987	ENSG00000167861.15	HID1	17				0	6.86789e+06	9.62514e+06	9.68436e+06	1.01236e+07	614.388	7.88589e+06	9.02231e+06	6.49122e+06	7.50211e+06	7.13872e+06	8.7138e+06	7.81751e+06	8.53842e+06	7.12586e+06	15759.5	8432.06	High	High	High	High	High
FALSE	High	Master Protein	P02787	Serotransferrin OS=Homo sapiens OX=9606 GN=TF PE=1 SV=3	0	FALSE	49.504	17	10	12	10	698	77	7.12	34.36	10	cell organization and biogenesis;cellular homeostasis;metabolic process;regulation of biological process;response to stimulus;transport	cell surface;endosome;extracellular;membrane;organelle lumen	enzyme regulator activity;metal ion binding;protein binding;transporter activity	Pf00405, Pf12974	7018	ENSG00000091513.14	TF	3	Platelet degranulation ; Post-translational protein phosphorylation; Regulation of Insulin-like Growth Factor (IGF) transport and uptake by Insulin-like Growth Factor Binding Proteins (IGFBPs); Cargo recognition for clathrin-mediated endocytosis; Transferrin endocytosis and recycling	HIF-1 signaling pathway; Mineral absorption	Iron metabolism in placenta; Differentiation Pathway; Sudden Infant Death Syndrome (SIDS) Susceptibility Pathways	20	3.14248e+06	4.30847e+06	4.24203e+06	4.90179e+06	32478.8	3.32801e+06	3.66525e+06	4.15709e+06	4.27859e+06	4.15449e+06	4.47533e+06	4.18109e+06	4.43381e+06	7.54874e+07			High	High	High	High	High
FALSE	High	Master Protein	Q8WUA7	TBC1 domain family member 22A OS=Homo sapiens OX=9606 GN=TBC1D22A PE=1 SV=2	0	FALSE	25.939	9	4	7	3	517	59.1	5.97	25.33	4	regulation of biological process;transport		enzyme regulator activity;protein binding	Pf00566	25771	ENSG00000054611.13	TBC1D22A	22				0	487546	589656	573198	691607		507824	624019	787386	810790	737898	890147	875043	865987	688647	2122.63	305.309	High	High	High	High	Not Found
FALSE	High	Master Protein	P60891	Ribose-phosphate pyrophosphokinase 1 OS=Homo sapiens OX=9606 GN=PRPS1 PE=1 SV=2	0	FALSE	152.435	56	17	50	6	318	34.8	6.98	171.38	17	metabolic process	cytosol	catalytic activity;metal ion binding;nucleotide binding;protein binding	Pf00156, Pf13793, Pf14572	5631	ENSG00000147224.10	PRPS1	X	5-Phosphoribose 1-diphosphate biosynthesis	Carbon metabolism; Purine metabolism; Pentose phosphate pathway; Biosynthesis of amino acids; Metabolic pathways	Nucleotide Metabolism	10	1.17632e+07	2.75612e+07	1.4599e+07	3.21619e+07	16459.7	1.20476e+07	2.71248e+07	2.00308e+07	2.01947e+07	2.17381e+07	2.27801e+07	2.09686e+07	2.47748e+07	5.18639e+07	5141.45	2570.73	High	High	High	High	High
FALSE	High	Master Protein	Q75N03	E3 ubiquitin-protein ligase Hakai OS=Homo sapiens OX=9606 GN=CBLL1 PE=1 SV=1	0	FALSE	12.894	12	5	6	5	491	54.5	8.29	12.74	5	metabolic process;regulation of biological process	cytosol;nucleus	catalytic activity;metal ion binding;protein binding	Pf00097, Pf13923	79872	ENSG00000105879.11	CBLL1	7	InlA-mediated entry of Listeria monocytogenes into host cells			4	2.74742e+06	3.12714e+06	3.67371e+06	3.14082e+06		3.02451e+06	2.7771e+06	3.30502e+06	4.44458e+06	3.30382e+06	6.34968e+06	5.486e+06	6.30347e+06	7.19382e+06		4402.81	High	High	High	High	Not Found
FALSE	High	Master Protein	Q96CU9	FAD-dependent oxidoreductase domain-containing protein 1 OS=Homo sapiens OX=9606 GN=FOXRED1 PE=1 SV=2	0	FALSE	91.23	31	12	19	12	486	53.8	7.78	76.82	12	cell organization and biogenesis;metabolic process;transport	membrane;mitochondrion	catalytic activity	Pf01266	55572	ENSG00000110074.10	FOXRED1	11				0	1.52897e+07	1.61971e+07	2.23941e+07	1.7471e+07	1729.76	1.62169e+07	1.57838e+07	1.80301e+07	2.06598e+07	1.94947e+07	2.31271e+07	2.1014e+07	2.34911e+07	2.2158e+07	51116.3	2707.55	High	High	High	High	High
FALSE	High	Master Protein	O95232	Luc7-like protein 3 OS=Homo sapiens OX=9606 GN=LUC7L3 PE=1 SV=2	0	FALSE	98.84	45	18	35	18	432	51.4	9.79	99.58	18	cell organization and biogenesis;metabolic process	nucleus;spliceosomal complex	DNA binding;protein binding;RNA binding	Pf03194	51747	ENSG00000108848.15	LUC7L3	17				0	4.6507e+07	5.63971e+07	5.77413e+07	5.9874e+07	15583.4	4.83418e+07	5.06563e+07	7.1238e+07	8.13494e+07	7.47765e+07	8.88265e+07	7.44372e+07	8.78139e+07	8.4495e+07	3785.57	9561.16	High	High	High	High	High
FALSE	High	Master Protein	P11310	Medium-chain specific acyl-CoA dehydrogenase, mitochondrial OS=Homo sapiens OX=9606 GN=ACADM PE=1 SV=1	0	FALSE	149.475	51	20	37	20	421	46.6	8.37	136.21	20	metabolic process;regulation of biological process	membrane;mitochondrion;nucleus;organelle lumen	catalytic activity;nucleotide binding;protein binding	Pf00441, Pf02770, Pf02771, Pf08028, Pf11794	34	ENSG00000117054.13	ACADM	1	PPARA activates gene expression; Beta oxidation of decanoyl-CoA to octanoyl-CoA-CoA; mitochondrial fatty acid beta-oxidation of unsaturated fatty acids; Beta oxidation of octanoyl-CoA to hexanoyl-CoA	Fatty acid degradation; Propanoate metabolism; Carbon metabolism; PPAR signaling pathway; beta-Alanine metabolism; Metabolic pathways; Valine, leucine and isoleucine degradation; Fatty acid metabolism	Fatty Acid Beta Oxidation; PPAR Alpha Pathway; Mitochondrial LC-Fatty Acid Beta-Oxidation; Amino Acid metabolism; PPAR signaling pathway; Sudden Infant Death Syndrome (SIDS) Susceptibility Pathways	24	3.31823e+07	3.39942e+07	4.543e+07	3.47571e+07	31785.3	3.30244e+07	3.11361e+07	3.46694e+07	3.78547e+07	3.60257e+07	4.09245e+07	3.88524e+07	4.13592e+07	6.23712e+07	33705	1135.81	High	High	High	High	High
FALSE	High	Master Protein	Q96IU4	Protein ABHD14B OS=Homo sapiens OX=9606 GN=ABHD14B PE=1 SV=1	0	FALSE	41.445	35	6	14	6	210	22.3	6.4	45.82	6	metabolic process;regulation of biological process	cytoplasm;cytosol;nucleus	catalytic activity;protein binding	Pf00561, Pf12146, Pf12695, Pf12697	84836	ENSG00000114779.19	ABHD14B	3	Cytosolic sulfonation of small molecules			4	5.37794e+06	1.19425e+07	6.8037e+06	1.1862e+07	34019.4	5.72249e+06	1.0772e+07	1.19834e+07	1.34436e+07	1.19329e+07	1.57979e+07	1.39313e+07	1.8247e+07	1.19001e+07	11466.9	4922.14	High	High	High	High	High
FALSE	High	Master Protein	P23677	Inositol-trisphosphate 3-kinase A OS=Homo sapiens OX=9606 GN=ITPKA PE=1 SV=1	0	FALSE	9.505	5	2	2	2	461	51	7.65	6.28	2	cell organization and biogenesis;metabolic process;regulation of biological process;response to stimulus	cytosol	catalytic activity;nucleotide binding;protein binding	Pf03770	3706	ENSG00000137825.10	ITPKA	15	Synthesis of IP3 and IP4 in the cytosol	Phosphatidylinositol signaling system; Inositol phosphate metabolism; Metabolic pathways; Calcium signaling pathway		7	417308	430301	473528	471542		405960	434705	961113	1.09555e+06	955002	1.23827e+06	1.09864e+06	1.22114e+06	1.38902e+06			High	High	High	High	Not Found
FALSE	High	Master Protein	P61129	Zinc finger CCCH domain-containing protein 6 OS=Homo sapiens OX=9606 GN=ZC3H6 PE=1 SV=2	0.009	FALSE	3.9	2	1	1	1	1189	131.6	7.64	0	1			metal ion binding	Pf00642	376940	ENSG00000188177.13	ZC3H6	2				0	109608	105212	133135	138131		96904.6	109630	115616	125889	122833	93322.9	123134	109525	140632			High	High	High	High	Not Found
FALSE	High	Master Protein	P06213	Insulin receptor OS=Homo sapiens OX=9606 GN=INSR PE=1 SV=4	0	FALSE	11.235	2	3	3	1	1382	156.2	6.2	9.17	3	cell organization and biogenesis;metabolic process;regulation of biological process;response to stimulus	membrane;organelle lumen	catalytic activity;nucleotide binding;protein binding;receptor activity;signal transducer activity	Pf00041, Pf00069, Pf00757, Pf01030, Pf07714	3643	ENSG00000171105.13	INSR	19	Signal attenuation; Insulin receptor recycling; PI5P, PP2A and IER3 Regulate PI3K/AKT Signaling; IRS activation	Longevity regulating pathway - multiple species; Insulin signaling pathway; HIF-1 signaling pathway; Ovarian steroidogenesis; FoxO signaling pathway; Phospholipase D signaling pathway; cGMP-PKG signaling pathway; Rap1 signaling pathway; Type II diabetes mellitus; AMPK signaling pathway; mTOR signaling pathway; Aldosterone-regulated sodium reabsorption; Adherens junction; Non-alcoholic fatty liver…	AMP-activated Protein Kinase (AMPK) Signaling; Selenium Micronutrient Network; Vitamin B12 Metabolism; Type II diabetes mellitus; Folate Metabolism; AGE/RAGE pathway; Nanoparticle triggered autophagic cell death; Transcription factor regulation in adipogenesis; Angiopoietin Like Protein 8 Regulatory Pathway; Focal Adhesion-PI3K-Akt-mTOR-signaling pathway; Leptin Insulin Overlap; Insulin Signaling…	43	165841	156323	226260	194451	7292	181050	158341	423872	407727	411122	522093	393582	566817	508618			High	High	High	High	High
FALSE	High	Master Protein	O76031	ATP-dependent Clp protease ATP-binding subunit clpX-like, mitochondrial OS=Homo sapiens OX=9606 GN=CLPX PE=1 SV=2	0	FALSE	214.856	50	25	46	25	633	69.2	7.58	179.41	25	metabolic process;regulation of biological process	cytosol;membrane;mitochondrion;organelle lumen	catalytic activity;enzyme regulator activity;metal ion binding;nucleotide binding;protein binding	Pf00004, Pf01078, Pf05729, Pf07724, Pf07726, Pf07728, Pf10431, Pf13401, Pf14532	10845	ENSG00000166855.9	CLPX	15				0	5.82729e+07	4.93402e+07	8.22979e+07	5.28898e+07	6272.28	6.03538e+07	4.73091e+07	6.5816e+07	7.09771e+07	7.06976e+07	7.56875e+07	7.09656e+07	8.02776e+07	9.87962e+07	10929.3		High	High	High	High	High
FALSE	High	Master Protein	Q6IBS0	Twinfilin-2 OS=Homo sapiens OX=9606 GN=TWF2 PE=1 SV=2	0	FALSE	109.16	41	12	26	9	349	39.5	6.84	110.48	12	cell organization and biogenesis;regulation of biological process;response to stimulus	cytoplasm;cytoskeleton	nucleotide binding;protein binding;RNA binding	Pf00241	11344	ENSG00000247596.8	TWF2	3				0	6.51061e+06	1.40382e+07	8.41163e+06	1.57836e+07	24557.8	7.4661e+06	1.42017e+07	1.10419e+07	1.21664e+07	1.20252e+07	1.32978e+07	1.17915e+07	1.3661e+07	1.35986e+07	5393.48	1420.34	High	High	High	High	High
FALSE	High	Master Protein	Q9UBP6	tRNA (guanine-N(7)-)-methyltransferase OS=Homo sapiens OX=9606 GN=METTL1 PE=1 SV=1	0	FALSE	31.996	34	7	9	7	276	31.5	7.64	24.83	7	metabolic process	cytosol;nucleus	catalytic activity;protein binding;RNA binding	Pf02390, Pf12847	4234	ENSG00000037897.16	METTL1	12	tRNA modification in the nucleus and cytosol			3	1.71795e+06	2.65205e+06	2.18527e+06	2.72551e+06	4825.61	1.9181e+06	2.49359e+06	2.88268e+06	3.22354e+06	3.05792e+06	3.56351e+06	3.31158e+06	3.44472e+06	3.22406e+06		2314.06	High	High	High	High	High
FALSE	High	Master Protein	Q07108	Early activation antigen CD69 OS=Homo sapiens OX=9606 GN=CD69 PE=1 SV=1	0.008	FALSE	3.937	10	2	2	2	199	22.5	6.61	4.37	2	regulation of biological process;response to stimulus	membrane	metal ion binding;protein binding;receptor activity;signal transducer activity	Pf00059	969	ENSG00000110848.8	CD69	12			IL-3 Signaling Pathway	1	769474	724589	969817	814372		723524	723252	177784	195160	220344	230347	205720	221832	418749			High	High	High	High	Not Found
FALSE	High	Master Protein	P30536	Translocator protein OS=Homo sapiens OX=9606 GN=TSPO PE=1 SV=3	0	FALSE	15.87	13	3	14	3	169	18.8	9.36	35.91	3	cell death;cell organization and biogenesis;cell proliferation;cellular component movement;metabolic process;regulation of biological process;response to stimulus;transport	membrane;mitochondrion	protein binding;receptor activity;signal transducer activity;transporter activity	Pf03073	706	ENSG00000100300.17	TSPO	22	Pregnenolone biosynthesis	Neuroactive ligand-receptor interaction; HTLV-I infection		7	1.86195e+08	1.83823e+08	2.56114e+08	1.83469e+08		1.95244e+08	1.66951e+08	1.80589e+07	2.38327e+07	2.55008e+07	3.90335e+07	3.23595e+07	3.60319e+07	8.26061e+07	75951	41340.2	High	High	High	High	Not Found
FALSE	High	Master Protein	Q8N357	Solute carrier family 35 member F6 OS=Homo sapiens OX=9606 GN=SLC35F6 PE=1 SV=1	0	FALSE	15.721	9	3	8	3	371	40.2	6.93	20.78	3	regulation of biological process;transport	cytosol;membrane;mitochondrion;vacuole	protein binding;transporter activity	Pf00892, Pf04142	54978	ENSG00000213699.8	C2orf18; SLC35F6	2				0	7.11862e+06	5.75096e+06	8.37427e+06	6.04553e+06	1123.53	7.6072e+06	5.5174e+06	6.2884e+06	7.05853e+06	5.34582e+06	8.29977e+06	7.61959e+06	8.62829e+06	8.63752e+06			High	High	High	High	High
FALSE	High	Master Protein	Q9BUN8	Derlin-1 OS=Homo sapiens OX=9606 GN=DERL1 PE=1 SV=1	0	FALSE	41.98	25	6	17	6	251	28.8	9.51	51.48	6	cell organization and biogenesis;metabolic process;regulation of biological process;response to stimulus;transport	endoplasmic reticulum;endosome;membrane	catalytic activity;protein binding;receptor activity	Pf04511	79139	ENSG00000136986.9	DERL1	8	E3 ubiquitin ligases ubiquitinate target proteins; ABC-family proteins mediated transport; Defective CFTR causes cystic fibrosis; N-glycan trimming in the ER and Calnexin/Calreticulin cycle	Protein processing in endoplasmic reticulum; Amyotrophic lateral sclerosis (ALS)	Amyotrophic lateral sclerosis (ALS)	15	1.90418e+07	1.9135e+07	2.66161e+07	1.95673e+07	21234.1	2.02746e+07	1.74905e+07	1.29913e+07	1.41592e+07	1.34953e+07	1.72816e+07	1.50645e+07	1.77612e+07	1.97384e+07	12900.5	4270.96	High	High	High	High	High
FALSE	High	Master Protein	A0MZ66	Shootin-1 OS=Homo sapiens OX=9606 GN=SHTN1 PE=1 SV=4	0	FALSE	184.049	46	27	49	27	631	71.6	5.33	188.27	27	cell organization and biogenesis;cellular component movement;development;regulation of biological process;response to stimulus	cytoplasm;cytoskeleton	protein binding		57698	ENSG00000187164.19	KIAA1598; SHTN1	10	Recycling pathway of L1			4	1.43119e+07	2.35339e+07	1.88011e+07	2.31731e+07	77799.4	1.49772e+07	1.91734e+07	7.53387e+07	8.594e+07	7.63529e+07	9.67083e+07	8.68526e+07	9.32741e+07	4.86131e+07	20372.4	11737.8	High	High	High	High	High
FALSE	High	Master Protein	P12074	Cytochrome c oxidase subunit 6A1, mitochondrial OS=Homo sapiens OX=9606 GN=COX6A1 PE=1 SV=4	0.001	FALSE	6.72	27	1	1	1	109	12.1	9.32	6.64	1	metabolic process;regulation of biological process;transport	membrane;mitochondrion	catalytic activity;enzyme regulator activity;transporter activity	Pf02046	1337	ENSG00000111775.2	COX6A1	12	TP53 Regulates Metabolic Genes; Respiratory electron transport	Huntington's disease; Parkinson's disease; Alzheimer's disease; Oxidative phosphorylation; Non-alcoholic fatty liver disease (NAFLD); Metabolic pathways; Cardiac muscle contraction	Electron Transport Chain	17	2.29541e+06	2.54259e+06	3.00112e+06	2.74654e+06		1.93142e+06	2.80055e+06	2.96398e+06	2.98627e+06	3.08646e+06	3.5781e+06	2.72683e+06	4.1366e+06	3.42526e+06			High	High	High	High	Not Found
FALSE	High	Master Protein	O43164	E3 ubiquitin-protein ligase Praja-2 OS=Homo sapiens OX=9606 GN=PJA2 PE=1 SV=4	0	FALSE	21.259	10	4	6	4	708	78.2	4.39	14.9	4	metabolic process;regulation of biological process;response to stimulus	cytoplasm;cytoskeleton;endoplasmic reticulum;Golgi;membrane	catalytic activity;metal ion binding;protein binding	Pf00097, Pf12678, Pf12861, Pf13639, Pf13920, Pf13923, Pf14634	9867	ENSG00000198961.9	PJA2	5	Antigen processing: Ubiquitination & Proteasome degradation			4	316799	341845	392101	300187		332770	262303	560098	607870	515468	727750	703708	621995	635836			High	High	High	High	Not Found
FALSE	High	Master Protein	P0DP25	Calmodulin-3 OS=Homo sapiens OX=9606 GN=CALM3 PE=1 SV=1	0	FALSE	277.285	77	12	167	10	149	16.8	4.22	581.64	12	metabolic process;regulation of biological process;response to stimulus;transport	cytoplasm;cytoskeleton;cytosol;extracellular;membrane	catalytic activity;enzyme regulator activity;metal ion binding;protein binding;transporter activity	Pf00036, Pf08726, Pf12763, Pf13202, Pf13405, Pf13499, Pf13833, Pf14658	808; 805; 801	ENSG00000160014.16; ENSG00000143933.16; ENSG00000198668.10	CALM3; CALM2; CALM1	19; 2; 14	Smooth Muscle Contraction; Uptake and function of anthrax toxins; Stimuli-sensing channels; Translocation of GLUT4 to the plasma membrane; Synthesis of IP3 and IP4 in the cytosol; Reduction of cytosolic Ca++ levels; CREB phosphorylation through the activation of CaMKII; Ion homeostasis; Ca2+ pathway; Phase 0 - rapid depolarisation; Calcineurin activates NFAT; Platelet degranulation ; eNOS activat…	Dopaminergic synapse; Phototransduction; Vascular smooth muscle contraction; Insulin signaling pathway; Amphetamine addiction; cGMP-PKG signaling pathway; Renin secretion; Neurotrophin signaling pathway; Rap1 signaling pathway; Oxytocin signaling pathway; Olfactory transduction; Circadian entrainment; Long-term potentiation; Glioma; Phosphatidylinositol signaling system; Adrenergic signaling in c…	Physiological and Pathological Hypertrophy of the Heart; MicroRNAs in cardiomyocyte hypertrophy; Alzheimers Disease; Endothelin Pathways; T-Cell Receptor and Co-stimulatory Signaling; Common Pathways Underlying Drug Addiction; Cardiac Hypertrophic Response; Myometrial Relaxation and Contraction Pathways; Melatonin metabolism and effects; G Protein Signaling Pathways; T-Cell antigen Receptor (TCR)…	150	1.4376e+08	2.32881e+08	1.60906e+08	2.99315e+08	126597	1.41191e+08	2.15761e+08	4.17077e+08	4.21476e+08	4.90996e+08	4.43583e+08	3.90939e+08	4.31533e+08	3.38014e+08	140224	68462	High	High	High	High	High
FALSE	High	Master Protein	Q15041	ADP-ribosylation factor-like protein 6-interacting protein 1 OS=Homo sapiens OX=9606 GN=ARL6IP1 PE=1 SV=2	0	FALSE	85.256	29	5	28	5	203	23.3	9.32	95.18	5	cell death;cell organization and biogenesis;regulation of biological process;transport	cytoplasm;cytosol;endoplasmic reticulum;membrane	protein binding	Pf02453	23204	ENSG00000170540.14	ARL6IP1	16				0	5.37335e+07	3.93086e+07	7.75542e+07	3.84576e+07	7217.88	6.30634e+07	3.48053e+07	4.38294e+07	4.75646e+07	4.70917e+07	5.52003e+07	4.88634e+07	6.35138e+07	6.51103e+07	1699.23		High	High	High	High	High
FALSE	High	Master Protein	Q8WUD1	Ras-related protein Rab-2B OS=Homo sapiens OX=9606 GN=RAB2B PE=1 SV=1	0	FALSE	89.778	42	8	23	1	216	24.2	7.83	95.66	8	regulation of biological process;response to stimulus;transport	endoplasmic reticulum;Golgi;membrane	catalytic activity;nucleotide binding;protein binding	Pf00025, Pf00071, Pf01926, Pf08477	84932	ENSG00000129472.13	RAB2B	14	RAB geranylgeranylation			3	199140	222189	317255	192986		221596	173850	120614	138248	121572	139535	124814	187837	233419			High	High	High	High	Not Found
FALSE	High	Master Protein	P78371	T-complex protein 1 subunit beta OS=Homo sapiens OX=9606 GN=CCT2 PE=1 SV=4	0	FALSE	833.426	82	43	330	43	535	57.5	6.46	1256.26	43	cell organization and biogenesis;metabolic process;regulation of biological process;transport	cytoplasm;cytosol;extracellular;organelle lumen	nucleotide binding;protein binding	Pf00118	10576	ENSG00000166226.12	CCT2	12	BBSome-mediated cargo-targeting to cilium; Prefoldin mediated transfer of substrate to CCT/TriC; Cooperation of PDCL (PhLP1) and TRiC/CCT in G-protein beta folding; Association of TriC/CCT with target proteins during biosynthesis; Neutrophil degranulation; Folding of actin by CCT/TriC; Formation of tubulin folding intermediates by CCT/TriC			16	1.94447e+08	4.33338e+08	2.36372e+08	4.66105e+08	395850	2.15405e+08	4.10523e+08	6.01324e+08	5.96251e+08	6.11272e+08	6.29427e+08	6.17444e+08	6.82457e+08	6.50928e+08	240881	62106.2	High	High	High	High	High
FALSE	High	Master Protein	Q15005	Signal peptidase complex subunit 2 OS=Homo sapiens OX=9606 GN=SPCS2 PE=1 SV=3	0	FALSE	100.267	50	14	54	14	226	25	8.47	169.94	14	metabolic process;transport	endoplasmic reticulum;membrane	catalytic activity	Pf06703	9789	ENSG00000118363.11	SPCS2	11	Synthesis, secretion, and inactivation of Glucagon-like Peptide-1 (GLP-1); Synthesis, secretion, and deacylation of Ghrelin; SRP-dependent cotranslational protein targeting to membrane; Synthesis, secretion, and inactivation of Glucose-dependent Insulinotropic Polypeptide (GIP)	Protein export		9	1.50902e+08	1.42709e+08	2.10674e+08	1.44696e+08	9381.17	1.62054e+08	1.27866e+08	7.66141e+07	8.84484e+07	8.05294e+07	1.02334e+08	8.82174e+07	1.05468e+08	1.49647e+08	74607.4	4722.25	High	High	High	High	High
FALSE	High	Master Protein	Q8N3U4	Cohesin subunit SA-2 OS=Homo sapiens OX=9606 GN=STAG2 PE=1 SV=3	0	FALSE	185.921	31	30	62	23	1231	141.2	5.43	175.72	30	cell division;cell organization and biogenesis;regulation of biological process	chromosome;cytosol;membrane;nucleus	protein binding	Pf00670, Pf08514	10735	ENSG00000101972.18	STAG2	X	Meiotic synapsis; Separation of Sister Chromatids; Resolution of Sister Chromatid Cohesion; Cohesin Loading onto Chromatin; Establishment of Sister Chromatid Cohesion; SUMOylation of DNA damage response and repair proteins	Cell cycle		21	3.46481e+07	3.216e+07	4.71273e+07	3.45678e+07	5966.98	3.56114e+07	3.12104e+07	4.14271e+07	4.42244e+07	4.3817e+07	4.68341e+07	4.39342e+07	4.93893e+07	5.14166e+07	31848.4	3449.49	High	High	High	High	High
FALSE	High	Master Protein	P28370	Probable global transcription activator SNF2L1 OS=Homo sapiens OX=9606 GN=SMARCA1 PE=1 SV=2	0	FALSE	188.777	32	38	71	24	1054	122.5	8.09	208.08	38	cell differentiation;cell organization and biogenesis;metabolic process;regulation of biological process	nucleus	catalytic activity;DNA binding;nucleotide binding;protein binding	Pf00176, Pf00270, Pf00271, Pf04851, Pf09110, Pf09111, Pf11496, Pf13892	6594	ENSG00000102038.15	SMARCA1	X				0	1.12278e+07	1.22575e+07	1.51723e+07	1.26886e+07	20176.1	1.16264e+07	1.12265e+07	2.96379e+07	3.18694e+07	3.04588e+07	3.61657e+07	3.25673e+07	3.74001e+07	3.70892e+07	21914.5	2789.87	High	High	High	High	High
FALSE	High	Master Protein	Q8TBA6	Golgin subfamily A member 5 OS=Homo sapiens OX=9606 GN=GOLGA5 PE=1 SV=3	0	FALSE	156.128	41	23	32	23	731	83	5.83	122.78	23	cell organization and biogenesis;metabolic process;regulation of biological process;transport	Golgi;membrane	catalytic activity;motor activity;protein binding;structural molecule activity;transporter activity	Pf00038, Pf01496, Pf01576, Pf02463, Pf03961, Pf04111, Pf04156, Pf04912, Pf05557, Pf05701, Pf07888, Pf08317, Pf09726, Pf09787, Pf10174, Pf11559, Pf12128, Pf13166, Pf13514, Pf13654	9950	ENSG00000066455.12	GOLGA5	14	Intra-Golgi traffic			4	1.98971e+07	1.94367e+07	2.71937e+07	2.09961e+07	63325.8	1.95038e+07	1.79915e+07	1.69407e+07	1.90317e+07	1.8281e+07	2.0859e+07	1.90092e+07	2.0398e+07	2.31542e+07	27487.4	1553.94	High	High	High	High	High
FALSE	High	Master Protein	Q9UBY8	Protein CLN8 OS=Homo sapiens OX=9606 GN=CLN8 PE=1 SV=3	0	FALSE	8.728	13	2	2	2	286	32.8	8.21	6.3	2	metabolic process;regulation of biological process;transport	endoplasmic reticulum;membrane		Pf03798	2055	ENSG00000182372.9; ENSG00000278220.2	CLN8	8; CHR_HSCHR8_7_CTG1			Synaptic Vesicle Pathway	1	226241	228810	339749	236242	742.597	237185	225733	223809	261903	263513	320140	297613	351060	281708			High	High	High	High	High
FALSE	High	Master Protein	Q9ULT6	E3 ubiquitin-protein ligase ZNRF3 OS=Homo sapiens OX=9606 GN=ZNRF3 PE=1 SV=3	0.003	FALSE	5.295	3	1	1	1	936	100.5	7.84	2.75	1	cell proliferation;metabolic process;regulation of biological process;response to stimulus	membrane	catalytic activity;metal ion binding;protein binding	Pf00097, Pf12678, Pf13639, Pf13923	84133	ENSG00000183579.15	ZNRF3	22	Regulation of FZD by ubiquitination			4	22612.3	35375.1	29964.8	33233.5		23133.1	30464	36980.4	35445.5	50339	49815.3	37896.1	46959.1	45421.4			High	High	High	High	Not Found
FALSE	High	Master Protein	P45984	Mitogen-activated protein kinase 9 OS=Homo sapiens OX=9606 GN=MAPK9 PE=1 SV=2	0	FALSE	28.159	21	8	10	5	424	48.1	5.63	27.93	8	metabolic process;regulation of biological process;response to stimulus	cytoplasm;cytosol;mitochondrion;nucleus	catalytic activity;nucleotide binding;protein binding;signal transducer activity	Pf00069, Pf01636, Pf07714, Pf14531	5601	ENSG00000050748.17	MAPK9	5	FCERI mediated MAPK activation; Activated TLR4 signalling; JNK (c-Jun kinases) phosphorylation and activation mediated by activated human TAK1; Activation of the AP-1 family of transcription factors; Oxidative Stress Induced Senescence	Dopaminergic synapse; Chagas disease (American trypanosomiasis); Th1 and Th2 cell differentiation; T cell receptor signaling pathway; TNF signaling pathway; NOD-like receptor signaling pathway; Osteoclast differentiation; Hepatitis B; Insulin signaling pathway; Pancreatic cancer; FoxO signaling pathway; Prolactin signaling pathway; Epstein-Barr virus infection; Neurotrophin signaling pathway; Pro…	Regulation of toll-like receptor signaling pathway; IL-1 signaling pathway; RANKL/RANK (Receptor activator of NFKB (ligand)) Signaling Pathway; TNF related weak inducer of apoptosis (TWEAK) Signaling Pathway; Prolactin Signaling Pathway; B Cell Receptor Signaling Pathway; TNF alpha Signaling Pathway; AGE/RAGE pathway; Corticotropin-releasing hormone signaling pathway; Oncostatin M Signaling Pathw…	115	1.45676e+06	4.42167e+06	1.8049e+06	3.42286e+06	6166.69	1.58811e+06	2.40621e+06	3.22537e+06	3.60389e+06	3.40685e+06	4.01418e+06	3.59733e+06	4.35167e+06	3.21341e+06	8404.19		High	High	High	High	High
FALSE	High	Master Protein	Q9UL33	Trafficking protein particle complex subunit 2-like protein OS=Homo sapiens OX=9606 GN=TRAPPC2L PE=1 SV=1	0	FALSE	15.855	29	4	5	4	140	16.1	6.77	16.11	4	cell organization and biogenesis;transport	cytoplasm;cytosol;endoplasmic reticulum;Golgi;membrane	protein binding	Pf04099, Pf04628	51693	ENSG00000167515.10	TRAPPC2L	16	RAB GEFs exchange GTP for GDP on RABs; COPII (Coat Protein 2) Mediated Vesicle Transport			10	4.66019e+06	6.63055e+06	6.25385e+06	6.79865e+06		4.77549e+06	6.13596e+06	1.48607e+07	1.56453e+07	1.56789e+07	1.6878e+07	1.56951e+07	1.85261e+07	1.17739e+07	17246.9		High	High	High	High	Not Found
FALSE	High	Master Protein	Q9NYM9	BET1-like protein OS=Homo sapiens OX=9606 GN=BET1L PE=1 SV=1	0	FALSE	26.94	41	4	4	4	111	12.4	8.16	20.67	4	cell organization and biogenesis;regulation of biological process;transport	cytosol;endosome;Golgi;membrane	protein binding	Pf05739	51272	ENSG00000177951.17	BET1L	11	COPI-mediated anterograde transport; Intra-Golgi traffic	SNARE interactions in vesicular transport		11	2.4341e+06	2.77603e+06	3.2359e+06	2.95454e+06		2.56383e+06	2.64414e+06	3.80001e+06	4.47896e+06	4.06781e+06	5.01951e+06	4.22122e+06	4.93291e+06	4.6143e+06	2046.83		High	High	High	High	Not Found
FALSE	High	Master Protein	A8MW92	PHD finger protein 20-like protein 1 OS=Homo sapiens OX=9606 GN=PHF20L1 PE=1 SV=2	0	FALSE	10.507	4	4	4	4	1017	114.9	6.83	9.56	4	regulation of biological process	nucleus	metal ion binding;protein binding	Pf00628, Pf11717, Pf12618, Pf15057	51105	ENSG00000129292.20	PHF20L1	8				0	999719	1.38297e+06	1.20639e+06	951786	3985.86	916086	785332	853041	866300	907074	1.09537e+06	1.05576e+06	1.03392e+06	1.07575e+06	6362.82		High	High	High	High	High
FALSE	High	Master Protein	Q5JTH9	RRP12-like protein OS=Homo sapiens OX=9606 GN=RRP12 PE=1 SV=2	0	FALSE	355.669	45	47	115	46	1297	143.6	8.75	398.15	47		membrane;nucleus	RNA binding	Pf08161	23223	ENSG00000052749.13	RRP12	10				0	8.53883e+07	9.26829e+07	1.23838e+08	9.75485e+07	209759	9.21754e+07	8.62073e+07	1.07378e+08	1.15612e+08	1.09689e+08	1.2832e+08	1.14847e+08	1.36437e+08	1.58066e+08	150047	41387.9	High	High	High	High	High
FALSE	High	Master Protein	P35579	Myosin-9 OS=Homo sapiens OX=9606 GN=MYH9 PE=1 SV=4	0	FALSE	3201.27	75	209	1378	172	1960	226.4	5.6	5023.57	209	cell differentiation;cell organization and biogenesis;cellular component movement;metabolic process;regulation of biological process;response to stimulus;transport	cytoplasm;cytoskeleton;cytosol;extracellular;membrane;nucleus	catalytic activity;motor activity;nucleotide binding;protein binding;RNA binding;transporter activity	Pf00063, Pf01442, Pf01496, Pf01576, Pf01765, Pf02736, Pf03962, Pf04111, Pf04156, Pf05911, Pf06637, Pf07888, Pf09731, Pf11068, Pf11559, Pf12128, Pf13094	4627	ENSG00000100345.20	MYH9	22	RHO GTPases activate PAKs; EPHA-mediated growth cone collapse; RHO GTPases Activate ROCKs; Sema4D induced cell migration and growth-cone collapse; Regulation of actin dynamics for phagocytic cup formation; RHO GTPases activate CIT; RHO GTPases activate PKNs	Tight junction; Salmonella infection; Regulation of actin cytoskeleton	Primary Focal Segmental Glomerulosclerosis FSGS; VEGFA-VEGFR2 Signaling Pathway	23	8.44591e+08	2.01262e+09	1.00548e+09	2.19966e+09	2.31687e+06	1.00392e+09	1.94568e+09	2.38815e+09	2.50879e+09	2.43321e+09	2.69805e+09	2.55587e+09	2.88e+09	1.60463e+09	1.32051e+06	360928	High	High	High	High	High
FALSE	High	Master Protein	P54687	Branched-chain-amino-acid aminotransferase, cytosolic OS=Homo sapiens OX=9606 GN=BCAT1 PE=1 SV=3	0	FALSE	150.919	56	17	45	17	386	42.9	5.3	151.89	17	cell proliferation;metabolic process	cytoplasm;cytosol;mitochondrion	catalytic activity;protein binding	Pf01063	586	ENSG00000060982.14	BCAT1	12	Branched-chain amino acid catabolism	Pantothenate and CoA biosynthesis; Biosynthesis of amino acids; Valine, leucine and isoleucine biosynthesis; 2-Oxocarboxylic acid metabolism; Metabolic pathways; Cysteine and methionine metabolism; Valine, leucine and isoleucine degradation	Amino Acid metabolism	11	1.67663e+07	2.03383e+07	2.28946e+07	2.12681e+07	228055	1.67039e+07	1.7863e+07	1.09891e+08	1.14034e+08	1.14969e+08	1.13662e+08	1.16404e+08	1.22118e+08	5.88513e+07	91157.3	51028.3	High	High	High	High	High
FALSE	High	Master Protein	P22033	Methylmalonyl-CoA mutase, mitochondrial OS=Homo sapiens OX=9606 GN=MMUT PE=1 SV=4	0	FALSE	214.887	47	25	51	25	750	83.1	6.93	193.6	25	metabolic process	mitochondrion;organelle lumen	catalytic activity;metal ion binding	Pf01642, Pf02310	4594	ENSG00000146085.7	MUT	6	Cobalamin (Cbl, vitamin B12) transport and metabolism; Defective MMAA causes methylmalonic aciduria type cblA; Propionyl-CoA catabolism; Defective MUT causes methylmalonic aciduria mut type	Propanoate metabolism; Carbon metabolism; Metabolic pathways; Glyoxylate and dicarboxylate metabolism; Valine, leucine and isoleucine degradation	Vitamin B12 Metabolism; Amino Acid metabolism	21	6.12802e+07	5.57683e+07	8.35951e+07	5.53953e+07	2758.01	6.2549e+07	5.01457e+07	2.95367e+07	3.09472e+07	3.18607e+07	3.556e+07	3.42542e+07	3.62319e+07	6.44414e+07	16138.2	6245.53	High	High	High	High	High
FALSE	High	Master Protein	O75718	Cartilage-associated protein OS=Homo sapiens OX=9606 GN=CRTAP PE=1 SV=1	0	FALSE	78.775	42	16	26	16	401	46.5	5.73	77.15	16	metabolic process;regulation of biological process	endoplasmic reticulum;extracellular;organelle lumen	protein binding		10491	ENSG00000170275.14	CRTAP	3	Collagen biosynthesis and modifying enzymes			3	1.11108e+07	1.23214e+07	1.51694e+07	1.18162e+07	19306.1	1.18947e+07	1.07072e+07	1.21366e+07	1.31724e+07	1.27384e+07	1.39251e+07	1.38654e+07	1.41866e+07	2.24217e+07			High	High	High	High	High
FALSE	High	Master Protein	Q5VW32	BRO1 domain-containing protein BROX OS=Homo sapiens OX=9606 GN=BROX PE=1 SV=1	0	FALSE	52.982	34	9	13	9	411	46.4	7.65	49.04	9		membrane	protein binding	Pf03097	148362	ENSG00000162819.11	BROX	1				0	6.26746e+06	1.36488e+07	8.12886e+06	1.44993e+07	10530.2	6.54554e+06	1.31002e+07	1.61846e+07	1.62466e+07	1.70372e+07	1.87987e+07	1.7789e+07	1.92625e+07	1.58173e+07	25488.6		High	High	High	High	High
FALSE	High	Master Protein	P31689	DnaJ homolog subfamily A member 1 OS=Homo sapiens OX=9606 GN=DNAJA1 PE=1 SV=2	0	FALSE	360.609	69	21	96	21	397	44.8	7.08	408.43	21	cellular component movement;metabolic process;regulation of biological process;response to stimulus;transport	cytoplasm;cytoskeleton;cytosol;endoplasmic reticulum;membrane;mitochondrion;nucleus	enzyme regulator activity;metal ion binding;nucleotide binding;protein binding	Pf00226, Pf00684, Pf01556	3301	ENSG00000086061.15	DNAJA1	9	HSP90 chaperone cycle for steroid hormone receptors (SHR)	Protein processing in endoplasmic reticulum	Exercise-induced Circadian Regulation	5	7.72199e+07	1.14369e+08	9.46164e+07	1.12365e+08	124014	8.46753e+07	1.01974e+08	2.01937e+08	2.19467e+08	2.01171e+08	2.29359e+08	2.05438e+08	2.54527e+08	1.92052e+08	155896	37644.9	High	High	High	High	High
FALSE	High	Master Protein	P54802	Alpha-N-acetylglucosaminidase OS=Homo sapiens OX=9606 GN=NAGLU PE=1 SV=2	0	FALSE	109.335	31	16	25	15	743	82.2	6.65	86.77	16	cell organization and biogenesis;metabolic process;response to stimulus	organelle lumen;vacuole	catalytic activity	Pf05089, Pf12971, Pf12972	4669	ENSG00000108784.9	NAGLU	17	MPS IIIB - Sanfilippo syndrome B; HS-GAG degradation	Lysosome; Glycosaminoglycan degradation; Metabolic pathways		13	1.30624e+07	1.39621e+07	1.80785e+07	1.357e+07	5809.16	1.37619e+07	1.28174e+07	7.25396e+06	7.97249e+06	7.70007e+06	9.80417e+06	8.43054e+06	1.02302e+07	1.20031e+07	23173.1	7039.69	High	High	High	High	High
FALSE	High	Master Protein	Q9Y2X0	Mediator of RNA polymerase II transcription subunit 16 OS=Homo sapiens OX=9606 GN=MED16 PE=1 SV=2	0	FALSE	38.73	13	7	9	7	877	96.7	7.37	30.95	7	metabolic process;regulation of biological process;response to stimulus	membrane;nucleus	catalytic activity;protein binding;receptor activity	Pf00400, Pf11635	10025	ENSG00000175221.14	MED16	19	Transcriptional regulation of white adipocyte differentiation; PPARA activates gene expression; Generic Transcription Pathway	Thyroid hormone signaling pathway		10	4.25576e+06	4.32736e+06	5.49669e+06	4.56476e+06		4.86278e+06	4.19975e+06	6.50732e+06	7.19775e+06	6.33379e+06	8.73911e+06	8.22643e+06	8.28768e+06	7.26921e+06	15683.7		High	High	High	High	Not Found
FALSE	High	Master Protein	Q8NFG4	Folliculin OS=Homo sapiens OX=9606 GN=FLCN PE=1 SV=1	0	FALSE	36.692	16	5	5	5	579	64.4	6.23	21.82	5	cell organization and biogenesis;regulation of biological process;response to stimulus	cytoplasm;cytosol;membrane;nucleus;vacuole	protein binding	Pf11704	201163	ENSG00000154803.12	FLCN	17		Renal cell carcinoma; mTOR signaling pathway		2	1.47433e+06	1.5223e+06	1.87923e+06	1.77496e+06		1.39631e+06	1.49815e+06	2.30085e+06	2.31293e+06	2.42305e+06	2.23183e+06	2.52266e+06	2.12117e+06	2.60454e+06		1881.1	High	High	High	High	Not Found
FALSE	High	Master Protein	P10412	Histone H1.4 OS=Homo sapiens OX=9606 GN=H1-4 PE=1 SV=2	0	FALSE	212.73	39	16	115	2	219	21.9	11.03	381.88	16	cell organization and biogenesis;metabolic process;regulation of biological process	chromosome;nucleus	DNA binding;metal ion binding;nucleotide binding;protein binding;RNA binding	Pf00538	3008	ENSG00000168298.6	HIST1H1E	6	Formation of Senescence-Associated Heterochromatin Foci (SAHF); Activation of DNA fragmentation factor		Pathways Affected in Adenoid Cystic Carcinoma	11	1.28557e+07	8.97278e+06	1.38314e+07	9.99132e+06		1.43224e+07	9.40396e+06	1.38588e+07	2.07624e+07	9.33166e+06	2.11359e+07	2.34071e+07	1.49247e+07	1.31392e+07	4508.43		High	High	High	High	Not Found
FALSE	High	Master Protein	Q13393	Phospholipase D1 OS=Homo sapiens OX=9606 GN=PLD1 PE=1 SV=1	0	FALSE	35.1	10	8	8	8	1074	124.1	8.78	26.13	8	cellular component movement;metabolic process;regulation of biological process;response to stimulus;transport	cytoplasm;endoplasmic reticulum;endosome;Golgi;membrane	catalytic activity;protein binding	Pf00169, Pf00614, Pf00787, Pf13091	5337	ENSG00000075651.15	PLD1	3	Synthesis of PG; Synthesis of PA; Neutrophil degranulation; Role of phospholipids in phagocytosis	Endocytosis; Ether lipid metabolism; Glutamatergic synapse; Pancreatic cancer; Phospholipase D signaling pathway; Pathways in cancer; Choline metabolism in cancer; Sphingolipid signaling pathway; Glycerophospholipid metabolism; Ras signaling pathway; Fc gamma R-mediated phagocytosis; GnRH signaling pathway; Metabolic pathways; cAMP signaling pathway	Human Thyroid Stimulating Hormone (TSH) signaling pathway; Factors and pathways affecting insulin-like growth factor (IGF1)-Akt signaling; One carbon metabolism and related pathways; EGF/EGFR Signaling Pathway	29	2.0944e+06	2.00852e+06	2.98151e+06	1.95022e+06		2.15638e+06	1.88695e+06	1.43429e+06	1.56222e+06	1.48934e+06	1.65542e+06	1.51603e+06	1.66855e+06	3.09917e+06	4892.33		High	High	High	High	Not Found
FALSE	High	Master Protein	Q8IUW5	RELT-like protein 1 OS=Homo sapiens OX=9606 GN=RELL1 PE=1 SV=1	0.001	FALSE	7.224	13	2	2	2	271	29.3	8.34	5.23	2		cytoskeleton;membrane		Pf12606	768211	ENSG00000181826.9	RELL1	4				0	1.47206e+06	2.17114e+06	2.06183e+06	2.20473e+06	61886.4	1.76546e+06	1.98547e+06	2.87193e+06	3.49513e+06	2.97269e+06	4.63377e+06	3.52822e+06	4.46041e+06	2.77231e+06	4175.66		High	High	High	High	High
FALSE	High	Master Protein	Q15388	Mitochondrial import receptor subunit TOM20 homolog OS=Homo sapiens OX=9606 GN=TOMM20 PE=1 SV=1	0	FALSE	37.503	41	6	16	6	145	16.3	8.6	53.01	6	cell communication;cell organization and biogenesis;metabolic process;response to stimulus;transport	membrane;mitochondrion	protein binding;transporter activity	Pf02064	9804	ENSG00000173726.10	TOMM20	1	Ub-specific processing proteases; Mitochondrial protein import; Pink/Parkin Mediated Mitophagy			7	6.54429e+07	5.62645e+07	9.04593e+07	5.75488e+07	893.532	6.49963e+07	5.47326e+07	4.71983e+07	4.59639e+07	4.40224e+07	4.80849e+07	4.72258e+07	5.21675e+07	7.82633e+07			High	High	High	High	High
FALSE	High	Master Protein	Q12974	Protein tyrosine phosphatase type IVA 2 OS=Homo sapiens OX=9606 GN=PTP4A2 PE=1 SV=1	0	FALSE	25.383	40	6	9	3	167	19.1	8.37	28.75	6	metabolic process	cytoplasm;cytosol;endosome;membrane;nucleus	catalytic activity	Pf00102, Pf00782	8073	ENSG00000184007.18	PTP4A2	1	RAB geranylgeranylation			3	1.03717e+06	1.7943e+06	1.58436e+06	1.65657e+06	616.233	1.47872e+06	1.46191e+06	1.75916e+06	1.74916e+06	1.74175e+06	1.73889e+06	1.63149e+06	2.0789e+06	2.19689e+06		2689.21	High	High	High	High	High
FALSE	High	Master Protein	Q969G6	Riboflavin kinase OS=Homo sapiens OX=9606 GN=RFK PE=1 SV=2	0.001	FALSE	6.754	25	1	1	1	155	17.6	8.13	5.59	1	cell death;metabolic process;regulation of biological process	cytoplasm;cytosol;mitochondrion	catalytic activity;metal ion binding;nucleotide binding;protein binding	Pf01687	55312	ENSG00000135002.11	RFK	9	Vitamin B2 (riboflavin) metabolism	Riboflavin metabolism; Metabolic pathways	Selenium Micronutrient Network; Folate Metabolism; TNF alpha Signaling Pathway	9	29399	42620	34074.5	46706.1	1207.95	32834.8	40308.5	97796	71018.1	79889.6	99279.5	87554.7	98605.9	42779.2			High	High	High	High	High
FALSE	High	Master Protein	Q00796	Sorbitol dehydrogenase OS=Homo sapiens OX=9606 GN=SORD PE=1 SV=4	0	FALSE	187.321	56	18	54	18	357	38.3	7.97	199.51	18	cellular component movement;metabolic process;response to stimulus	cytosol;membrane;mitochondrion	catalytic activity;metal ion binding;nucleotide binding;protein binding	Pf00107, Pf08240, Pf12847	6652	ENSG00000140263.13	SORD	15	Catabolism of glucuronate to xylulose-5-phosphate; Fructose biosynthesis	Fructose and mannose metabolism; Pentose and glucuronate interconversions; Metabolic pathways	Polyol Pathway	9	2.18603e+07	4.53924e+07	2.87585e+07	4.7879e+07	184990	2.42417e+07	4.06364e+07	1.08046e+08	1.14064e+08	1.09646e+08	1.18921e+08	1.15017e+08	1.23127e+08	6.87129e+07	98170.8	22016.6	High	High	High	High	High
FALSE	High	Master Protein	Q6IBW4	Condensin-2 complex subunit H2 OS=Homo sapiens OX=9606 GN=NCAPH2 PE=1 SV=1	0	FALSE	50.846	16	8	17	8	605	68.2	4.74	55.52	8	cell organization and biogenesis;metabolic process	chromosome;membrane;nucleus	protein binding	Pf06278	29781	ENSG00000025770.18	NCAPH2	22	Condensation of Prophase Chromosomes			5	3.00774e+06	3.45004e+06	3.99053e+06	3.66145e+06	14629.1	3.17529e+06	3.21559e+06	4.23574e+06	4.89556e+06	4.58527e+06	5.16849e+06	4.62361e+06	5.62712e+06	4.88391e+06	1999.44	4687.2	High	High	High	High	High
FALSE	High	Master Protein	Q86WJ1	Chromodomain-helicase-DNA-binding protein 1-like OS=Homo sapiens OX=9606 GN=CHD1L PE=1 SV=3	0	FALSE	53.573	12	10	15	10	897	100.9	6.9	46.72	10	cell organization and biogenesis;metabolic process;regulation of biological process;response to stimulus	cytosol;membrane;nucleus	catalytic activity;nucleotide binding;protein binding	Pf00176, Pf00270, Pf00271, Pf11496	9557	ENSG00000131778.18	CHD1L; LOC101060601	1				0	5.0768e+06	6.28794e+06	5.49885e+06	7.44509e+06	4468.73	4.79389e+06	6.38135e+06	8.18688e+06	9.06829e+06	8.52455e+06	1.00344e+07	9.34376e+06	9.42163e+06	1.02913e+07		2429.16	High	High	High	High	High
FALSE	High	Master Protein	O14841	5-oxoprolinase OS=Homo sapiens OX=9606 GN=OPLAH PE=1 SV=3	0	FALSE	61.037	13	12	15	12	1288	137.4	6.58	47.77	12	metabolic process	cytosol	catalytic activity;nucleotide binding	Pf01968, Pf02538, Pf05378	26873	ENSG00000178814.16	OPLAH	8	Defective OPLAH causes 5-oxoprolinase deficiency (OPLAHD); Glutathione synthesis and recycling	Glutathione metabolism	Glutathione metabolism	11	4.04144e+06	5.7198e+06	5.29467e+06	5.59084e+06	3139.04	4.14233e+06	4.85112e+06	7.1322e+06	7.80637e+06	7.41063e+06	8.78705e+06	7.907e+06	8.95628e+06	6.35565e+06	21359.3	1536.97	High	High	High	High	High
FALSE	High	Master Protein	Q9NTJ5	Phosphatidylinositol-3-phosphatase SAC1 OS=Homo sapiens OX=9606 GN=SACM1L PE=1 SV=2	0	FALSE	195.976	56	28	58	28	587	66.9	7.12	206.55	28	metabolic process	endoplasmic reticulum;Golgi;membrane	catalytic activity;protein binding;receptor activity;signal transducer activity	Pf02383	22908	ENSG00000211456.10	SACM1L	3	Synthesis of PIPs at the Golgi membrane; Synthesis of PIPs at the ER membrane			6	5.66159e+07	5.66678e+07	7.41289e+07	6.00271e+07	14611.6	5.50907e+07	5.38204e+07	7.14857e+07	7.64588e+07	7.14275e+07	7.81529e+07	7.813e+07	7.83696e+07	9.44832e+07	76354.4	20692.3	High	High	High	High	High
FALSE	High	Master Protein	Q15172	Serine/threonine-protein phosphatase 2A 56 kDa regulatory subunit alpha isoform OS=Homo sapiens OX=9606 GN=PPP2R5A PE=1 SV=1	0	FALSE	57.123	25	10	13	9	486	56.2	6.71	46.99	10	regulation of biological process;response to stimulus	chromosome;cytoplasm;cytosol;membrane;nucleus	enzyme regulator activity;protein binding	Pf01603	5525	ENSG00000066027.11	PPP2R5A	1	Beta-catenin phosphorylation cascade; AXIN missense mutants destabilize the destruction complex; Negative regulation of MAPK pathway; APC truncation mutants have impaired AXIN binding; CTLA4 inhibitory signaling; Platelet sensitization by LDL; Separation of Sister Chromatids; Interleukin-20 family signaling; S37 mutants of beta-catenin aren't phosphorylated; PI5P, PP2A and IER3 Regulate PI3K/AKT …	Dopaminergic synapse; Adrenergic signaling in cardiomyocytes; AMPK signaling pathway; mRNA surveillance pathway; Oocyte meiosis; Sphingolipid signaling pathway; PI3K-Akt signaling pathway	Focal Adhesion-PI3K-Akt-mTOR-signaling pathway; Glycogen Metabolism	64	6.00147e+06	9.1103e+06	7.71845e+06	1.00045e+07	27299	6.09733e+06	8.80121e+06	1.33569e+07	1.44993e+07	1.45079e+07	1.53478e+07	1.4718e+07	1.60499e+07	1.02121e+07	3009.45	4394.16	High	High	High	High	High
FALSE	High	Master Protein	Q9UL45	Biogenesis of lysosome-related organelles complex 1 subunit 6 OS=Homo sapiens OX=9606 GN=BLOC1S6 PE=1 SV=1	0	FALSE	27.368	24	2	3	2	172	19.7	6.4	17.04	2	cell organization and biogenesis;cellular component movement;regulation of biological process;transport	cytoplasm;cytosol;membrane	protein binding	Pf14712	26258	ENSG00000104164.10	BLOC1S6	15	Golgi Associated Vesicle Biogenesis			5	207068	407865	257633	330202	5253.04	237112	312246	549929	550138	545961	565723	544789	627972	398810	3835.81		High	High	High	High	High
FALSE	High	Master Protein	O14497	AT-rich interactive domain-containing protein 1A OS=Homo sapiens OX=9606 GN=ARID1A PE=1 SV=3	0	FALSE	221.077	18	31	44	30	2285	241.9	6.7	172	31	cell differentiation;cell organization and biogenesis;metabolic process;regulation of biological process;response to stimulus;transport	nucleus	DNA binding;protein binding	Pf01388, Pf12031	8289	ENSG00000117713.18	ARID1A	1	RUNX1 interacts with co-factors whose precise effect on RUNX1 targets is not known; RMTs methylate histone arginines		Pathways Affected in Adenoid Cystic Carcinoma	9	2.99553e+07	3.01423e+07	4.0952e+07	3.13937e+07	36858.8	3.09894e+07	2.81187e+07	3.60328e+07	4.02842e+07	3.73749e+07	4.52626e+07	4.05428e+07	4.51808e+07	4.96028e+07	83289.7	28708	High	High	High	High	High
FALSE	High	Master Protein	Q15051	IQ calmodulin-binding motif-containing protein 1 OS=Homo sapiens OX=9606 GN=IQCB1 PE=1 SV=1	0.004	FALSE	5.055	2	1	1	1	598	68.9	9.1	3.28	1	cell organization and biogenesis;regulation of biological process	cytoplasm;cytoskeleton;cytosol	protein binding	Pf00612	9657	ENSG00000173226.16	IQCB1	3	Anchoring of the basal body to the plasma membrane			3	98113.7	127750	128989	123182		103852	119844	203659	194158	208685	252417	225380	262226	283383			High	High	High	High	Not Found
FALSE	High	Master Protein	Q16540	39S ribosomal protein L23, mitochondrial OS=Homo sapiens OX=9606 GN=MRPL23 PE=1 SV=1	0	FALSE	30.008	35	4	8	4	153	17.8	9.69	27.27	4	cell organization and biogenesis;metabolic process	membrane;mitochondrion;ribosome	protein binding;RNA binding;structural molecule activity	Pf00276	6150	ENSG00000214026.10	MRPL23	11	Mitochondrial translation initiation; Mitochondrial translation elongation; Mitochondrial translation termination	Ribosome		7	747494	775957	1.17456e+06	764837	1881.3	761539	720181	577373	699827	650479	792199	628793	896265	879621		2061.02	High	High	High	High	High
FALSE	High	Master Protein	Q9Y6D6	Brefeldin A-inhibited guanine nucleotide-exchange protein 1 OS=Homo sapiens OX=9606 GN=ARFGEF1 PE=1 SV=2	0	FALSE	160.392	24	37	50	24	1849	208.6	5.85	149.57	37	cell organization and biogenesis;regulation of biological process;transport	cytoplasm;cytosol;Golgi;membrane;nucleus	enzyme regulator activity;protein binding	Pf01369, Pf09324, Pf12783	10565	ENSG00000066777.8	ARFGEF1	8		Endocytosis		1	9.13875e+06	1.83114e+07	1.12842e+07	2.06262e+07	31416.7	9.47472e+06	1.79234e+07	1.56589e+07	1.67706e+07	1.64881e+07	1.85679e+07	1.69376e+07	1.83826e+07	1.58217e+07	17176.9	7396.36	High	High	High	High	High
FALSE	High	Master Protein	Q9BYJ9	YTH domain-containing family protein 1 OS=Homo sapiens OX=9606 GN=YTHDF1 PE=1 SV=1	0	FALSE	135.468	32	17	39	9	559	60.8	8.79	150.6	17	regulation of biological process	cytoplasm	protein binding;RNA binding	Pf04146	54915	ENSG00000149658.17	YTHDF1	20				0	1.575e+07	1.97581e+07	1.85565e+07	2.17458e+07	122952	1.77162e+07	1.96799e+07	2.88528e+07	3.30389e+07	2.82907e+07	3.71103e+07	3.36856e+07	3.53422e+07	2.3912e+07	14593.3	14930.7	High	High	High	High	High
FALSE	High	Master Protein	P16403	Histone H1.2 OS=Homo sapiens OX=9606 GN=H1-2 PE=1 SV=2	0	FALSE	212.137	45	17	115	3	213	21.4	10.93	382.39	17	cell organization and biogenesis;metabolic process;regulation of biological process	chromosome;nucleus	DNA binding;protein binding;RNA binding	Pf00538	3006	ENSG00000187837.3	HIST1H1C	6	Formation of Senescence-Associated Heterochromatin Foci (SAHF); Activation of DNA fragmentation factor			10	1.01152e+07	5.07685e+06	8.71884e+06	6.39905e+06		8.02334e+06	5.45075e+06	1.49015e+07	1.59078e+07	1.06537e+07	1.59348e+07	2.27874e+07	1.04961e+07	9.8811e+06		189.451	High	High	High	High	Not Found
FALSE	High	Master Protein	Q15032	R3H domain-containing protein 1 OS=Homo sapiens OX=9606 GN=R3HDM1 PE=1 SV=3	0	FALSE	28.939	5	4	6	4	1099	120.6	8.75	22.85	4			RNA binding	Pf01424, Pf09770	23518	ENSG00000048991.16	R3HDM1	2				0	735771	1.01227e+06	863023	1.09081e+06	4019.46	797681	808438	955332	1.07468e+06	958807	1.13844e+06	991372	1.25705e+06	1.44392e+06	5970.05		High	High	High	High	High
FALSE	High	Master Protein	P53350	Serine/threonine-protein kinase PLK1 OS=Homo sapiens OX=9606 GN=PLK1 PE=1 SV=1	0	FALSE	70.812	35	18	23	18	603	68.2	8.91	69.89	18	cell division;cell organization and biogenesis;cell proliferation;metabolic process;regulation of biological process;response to stimulus	chromosome;cytoplasm;cytoskeleton;cytosol;nucleus	catalytic activity;metal ion binding;nucleotide binding;protein binding	Pf00069, Pf00659, Pf07714, Pf14531	5347	ENSG00000166851.14	PLK1	16	Regulation of PLK1 Activity at G2/M Transition; AURKA Activation by TPX2; Anchoring of the basal body to the plasma membrane; Polo-like kinase mediated events; Phosphorylation of Emi1; APC/C:Cdh1 mediated degradation of Cdc20 and other APC/C:Cdh1 targeted proteins in late mitosis/early G1; Recruitment of NuMA to mitotic centrosomes; Loss of Nlp from mitotic centrosomes; Recruitment of mitotic cen…	FoxO signaling pathway; Progesterone-mediated oocyte maturation; Oocyte meiosis; Cell cycle	Regulation of toll-like receptor signaling pathway; Cell Cycle; Integrated Cancer pathway; TNF alpha Signaling Pathway	53	1.83013e+07	2.24399e+07	2.28943e+07	2.10112e+07	10087.2	1.8768e+07	1.72497e+07	2.38244e+07	2.30936e+07	2.2949e+07	2.44453e+07	2.4877e+07	2.48114e+07	2.87993e+07	32610.8	10244.6	High	High	High	High	High
FALSE	High	Master Protein	P37198	Nuclear pore glycoprotein p62 OS=Homo sapiens OX=9606 GN=NUP62 PE=1 SV=3	0	FALSE	148.524	24	11	27	11	522	53.2	5.31	123.07	11	cell death;cell organization and biogenesis;metabolic process;regulation of biological process;response to stimulus;transport	cytoplasm;cytoskeleton;membrane;nucleus	protein binding;structural molecule activity;transporter activity	Pf05064	23636	ENSG00000213024.11	NUP62	19	Rev-mediated nuclear export of HIV RNA; ISG15 antiviral mechanism; NEP/NS2 Interacts with the Cellular Export Machinery; tRNA processing in the nucleus; Transcriptional regulation by small RNAs; Nuclear Pore Complex (NPC) Disassembly; Regulation of Glucokinase by Glucokinase Regulatory Protein; Vpr-mediated nuclear import of PICs; Regulation of HSF1-mediated heat shock response; snRNP Assembly; S…	RNA transport		64	2.71903e+07	2.99501e+07	3.56968e+07	3.10891e+07	4304.57	2.64616e+07	2.83814e+07	3.05413e+07	3.15658e+07	3.16789e+07	3.48361e+07	3.18458e+07	3.76535e+07	4.37255e+07		1865.22	High	High	High	High	High
FALSE	High	Master Protein	Q07954	Prolow-density lipoprotein receptor-related protein 1 OS=Homo sapiens OX=9606 GN=LRP1 PE=1 SV=2	0	FALSE	174.645	9	29	40	29	4544	504.3	5.39	149.37	29	cell proliferation;development;metabolic process;regulation of biological process;response to stimulus;transport	cytoplasm;cytosol;endosome;membrane;nucleus	metal ion binding;protein binding;receptor activity;RNA binding;transporter activity	Pf00057, Pf00058, Pf07645, Pf12662, Pf14670	4035	ENSG00000123384.13	LRP1	12	Signaling by GPCR; Scavenging of heme from plasma; Retinoid metabolism and transport	Malaria; Alzheimer's disease	Alzheimers Disease; Regulation of Wnt/B-catenin Signaling by Small Molecule Compounds; Statin Pathway	15	8.55704e+06	9.86638e+06	1.07449e+07	9.45978e+06	23542.4	7.71454e+06	7.45575e+06	1.82059e+07	1.89778e+07	1.92548e+07	2.02451e+07	2.05978e+07	1.94009e+07	2.00855e+07	17774		High	High	High	High	High
FALSE	High	Master Protein	Q6IQ23	Pleckstrin homology domain-containing family A member 7 OS=Homo sapiens OX=9606 GN=PLEKHA7 PE=1 SV=2	0	FALSE	176.397	34	33	44	33	1121	127.1	9.35	147.1	33	cell organization and biogenesis;metabolic process	cytoplasm;cytoskeleton;cytosol;nucleus	catalytic activity;motor activity;protein binding	Pf00169, Pf00397, Pf01576, Pf01920, Pf02463, Pf03961, Pf07798, Pf14992, Pf15409, Pf15413	144100	ENSG00000166689.15	PLEKHA7	11				0	2.50116e+07	2.95498e+07	3.45426e+07	2.9244e+07	11936.6	2.65653e+07	2.79422e+07	1.80713e+07	2.0943e+07	1.90169e+07	2.36621e+07	2.01822e+07	2.32456e+07	2.32604e+07	19287.2	10282.9	High	High	High	High	High
FALSE	High	Master Protein	P19838	Nuclear factor NF-kappa-B p105 subunit OS=Homo sapiens OX=9606 GN=NFKB1 PE=1 SV=2	0	FALSE	72.423	20	14	16	14	968	105.3	5.4	58.62	14	cell death;defense response;metabolic process;regulation of biological process;response to stimulus;transport	cytoplasm;cytosol;extracellular;mitochondrion;nucleus;organelle lumen	DNA binding;protein binding	Pf00023, Pf00531, Pf00554, Pf12796, Pf13637, Pf13857	4790	ENSG00000109320.11	NFKB1	4	CLEC7A/inflammasome pathway; IKBKG deficiency causes anhidrotic ectodermal dysplasia with immunodeficiency (EDA-ID) (via TLR); Regulated proteolysis of p75NTR; Downstream TCR signaling; Transcriptional regulation of white adipocyte differentiation; TRAF6 mediated NF-kB activation; TAK1 activates NFkB by phosphorylation and activation of IKKs complex; MAP3K8 (TPL2)-dependent MAPK1/3 activation; RI…	Viral carcinogenesis; Chagas disease (American trypanosomiasis); Th1 and Th2 cell differentiation; Inflammatory bowel disease (IBD); Amoebiasis; T cell receptor signaling pathway; TNF signaling pathway; NOD-like receptor signaling pathway; Osteoclast differentiation; Hepatitis B; HIF-1 signaling pathway; Pancreatic cancer; Prolactin signaling pathway; MicroRNAs in cancer; Chronic myeloid leukemia…	Osteopontin Signaling; Regulation of toll-like receptor signaling pathway; Selenium Micronutrient Network; Vitamin B12 Metabolism; MicroRNAs in cardiomyocyte hypertrophy; TFs Regulate miRNAs related to cardiac hypertrophy; Folate Metabolism; IL-1 signaling pathway; RANKL/RANK (Receptor activator of NFKB (ligand)) Signaling Pathway; Leptin signaling pathway; TNF related weak inducer of apoptosis (…	178	3.02711e+06	5.48306e+06	3.79241e+06	5.8325e+06	16108.6	3.00809e+06	5.06085e+06	7.60141e+06	7.87823e+06	7.72777e+06	7.88329e+06	8.05188e+06	8.04176e+06	7.78723e+06	6742.48	1100.02	High	High	High	High	High
FALSE	High	Master Protein	Q9Y5B6	PAX3- and PAX7-binding protein 1 OS=Homo sapiens OX=9606 GN=PAXBP1 PE=1 SV=2	0	FALSE	65.397	21	13	17	13	917	104.7	5.68	54.85	13	metabolic process;regulation of biological process	cytosol;nucleus	DNA binding;protein binding	Pf07842	94104	ENSG00000159086.14	GCFC1; PAXBP1	21				0	5.31596e+06	6.59064e+06	7.40645e+06	6.44661e+06	27074.9	5.62373e+06	6.00973e+06	6.35519e+06	6.81213e+06	6.40852e+06	7.57803e+06	6.73852e+06	7.91697e+06	7.46736e+06	13253.1	4528.67	High	High	High	High	High
FALSE	High	Master Protein	Q8WX94	NACHT, LRR and PYD domains-containing protein 7 OS=Homo sapiens OX=9606 GN=NLRP7 PE=1 SV=1	0	FALSE	54.302	8	8	17	1	980	111.7	6.23	55.36	8	regulation of biological process;response to stimulus		catalytic activity;enzyme regulator activity;nucleotide binding;protein binding;RNA binding	Pf00910, Pf02758, Pf05729, Pf13207	199713	ENSG00000277786.4; ENSG00000167634.12; ENSG00000274174.4; ENSG00000277179.4; ENSG00000274571.4; ENSG00000277776.4; ENSG00000277071.4; ENSG00000275483.4; ENSG00000276804.4	NLRP7	19; CHR_HSCHR19LRC_COX1_CTG3_1; CHR_HSCHR19LRC_COX2_CTG3_1; CHR_HSCHR19LRC_LRC_I_CTG3_1; CHR_HSCHR19_4_CTG3_1; CHR_HSCHR19LRC_LRC_S_CTG3_1; CHR_HSCHR19LRC_LRC_T_CTG3_1; CHR_HSCHR19LRC_PGF2_CTG3_1; CHR_HSCHR19LRC_LRC_J_CTG3_1		NOD-like receptor signaling pathway	Nucleotide-binding Oligomerization Domain (NOD) pathway	2	764800	1.48587e+06	822421	1.66421e+06	21826.5	862074	1.38729e+06	643444	901870	682414	987650	676133	975764	985482			High	High	High	High	High
FALSE	High	Master Protein	Q3SXM5	Inactive hydroxysteroid dehydrogenase-like protein 1 OS=Homo sapiens OX=9606 GN=HSDL1 PE=1 SV=3	0	FALSE	25.276	21	8	10	8	330	37	8.72	31.56	8		mitochondrion		Pf00106, Pf13460, Pf13561	83693	ENSG00000103160.11	HSDL1	16				0	1.47286e+07	1.51891e+07	2.04275e+07	1.59127e+07	71898	1.46696e+07	1.46691e+07	1.30823e+07	1.40101e+07	1.40787e+07	1.4567e+07	1.42046e+07	1.45917e+07	2.14317e+07	15436.7		High	High	High	High	High
FALSE	High	Master Protein	Q8IZ07	Ankyrin repeat domain-containing protein 13A OS=Homo sapiens OX=9606 GN=ANKRD13A PE=1 SV=3	0	FALSE	17.349	8	3	3	3	590	67.6	5.02	13.13	3		cytoplasm;endosome;membrane	protein binding	Pf00023, Pf11904, Pf12796, Pf13606, Pf13637, Pf13857	88455	ENSG00000076513.16	ANKRD13A	12				0	265578	483491	445386	455193	5783.5	260097	330816	458629	491444	468416	644293	530998	548365	456692		3933.21	High	High	High	High	High
FALSE	High	Master Protein	Q9NXF8	Palmitoyltransferase ZDHHC7 OS=Homo sapiens OX=9606 GN=ZDHHC7 PE=1 SV=2	0	FALSE	11.542	9	1	1	1	308	35.1	7.94	4.58	1	metabolic process	Golgi;membrane	catalytic activity;metal ion binding	Pf01529	55625	ENSG00000153786.12	ZDHHC7	16				0	876256	479725	856702	707743		545972	641828	466491	506458	518823	360939	552243	309234	461235			High	High	High	High	Not Found
FALSE	High	Master Protein	Q8NC42	E3 ubiquitin-protein ligase RNF149 OS=Homo sapiens OX=9606 GN=RNF149 PE=2 SV=2	0	FALSE	36.808	23	7	8	7	400	43.1	6.54	27.11	7	metabolic process;regulation of biological process;response to stimulus	membrane	catalytic activity;metal ion binding;protein binding	Pf00097, Pf02225, Pf12678, Pf13639, Pf13920, Pf13923, Pf14634	284996	ENSG00000163162.8	RNF149	2				0	4.32278e+06	4.54039e+06	5.77616e+06	4.78956e+06	22757.2	4.12216e+06	4.12721e+06	4.85523e+06	5.67015e+06	5.28398e+06	6.58113e+06	5.59869e+06	6.72504e+06	5.75161e+06	10207.5		High	High	High	High	High
FALSE	High	Master Protein	P13804	Electron transfer flavoprotein subunit alpha, mitochondrial OS=Homo sapiens OX=9606 GN=ETFA PE=1 SV=1	0	FALSE	363.949	78	24	135	24	333	35.1	8.38	527.86	24	metabolic process;transport	mitochondrion;organelle lumen	catalytic activity;nucleotide binding;protein binding	Pf00766, Pf01012	2108	ENSG00000140374.15	ETFA	15	Respiratory electron transport			4	3.79945e+08	3.64574e+08	5.23824e+08	3.64628e+08	76561.1	3.82164e+08	3.31949e+08	1.99599e+08	2.28894e+08	2.14716e+08	2.56578e+08	2.22964e+08	2.65833e+08	3.50328e+08	91723.6	57381.6	High	High	High	High	High
FALSE	High	Master Protein	Q562E7	WD repeat-containing protein 81 OS=Homo sapiens OX=9606 GN=WDR81 PE=1 SV=2	0	FALSE	24.948	3	5	6	5	1941	211.6	5.58	20.71	5	cell communication;cell organization and biogenesis;metabolic process;regulation of biological process;response to stimulus;transport	cytoplasm;cytosol;endosome;Golgi;membrane;mitochondrion;vacuole	enzyme regulator activity;protein binding	Pf00400, Pf02138	124997	ENSG00000167716.18	WDR81	17				0	1.30765e+06	1.50456e+06	1.78009e+06	1.50323e+06		1.31594e+06	1.39558e+06	2.82237e+06	3.01281e+06	3.01184e+06	3.39505e+06	3.10206e+06	3.19648e+06	3.00889e+06			High	High	High	High	Not Found
FALSE	High	Master Protein	Q8WWM7	Ataxin-2-like protein OS=Homo sapiens OX=9606 GN=ATXN2L PE=1 SV=2	0	FALSE	278	34	39	93	38	1075	113.3	8.59	322.93	39	cell organization and biogenesis;regulation of biological process	cytoplasm;cytosol;membrane;nucleus	protein binding;RNA binding	Pf06741, Pf07145, Pf09770, Pf14438	11273	ENSG00000168488.18	ATXN2L	16				0	5.66867e+07	7.62344e+07	6.76813e+07	8.0492e+07	61362	5.8149e+07	6.8493e+07	1.07565e+08	1.18788e+08	1.13448e+08	1.30233e+08	1.13937e+08	1.36961e+08	1.26836e+08	102983	11353.2	High	High	High	High	High
FALSE	High	Master Protein	P46777	60S ribosomal protein L5 OS=Homo sapiens OX=9606 GN=RPL5 PE=1 SV=3	0	FALSE	325.706	66	21	166	21	297	34.3	9.72	539.86	21	cell organization and biogenesis;metabolic process;regulation of biological process;transport	cytoplasm;cytosol;membrane;nucleus;ribosome	protein binding;RNA binding;structural molecule activity	Pf00861, Pf14204	6125	ENSG00000122406.12	RPL5	1	Peptide chain elongation; Eukaryotic Translation Termination; Viral mRNA Translation; L13a-mediated translational silencing of Ceruloplasmin expression; Nonsense Mediated Decay (NMD) independent of the Exon Junction Complex (EJC); Selenocysteine synthesis; Nonsense Mediated Decay (NMD) enhanced by the Exon Junction Complex (EJC); GTP hydrolysis and joining of the 60S ribosomal subunit; Major path…	Ribosome	Cytoplasmic Ribosomal Proteins	34	2.11144e+08	3.45638e+08	2.46909e+08	3.3939e+08	65774.6	2.25491e+08	2.86546e+08	4.10308e+08	4.2135e+08	4.22398e+08	4.31403e+08	4.27271e+08	4.55288e+08	4.9139e+08	241885	83585	High	High	High	High	High
FALSE	High	Master Protein	P26368	Splicing factor U2AF 65 kDa subunit OS=Homo sapiens OX=9606 GN=U2AF2 PE=1 SV=4	0	FALSE	403.682	54	20	118	20	475	53.5	9.09	507.73	20	metabolic process;regulation of biological process;transport	nucleus;spliceosomal complex	protein binding;RNA binding	Pf00076, Pf13893, Pf14259	11338	ENSG00000063244.12	U2AF2	19	Cleavage of Growing Transcript in the Termination Region ; Transport of Mature mRNA derived from an Intron-Containing Transcript; mRNA 3'-end processing; mRNA Splicing - Major Pathway	Spliceosome	mRNA Processing	13	1.38064e+08	1.61904e+08	1.81565e+08	1.68627e+08	104044	1.51957e+08	1.49879e+08	1.67348e+08	1.8358e+08	1.67276e+08	2.09372e+08	1.8681e+08	2.08614e+08	1.971e+08	79024.6	25315.9	High	High	High	High	High
FALSE	High	Master Protein	Q93063	Exostosin-2 OS=Homo sapiens OX=9606 GN=EXT2 PE=1 SV=1	0	FALSE	58.763	17	8	11	8	718	82.2	6.55	43.56	8	cell differentiation;metabolic process;regulation of biological process;response to stimulus	endoplasmic reticulum;Golgi;membrane	catalytic activity;metal ion binding;protein binding	Pf03016, Pf09258	2132	ENSG00000151348.13	EXT2	11	HS-GAG biosynthesis; Defective EXT2 causes exostoses 2	Glycosaminoglycan biosynthesis - heparan sulfate / heparin; Metabolic pathways	Mesodermal Commitment Pathway	12	4.32161e+06	2.8605e+06	5.953e+06	3.03315e+06	302.314	4.44469e+06	2.59003e+06	4.60498e+06	4.85604e+06	4.86728e+06	5.14137e+06	5.07449e+06	5.22186e+06	4.94083e+06	6302.74		High	High	High	High	High
FALSE	High	Master Protein	Q96L92	Sorting nexin-27 OS=Homo sapiens OX=9606 GN=SNX27 PE=1 SV=2	0	FALSE	84.342	28	11	31	11	541	61.2	6.49	90.61	11	regulation of biological process;response to stimulus;transport	cytoplasm;cytosol;endosome;membrane	protein binding	Pf00595, Pf00787, Pf00788	81609	ENSG00000143376.12	SNX27	1				0	1.94539e+07	3.2504e+07	2.53342e+07	3.27098e+07	91584.4	2.05251e+07	2.97658e+07	4.37964e+07	4.74415e+07	4.89175e+07	5.28208e+07	4.87027e+07	5.44368e+07	4.41089e+07	39056.5	5128.63	High	High	High	High	High
FALSE	High	Master Protein	Q8NI22	Multiple coagulation factor deficiency protein 2 OS=Homo sapiens OX=9606 GN=MCFD2 PE=1 SV=1	0.001	FALSE	8.036	28	2	2	2	146	16.4	4.63	6.45	2	cell organization and biogenesis;metabolic process;transport	endoplasmic reticulum;Golgi;membrane	metal ion binding;protein binding	Pf13499	90411	ENSG00000180398.11	MCFD2	2	Cargo concentration in the ER; COPII (Coat Protein 2) Mediated Vesicle Transport			9	876377	571609	963028	737268		710108	561160	546009	562202	671324	704868	541923	661296	904638			High	High	High	High	Not Found
FALSE	High	Master Protein	P36639	7,8-dihydro-8-oxoguanine triphosphatase OS=Homo sapiens OX=9606 GN=NUDT1 PE=1 SV=3	0	FALSE	44.839	38	8	9	8	197	22.5	5.27	34.59	8	cell communication;metabolic process;response to stimulus	cytoplasm;cytosol;membrane;mitochondrion;nucleus;organelle lumen	catalytic activity;metal ion binding;protein binding;RNA binding	Pf00293	4521		NUDT1	7	Phosphate bond hydrolysis by NUDT proteins			5	4.13069e+06	7.36324e+06	5.65631e+06	8.05441e+06	31604.4	4.18529e+06	6.9363e+06	9.97733e+06	9.97927e+06	1.05694e+07	1.18676e+07	1.08559e+07	1.23427e+07	9.63984e+06	6762.54		High	High	High	High	High
FALSE	High	Master Protein	Q5C9Z4	Nucleolar MIF4G domain-containing protein 1 OS=Homo sapiens OX=9606 GN=NOM1 PE=1 SV=1	0	FALSE	62.959	15	11	18	11	860	96.2	8.1	55.99	11	cell differentiation	nucleus	protein binding;RNA binding	Pf02847, Pf02854	64434	ENSG00000146909.7	NOM1	7				0	5.9623e+06	5.36961e+06	7.47802e+06	5.80543e+06	1978.64	5.53773e+06	5.04121e+06	5.75563e+06	6.62906e+06	6.34441e+06	7.71481e+06	6.60467e+06	8.18688e+06	9.01097e+06		2446.79	High	High	High	High	High
FALSE	High	Master Protein	Q14004	Cyclin-dependent kinase 13 OS=Homo sapiens OX=9606 GN=CDK13 PE=1 SV=2	0	FALSE	37.233	8	10	16	8	1512	164.8	9.69	43.39	10	cell division;development;metabolic process;regulation of biological process;transport	chromosome;cytosol;extracellular;Golgi;nucleus	catalytic activity;DNA binding;nucleotide binding;protein binding;RNA binding	Pf00069, Pf07714	8621	ENSG00000065883.14	CDK13	7	Neutrophil degranulation; TP53 Regulates Transcription of DNA Repair Genes			8	1.85396e+06	1.78623e+06	2.26902e+06	1.89834e+06		1.76287e+06	1.78944e+06	1.29862e+06	1.5873e+06	1.29665e+06	1.91934e+06	1.61267e+06	1.61972e+06	1.7316e+06	1167.86		High	High	High	High	High
FALSE	High	Master Protein	Q86VS8	Protein Hook homolog 3 OS=Homo sapiens OX=9606 GN=HOOK3 PE=1 SV=2	0	FALSE	96.089	27	16	24	16	718	83.1	5.17	76.97	16	cell organization and biogenesis;regulation of biological process;transport	cytoplasm;cytoskeleton;cytosol;Golgi	catalytic activity;motor activity;protein binding;transporter activity	Pf01496, Pf01576, Pf02463, Pf04156, Pf05622, Pf05667, Pf08317, Pf09787, Pf12128, Pf13166	84376	ENSG00000168172.8	HOOK3	8				0	4.2893e+06	8.32972e+06	5.20017e+06	8.33146e+06	15827.5	5.01285e+06	7.558e+06	1.1284e+07	1.20491e+07	1.17549e+07	1.30809e+07	1.17726e+07	1.35729e+07	1.0253e+07	5597.67	6293.62	High	High	High	High	High
FALSE	High	Master Protein	Q9ULX6	A-kinase anchor protein 8-like OS=Homo sapiens OX=9606 GN=AKAP8L PE=1 SV=4	0	FALSE	83.164	22	11	26	11	646	71.6	5.05	81.72	11	cell organization and biogenesis;metabolic process;regulation of biological process	chromosome;cytoplasm;nucleus	DNA binding;metal ion binding;protein binding;RNA binding	Pf04988	26993	ENSG00000011243.17	AKAP8L	19		Epstein-Barr virus infection		1	9.61873e+06	1.02145e+07	1.29874e+07	1.10726e+07	8429.43	1.02886e+07	9.9283e+06	1.42155e+07	1.57076e+07	1.50384e+07	1.78558e+07	1.5196e+07	1.93595e+07	1.62959e+07	68769.9	17415.9	High	High	High	High	High
FALSE	High	Master Protein	Q9NV70	Exocyst complex component 1 OS=Homo sapiens OX=9606 GN=EXOC1 PE=1 SV=4	0	FALSE	100.071	30	16	26	16	894	101.9	6.61	91.15	16	defense response;regulation of biological process;response to stimulus;transport	cytoplasm;cytosol;membrane	protein binding	Pf09763, Pf15277	55763	ENSG00000090989.17	EXOC1	4	Translocation of GLUT4 to the plasma membrane; Insulin processing; VxPx cargo-targeting to cilium			10	6.29794e+06	1.05179e+07	7.84109e+06	1.10235e+07	5771.97	6.73395e+06	1.01415e+07	1.16406e+07	1.23795e+07	1.21985e+07	1.28556e+07	1.24374e+07	1.29167e+07	1.14115e+07	18420.3	1637.07	High	High	High	High	High
FALSE	High	Master Protein	P52597	Heterogeneous nuclear ribonucleoprotein F OS=Homo sapiens OX=9606 GN=HNRNPF PE=1 SV=3	0	FALSE	459.606	69	19	243	17	415	45.6	5.58	888.65	19	metabolic process;regulation of biological process;response to stimulus	cytosol;membrane;nucleus;spliceosomal complex	protein binding;RNA binding	Pf00076, Pf08080, Pf14259	3185	ENSG00000169813.16	HNRNPF	10	Gene and protein expression by JAK-STAT signaling after Interleukin-12 stimulation; mRNA Splicing - Major Pathway; FGFR2 alternative splicing; Interleukin-12 family signaling		Mecp2 and Associated Rett Syndrome	15	2.80705e+08	3.76303e+08	3.68548e+08	3.93773e+08	55915.5	2.99167e+08	3.70454e+08	4.74729e+08	5.5207e+08	5.27593e+08	6.08744e+08	5.35454e+08	6.15816e+08	4.74863e+08	189520	41564.4	High	High	High	High	High
FALSE	High	Master Protein	P53992	Protein transport protein Sec24C OS=Homo sapiens OX=9606 GN=SEC24C PE=1 SV=3	0	FALSE	243.553	38	32	67	30	1094	118.2	7.06	231.6	32	cell organization and biogenesis;regulation of biological process;transport	cytoplasm;cytosol;endoplasmic reticulum;membrane	metal ion binding;protein binding	Pf00626, Pf03154, Pf04503, Pf04652, Pf04810, Pf04811, Pf04815, Pf07223, Pf08033, Pf09606, Pf09770, Pf15449	9632	ENSG00000176986.15	SEC24C	10	Regulation of cholesterol biosynthesis by SREBP (SREBF); Cargo concentration in the ER; Antigen Presentation: Folding, assembly and peptide loading of class I MHC; COPII (Coat Protein 2) Mediated Vesicle Transport; MHC class II antigen presentation	Protein processing in endoplasmic reticulum	Sterol Regulatory Element-Binding Proteins (SREBP) signalling	20	3.9175e+07	6.67264e+07	4.73911e+07	7.27476e+07	59981.2	4.37269e+07	6.35423e+07	1.0204e+08	1.0825e+08	1.0429e+08	1.16613e+08	1.13111e+08	1.20231e+08	9.23236e+07	31570.4	43556.5	High	High	High	High	High
FALSE	High	Master Protein	Q96DA0	Zymogen granule protein 16 homolog B OS=Homo sapiens OX=9606 GN=ZG16B PE=1 SV=3	0	FALSE	12.233	21	3	4	3	208	22.7	7.39	11.21	3		extracellular			124220	ENSG00000283056.1; ENSG00000162078.11	ZG16B	16; CHR_HSCHR16_5_CTG1				0	677482	1.22207e+06	611943	856302		675317	4.52239e+06	591215	680502	973512	888634	2.24886e+06	810918	1.15735e+06			High	High	High	High	Not Found
FALSE	High	Master Protein	Q9NUX5	Protection of telomeres protein 1 OS=Homo sapiens OX=9606 GN=POT1 PE=1 SV=1	0	FALSE	14.062	8	2	2	2	634	71.4	6.73	8.45	2	cell organization and biogenesis;metabolic process;regulation of biological process	chromosome;nucleus	DNA binding;enzyme regulator activity;protein binding	Pf02765	25913	ENSG00000128513.14	POT1	7	Meiotic synapsis; DNA Damage/Telomere Stress Induced Senescence; Packaging Of Telomere Ends			11	144314	169037	180885	163263	2875.56	161157	146162	193850	203654	209998	237845	221701	253098	196359	1986.59		High	High	High	High	High
FALSE	High	Master Protein	Q9UBW7	Zinc finger MYM-type protein 2 OS=Homo sapiens OX=9606 GN=ZMYM2 PE=1 SV=1	0	FALSE	108.636	26	26	34	25	1377	154.8	6.34	89.88	26	cell organization and biogenesis;development;metabolic process;regulation of biological process	cytoplasm;cytosol;nucleus	catalytic activity;DNA binding;metal ion binding;protein binding	Pf06467, Pf08394, Pf12012	7750	ENSG00000121741.16	ZMYM2	13	Signaling by cytosolic FGFR1 fusion mutants			6	6.13164e+06	6.30453e+06	8.49092e+06	6.39397e+06	11646.9	6.62269e+06	5.59578e+06	9.56661e+06	1.08676e+07	9.68116e+06	1.26354e+07	1.09533e+07	1.30613e+07	1.0296e+07	6234.45	1589.69	High	High	High	High	High
FALSE	High	Master Protein	P12956	X-ray repair cross-complementing protein 6 OS=Homo sapiens OX=9606 GN=XRCC6 PE=1 SV=2	0	FALSE	799.258	72	52	359	52	609	69.8	6.64	1286.76	52	cell organization and biogenesis;defense response;metabolic process;regulation of biological process;response to stimulus;transport	chromosome;cytoplasm;cytosol;extracellular;membrane;nucleus;organelle lumen	catalytic activity;DNA binding;nucleotide binding;protein binding;RNA binding	Pf02037, Pf02735, Pf03730, Pf03731	2547	ENSG00000196419.12	XRCC6	22	2-LTR circle formation; Neutrophil degranulation; IRF3-mediated induction of type I IFN; Nonhomologous End-Joining (NHEJ)	Non-homologous end-joining	Non-homologous end joining	18	5.97978e+08	7.43329e+08	7.24763e+08	7.75506e+08	354978	6.37652e+08	7.11968e+08	7.4404e+08	7.87019e+08	7.75663e+08	8.63339e+08	7.80418e+08	9.00589e+08	8.14989e+08	241834	49871.4	High	High	High	High	High
FALSE	High	Master Protein	O00622	CCN family member 1 OS=Homo sapiens OX=9606 GN=CCN1 PE=1 SV=1	0	FALSE	36.253	18	7	12	7	381	42	8.21	35.23	7	cell communication;cell death;cell differentiation;cell organization and biogenesis;cell proliferation;cellular component movement;metabolic process;regulation of biological process;response to stimulus	extracellular;organelle lumen	nucleotide binding;protein binding	Pf00007, Pf00090, Pf00093, Pf00219	3491	ENSG00000142871.16	CYR61	1	Post-translational protein phosphorylation; Regulation of Insulin-like Growth Factor (IGF) transport and uptake by Insulin-like Growth Factor Binding Proteins (IGFBPs)		Oncostatin M Signaling Pathway; Hypertrophy Model	6	1.562e+07	9.85389e+06	2.15647e+07	1.29783e+07	4582.87	1.71592e+07	1.13063e+07	4.08245e+06	5.06939e+06	4.66994e+06	5.94587e+06	5.43471e+06	5.8288e+06	7.82218e+06	13115.4	5860.83	High	High	High	High	High
FALSE	High	Master Protein	Q8N2W9	E3 SUMO-protein ligase PIAS4 OS=Homo sapiens OX=9606 GN=PIAS4 PE=1 SV=1	0	FALSE	14.008	10	5	6	5	510	56.5	6.14	16.99	5	metabolic process;regulation of biological process;response to stimulus	cytoplasm;nucleus	catalytic activity;DNA binding;metal ion binding;protein binding	Pf02037, Pf02891, Pf11789, Pf14324	51588	ENSG00000105229.6	PIAS4	19	G2/M DNA damage checkpoint; Recruitment and ATM-mediated phosphorylation of repair and signaling proteins at DNA double strand breaks; SUMOylation of transcription factors; Processing of DNA double-strand break ends; SUMOylation of DNA replication proteins; Nonhomologous End-Joining (NHEJ); SUMOylation of DNA damage response and repair proteins	Ubiquitin mediated proteolysis; NF-kappa B signaling pathway; Jak-STAT signaling pathway	Androgen receptor signaling pathway	23	669810	690974	838387	728408	874.949	627196	644748	1.04772e+06	1.04744e+06	1.14861e+06	1.03388e+06	1.14602e+06	1.02993e+06	1.11104e+06		422.085	High	High	High	High	High
FALSE	High	Master Protein	P09493	Tropomyosin alpha-1 chain OS=Homo sapiens OX=9606 GN=TPM1 PE=1 SV=2	0	FALSE	240.961	70	30	107	12	284	32.7	4.74	367.62	30	cell organization and biogenesis;cellular component movement;regulation of biological process;response to stimulus	cytoplasm;cytoskeleton;cytosol	protein binding;structural molecule activity	Pf00261, Pf12718	7168	ENSG00000140416.19	TPM1	15	Smooth Muscle Contraction; Striated Muscle Contraction	Dilated cardiomyopathy; MicroRNAs in cancer; Adrenergic signaling in cardiomyocytes; Cardiac muscle contraction; Hypertrophic cardiomyopathy (HCM)	Striated Muscle Contraction	9	7.11618e+07	6.3496e+07	8.91071e+07	6.78935e+07	2999.37	7.46879e+07	5.81736e+07	7.98442e+07	8.41547e+07	8.32959e+07	9.98102e+07	9.28836e+07	1.04355e+08	6.88147e+07	25269.4	5431.93	High	High	High	High	High
FALSE	High	Master Protein	P63241	Eukaryotic translation initiation factor 5A-1 OS=Homo sapiens OX=9606 GN=EIF5A PE=1 SV=2	0	FALSE	226.66	71	14	91	14	154	16.8	5.24	275.02	14	cell death;cellular homeostasis;metabolic process;regulation of biological process;response to stimulus;transport	cytoplasm;cytosol;endoplasmic reticulum;membrane;nucleus	protein binding;RNA binding	Pf01287	1984	ENSG00000132507.17	EIF5A	17	Hypusine synthesis from eIF5A-lysine		Translation Factors; eIF5A regulation in response to inhibition of the nuclear export system	6	7.62083e+07	2.02566e+08	8.43464e+07	2.38955e+08	734827	8.01538e+07	2.09733e+08	2.05388e+08	2.08571e+08	2.16708e+08	2.08599e+08	2.11792e+08	2.14024e+08	3.45929e+08	8306.01	3897.59	High	High	High	High	High
FALSE	High	Master Protein	Q9BQC3	2-(3-amino-3-carboxypropyl)histidine synthase subunit 2 OS=Homo sapiens OX=9606 GN=DPH2 PE=1 SV=1	0	FALSE	36.221	26	9	12	9	489	52.1	5.53	34.41	9	metabolic process	cytosol	catalytic activity;protein binding	Pf01866	1802	ENSG00000132768.13	DPH2	1	Synthesis of diphthamide-EEF2			4	1.53656e+06	2.145e+06	1.94584e+06	2.44023e+06	11184.8	1.59385e+06	2.10958e+06	3.30334e+06	3.51913e+06	3.2475e+06	3.81567e+06	3.73113e+06	3.74115e+06	3.94365e+06	3864.42	816.537	High	High	High	High	High
FALSE	High	Master Protein	Q9H7F4	Transmembrane protein 185B OS=Homo sapiens OX=9606 GN=TMEM185B PE=1 SV=2	0.001	FALSE	7.863	10	2	2	2	350	40.6	7.75	4.85	2		membrane		Pf10269	79134	ENSG00000226479.3	TMEM185B	2				0	1.00652e+06	995169	1.31407e+06	1.18875e+06		981090	973035	1.05118e+06	1.24097e+06	1.03809e+06	1.47089e+06	1.3327e+06	1.41123e+06	1.09838e+06			High	High	High	High	Not Found
FALSE	High	Master Protein	O95433	Activator of 90 kDa heat shock protein ATPase homolog 1 OS=Homo sapiens OX=9606 GN=AHSA1 PE=1 SV=1	0	FALSE	213.176	69	24	85	24	338	38.3	5.53	269.82	24	regulation of biological process;response to stimulus	cytoplasm;cytosol;endoplasmic reticulum	enzyme regulator activity;protein binding	Pf08327, Pf09229	10598	ENSG00000100591.7	AHSA1	14			T-Cell antigen Receptor (TCR) pathway during Staphylococcus aureus infection	1	4.61839e+07	1.09592e+08	5.7969e+07	1.22999e+08	107261	5.0951e+07	1.04906e+08	1.34276e+08	1.39697e+08	1.39392e+08	1.49525e+08	1.42967e+08	1.61399e+08	1.5109e+08	140572	29043.1	High	High	High	High	High
FALSE	High	Master Protein	Q12770	Sterol regulatory element-binding protein cleavage-activating protein OS=Homo sapiens OX=9606 GN=SCAP PE=1 SV=4	0	FALSE	36.176	9	8	10	8	1279	139.6	6.86	27.49	8	metabolic process;regulation of biological process;response to stimulus	endoplasmic reticulum;Golgi;membrane	protein binding	Pf00400, Pf02460, Pf12349	22937	ENSG00000114650.18	SCAP	3	Regulation of cholesterol biosynthesis by SREBP (SREBF)		Sterol Regulatory Element-Binding Proteins (SREBP) signalling	5	1.33677e+06	1.43914e+06	1.78967e+06	1.34283e+06	2596.91	1.35998e+06	1.23486e+06	1.33092e+06	1.47409e+06	1.54274e+06	1.72168e+06	1.55219e+06	1.6931e+06	1.93813e+06	7313.82	2724.87	High	High	High	High	High
FALSE	High	Master Protein	Q9UMY1	Nucleolar protein 7 OS=Homo sapiens OX=9606 GN=NOL7 PE=1 SV=2	0	FALSE	58.001	33	10	22	10	257	29.4	9.67	73.63	10		mitochondrion;nucleus	RNA binding	Pf08157	51406	ENSG00000225921.6	NOL7	6				0	2.03679e+07	1.87308e+07	2.77736e+07	2.00374e+07	3926.94	2.08193e+07	1.74755e+07	2.1055e+07	2.43858e+07	2.22543e+07	3.02708e+07	2.50149e+07	2.79758e+07	3.19501e+07		68.3393	High	High	High	High	High
FALSE	High	Master Protein	P51790	H(+)/Cl(-) exchange transporter 3 OS=Homo sapiens OX=9606 GN=CLCN3 PE=1 SV=2	0	FALSE	44.079	13	10	12	7	818	90.9	6.28	36.84	10	cellular homeostasis;regulation of biological process;transport	cell surface;endosome;Golgi;membrane	nucleotide binding;protein binding;transporter activity	Pf00571, Pf00654	1182	ENSG00000109572.13	CLCN3	4	Stimuli-sensing channels			3	4.70738e+06	4.41263e+06	6.28923e+06	4.28586e+06		5.4523e+06	4.08556e+06	1.88253e+06	2.22373e+06	2.15483e+06	2.92734e+06	2.34248e+06	2.93868e+06	4.00188e+06		424.228	High	High	High	High	Not Found
FALSE	High	Master Protein	Q9UQB3	Catenin delta-2 OS=Homo sapiens OX=9606 GN=CTNND2 PE=1 SV=3	0	FALSE	19.9	5	6	9	3	1225	132.6	7.74	20.35	6	cell organization and biogenesis;development;metabolic process;regulation of biological process;response to stimulus	cytoplasm;nucleus	protein binding	Pf00514	1501	ENSG00000169862.18	CTNND2	5			Ectoderm Differentiation	1	437142	528632	610389	568812		499513	509045	163116	202655	185062	228987	229966	234752	378537			High	High	High	High	Not Found
FALSE	High	Master Protein	Q8IWP9	Coiled-coil domain-containing protein 28A OS=Homo sapiens OX=9606 GN=CCDC28A PE=1 SV=1	0.007	FALSE	4.134	6	1	1	1	274	30.3	9.25	3.3	1			protein binding	Pf13270	25901	ENSG00000024862.17	CCDC28A	6				0	111429	86764.2	123762	112159	8850.48	92712.4	101998	173527	151329	164482	126142	212038	97840.2	149004	4454.45		High	High	High	High	High
FALSE	High	Master Protein	O75716	Serine/threonine-protein kinase 16 OS=Homo sapiens OX=9606 GN=STK16 PE=1 SV=4	0	FALSE	9.764	8	2	2	2	305	34.6	6.9	7.96	2	metabolic process;regulation of biological process;response to stimulus	cytoplasm;cytosol;membrane	catalytic activity;nucleotide binding;protein binding	Pf00069, Pf07714	8576	ENSG00000115661.13	STK16	2				0	251523	269211	320819	261412		271545	249902	247988	259907	245485	301795	276244	300381	322323	2272.17		High	High	High	High	Not Found
FALSE	High	Master Protein	Q8IYB8	ATP-dependent RNA helicase SUPV3L1, mitochondrial OS=Homo sapiens OX=9606 GN=SUPV3L1 PE=1 SV=1	0	FALSE	124.115	31	19	33	19	786	87.9	7.99	125.1	19	cell organization and biogenesis;metabolic process;regulation of biological process	mitochondrion;nucleus;organelle lumen	catalytic activity;DNA binding;nucleotide binding;protein binding;RNA binding	Pf00271, Pf12513	6832	ENSG00000156502.13	SUPV3L1	10				0	3.57143e+07	3.82858e+07	4.98246e+07	3.98926e+07	57534	3.48137e+07	3.60156e+07	3.62185e+07	4.16297e+07	4.00949e+07	4.56466e+07	4.08939e+07	4.61719e+07	5.03053e+07	42159.5	4058.19	High	High	High	High	High
FALSE	High	Master Protein	Q02241	Kinesin-like protein KIF23 OS=Homo sapiens OX=9606 GN=KIF23 PE=1 SV=3	0	FALSE	266.243	45	33	69	33	960	110	8.51	252.81	33	cell division;cell organization and biogenesis;cellular component movement;regulation of biological process;transport	cytoplasm;cytoskeleton;cytosol;nucleus	catalytic activity;motor activity;nucleotide binding;protein binding	Pf00225, Pf02463, Pf03938, Pf05852, Pf11559, Pf12329, Pf15294	9493	ENSG00000137807.13	KIF23	15	COPI-dependent Golgi-to-ER retrograde traffic; Kinesins; MHC class II antigen presentation; Mitotic Telophase/Cytokinesis	MicroRNAs in cancer		16	4.9517e+07	4.76813e+07	6.38103e+07	5.07339e+07	137001	4.95995e+07	4.41349e+07	5.22379e+07	5.59434e+07	5.28465e+07	6.32701e+07	5.87559e+07	6.42516e+07	6.4028e+07	67540.9	27819.9	High	High	High	High	High
FALSE	High	Master Protein	Q9BVM2	Protein DPCD OS=Homo sapiens OX=9606 GN=DPCD PE=1 SV=2	0	FALSE	21.184	14	3	5	3	203	23.2	9.03	17.28	3	cellular component movement	nucleus	protein binding	Pf14913	25911	ENSG00000166171.12	DPCD	10				0	1.15574e+06	2.47682e+06	1.46444e+06	2.61932e+06	19463.1	1.27973e+06	2.21916e+06	2.84802e+06	3.2048e+06	3.24896e+06	3.46352e+06	3.24675e+06	3.28678e+06	4.20868e+06			High	High	High	High	High
FALSE	High	Master Protein	P62937	Peptidyl-prolyl cis-trans isomerase A OS=Homo sapiens OX=9606 GN=PPIA PE=1 SV=2	0	FALSE	375.398	87	18	282	17	165	18	7.81	912.61	18	cell organization and biogenesis;cellular component movement;metabolic process;regulation of biological process;response to stimulus;transport	cytoplasm;cytosol;extracellular;membrane;nucleus;organelle lumen	catalytic activity;protein binding;RNA binding	Pf00160	5478	ENSG00000196262.13	PPIA	7	Budding and maturation of HIV virion; Gene and protein expression by JAK-STAT signaling after Interleukin-12 stimulation; Minus-strand DNA synthesis; Binding and entry of HIV virion; Basigin interactions; APOBEC3G mediated resistance to HIV-1 infection; Uncoating of the HIV Virion; Calcineurin activates NFAT; Platelet degranulation ; Plus-strand DNA synthesis; Integration of provirus; Neutrophil …		Prolactin Signaling Pathway	34	3.76854e+08	1.17771e+09	4.66306e+08	1.26517e+09	1.98633e+06	4.41603e+08	1.10432e+09	1.23707e+09	1.23647e+09	1.24343e+09	1.34846e+09	1.29569e+09	1.50036e+09	1.31836e+09	733291	162992	High	High	High	High	High
FALSE	High	Master Protein	Q969J3	BLOC-1-related complex subunit 5 OS=Homo sapiens OX=9606 GN=BORCS5 PE=1 SV=1	0	FALSE	9.223	18	3	3	3	196	22.2	6.35	7.66	3	cellular component movement;transport	membrane;vacuole	protein binding	Pf10158	118426	ENSG00000280689.2; ENSG00000165714.10	LOH12CR1; BORCS5	12; CHR_HG1362_PATCH				0	778987	962272	972370	1.06554e+06		759262	975984	1.12667e+06	1.24418e+06	1.23739e+06	1.24947e+06	1.24999e+06	1.17733e+06	1.42361e+06			High	High	High	High	Not Found
FALSE	High	Master Protein	Q69YN2	CWF19-like protein 1 OS=Homo sapiens OX=9606 GN=CWF19L1 PE=1 SV=2	0	FALSE	103.258	41	18	30	18	538	60.6	7.24	98.07	18			catalytic activity	Pf04676, Pf04677	55280	ENSG00000095485.16	CWF19L1	10				0	1.05223e+07	1.62143e+07	1.45328e+07	1.73757e+07	193212	1.21918e+07	1.51191e+07	2.49888e+07	2.72899e+07	2.58817e+07	2.96133e+07	2.76602e+07	3.1559e+07	2.52792e+07	60918.1	24794	High	High	High	High	High
FALSE	High	Master Protein	O15397	Importin-8 OS=Homo sapiens OX=9606 GN=IPO8 PE=1 SV=2	0	FALSE	98.636	22	18	32	17	1037	119.9	5.16	100.71	18	regulation of biological process;response to stimulus;transport	cytoplasm;cytosol;nucleus	protein binding;transporter activity	Pf03810, Pf08506	10526	ENSG00000133704.9	IPO8	12	Transcriptional regulation by small RNAs			3	5.87633e+06	8.36791e+06	7.68124e+06	9.12795e+06	28719.8	5.93459e+06	7.79611e+06	1.57613e+07	1.69948e+07	1.6451e+07	1.96658e+07	1.76783e+07	2.01583e+07	1.50394e+07	10254.3	3496.92	High	High	High	High	High
FALSE	High	Master Protein	Q13370	cGMP-inhibited 3',5'-cyclic phosphodiesterase B OS=Homo sapiens OX=9606 GN=PDE3B PE=1 SV=2	0.007	FALSE	4.036	1	2	2	2	1112	124.3	5.91	5.34	2	metabolic process;regulation of biological process;response to stimulus	cytosol;endoplasmic reticulum;Golgi;membrane	catalytic activity;metal ion binding;protein binding	Pf00233	5140	ENSG00000152270.8	PDE3B	11	G alpha (s) signalling events; cGMP effects; PDE3B signalling	Insulin signaling pathway; cGMP-PKG signaling pathway; Renin secretion; Purine metabolism; Progesterone-mediated oocyte maturation; Morphine addiction; Glucagon signaling pathway; cAMP signaling pathway; Regulation of lipolysis in adipocytes	Leptin signaling pathway	28	117301	98223.1	149253	110251		118414	99550.5	199123	240146	196614	284372	289191	235268	288830			High	High	High	High	Not Found
FALSE	High	Master Protein	Q6YN16	Hydroxysteroid dehydrogenase-like protein 2 OS=Homo sapiens OX=9606 GN=HSDL2 PE=1 SV=1	0	FALSE	262.449	69	27	78	27	418	45.4	7.99	257.74	27	metabolic process	membrane;mitochondrion	catalytic activity	Pf00106, Pf02036, Pf13561, Pf14864	84263	ENSG00000119471.14	HSDL2	9				0	7.31408e+07	7.69989e+07	9.64996e+07	7.69782e+07	23560.5	7.18725e+07	7.03596e+07	1.27634e+08	1.37878e+08	1.31667e+08	1.42416e+08	1.35794e+08	1.50435e+08	1.15892e+08	18811.2	5423.41	High	High	High	High	High
FALSE	High	Master Protein	P78347	General transcription factor II-I OS=Homo sapiens OX=9606 GN=GTF2I PE=1 SV=2	0	FALSE	469.87	53	52	138	52	998	112.3	6.39	540.2	52	cellular homeostasis;metabolic process;regulation of biological process;response to stimulus	cytoplasm;membrane;nucleus	DNA binding;protein binding	Pf02946	2969	ENSG00000263001.5	GTF2I	7		Basal transcription factors; cGMP-PKG signaling pathway; Herpes simplex infection	B Cell Receptor Signaling Pathway	4	1.77854e+08	1.95431e+08	2.44686e+08	1.95106e+08	61043.9	1.882e+08	1.79648e+08	3.32941e+08	3.56866e+08	3.43797e+08	3.78389e+08	3.51778e+08	4.08194e+08	3.86254e+08	94847.3	35331.7	High	High	High	High	High
FALSE	High	Master Protein	O60437	Periplakin OS=Homo sapiens OX=9606 GN=PPL PE=1 SV=4	0	FALSE	962.932	69	134	317	134	1756	204.6	5.6	1129.6	134	cell death;cell organization and biogenesis;metabolic process;response to stimulus	cytoplasm;cytoskeleton;cytosol;membrane;mitochondrion;nucleus	protein binding;structural molecule activity	Pf04111	5493	ENSG00000118898.15	PPL	16	Butyrophilin (BTN) family interactions; Formation of the cornified envelope			6	3.51028e+08	3.87729e+08	4.69425e+08	3.90116e+08	73026.6	3.76076e+08	3.56139e+08	3.33481e+08	3.6662e+08	3.54121e+08	4.10981e+08	3.77666e+08	4.23171e+08	2.74962e+08	191503	94334.2	High	High	High	High	High
FALSE	High	Master Protein	Q6Y288	Beta-1,3-glucosyltransferase OS=Homo sapiens OX=9606 GN=B3GLCT PE=1 SV=2	0	FALSE	13.892	8	3	3	3	498	56.5	7.5	13.57	3	metabolic process	endoplasmic reticulum;membrane	catalytic activity	Pf02434	145173	ENSG00000187676.7	B3GALTL; B3GLCT	13	O-glycosylation of TSR domain-containing proteins; Defective B3GALTL causes Peters-plus syndrome (PpS)	Other types of O-glycan biosynthesis		9	2.25495e+06	2.17489e+06	2.869e+06	2.44883e+06		1.98363e+06	2.22185e+06	1.71079e+06	1.80185e+06	1.81917e+06	1.86952e+06	1.85786e+06	1.81109e+06	2.81343e+06			High	High	High	High	Not Found
FALSE	High	Master Protein	Q9BRQ8	Ferroptosis suppressor protein 1 OS=Homo sapiens OX=9606 GN=AIFM2 PE=1 SV=1	0	FALSE	31.649	27	6	10	6	373	40.5	9.11	37.05	6	cell death;cell organization and biogenesis;metabolic process;regulation of biological process	cytoplasm;cytosol;membrane;mitochondrion	catalytic activity;DNA binding;nucleotide binding	Pf00070, Pf07992	84883	ENSG00000042286.14	AIFM2	10	TP53 Regulates Transcription of Genes Involved in Cytochrome C Release		Apoptosis Modulation and Signaling	7	3.20013e+06	3.50147e+06	4.51659e+06	3.66333e+06	11811.8	3.51655e+06	3.27151e+06	5.79132e+06	6.84404e+06	6.0842e+06	8.34654e+06	6.36983e+06	9.29987e+06	5.28181e+06	13162.6	1030.68	High	High	High	High	High
FALSE	High	Master Protein	P49754	Vacuolar protein sorting-associated protein 41 homolog OS=Homo sapiens OX=9606 GN=VPS41 PE=1 SV=3	0	FALSE	21.391	7	6	6	6	854	98.5	5.85	18.57	6	cell organization and biogenesis;metabolic process;regulation of biological process;transport	cytoskeleton;cytosol;endosome;Golgi;membrane;vacuole	metal ion binding;protein binding	Pf00637	27072	ENSG00000006715.15	VPS41	7				0	987091	1.41795e+06	1.29602e+06	1.2956e+06	2188.69	1.0871e+06	1.1842e+06	2.31883e+06	2.41767e+06	2.41844e+06	2.63792e+06	2.46126e+06	2.66821e+06	2.02519e+06	9140.65		High	High	High	High	High
FALSE	High	Master Protein	Q9NUM3	Zinc transporter ZIP9 OS=Homo sapiens OX=9606 GN=SLC39A9 PE=1 SV=2	0.001	FALSE	6.517	5	1	1	1	307	32.2	6.71	5.28	1	transport	membrane	transporter activity	Pf02535	55334	ENSG00000029364.11	SLC39A9	14			NRF2 pathway; Zinc homeostasis	2	177893	170337	256914	152738		174026	129166	98356.9	180729	149788	214090	158187	204100	227791			High	High	High	High	Not Found
FALSE	High	Master Protein	Q8IXQ4	GPALPP motifs-containing protein 1 OS=Homo sapiens OX=9606 GN=GPALPP1 PE=1 SV=1	0	FALSE	10.462	11	3	3	3	340	38.1	5.41	9.45	3				Pf12572	55425	ENSG00000133114.17	GPALPP1; KIAA1704	13				0	2.05968e+06	3.13311e+06	2.67031e+06	3.10179e+06		2.36875e+06	3.04176e+06	3.81724e+06	4.10198e+06	4.09844e+06	5.11157e+06	4.20505e+06	5.04326e+06	4.39976e+06			High	High	High	High	Not Found
FALSE	High	Master Protein	Q9HCE3	Zinc finger protein 532 OS=Homo sapiens OX=9606 GN=ZNF532 PE=1 SV=2	0	FALSE	40.618	9	7	10	6	1301	141.6	8.65	32.43	7	metabolic process;regulation of biological process	nucleus	DNA binding;metal ion binding	Pf02591, Pf12756	55205	ENSG00000074657.13	ZNF532	18				0	1.52443e+06	1.51942e+06	2.09193e+06	1.50449e+06	5757.43	1.60787e+06	1.38014e+06	1.28934e+06	1.40376e+06	1.29064e+06	1.65252e+06	1.4657e+06	1.62186e+06	1.50144e+06	11403.5	2195.26	High	High	High	High	High
FALSE	High	Master Protein	Q02318	Sterol 26-hydroxylase, mitochondrial OS=Homo sapiens OX=9606 GN=CYP27A1 PE=1 SV=1	0	FALSE	9.762	6	3	3	3	531	60.2	8.9	8.73	3	metabolic process	membrane;mitochondrion;organelle lumen	catalytic activity;metal ion binding	Pf00067	1593	ENSG00000135929.8	CYP27A1	2	Endogenous sterols; Synthesis of bile acids and bile salts via 27-hydroxycholesterol; Synthesis of bile acids and bile salts via 24-hydroxycholesterol; Synthesis of bile acids and bile salts via 7alpha-hydroxycholesterol; Defective CYP27A1 causes Cerebrotendinous xanthomatosis (CTX)	PPAR signaling pathway; Metabolic pathways; Primary bile acid biosynthesis	Vitamin D Metabolism; PPAR signaling pathway; Oxidation by Cytochrome P450; Metapathway biotransformation	23	1.64424e+06	1.32055e+06	2.31729e+06	1.28305e+06		1.68293e+06	1.22339e+06	1.82587e+06	1.99306e+06	1.86565e+06	2.04217e+06	2.05463e+06	2.05153e+06	2.38652e+06			High	High	High	High	Not Found
FALSE	High	Master Protein	Q0VAQ4	Small cell adhesion glycoprotein OS=Homo sapiens OX=9606 GN=SMAGP PE=1 SV=1	0	FALSE	15.448	26	1	4	1	97	10.7	4.22	14.7	1		membrane	protein binding;receptor activity		57228	ENSG00000170545.16	SMAGP	12				0	201737	252591	265204	261469		219887	263658	390931	303377	437984	368236	326339	334025	249164			High	High	High	High	Not Found
FALSE	High	Master Protein	Q9H074	Polyadenylate-binding protein-interacting protein 1 OS=Homo sapiens OX=9606 GN=PAIP1 PE=1 SV=1	0	FALSE	65.629	33	11	22	11	479	53.5	4.81	74.88	11	metabolic process;regulation of biological process	cytoplasm;cytosol	protein binding;RNA binding;translation regulator activity	Pf02854	10605	ENSG00000172239.13	PAIP1	5	Deadenylation of mRNA	RNA transport	Translation Factors	5	8.59514e+06	1.65759e+07	1.08163e+07	1.81649e+07	188315	9.45988e+06	1.53864e+07	3.20152e+07	3.49504e+07	3.23716e+07	4.00299e+07	3.45239e+07	4.60621e+07	2.63917e+07	9895.31	6663.04	High	High	High	High	High
FALSE	High	Master Protein	O75420	GRB10-interacting GYF protein 1 OS=Homo sapiens OX=9606 GN=GIGYF1 PE=1 SV=2	0	FALSE	16.449	9	4	4	4	1035	114.5	5.39	9.98	4	regulation of biological process;response to stimulus		protein binding	Pf02213	64599	ENSG00000146830.9	GIGYF1	7				0	264532	320891	317052	312029		283620	307884	389580	415734	433623	439206	420723	497777	427560	2279.23		High	High	High	High	Not Found
FALSE	High	Master Protein	P62310	U6 snRNA-associated Sm-like protein LSm3 OS=Homo sapiens OX=9606 GN=LSM3 PE=1 SV=2	0	FALSE	19.717	21	3	6	3	102	11.8	4.7	17.86	3	cell organization and biogenesis;metabolic process	cytosol;nucleus;spliceosomal complex	protein binding;RNA binding	Pf01423	27258	ENSG00000170860.3	LSM3	3	mRNA Splicing - Major Pathway; mRNA decay by 5' to 3' exoribonuclease	Spliceosome; RNA degradation		8	7.22106e+06	9.12804e+06	8.94748e+06	9.89118e+06	1519.41	6.93301e+06	9.11409e+06	1.07027e+07	1.01392e+07	1.08064e+07	1.11552e+07	1.09428e+07	1.22334e+07	1.2774e+07	5849.66		High	High	High	High	High
FALSE	High	Master Protein	Q86U06	Probable RNA-binding protein 23 OS=Homo sapiens OX=9606 GN=RBM23 PE=1 SV=1	0	FALSE	21.524	11	4	7	1	439	48.7	9.85	22.58	4	metabolic process	membrane;nucleus	protein binding;RNA binding	Pf00076, Pf13893, Pf14259, Pf15519	55147	ENSG00000100461.17	RBM23	14				0	422965	401875	568037	423876		464875	341725	686029	667330	774528	897069	714979	913965	675481	1258.9		High	High	High	High	Not Found
FALSE	High	Master Protein	A6NIH7	Protein unc-119 homolog B OS=Homo sapiens OX=9606 GN=UNC119B PE=1 SV=1	0	FALSE	28.275	38	7	7	6	251	28.1	5.68	22.75	7	cell differentiation;cell organization and biogenesis;transport	cytosol	protein binding	Pf05351	84747	ENSG00000175970.10	UNC119B	12	Trafficking of myristoylated proteins to the cilium			4	2.82771e+06	4.59401e+06	3.20779e+06	4.76747e+06	6932.53	2.7839e+06	3.97638e+06	7.00415e+06	7.05624e+06	6.70229e+06	7.3198e+06	8.14769e+06	7.30666e+06	5.31516e+06	3278.21		High	High	High	High	High
FALSE	High	Master Protein	P41240	Tyrosine-protein kinase CSK OS=Homo sapiens OX=9606 GN=CSK PE=1 SV=1	0	FALSE	55.223	26	10	16	10	450	50.7	7.06	53.58	10	cell differentiation;cell organization and biogenesis;defense response;metabolic process;regulation of biological process;response to stimulus	cytoplasm;cytosol;membrane	catalytic activity;metal ion binding;nucleotide binding;protein binding	Pf00017, Pf00018, Pf00069, Pf07653, Pf07714, Pf14604	1445	ENSG00000103653.16	CSK	15	PD-1 signaling; Signaling by BRAF and RAF fusions; Phosphorylation of CD3 and TCR zeta chains; MAP2K and MAPK activation; Integrin alphaIIb beta3 signaling; Signaling by RAS mutants; Signaling by high-kinase activity BRAF mutants; Signaling by moderate kinase activity BRAF mutants; Paradoxical activation of RAF signaling by kinase inactive BRAF; GAB1 signalosome; Interleukin-20 family signaling	Epithelial cell signaling in Helicobacter pylori infection	Integrin-mediated Cell Adhesion; VEGFA-VEGFR2 Signaling Pathway; Chemokine signaling pathway; EGF/EGFR Signaling Pathway; Regulation of Actin Cytoskeleton	36	6.38933e+06	1.50732e+07	8.36979e+06	1.5489e+07	10969.6	6.58377e+06	1.313e+07	1.56414e+07	1.63307e+07	1.61697e+07	1.78218e+07	1.63712e+07	1.92997e+07	2.3156e+07	4081.3	7506.42	High	High	High	High	High
FALSE	High	Master Protein	Q15853	Upstream stimulatory factor 2 OS=Homo sapiens OX=9606 GN=USF2 PE=1 SV=1	0	FALSE	18.096	12	4	5	3	346	36.9	5.1	15.69	4	cell communication;metabolic process;regulation of biological process;response to stimulus;transport	nucleus	DNA binding;protein binding	Pf00010, Pf06156	7392	ENSG00000105698.15	USF2	19				0	2.51966e+06	2.77504e+06	3.45485e+06	2.71744e+06	992.037	2.56306e+06	2.58896e+06	2.60887e+06	2.95246e+06	2.84095e+06	3.35995e+06	2.9103e+06	3.49421e+06	3.73277e+06		308.559	High	High	High	High	High
FALSE	High	Master Protein	Q71RG4	Transmembrane and ubiquitin-like domain-containing protein 2 OS=Homo sapiens OX=9606 GN=TMUB2 PE=1 SV=2	0	FALSE	48.329	20	4	6	4	321	33.8	5.03	29.18	4		membrane	protein binding	Pf00240	79089	ENSG00000168591.15	TMUB2	17				0	2.23384e+06	1.9778e+06	3.20791e+06	2.00416e+06		2.33168e+06	1.88005e+06	886353	1.04225e+06	973165	1.21427e+06	1.11643e+06	1.18547e+06	1.84243e+06			High	High	High	High	Not Found
FALSE	High	Master Protein	O00743	Serine/threonine-protein phosphatase 6 catalytic subunit OS=Homo sapiens OX=9606 GN=PPP6C PE=1 SV=1	0	FALSE	74.794	40	11	32	11	305	35.1	5.69	89.8	11	cell organization and biogenesis;metabolic process	cytoplasm;cytosol;membrane	catalytic activity;metal ion binding;protein binding	Pf00149	5537	ENSG00000119414.11	PPP6C	9	COPII (Coat Protein 2) Mediated Vesicle Transport			8	1.80269e+07	3.05457e+07	2.28745e+07	3.32634e+07	68115.8	1.81514e+07	2.99639e+07	6.51412e+07	7.00662e+07	6.72231e+07	7.64759e+07	7.12469e+07	7.27252e+07	5.59556e+07	29624.1	3543.5	High	High	High	High	High
FALSE	High	Master Protein	P35268	60S ribosomal protein L22 OS=Homo sapiens OX=9606 GN=RPL22 PE=1 SV=2	0	FALSE	144.561	63	8	79	8	128	14.8	9.19	292.44	8	cell organization and biogenesis;metabolic process;transport	cytoplasm;cytosol;nucleus;ribosome	protein binding;RNA binding;structural molecule activity	Pf01776	6146	ENSG00000116251.9	RPL22	1	Peptide chain elongation; Eukaryotic Translation Termination; Viral mRNA Translation; L13a-mediated translational silencing of Ceruloplasmin expression; Nonsense Mediated Decay (NMD) independent of the Exon Junction Complex (EJC); Selenocysteine synthesis; Nonsense Mediated Decay (NMD) enhanced by the Exon Junction Complex (EJC); GTP hydrolysis and joining of the 60S ribosomal subunit; Major path…	Ribosome	Cytoplasmic Ribosomal Proteins	34	4.93463e+07	7.31097e+07	5.96527e+07	6.97158e+07	24265.8	5.50733e+07	6.47162e+07	9.41601e+07	1.01561e+08	9.62694e+07	1.12187e+08	1.01683e+08	1.24103e+08	1.12788e+08	8387.98	5899.94	High	High	High	High	High
FALSE	High	Master Protein	P46778	60S ribosomal protein L21 OS=Homo sapiens OX=9606 GN=RPL21 PE=1 SV=2	0	FALSE	120.166	56	12	114	12	160	18.6	10.49	319.44	12	cell organization and biogenesis;metabolic process;transport	cytosol;membrane;ribosome	protein binding;RNA binding;structural molecule activity	Pf01157	6144	ENSG00000122026.10	RPL21	13	Peptide chain elongation; Eukaryotic Translation Termination; Viral mRNA Translation; L13a-mediated translational silencing of Ceruloplasmin expression; Nonsense Mediated Decay (NMD) independent of the Exon Junction Complex (EJC); Selenocysteine synthesis; Nonsense Mediated Decay (NMD) enhanced by the Exon Junction Complex (EJC); GTP hydrolysis and joining of the 60S ribosomal subunit; Major path…	Ribosome	Cytoplasmic Ribosomal Proteins	34	1.00436e+08	1.32676e+08	1.08198e+08	1.43426e+08	241658	1.05675e+08	1.2447e+08	1.90926e+08	1.9051e+08	1.82577e+08	2.04506e+08	1.96125e+08	2.03088e+08	2.04317e+08	35112.6	3482.8	High	High	High	High	High
FALSE	High	Master Protein	Q9NPL8	Complex I assembly factor TIMMDC1, mitochondrial OS=Homo sapiens OX=9606 GN=TIMMDC1 PE=1 SV=2	0	FALSE	17.156	22	5	6	5	285	32.2	8.5	19.77	5	cell organization and biogenesis	membrane;mitochondrion;nucleus	protein binding	Pf02466	51300	ENSG00000113845.9	TIMMDC1	3	Complex I biogenesis			5	1.78087e+06	1.13749e+06	2.42741e+06	1.30047e+06	486.948	1.74075e+06	1.08695e+06	1.7694e+06	1.74686e+06	1.82698e+06	1.82727e+06	1.94767e+06	1.73404e+06	3.33637e+06		71.4884	High	High	High	High	High
FALSE	High	Master Protein	Q05469	Hormone-sensitive lipase OS=Homo sapiens OX=9606 GN=LIPE PE=1 SV=4	0.001	FALSE	7.365	4	2	2	2	1076	116.5	6.7	6.48	2	metabolic process	cytoplasm;cytosol;membrane	catalytic activity;protein binding	Pf06350, Pf07859, Pf09770, Pf10340, Pf12695	3991	ENSG00000079435.9	LIPE	19	Triglyceride catabolism	Insulin signaling pathway; AMPK signaling pathway; Aldosterone synthesis and secretion; cAMP signaling pathway; Regulation of lipolysis in adipocytes	AMP-activated Protein Kinase (AMPK) Signaling; Fatty Acid Beta Oxidation; Adipogenesis; Triacylglyceride Synthesis; Focal Adhesion-PI3K-Akt-mTOR-signaling pathway; Insulin Signaling	15	219986	294896	258239	264469		199155	257360	255900	245619	251263	294453	258211	284201	203424			High	High	High	High	Not Found
FALSE	High	Master Protein	Q9BTW9	Tubulin-specific chaperone D OS=Homo sapiens OX=9606 GN=TBCD PE=1 SV=2	0	FALSE	195.46	30	25	44	25	1192	132.5	6.19	164.02	25	cell organization and biogenesis;metabolic process;regulation of biological process	cytoplasm;cytoskeleton;membrane	enzyme regulator activity;protein binding	Pf12612	6904	ENSG00000141556.20	TBCD	17	Post-chaperonin tubulin folding pathway			3	1.0468e+07	2.00461e+07	1.2784e+07	2.18972e+07	44368.9	1.02715e+07	1.87213e+07	2.245e+07	2.2796e+07	2.36264e+07	2.58732e+07	2.42029e+07	2.56193e+07	2.5196e+07	17674.7	2598.28	High	High	High	High	High
FALSE	High	Master Protein	Q9UPQ3	Arf-GAP with GTPase, ANK repeat and PH domain-containing protein 1 OS=Homo sapiens OX=9606 GN=AGAP1 PE=1 SV=4	0.005	FALSE	4.578	2	2	2	2	857	94.4	7.94	5.56	2	regulation of biological process;response to stimulus;transport	cytoplasm	catalytic activity;enzyme regulator activity;metal ion binding;nucleotide binding;protein binding	Pf00023, Pf00071, Pf00169, Pf01412, Pf08477, Pf12796, Pf13606, Pf13637, Pf13857	116987	ENSG00000157985.18	AGAP1	2		Endocytosis		1	435004	614776	591808	659860	998.285	459639	615576	747391	825716	822113	881560	811382	813838	770504		4825.21	High	High	High	High	High
FALSE	High	Master Protein	P36896	Activin receptor type-1B OS=Homo sapiens OX=9606 GN=ACVR1B PE=1 SV=1	0	FALSE	22.282	14	5	7	2	505	56.8	7.03	22.9	5	metabolic process;regulation of biological process;response to stimulus	cell surface;cytosol;membrane	catalytic activity;metal ion binding;nucleotide binding;protein binding;receptor activity;signal transducer activity	Pf00069, Pf01064, Pf07714, Pf08515	91	ENSG00000135503.12	ACVR1B	12	Signaling by Activin; Regulation of signaling by NODAL	TGF-beta signaling pathway; Cytokine-cytokine receptor interaction; Signaling pathways regulating pluripotency of stem cells	MAPK Signaling Pathway	10	255382	337052	269728	290662	6611.1	236539	257417	410589	464878	444045	459973	486796	521878	343678			High	High	High	High	High
FALSE	High	Master Protein	Q2KHR3	Glutamine and serine-rich protein 1 OS=Homo sapiens OX=9606 GN=QSER1 PE=1 SV=3	0	FALSE	24.234	6	8	8	8	1735	189.9	7.08	21.94	8				Pf13926	79832	ENSG00000060749.14	QSER1	11				0	1.52972e+06	1.56066e+06	1.82968e+06	1.57401e+06		1.46864e+06	1.43545e+06	1.66632e+06	2.17129e+06	1.69925e+06	2.36921e+06	1.94754e+06	2.23273e+06	1.70626e+06	6500.55		High	High	High	High	Not Found
FALSE	High	Master Protein	Q16352	Alpha-internexin OS=Homo sapiens OX=9606 GN=INA PE=1 SV=2	0	FALSE	30.841	8	5	14	3	499	55.4	5.4	36.5	5	cell differentiation;cell organization and biogenesis;development	cytoskeleton;membrane	structural molecule activity	Pf00038, Pf04732	9118	ENSG00000148798.10	INA	10				0	1.33049e+06	1.8076e+06	1.75263e+06	1.92085e+06		1.31676e+06	1.72764e+06	517753	726852	562736	821954	492260	769723	3.96348e+06			High	High	High	High	Not Found
FALSE	High	Master Protein	O75396	Vesicle-trafficking protein SEC22b OS=Homo sapiens OX=9606 GN=SEC22B PE=1 SV=4	0	FALSE	156.798	39	10	52	10	215	24.6	6.92	211.85	10	cell organization and biogenesis;regulation of biological process;transport	endoplasmic reticulum;Golgi;membrane	protein binding	Pf00957, Pf13774	9554		SEC22B	1	COPI-dependent Golgi-to-ER retrograde traffic; Cargo concentration in the ER; COPII (Coat Protein 2) Mediated Vesicle Transport; ER-Phagosome pathway	Phagosome; SNARE interactions in vesicular transport; Legionellosis		20	6.38715e+07	6.15639e+07	8.81988e+07	6.56757e+07	88261.8	6.26181e+07	5.89186e+07	5.65875e+07	6.38766e+07	6.08842e+07	7.24264e+07	6.55496e+07	7.22599e+07	8.67727e+07	53640.9	32861.4	High	High	High	High	High
FALSE	High	Master Protein	O15027	Protein transport protein Sec16A OS=Homo sapiens OX=9606 GN=SEC16A PE=1 SV=4	0	FALSE	301.913	28	40	68	40	2357	251.7	5.8	262.18	40												0	1.93118e+07	2.78738e+07	2.46348e+07	2.84706e+07	73919.4	2.01625e+07	2.49359e+07	3.23846e+07	3.57332e+07	3.4691e+07	4.12111e+07	3.58692e+07	4.30956e+07	3.91579e+07	114166	5928.67	High	High	High	High	High
FALSE	High	Master Protein	Q9UBL6	Copine-7 OS=Homo sapiens OX=9606 GN=CPNE7 PE=1 SV=1	0	FALSE	26.046	7	4	8	3	633	70.2	6.38	26.98	4	metabolic process;response to stimulus;transport	cytoplasm;membrane;nucleus	protein binding;transporter activity	Pf00092, Pf00168, Pf07002, Pf10138	27132	ENSG00000178773.14	CPNE7	16	Glycerophospholipid biosynthesis			4	1.97893e+06	2.59615e+06	2.62293e+06	2.74051e+06	1040.09	2.17794e+06	2.16634e+06	2.62295e+06	3.13344e+06	2.60159e+06	3.85139e+06	3.37017e+06	3.543e+06	2.22374e+06	17355.7	1376.04	High	High	High	High	High
FALSE	High	Master Protein	P28715	DNA repair protein complementing XP-G cells OS=Homo sapiens OX=9606 GN=ERCC5 PE=1 SV=3	0	FALSE	17.016	6	4	4	4	1186	133	5.22	11.3	4	cell organization and biogenesis;metabolic process;regulation of biological process;response to stimulus	nucleus	catalytic activity;DNA binding;metal ion binding;protein binding	Pf00752, Pf00867	2073	ENSG00000134899.18	ERCC5	13	Dual incision in TC-NER; Formation of Incision Complex in GG-NER; Dual Incision in GG-NER	Nucleotide excision repair		8	464482	576249	549041	588848	975.424	465120	515578	729789	813897	840130	884654	786285	727587	810045		2120.43	High	High	High	High	High
FALSE	High	Master Protein	Q9Y397	Palmitoyltransferase ZDHHC9 OS=Homo sapiens OX=9606 GN=ZDHHC9 PE=1 SV=2	0.003	FALSE	5.653	4	1	1	1	364	40.9	7.84	4.25	1	metabolic process	cytosol;endoplasmic reticulum;Golgi;membrane	catalytic activity;metal ion binding;protein binding	Pf01529	51114	ENSG00000188706.12	ZDHHC9	X				0	119616	81269.1	172058	70626.7		116222	66093.8	86787.1	106499	104212	119525	125431	108461	122434		2076.67	High	High	High	High	Not Found
FALSE	High	Master Protein	Q969H4	Connector enhancer of kinase suppressor of ras 1 OS=Homo sapiens OX=9606 GN=CNKSR1 PE=1 SV=1	0.001	FALSE	6.941	3	1	2	1	720	79.7	5.38	4.66	1	regulation of biological process;response to stimulus	cytoplasm;membrane	protein binding	Pf00169, Pf00536, Pf07647, Pf10534	10256	ENSG00000142675.17	CNKSR1	1	Paradoxical activation of RAF signaling by kinase inactive BRAF; Signaling by BRAF and RAF fusions; MAP2K and MAPK activation; Signaling by RAS mutants; Signaling by high-kinase activity BRAF mutants; Signaling by moderate kinase activity BRAF mutants; Interleukin-20 family signaling			17	69621.7	128580	89927.5	143007	1717.17	74999.5	120182	116748	110272	113101	126931	114020	151719	106098			High	High	High	High	High
FALSE	High	Master Protein	O95999	B-cell lymphoma/leukemia 10 OS=Homo sapiens OX=9606 GN=BCL10 PE=1 SV=1	0	FALSE	13.516	30	4	5	4	233	26.2	5.74	14.28	4	cell death;cell organization and biogenesis;defense response;metabolic process;regulation of biological process;response to stimulus	cytoplasm;cytosol;membrane;nucleus;vacuole	enzyme regulator activity;protein binding	Pf00619	8915	ENSG00000142867.12	BCL10	1	Activation of NF-kappaB in B cells; E3 ubiquitin ligases ubiquitinate target proteins; Downstream TCR signaling; CLEC7A (Dectin-1) signaling; FCERI mediated NF-kB activation	T cell receptor signaling pathway; B cell receptor signaling pathway; NF-kappa B signaling pathway; Tuberculosis	B Cell Receptor Signaling Pathway; T-Cell antigen Receptor (TCR) pathway during Staphylococcus aureus infection; T-Cell antigen Receptor (TCR) Signaling Pathway	23	2.18141e+06	3.73997e+06	2.78458e+06	4.17509e+06		2.26394e+06	3.60482e+06	3.66556e+06	4.01059e+06	3.97917e+06	4.20468e+06	3.97841e+06	4.1236e+06	4.00042e+06			High	High	High	High	Not Found
FALSE	High	Master Protein	O95487	Protein transport protein Sec24B OS=Homo sapiens OX=9606 GN=SEC24B PE=1 SV=2	0	FALSE	106.065	18	15	32	14	1268	137.3	6.67	85.66	15	cell organization and biogenesis;regulation of biological process;transport	cytoplasm;cytosol;endoplasmic reticulum;membrane	metal ion binding;protein binding	Pf00626, Pf04810, Pf04811, Pf04815, Pf08033	10427	ENSG00000138802.11	SEC24B	4	Regulation of cholesterol biosynthesis by SREBP (SREBF); Cargo concentration in the ER; Antigen Presentation: Folding, assembly and peptide loading of class I MHC; COPII (Coat Protein 2) Mediated Vesicle Transport; MHC class II antigen presentation	Protein processing in endoplasmic reticulum	Sterol Regulatory Element-Binding Proteins (SREBP) signalling	20	5.09183e+06	7.53382e+06	6.03721e+06	8.12722e+06	28763.2	5.1515e+06	7.08176e+06	1.0763e+07	1.14731e+07	1.12367e+07	1.27137e+07	1.14648e+07	1.35285e+07	1.1697e+07	5399.29		High	High	High	High	High
FALSE	High	Master Protein	Q15418	Ribosomal protein S6 kinase alpha-1 OS=Homo sapiens OX=9606 GN=RPS6KA1 PE=1 SV=2	0	FALSE	128.644	33	21	36	10	735	82.7	7.83	111.62	21	cell death;cell proliferation;metabolic process;regulation of biological process;response to stimulus	cytoplasm;cytosol;membrane;nucleus	catalytic activity;enzyme regulator activity;metal ion binding;nucleotide binding;protein binding	Pf00069, Pf00433, Pf06293, Pf07714, Pf14531	6195	ENSG00000281877.2; ENSG00000117676.13	RPS6KA1	1; CHR_HG2058_PATCH	CREB phosphorylation; ERK/MAPK targets; Recycling pathway of L1; Activated TLR4 signalling; Signaling by GPCR; Gastrin-CREB signalling pathway via PKC and MAPK; Senescence-Associated Secretory Phenotype (SASP); RSK activation	Neurotrophin signaling pathway; Progesterone-mediated oocyte maturation; MAPK signaling pathway; Long-term potentiation; mTOR signaling pathway; Oocyte meiosis; Insulin resistance	IL-5 Signaling Pathway; Human Thyroid Stimulating Hormone (TSH) signaling pathway; Leptin signaling pathway; B Cell Receptor Signaling Pathway; Interleukin-11 Signaling Pathway; Brain-Derived Neurotrophic Factor (BDNF) signaling pathway; Kit receptor signaling pathway; BDNF-TrkB Signaling; Angiopoietin Like Protein 8 Regulatory Pathway; TYROBP Causal Network; EGF/EGFR Signaling Pathway; Cytoplasm…	68	7.18354e+06	1.4725e+07	8.93695e+06	1.72232e+07	43299.6	8.00711e+06	1.47903e+07	1.50982e+07	1.74759e+07	1.59062e+07	1.87602e+07	1.69738e+07	1.84058e+07	1.60768e+07	2228.94	5608.95	High	High	High	High	High
FALSE	High	Master Protein	Q9BTM9	Ubiquitin-related modifier 1 OS=Homo sapiens OX=9606 GN=URM1 PE=1 SV=1	0	FALSE	10.627	13	1	2	1	101	11.4	4.67	8.19	1	metabolic process	cytoplasm;cytosol	catalytic activity;protein binding	Pf09138	81605	ENSG00000167118.10	URM1	9	tRNA modification in the nucleus and cytosol	Sulfur relay system		4	222942	449136	245817	527726	1841.87	203624	420603	1.56584e+06	1.22944e+06	1.42253e+06	1.27481e+06	1.41093e+06	1.51955e+06	1.2327e+06			High	High	High	High	High
FALSE	High	Master Protein	P61626	Lysozyme C OS=Homo sapiens OX=9606 GN=LYZ PE=1 SV=1	0	FALSE	39.169	50	7	13	7	148	16.5	9.16	46.31	7	defense response;metabolic process;response to stimulus;transport	extracellular;organelle lumen	catalytic activity;protein binding	Pf00062	4069	ENSG00000090382.6	LYZ	12	Antimicrobial peptides; Neutrophil degranulation; Amyloid fiber formation	Salivary secretion		7	1.74074e+07	2.14998e+07	2.31987e+07	1.34149e+07	4268.61	1.93103e+07	1.42743e+07	1.83626e+07	3.40438e+07	1.34756e+07	1.46023e+07	2.56638e+07	3.62567e+07	2.16692e+07		5385.39	High	High	High	High	High
FALSE	High	Master Protein	Q96Q89	Kinesin-like protein KIF20B OS=Homo sapiens OX=9606 GN=KIF20B PE=1 SV=3	0	FALSE	23.866	6	8	10	8	1820	210.5	5.67	18.91	8	cell division;cell organization and biogenesis;cellular component movement;regulation of biological process	cytoplasm;cytoskeleton;cytosol;nucleus	catalytic activity;motor activity;nucleotide binding;protein binding	Pf00225, Pf01576, Pf02463, Pf03961, Pf07851, Pf09726	9585	ENSG00000138182.14	KIF20B	10	COPI-dependent Golgi-to-ER retrograde traffic; Kinesins		Gastric Cancer Network 1	9	2.27978e+06	2.14337e+06	2.90864e+06	2.35105e+06	14186.1	2.21098e+06	2.02555e+06	2.10749e+06	2.21337e+06	2.26067e+06	2.44535e+06	2.41261e+06	2.51886e+06	3.03128e+06	3569.24	535.387	High	High	High	High	High
FALSE	High	Master Protein	Q13501	Sequestosome-1 OS=Homo sapiens OX=9606 GN=SQSTM1 PE=1 SV=1	0	FALSE	277.105	70	15	66	15	440	47.7	5.22	304.96	15	cell communication;cell death;cell differentiation;cell organization and biogenesis;metabolic process;regulation of biological process;response to stimulus;transport	cytoplasm;cytosol;endoplasmic reticulum;endosome;nucleus;vacuole	catalytic activity;metal ion binding;protein binding	Pf00564, Pf00569	8878	ENSG00000161011.19	SQSTM1	5	Interleukin-1 family signaling; NF-kB is activated and signals survival; Signalling by NGF; p75NTR recruits signalling complexes; NRIF signals cell death from the nucleus; Pink/Parkin Mediated Mitophagy	Osteoclast differentiation	Regulation of toll-like receptor signaling pathway; IL-1 signaling pathway; RANKL/RANK (Receptor activator of NFKB (ligand)) Signaling Pathway; Brain-Derived Neurotrophic Factor (BDNF) signaling pathway; Apoptosis-related network due to altered Notch3 in ovarian cancer; NRF2 pathway; Interleukin-1 Induced Activation of NF-kappa-B; Senescence and Autophagy in Cancer	24	2.71621e+07	4.59403e+07	3.66756e+07	4.79155e+07	59869.4	3.01878e+07	4.38287e+07	3.07002e+07	3.53058e+07	3.21348e+07	3.84052e+07	3.3352e+07	4.11015e+07	4.6069e+07	69235.4	31115.5	High	High	High	High	High
FALSE	High	Master Protein	O43240	Kallikrein-10 OS=Homo sapiens OX=9606 GN=KLK10 PE=1 SV=3	0.007	FALSE	4.118	5	1	1	1	276	30.2	8.59	3.36	1	metabolic process	extracellular	catalytic activity	Pf00089	5655	ENSG00000129451.11	KLK10	19				0	121104	165507	185593	128145		122285	125356	176853	179609	151696	182998	158845	166532	187909			High	High	High	High	Not Found
FALSE	High	Master Protein	Q6P4A8	Phospholipase B-like 1 OS=Homo sapiens OX=9606 GN=PLBD1 PE=1 SV=2	0	FALSE	38.055	17	7	11	7	553	63.2	9.06	33.15	7	metabolic process	cytosol;vacuole	catalytic activity	Pf04916	79887	ENSG00000121316.10	PLBD1	12	Acyl chain remodelling of PI; Hydrolysis of LPC; Acyl chain remodelling of PE; Acyl chain remodelling of PC			8	1.05181e+07	1.20265e+07	1.51337e+07	9.04961e+06		1.16517e+07	8.26854e+06	3.90896e+06	4.46485e+06	4.15374e+06	5.08581e+06	4.62629e+06	5.57171e+06	9.44698e+06		284.147	High	High	High	High	High
FALSE	High	Master Protein	O60331	Phosphatidylinositol 4-phosphate 5-kinase type-1 gamma OS=Homo sapiens OX=9606 GN=PIP5K1C PE=1 SV=2	0	FALSE	12.584	5	3	7	1	668	73.2	5.29	16.51	3	cell organization and biogenesis;cellular component movement;metabolic process;regulation of biological process;response to stimulus;transport	cytoplasm;cytosol;membrane;nucleus	catalytic activity;nucleotide binding;protein binding	Pf01504	23396	ENSG00000186111.9	PIP5K1C	19	SEMA3A-Plexin repulsion signaling by inhibiting Integrin adhesion; PI5P, PP2A and IER3 Regulate PI3K/AKT Signaling; Clathrin-mediated endocytosis; Synthesis of PIPs at the plasma membrane	Endocytosis; Phospholipase D signaling pathway; Phosphatidylinositol signaling system; Inositol phosphate metabolism; Focal adhesion; Choline metabolism in cancer; Regulation of actin cytoskeleton; Fc gamma R-mediated phagocytosis; Metabolic pathways	B Cell Receptor Signaling Pathway; Focal Adhesion; Regulation of Actin Cytoskeleton	29	17757.3	37389.7	29117.6	39824.8		24543.7	30009.7	49793.6	56289.2	53854.8	56482.6	56669.8	51518	41756.7			High	High	High	High	Not Found
FALSE	High	Master Protein	Q24JP5	Transmembrane protein 132A OS=Homo sapiens OX=9606 GN=TMEM132A PE=1 SV=1	0	FALSE	12.015	3	2	2	2	1023	110	5.62	7.84	2	metabolic process	endoplasmic reticulum;Golgi;membrane;organelle lumen			54972	ENSG00000006118.14	TMEM132A	11	Post-translational protein phosphorylation; Regulation of Insulin-like Growth Factor (IGF) transport and uptake by Insulin-like Growth Factor Binding Proteins (IGFBPs)			4	176803	142269	197403	164328	3962.23	138834	129444	261656	266921	304401	271313	276839	266237	275072			High	High	High	High	High
FALSE	High	Master Protein	Q9H8U3	AN1-type zinc finger protein 3 OS=Homo sapiens OX=9606 GN=ZFAND3 PE=1 SV=1	0.006	FALSE	4.396	7	1	2	1	227	25.2	7.43	0	1			DNA binding;metal ion binding	Pf01428	60685	ENSG00000156639.11	ZFAND3	6				0	371088	521956	454680	604362		332543	484749	1.07148e+06	970857	982801	740058	1.11703e+06	668629	838477			High	High	High	High	Not Found
FALSE	High	Master Protein	Q8IWF2	FAD-dependent oxidoreductase domain-containing protein 2 OS=Homo sapiens OX=9606 GN=FOXRED2 PE=1 SV=1	0	FALSE	42.814	21	10	13	10	684	77.7	7.72	38.42	10	metabolic process	endoplasmic reticulum;organelle lumen	catalytic activity;nucleotide binding;protein binding	Pf01266, Pf01946, Pf03486, Pf07992, Pf13450, Pf13738	80020	ENSG00000100350.14	FOXRED2	22				0	5.9934e+06	6.81113e+06	8.7367e+06	6.89686e+06	63411.2	6.41139e+06	6.04292e+06	1.03983e+07	1.14156e+07	1.02588e+07	1.19047e+07	1.19254e+07	1.17202e+07	1.00744e+07	2135.07	15758.7	High	High	High	High	High
FALSE	High	Master Protein	Q5VU43	Myomegalin OS=Homo sapiens OX=9606 GN=PDE4DIP PE=1 SV=3	0	FALSE	59.632	6	12	15	12	2346	264.9	5.47	52.68	12												0	2.64018e+06	4.22594e+06	3.13366e+06	3.26041e+06	11814.4	2.63428e+06	2.9289e+06	4.98429e+06	5.26965e+06	5.23666e+06	6.01646e+06	5.76718e+06	5.98382e+06	4.79784e+06	19881.6	5308.63	High	High	High	High	High
FALSE	High	Master Protein	O43708	Maleylacetoacetate isomerase OS=Homo sapiens OX=9606 GN=GSTZ1 PE=1 SV=3	0	FALSE	12.465	18	3	5	3	216	24.2	8.54	14.69	3	metabolic process	cytoplasm;cytosol;mitochondrion	antioxidant activity;catalytic activity;protein binding	Pf00043, Pf02798, Pf13409, Pf13417	2954		GSTZ1	14	Glutathione conjugation; Phenylalanine and tyrosine catabolism	Tyrosine metabolism; Metabolic pathways	Metapathway biotransformation	10	1.68914e+06	1.86798e+06	2.2662e+06	1.9164e+06		1.57118e+06	1.6665e+06	2.17087e+06	2.05918e+06	2.0105e+06	2.0745e+06	2.14254e+06	2.14995e+06	2.59986e+06			High	High	High	High	Not Found
FALSE	High	Master Protein	Q92841	Probable ATP-dependent RNA helicase DDX17 OS=Homo sapiens OX=9606 GN=DDX17 PE=1 SV=2	0	FALSE	524.344	66	47	219	37	729	80.2	8.27	752	47	cell differentiation;cell organization and biogenesis;defense response;metabolic process;regulation of biological process;response to stimulus	cytoplasm;cytosol;membrane;nucleus	catalytic activity;nucleotide binding;protein binding;RNA binding	Pf00270, Pf00271	10521	ENSG00000100201.20	DDX17	22			RIG-I-like Receptor Signaling	1	1.95038e+08	2.32991e+08	2.53736e+08	2.38383e+08	1.40011e+06	2.21975e+08	2.20067e+08	2.63253e+08	2.90344e+08	2.74415e+08	3.20418e+08	2.86428e+08	3.41596e+08	3.17198e+08	301382	182655	High	High	High	High	High
FALSE	High	Master Protein	Q9NRY4	Rho GTPase-activating protein 35 OS=Homo sapiens OX=9606 GN=ARHGAP35 PE=1 SV=3	0	FALSE	84.474	17	20	27	20	1499	170.4	6.64	81.1	20	cell communication;cell organization and biogenesis;cellular component movement;metabolic process;regulation of biological process;response to stimulus	cytoplasm;cytoskeleton;cytosol;membrane;nucleus	catalytic activity;DNA binding;enzyme regulator activity;nucleotide binding	Pf00071, Pf00620, Pf02421	2909	ENSG00000160007.18	ARHGAP35	19	Sema4D mediated inhibition of cell attachment and migration; PTK6 Regulates RHO GTPases, RAS GTPase and MAP kinases; Rho GTPase cycle	Focal adhesion; Regulation of actin cytoskeleton; Leukocyte transendothelial migration; Platelet activation	Regulation of Actin Cytoskeleton	16	6.11718e+06	1.09666e+07	6.61328e+06	1.00751e+07	62237.7	5.49719e+06	8.78876e+06	1.07144e+07	1.18001e+07	1.11926e+07	1.39729e+07	1.24222e+07	1.38338e+07	1.0193e+07	35432.5	10095.1	High	High	High	High	High
FALSE	High	Master Protein	O00151	PDZ and LIM domain protein 1 OS=Homo sapiens OX=9606 GN=PDLIM1 PE=1 SV=4	0	FALSE	414.45	78	22	107	22	329	36	7.02	471.81	22	regulation of biological process;response to stimulus	cytoplasm;cytoskeleton	metal ion binding;protein binding	Pf00412, Pf00595, Pf13180	9124	ENSG00000107438.8	PDLIM1	10				0	6.24316e+07	9.99924e+07	8.24946e+07	1.04781e+08	127459	6.58412e+07	9.47435e+07	4.02239e+08	4.22855e+08	4.23921e+08	4.62693e+08	4.31943e+08	4.95887e+08	2.41254e+08	163950	56613.2	High	High	High	High	High
FALSE	High	Master Protein	Q96F86	Enhancer of mRNA-decapping protein 3 OS=Homo sapiens OX=9606 GN=EDC3 PE=1 SV=1	0	FALSE	76.724	34	13	22	13	508	56	7.11	78.99	13	cell organization and biogenesis;metabolic process	cytoplasm;cytosol;membrane	catalytic activity;protein binding;RNA binding	Pf03853, Pf09532, Pf12701	80153	ENSG00000179151.11	EDC3	15	mRNA decay by 5' to 3' exoribonuclease	RNA degradation		4	7.31035e+06	1.61543e+07	9.6274e+06	1.52362e+07	33559.4	9.08249e+06	1.25828e+07	1.52325e+07	1.62058e+07	1.4982e+07	1.66268e+07	1.65354e+07	1.75048e+07	1.84283e+07	55460.6	6989.25	High	High	High	High	High
FALSE	High	Master Protein	P23469	Receptor-type tyrosine-protein phosphatase epsilon OS=Homo sapiens OX=9606 GN=PTPRE PE=1 SV=1	0.004	FALSE	4.871	2	1	1	1	700	80.6	7.02	3.48	1	metabolic process;regulation of biological process	cytoplasm;membrane;nucleus	catalytic activity;protein binding;receptor activity;signal transducer activity	Pf00102, Pf00782, Pf14566	5791	ENSG00000132334.16	PTPRE	10				0	74323.7	96503.1	97788.7	81452.5		79544.1	75453.9	54626.1	69964.4	72779.3	77478.6	74254.3	67410.7	77478.6			High	High	High	High	Not Found
FALSE	High	Master Protein	Q14542	Equilibrative nucleoside transporter 2 OS=Homo sapiens OX=9606 GN=SLC29A2 PE=1 SV=3	0	FALSE	13.654	6	2	4	2	456	50.1	6.11	12.44	2	cell proliferation;metabolic process;transport	membrane;nucleus	transporter activity	Pf01733	3177	ENSG00000174669.11	SLC29A2	11	Transport of nucleosides and free purine and pyrimidine bases across the plasma membrane			4	879702	632894	1.0517e+06	661699	1285.31	772650	613207	644575	747408	743007	742561	724188	680071	1.40412e+06	4538	889.804	High	High	High	High	High
FALSE	High	Master Protein	Q9Y5L4	Mitochondrial import inner membrane translocase subunit Tim13 OS=Homo sapiens OX=9606 GN=TIMM13 PE=1 SV=1	0	FALSE	38.16	42	3	9	3	95	10.5	8.18	36.28	3	cell organization and biogenesis;transport	membrane;mitochondrion	metal ion binding;transporter activity	Pf02953	26517	ENSG00000099800.7	TIMM13	19	Mitochondrial protein import; Metabolism of proteins			2	1.11381e+07	1.06733e+07	1.86256e+07	1.0844e+07		1.30317e+07	9.75185e+06	1.24941e+07	1.30628e+07	1.31871e+07	1.46833e+07	1.21546e+07	1.60442e+07	2.04834e+07	29071.2	4649.36	High	High	High	High	Not Found
FALSE	High	Master Protein	P06241	Tyrosine-protein kinase Fyn OS=Homo sapiens OX=9606 GN=FYN PE=1 SV=3	0	FALSE	39.042	20	8	14	4	537	60.7	6.67	39.71	8	cell differentiation;cell organization and biogenesis;cell proliferation;cellular component movement;coagulation;defense response;development;metabolic process;regulation of biological process;response to stimulus;transport	cytoplasm;cytosol;endosome;membrane;mitochondrion;nucleus	catalytic activity;metal ion binding;nucleotide binding;protein binding;signal transducer activity	Pf00017, Pf00018, Pf00069, Pf07653, Pf07714, Pf14604	2534	ENSG00000010810.17	FYN	6	SEMA3A-Plexin repulsion signaling by inhibiting Integrin adhesion; Sema3A PAK dependent Axon repulsion; PECAM1 interactions; CRMPs in Sema3A signaling; CTLA4 inhibitory signaling; Interleukin-7 signaling; NCAM signaling for neurite out-growth; Nef and signal transduction; EPH-ephrin mediated repulsion of cells; Nephrin family interactions; Ephrin signaling; EPHA-mediated growth cone collapse; DAP…	T cell receptor signaling pathway; Osteoclast differentiation; Prion diseases; Pathogenic Escherichia coli infection; Phospholipase D signaling pathway; Natural killer cell mediated cytotoxicity; Focal adhesion; Adherens junction; Sphingolipid signaling pathway; Measles; Fc epsilon RI signaling pathway; Viral myocarditis; Axon guidance; Cholinergic synapse; Platelet activation	Integrin-mediated Cell Adhesion; Leptin signaling pathway; Prolactin Signaling Pathway; IL-7 Signaling Pathway; Pathogenic Escherichia coli infection; B Cell Receptor Signaling Pathway; Interleukin-11 Signaling Pathway; Brain-Derived Neurotrophic Factor (BDNF) signaling pathway; Primary Focal Segmental Glomerulosclerosis FSGS; T-Cell Receptor and Co-stimulatory Signaling; Ectoderm Differentiation…	106	903236	858371	1.26279e+06	946148		941343	825809	618657	537148	652104	644711	684424	623011	1.02706e+06	5589.75		High	High	High	High	Not Found
FALSE	High	Master Protein	Q9BSK2	Solute carrier family 25 member 33 OS=Homo sapiens OX=9606 GN=SLC25A33 PE=1 SV=1	0	FALSE	9.608	7	2	2	1	321	35.4	9.6	7.17	2	cell organization and biogenesis;metabolic process;regulation of biological process;response to stimulus;transport	membrane;mitochondrion	transporter activity	Pf00153	84275	ENSG00000171612.6	SLC25A33	1				0	276062	193530	359602	184031		287865	167998	270335	245374	279661	262317	268605	251290	566635			High	High	High	High	Not Found
FALSE	High	Master Protein	Q8NBN7	Retinol dehydrogenase 13 OS=Homo sapiens OX=9606 GN=RDH13 PE=1 SV=2	0	FALSE	59.09	34	10	20	10	331	35.9	8.1	53.49	10	metabolic process;response to stimulus	membrane;mitochondrion	catalytic activity	Pf00106, Pf03435, Pf08659	112724	ENSG00000160439.15; ENSG00000276684.4	RDH13	19; CHR_HSCHR19_4_CTG3_1	RA biosynthesis pathway			4	1.03706e+07	1.05952e+07	1.40887e+07	1.04347e+07	5430.12	1.06383e+07	9.70757e+06	6.81608e+06	7.95836e+06	6.6281e+06	9.23434e+06	8.17856e+06	8.64919e+06	1.00715e+07			High	High	High	High	High
FALSE	High	Master Protein	Q9NTJ4	Alpha-mannosidase 2C1 OS=Homo sapiens OX=9606 GN=MAN2C1 PE=1 SV=1	0	FALSE	17.174	6	5	7	5	1040	115.8	6.57	13.22	5	metabolic process	cytoplasm;cytosol;vacuole	catalytic activity;metal ion binding	Pf01074, Pf07748, Pf09261	4123	ENSG00000140400.16	MAN2C1	15	Lysosomal oligosaccharide catabolism	Other glycan degradation		4	5.10652e+06	1.18203e+07	6.79044e+06	1.10266e+07	4286.81	5.75591e+06	9.77897e+06	1.81996e+07	1.92923e+07	1.9255e+07	2.17145e+07	1.67573e+07	2.80034e+07	1.71111e+07			High	High	High	High	High
FALSE	High	Master Protein	Q9Y262	Eukaryotic translation initiation factor 3 subunit L OS=Homo sapiens OX=9606 GN=EIF3L PE=1 SV=1	0	FALSE	230.529	52	28	78	28	564	66.7	6.34	263.24	28	metabolic process	cytoplasm;cytosol;membrane	protein binding;RNA binding	Pf10255	51386	ENSG00000100129.17	EIF3L	22	Formation of the ternary complex, and subsequently, the 43S complex; L13a-mediated translational silencing of Ceruloplasmin expression; Translation initiation complex formation; GTP hydrolysis and joining of the 60S ribosomal subunit; Formation of a pool of free 40S subunits; Ribosomal scanning and start codon recognition			11	7.93629e+07	1.25659e+08	9.37598e+07	1.32699e+08	21823.8	8.40691e+07	1.17918e+08	1.77761e+08	1.99188e+08	1.88199e+08	2.21214e+08	1.92764e+08	2.31377e+08	2.18776e+08	73995.7	99.9152	High	High	High	High	High
FALSE	High	Master Protein	Q9NYU1	UDP-glucose:glycoprotein glucosyltransferase 2 OS=Homo sapiens OX=9606 GN=UGGT2 PE=1 SV=4	0	FALSE	22.26	4	6	9	3	1516	174.6	6.89	27.44	6	metabolic process;regulation of biological process;response to stimulus	endoplasmic reticulum;organelle lumen	catalytic activity;protein binding	Pf01501, Pf06427	55757	ENSG00000102595.19	UGGT2	13	ER Quality Control Compartment (ERQC)	Protein processing in endoplasmic reticulum		7	1.164e+06	1.18945e+06	1.50712e+06	1.27396e+06		1.10759e+06	1.14236e+06	1.26355e+06	1.36882e+06	1.39089e+06	1.49239e+06	1.40368e+06	1.477e+06	1.64166e+06	3250.35		High	High	High	High	Not Found
FALSE	High	Master Protein	O95218	Zinc finger Ran-binding domain-containing protein 2 OS=Homo sapiens OX=9606 GN=ZRANB2 PE=1 SV=2	0	FALSE	54.462	31	9	15	9	330	37.4	10.01	49.72	9	metabolic process;regulation of biological process	nucleus	metal ion binding;protein binding;RNA binding	Pf00641	9406	ENSG00000132485.13	ZRANB2	1				0	6.15057e+06	9.74851e+06	8.15542e+06	1.13342e+07	1638.24	7.56772e+06	9.35784e+06	1.07848e+07	1.24638e+07	1.18832e+07	1.36295e+07	1.15263e+07	1.33691e+07	1.77102e+07	5270.61	23996.9	High	High	High	High	High
FALSE	High	Master Protein	Q9Y2K1	Zinc finger and BTB domain-containing protein 1 OS=Homo sapiens OX=9606 GN=ZBTB1 PE=1 SV=3	0	FALSE	9.158	5	3	3	3	713	82	6.39	8.99	3	cell differentiation;cell organization and biogenesis;defense response;metabolic process;regulation of biological process;response to stimulus	membrane;nucleus	DNA binding;metal ion binding;protein binding	Pf00651, Pf13465	22890	ENSG00000126804.13	ZBTB1	14				0	321003	497287	446674	335638	7642.28	374615	256549	413180	450875	414914	605896	549348	534616	439948	4330.5	2171.93	High	High	High	High	High
FALSE	High	Master Protein	Q9UG01	Intraflagellar transport protein 172 homolog OS=Homo sapiens OX=9606 GN=IFT172 PE=1 SV=2	0	FALSE	8.092	2	3	3	3	1749	197.5	6.13	7.23	3	cell differentiation;cell organization and biogenesis;cellular component movement;development;metabolic process;regulation of biological process;response to stimulus;transport		protein binding	Pf14938	26160	ENSG00000138002.14	IFT172	2	Hedgehog 'off' state; Intraflagellar transport			6	393474	585746	463888	587050	4035.51	419252	509984	516592	544588	547168	653281	603352	637356	835016		1623.18	High	High	High	High	High
FALSE	High	Master Protein	O14493	Claudin-4 OS=Homo sapiens OX=9606 GN=CLDN4 PE=1 SV=1	0	FALSE	32.373	17	3	8	2	209	22.1	8.05	30.75	3	defense response;metabolic process;regulation of biological process;response to stimulus;transport	membrane	catalytic activity;protein binding;receptor activity;signal transducer activity;structural molecule activity;transporter activity	Pf00822	1364	ENSG00000189143.9	CLDN4	7	Tight junction interactions	Tight junction; Cell adhesion molecules (CAMs); Leukocyte transendothelial migration; Hepatitis C		8	5.21772e+06	3.64362e+06	5.0588e+06	4.68569e+06		5.24748e+06	3.96599e+06	5.21239e+06	5.02503e+06	4.38838e+06	6.11019e+06	6.11642e+06	4.82323e+06	3.20914e+06			High	High	High	High	Not Found
FALSE	High	Master Protein	Q13162	Peroxiredoxin-4 OS=Homo sapiens OX=9606 GN=PRDX4 PE=1 SV=1	0	FALSE	258.351	65	16	88	13	271	30.5	6.29	376.89	16	cell organization and biogenesis;cellular homeostasis;metabolic process;regulation of biological process;transport	cytoplasm;cytosol;endoplasmic reticulum;extracellular;mitochondrion;nucleus;organelle lumen	antioxidant activity;catalytic activity;protein binding	Pf00578, Pf08534, Pf10417	10549	ENSG00000123131.12	PRDX4	X	Neutrophil degranulation		Selenium Micronutrient Network	4	1.52084e+08	1.47682e+08	2.08432e+08	1.5719e+08	22032.3	1.50267e+08	1.39369e+08	1.08179e+08	1.20965e+08	1.173e+08	1.27182e+08	1.16132e+08	1.38355e+08	1.92418e+08	32878.7	18875.2	High	High	High	High	High
FALSE	High	Master Protein	Q8TE68	Epidermal growth factor receptor kinase substrate 8-like protein 1 OS=Homo sapiens OX=9606 GN=EPS8L1 PE=1 SV=3	0	FALSE	80.181	24	13	18	13	723	80.2	6.04	69.13	13	regulation of biological process;response to stimulus	cytoplasm;cytosol	protein binding	Pf00018, Pf07653, Pf08416, Pf14604	54869	ENSG00000131037.14	EPS8L1	19				0	3.54617e+06	5.8914e+06	4.4679e+06	6.04261e+06	27614.8	3.68151e+06	5.33861e+06	1.20178e+07	1.43001e+07	1.33361e+07	1.34819e+07	1.25432e+07	1.35203e+07	7.17692e+06	9646.32	1104.68	High	High	High	High	High
FALSE	High	Master Protein	Q5VV42	Threonylcarbamoyladenosine tRNA methylthiotransferase OS=Homo sapiens OX=9606 GN=CDKAL1 PE=1 SV=1	0	FALSE	63.507	22	9	14	9	579	65.1	7.46	47.66	9	metabolic process	endoplasmic reticulum;membrane	catalytic activity;metal ion binding;protein binding	Pf00919, Pf04055	54901	ENSG00000145996.11	CDKAL1	6	tRNA modification in the nucleus and cytosol			3	8.12144e+06	7.46681e+06	1.15447e+07	8.25684e+06	8267.71	8.43962e+06	7.23414e+06	7.04251e+06	7.54138e+06	7.46383e+06	8.41846e+06	8.17048e+06	8.18789e+06	1.02421e+07	67911.5	10660.4	High	High	High	High	High
FALSE	High	Master Protein	A8K2U0	Alpha-2-macroglobulin-like protein 1 OS=Homo sapiens OX=9606 GN=A2ML1 PE=1 SV=3	0	FALSE	11.865	3	3	3	3	1454	161	5.73	10.82	3	regulation of biological process	extracellular	enzyme regulator activity	Pf00207, Pf01835, Pf05326, Pf07677, Pf07678, Pf07703, Pf10569, Pf13249	144568	ENSG00000166535.19	A2ML1	12				0	594794	4.51255e+06	884577	1.47029e+06		592110	841964	1.1443e+06	1.54254e+06	1.08735e+06	1.26933e+06	1.32804e+06	1.75385e+06	1.61432e+06			High	High	High	High	Not Found
FALSE	High	Master Protein	Q4ADV7	Guanine nucleotide exchange factor subunit RIC1 OS=Homo sapiens OX=9606 GN=RIC1 PE=1 SV=2	0	FALSE	14.1	4	4	4	4	1423	159.2	6.38	9.15	4	regulation of biological process;transport	cytoplasm;cytosol;membrane	protein binding	Pf07064	57589	ENSG00000107036.11	KIAA1432; RIC1	9	Intra-Golgi traffic; Retrograde transport at the Trans-Golgi-Network; RAB GEFs exchange GTP for GDP on RABs			7	181984	210076	203893	196521		175883	189598	322313	398646	343272	438776	364087	444645	284443			High	High	High	High	Not Found
FALSE	High	Master Protein	P49427	Ubiquitin-conjugating enzyme E2 R1 OS=Homo sapiens OX=9606 GN=CDC34 PE=1 SV=2	0	FALSE	19.721	22	6	7	5	236	26.7	4.54	22.37	6	cell division;metabolic process;regulation of biological process;response to stimulus	cytoplasm;cytosol;nucleus	catalytic activity;nucleotide binding;protein binding	Pf00179, Pf14461	997	ENSG00000099804.8	CDC34	19	Synthesis of active ubiquitin: roles of E1 and E2 enzymes; Downstream TCR signaling; Antigen processing: Ubiquitination & Proteasome degradation; CLEC7A (Dectin-1) signaling; FCERI mediated NF-kB activation	Ubiquitin mediated proteolysis; Herpes simplex infection		17	2.12304e+06	3.17677e+06	2.69136e+06	3.36342e+06	31338.3	2.05704e+06	2.81407e+06	6.87124e+06	7.28285e+06	7.72398e+06	7.49356e+06	7.93706e+06	7.85408e+06	8.05494e+06	13089		High	High	High	High	High
FALSE	High	Master Protein	P15559	NAD(P)H dehydrogenase [quinone] 1 OS=Homo sapiens OX=9606 GN=NQO1 PE=1 SV=1	0	FALSE	76.616	42	10	21	10	274	30.8	8.88	72.68	10	cell communication;metabolic process;regulation of biological process;response to stimulus	cytoplasm;cytosol	antioxidant activity;catalytic activity;protein binding;RNA binding	Pf02525, Pf03358	1728	ENSG00000181019.12	NQO1	16	Regulation of ornithine decarboxylase (ODC)	Ubiquinone and other terpenoid-quinone biosynthesis	Dopamine metabolism; Aryl Hydrocarbon Receptor; Apoptosis-related network due to altered Notch3 in ovarian cancer; Aryl Hydrocarbon Receptor Pathway; NRF2 pathway; Transcriptional activation by NRF2; Photodynamic therapy-induced NFE2L2 (NRF2) survival signaling; Simplified Interaction Map Between LOXL4 and Oxidative Stress Pathway; Benzene metabolism; Oxidative Stress; Estrogen metabolism	16	3.83003e+07	7.83209e+07	4.84832e+07	8.72958e+07	97673.6	4.3132e+07	7.65579e+07	1.6214e+07	1.68565e+07	1.81025e+07	2.08131e+07	1.78287e+07	2.10513e+07	1.0967e+08			High	High	High	High	High
FALSE	High	Master Protein	Q96HA4	Uncharacterized protein C1orf159 OS=Homo sapiens OX=9606 GN=C1orf159 PE=1 SV=2	0.001	FALSE	7.072	6	2	3	2	380	40.3	10.01	9.06	2		membrane		Pf14946	54991	ENSG00000131591.17	C1orf159	1				0	1.42054e+06	1.19147e+06	1.8279e+06	1.4171e+06		1.38602e+06	1.14647e+06	921686	974021	992201	1.00478e+06	993639	941070	1.52763e+06			High	High	High	High	Not Found
FALSE	High	Master Protein	Q01664	Transcription factor AP-4 OS=Homo sapiens OX=9606 GN=TFAP4 PE=1 SV=2	0.002	FALSE	6.039	5	1	1	1	338	38.7	5.87	4.85	1	cell organization and biogenesis;metabolic process;regulation of biological process;response to stimulus	mitochondrion;nucleus	DNA binding;protein binding	Pf00010	7023	ENSG00000090447.11	TFAP4	16		Proteoglycans in cancer		1	159747	109688	208317	102959		182091	85549.1	109804	79183.6	101023	101025	85962.9	95425.2	132526	3831.75		High	High	High	High	Not Found
FALSE	High	Master Protein	Q8NI77	Kinesin-like protein KIF18A OS=Homo sapiens OX=9606 GN=KIF18A PE=1 SV=2	0	FALSE	9.301	3	2	2	1	898	102.2	8.91	7.3	2	cell organization and biogenesis;cellular component movement;regulation of biological process;response to stimulus;transport	chromosome;cytoplasm;cytoskeleton;cytosol;membrane;nucleus	catalytic activity;motor activity;nucleotide binding;protein binding	Pf00225	81930	ENSG00000121621.6	KIF18A	11	COPI-dependent Golgi-to-ER retrograde traffic; Kinesins; Amplification of signal from unattached kinetochores via a MAD2 inhibitory signal; Separation of Sister Chromatids; Resolution of Sister Chromatid Cohesion; RHO GTPases Activate Formins; MHC class II antigen presentation			27	53294.1	56236.7	76033.5	56010		60960	41764.9	57025.1	68212.9	73088.5	90758.3	63510	71064.4	63712.8			High	High	High	High	Not Found
FALSE	High	Master Protein	P49795	Regulator of G-protein signaling 19 OS=Homo sapiens OX=9606 GN=RGS19 PE=1 SV=1	0	FALSE	13.66	21	3	3	3	217	24.6	5.62	8.18	3	metabolic process;regulation of biological process;response to stimulus	cytoplasm;Golgi;membrane	enzyme regulator activity;protein binding	Pf00615	10287	ENSG00000171700.13	RGS19	20	G alpha (z) signalling events; Gastrin-CREB signalling pathway via PKC and MAPK; G alpha (i) signalling events		Myometrial Relaxation and Contraction Pathways; Calcium Regulation in the Cardiac Cell	9	995474	936804	1.2142e+06	1.00229e+06		1.06296e+06	915202	1.29911e+06	1.76046e+06	1.42463e+06	2.08358e+06	1.62863e+06	1.78655e+06	1.40052e+06			High	High	High	High	Not Found
FALSE	High	Master Protein	Q14534	Squalene monooxygenase OS=Homo sapiens OX=9606 GN=SQLE PE=1 SV=3	0	FALSE	201.591	42	20	47	20	574	63.9	8.63	205	20	metabolic process;regulation of biological process;response to stimulus	endoplasmic reticulum;membrane	catalytic activity;nucleotide binding	Pf08491	6713	ENSG00000104549.11	SQLE	8	Cholesterol biosynthesis; Activation of gene expression by SREBF (SREBP)	Steroid biosynthesis; Metabolic pathways	Cholesterol Biosynthesis; Sterol Regulatory Element-Binding Proteins (SREBP) signalling; Statin Pathway	11	7.07484e+07	4.43605e+07	1.01083e+08	4.615e+07	13829.2	7.76052e+07	4.05783e+07	4.52366e+07	4.96691e+07	4.60118e+07	5.68221e+07	5.09412e+07	5.70547e+07	6.64601e+07	3796.07	18777	High	High	High	High	High
FALSE	High	Master Protein	Q567V2	Mpv17-like protein 2 OS=Homo sapiens OX=9606 GN=MPV17L2 PE=1 SV=2	0	FALSE	9.602	6	1	2	1	206	23.2	9.25	6.64	1	regulation of biological process	membrane;mitochondrion		Pf04117	84769	ENSG00000254858.9	MPV17L2	19		Peroxisome		1	192182	106708	284422	66484.9		212183	75444	166397	193908	211474	235270	174559	276823	531431			High	High	High	High	Not Found
FALSE	High	Master Protein	Q9NPA0	ER membrane protein complex subunit 7 OS=Homo sapiens OX=9606 GN=EMC7 PE=1 SV=1	0	FALSE	51.919	51	9	18	9	242	26.5	9.25	59.51	9		membrane		Pf09430	56851	ENSG00000134153.9	EMC7	15				0	4.05747e+07	4.14874e+07	5.55964e+07	4.41208e+07	2638.58	4.2112e+07	3.99252e+07	4.60799e+07	4.81102e+07	4.65364e+07	5.10674e+07	4.76521e+07	5.57241e+07	6.93144e+07			High	High	High	High	High
FALSE	High	Master Protein	Q9UJA5	tRNA (adenine(58)-N(1))-methyltransferase non-catalytic subunit TRM6 OS=Homo sapiens OX=9606 GN=TRMT6 PE=1 SV=1	0	FALSE	110.182	55	22	32	22	497	55.8	7.55	107.4	22	metabolic process	nucleus	RNA binding	Pf04189	51605	ENSG00000089195.14	TRMT6	20	tRNA modification in the nucleus and cytosol			3	2.00473e+07	2.41681e+07	2.44765e+07	2.59234e+07	4469.03	2.07978e+07	2.34352e+07	4.1407e+07	4.63657e+07	4.28073e+07	5.12231e+07	4.50806e+07	5.09197e+07	3.75284e+07	10903.9	6642.17	High	High	High	High	High
FALSE	High	Master Protein	Q9NS00	Glycoprotein-N-acetylgalactosamine 3-beta-galactosyltransferase 1 OS=Homo sapiens OX=9606 GN=C1GALT1 PE=1 SV=1	0	FALSE	61.193	36	11	17	11	363	42.2	6.64	56.53	11	cell differentiation;development;metabolic process	membrane	catalytic activity;metal ion binding;protein binding	Pf01762, Pf02434	56913	ENSG00000106392.10	C1GALT1	7	O-linked glycosylation of mucins	Mucin type O-glycan biosynthesis; Metabolic pathways	Ectoderm Differentiation	7	2.15523e+07	2.03733e+07	3.06024e+07	2.20214e+07	483.176	2.28386e+07	1.95163e+07	9.4419e+06	1.12926e+07	1.05994e+07	1.32128e+07	1.11521e+07	1.33649e+07	1.60573e+07	19434	1027.52	High	High	High	High	High
FALSE	High	Master Protein	P08243	Asparagine synthetase [glutamine-hydrolyzing] OS=Homo sapiens OX=9606 GN=ASNS PE=1 SV=4	0	FALSE	200.092	50	22	65	22	561	64.3	6.86	218.14	22	cell communication;metabolic process;regulation of biological process;response to stimulus	cytosol	catalytic activity;nucleotide binding;protein binding	Pf00310, Pf00733, Pf12481, Pf13522, Pf13537	440	ENSG00000070669.16	ASNS	7	Amino acid synthesis and interconversion (transamination); ATF4 activates genes	Alanine, aspartate and glutamate metabolism; Metabolic pathways	Photodynamic therapy-induced unfolded protein response; Amino Acid metabolism	11	1.79513e+07	3.19889e+07	2.32043e+07	3.26129e+07	171330	1.91849e+07	2.83118e+07	8.21158e+07	7.87585e+07	8.15087e+07	8.51711e+07	8.55923e+07	9.48125e+07	7.72271e+07	71276.1	7930.11	High	High	High	High	High
FALSE	High	Master Protein	Q8N6S5	ADP-ribosylation factor-like protein 6-interacting protein 6 OS=Homo sapiens OX=9606 GN=ARL6IP6 PE=1 SV=1	0	FALSE	11.983	5	1	4	1	226	24.7	6.33	17.22	1		membrane		Pf15062	151188	ENSG00000177917.10	ARL6IP6	2				0	4.53799e+06	3.9724e+06	6.38021e+06	4.1976e+06		4.36719e+06	3.61638e+06	3.1592e+06	3.34063e+06	3.37869e+06	3.55513e+06	3.33558e+06	3.44248e+06	4.50568e+06		3683.92	High	High	High	High	Not Found
FALSE	High	Master Protein	Q9Y6I9	Testis-expressed protein 264 OS=Homo sapiens OX=9606 GN=TEX264 PE=1 SV=1	0	FALSE	91.727	60	13	21	13	313	34.2	4.86	78.25	13	transport	extracellular;organelle lumen	protein binding	Pf06445	51368	ENSG00000164081.12	TEX264	3	Platelet degranulation			4	1.73387e+07	1.60049e+07	2.33494e+07	1.56013e+07	2744.87	1.77456e+07	1.41785e+07	1.15862e+07	1.29181e+07	1.26416e+07	1.38708e+07	1.32705e+07	1.43817e+07	1.74393e+07		2754.38	High	High	High	High	High
FALSE	High	Master Protein	Q9Y2Z0	Protein SGT1 homolog OS=Homo sapiens OX=9606 GN=SUGT1 PE=1 SV=3	0	FALSE	156.416	60	20	46	20	365	41	5.16	164.83	20	regulation of biological process	chromosome;cytoplasm;cytosol;nucleus	protein binding	Pf00515, Pf04969, Pf05002, Pf13414, Pf13431, Pf13432, Pf14559	10910	ENSG00000165416.14	SUGT1	13	The NLRP3 inflammasome	NOD-like receptor signaling pathway	Nucleotide-binding Oligomerization Domain (NOD) pathway	7	3.89547e+07	7.64974e+07	5.11545e+07	8.70909e+07	68769.7	4.24162e+07	7.55143e+07	1.36404e+08	1.4535e+08	1.42854e+08	1.60545e+08	1.44644e+08	1.6986e+08	1.21041e+08	84474.8	26035.2	High	High	High	High	High
FALSE	High	Master Protein	Q8IW45	ATP-dependent (S)-NAD(P)H-hydrate dehydratase OS=Homo sapiens OX=9606 GN=NAXD PE=1 SV=1	0	FALSE	30.12	26	5	5	5	347	36.6	8.06	21.19	5	metabolic process	mitochondrion;organelle lumen	catalytic activity;nucleotide binding;protein binding	Pf01256	55739		CARKD; NAXD	13	Nicotinamide salvaging			5	814849	974187	975664	1.03713e+06		814100	897059	1.68055e+06	1.78297e+06	1.70911e+06	1.89152e+06	1.82259e+06	1.8774e+06	1.33527e+06		1588.56	High	High	High	High	Not Found
FALSE	High	Master Protein	P04150	Glucocorticoid receptor OS=Homo sapiens OX=9606 GN=NR3C1 PE=1 SV=1	0	FALSE	35.345	13	8	9	8	777	85.6	6.38	32.91	8	cell death;cell division;cell organization and biogenesis;metabolic process;regulation of biological process;response to stimulus	cytoplasm;cytoskeleton;cytosol;mitochondrion;nucleus;organelle lumen	DNA binding;metal ion binding;protein binding;receptor activity;RNA binding;signal transducer activity	Pf00104, Pf00105, Pf02155	2908	ENSG00000113580.14	NR3C1	5	Regulation of RUNX2 expression and activity; Nuclear Receptor transcription pathway; HSP90 chaperone cycle for steroid hormone receptors (SHR); BMAL1:CLOCK,NPAS2 activates circadian gene expression; PTK6 Expression	Neuroactive ligand-receptor interaction	Nuclear Receptors; Adipogenesis; Endoderm Differentiation; Transcription factor regulation in adipogenesis; White fat cell differentiation; Sudden Infant Death Syndrome (SIDS) Susceptibility Pathways; Serotonin Receptor 4/6/7 and NR3C Signaling	23	3.02436e+06	4.3607e+06	4.06115e+06	4.73257e+06	456.005	3.13593e+06	4.03239e+06	2.51688e+06	2.84414e+06	2.71709e+06	3.29256e+06	2.7401e+06	3.4313e+06	4.25858e+06	5202.2	908.093	High	High	High	High	High
FALSE	High	Master Protein	P62910	60S ribosomal protein L32 OS=Homo sapiens OX=9606 GN=RPL32 PE=1 SV=2	0	FALSE	105.362	57	10	43	10	135	15.9	11.33	135.66	10	cell organization and biogenesis;metabolic process;response to stimulus;transport	cytosol;membrane;ribosome	RNA binding;structural molecule activity	Pf01655	6161	ENSG00000144713.12	RPL32	3	Peptide chain elongation; Eukaryotic Translation Termination; Viral mRNA Translation; L13a-mediated translational silencing of Ceruloplasmin expression; Nonsense Mediated Decay (NMD) independent of the Exon Junction Complex (EJC); Selenocysteine synthesis; Nonsense Mediated Decay (NMD) enhanced by the Exon Junction Complex (EJC); GTP hydrolysis and joining of the 60S ribosomal subunit; Major path…	Ribosome	Cytoplasmic Ribosomal Proteins	34	7.98102e+07	1.11586e+08	9.37743e+07	1.10702e+08	13805.4	8.79877e+07	9.3124e+07	1.51962e+08	1.65824e+08	1.60349e+08	1.74554e+08	1.58179e+08	1.89348e+08	1.92498e+08	17787.5	2375.64	High	High	High	High	High
FALSE	High	Master Protein	Q86YH6	Decaprenyl-diphosphate synthase subunit 2 OS=Homo sapiens OX=9606 GN=PDSS2 PE=1 SV=2	0	FALSE	14.279	13	5	5	5	399	44.1	8.24	12.19	5	cell organization and biogenesis;metabolic process	cytosol;mitochondrion;organelle lumen	catalytic activity;protein binding	Pf00348	57107	ENSG00000164494.11	PDSS2	6	Ubiquinol biosynthesis	Terpenoid backbone biosynthesis		5	2.55451e+06	2.6284e+06	3.52273e+06	2.75963e+06		2.45219e+06	2.33646e+06	2.70984e+06	2.96495e+06	2.82277e+06	2.85167e+06	3.00868e+06	2.767e+06	3.58218e+06		1934.32	High	High	High	High	Not Found
FALSE	High	Master Protein	Q8N5M1	ATP synthase mitochondrial F1 complex assembly factor 2 OS=Homo sapiens OX=9606 GN=ATPAF2 PE=1 SV=1	0	FALSE	39.286	25	5	9	5	289	32.8	7.09	29.44	5	cell organization and biogenesis	cytosol;mitochondrion	protein binding	Pf07542	91647	ENSG00000171953.15	ATPAF2	17				0	4.54291e+06	4.32564e+06	5.78221e+06	4.69112e+06	39320.4	4.5096e+06	4.07576e+06	4.47154e+06	4.5688e+06	4.79665e+06	5.49699e+06	4.95092e+06	5.34722e+06	6.78707e+06	13098.8	1835.86	High	High	High	High	High
FALSE	High	Master Protein	P36871	Phosphoglucomutase-1 OS=Homo sapiens OX=9606 GN=PGM1 PE=1 SV=3	0	FALSE	189.6	64	32	59	32	562	61.4	6.76	207.04	32	metabolic process;transport	cytoplasm;cytoskeleton;cytosol;extracellular	catalytic activity;metal ion binding;protein binding	Pf00408, Pf02878, Pf02879, Pf02880	5236	ENSG00000079739.15	PGM1	1	Neutrophil degranulation; Galactose catabolism; Glycogen breakdown (glycogenolysis); Glycogen synthesis; Defective PGM1 causes PGM1-CDG (CDG1t)	Purine metabolism; Galactose metabolism; Starch and sucrose metabolism; Pentose phosphate pathway; Glycolysis / Gluconeogenesis; Amino sugar and nucleotide sugar metabolism; Metabolic pathways	Ectoderm Differentiation; Glycogen Metabolism; Glucuronidation	23	4.05322e+07	1.14652e+08	5.30717e+07	1.21791e+08	120473	4.84548e+07	1.10166e+08	8.88746e+07	9.39525e+07	9.3531e+07	1.05737e+08	9.91662e+07	1.13136e+08	1.2553e+08	57072.7	19023.8	High	High	High	High	High
FALSE	High	Master Protein	Q9P0K7	Ankycorbin OS=Homo sapiens OX=9606 GN=RAI14 PE=1 SV=2	0	FALSE	175.313	42	33	43	32	980	110	6.21	158.82	33	cell differentiation;metabolic process	cytoplasm;cytoskeleton;cytosol;mitochondrion;nucleus	protein binding	Pf00023, Pf03961, Pf04111, Pf12796, Pf13606, Pf13637, Pf13857	26064	ENSG00000039560.13	RAI14	5				0	3.67512e+07	4.03578e+07	4.95101e+07	4.41721e+07	9435.5	3.65469e+07	3.90402e+07	2.75543e+07	3.03078e+07	2.98215e+07	3.3507e+07	3.11844e+07	3.3053e+07	4.29427e+07	12572.4	17349.2	High	High	High	High	High
FALSE	High	Master Protein	P18074	General transcription and DNA repair factor IIH helicase subunit XPD OS=Homo sapiens OX=9606 GN=ERCC2 PE=1 SV=1	0	FALSE	120.526	27	18	38	18	760	86.9	7.15	126.32	18	cell death;cell differentiation;cell division;cell organization and biogenesis;cell proliferation;metabolic process;regulation of biological process;response to stimulus	cytoplasm;cytoskeleton;cytosol;nucleus	catalytic activity;DNA binding;metal ion binding;nucleotide binding;protein binding	Pf06733, Pf06777, Pf13307	2068	ENSG00000104884.14	ERCC2	19	Cytosolic iron-sulfur cluster assembly; Gap-filling DNA repair synthesis and ligation in TC-NER; RNA Polymerase I Chain Elongation; RNA Polymerase II Transcription Pre-Initiation And Promoter Opening; NoRC negatively regulates rRNA expression; Formation of TC-NER Pre-Incision Complex; Dual Incision in GG-NER; RNA Polymerase I Promoter Escape; Formation of HIV-1 elongation complex containing HIV-1…	Basal transcription factors; Nucleotide excision repair	Fluoropyrimidine Activity; Eukaryotic Transcription Initiation	54	1.08796e+07	1.22664e+07	1.44922e+07	1.24477e+07	6494.22	1.15248e+07	1.1399e+07	1.34202e+07	1.42039e+07	1.36811e+07	1.62383e+07	1.45696e+07	1.64837e+07	1.4124e+07	4923.78	2721.39	High	High	High	High	High
FALSE	High	Master Protein	Q53FT3	Protein Hikeshi OS=Homo sapiens OX=9606 GN=HIKESHI PE=1 SV=2	0	FALSE	28.329	37	4	8	4	197	21.6	5.45	25.07	4	cell organization and biogenesis;regulation of biological process;response to stimulus;transport	cytoplasm;cytosol;nucleus	protein binding;transporter activity	Pf05603	51501	ENSG00000149196.15	C11orf73; HIKESHI	11	Regulation of HSF1-mediated heat shock response			4	3.01594e+06	5.48535e+06	3.92818e+06	5.35863e+06	327.291	3.36515e+06	4.62406e+06	1.10709e+07	1.15887e+07	1.15037e+07	1.20871e+07	1.20701e+07	1.25724e+07	8.59607e+06	3241.65		High	High	High	High	High
FALSE	High	Master Protein	Q13444	Disintegrin and metalloproteinase domain-containing protein 15 OS=Homo sapiens OX=9606 GN=ADAM15 PE=1 SV=4	0.001	FALSE	7.271	3	2	2	2	863	92.9	6.73	7.2	2	cell death;cell organization and biogenesis;defense response;metabolic process;regulation of biological process;response to stimulus	cell surface;membrane	catalytic activity;metal ion binding;protein binding	Pf00200, Pf00413, Pf01421, Pf01562, Pf08516, Pf13574, Pf13582, Pf13583, Pf13688	8751	ENSG00000143537.13	ADAM15	1	Degradation of the extracellular matrix; Invadopodia formation			3	129328	75951.1	244900	86602.8		181751	69373.5	78344.2	71616.2	68870.7	97384.1	86924.5	76639.9	130154			High	High	High	High	Not Found
FALSE	High	Master Protein	P53567	CCAAT/enhancer-binding protein gamma OS=Homo sapiens OX=9606 GN=CEBPG PE=1 SV=1	0.008	FALSE	3.999	11	2	3	2	150	16.4	9.77	6.92	2	cell differentiation;defense response;metabolic process;regulation of biological process;response to stimulus	nucleus	DNA binding;protein binding	Pf00170, Pf07716	1054	ENSG00000153879.8	CEBPG	19		Tuberculosis	Differentiation of white and brown adipocyte	2	1.1666e+06	662797	1.41792e+06	790816		1.20901e+06	601261	1.96728e+06	2.21312e+06	1.72352e+06	2.3602e+06	2.40792e+06	2.08541e+06	2.0018e+06			High	High	High	High	Not Found
FALSE	High	Master Protein	Q9NUE0	Palmitoyltransferase ZDHHC18 OS=Homo sapiens OX=9606 GN=ZDHHC18 PE=1 SV=2	0	FALSE	24.531	10	3	4	3	388	42	9.04	16.88	3	metabolic process	Golgi;membrane	catalytic activity;metal ion binding	Pf01529	84243	ENSG00000204160.11	ZDHHC18	1				0	886215	1.18712e+06	1.18778e+06	1.0251e+06		845051	822230	698128	817023	748206	875079	808802	836037	1.21824e+06			High	High	High	High	Not Found
FALSE	High	Master Protein	P62256	Ubiquitin-conjugating enzyme E2 H OS=Homo sapiens OX=9606 GN=UBE2H PE=1 SV=1	0	FALSE	12.345	17	3	4	3	183	20.6	4.67	13.25	3	metabolic process	cytoplasm;cytosol	catalytic activity;nucleotide binding;protein binding	Pf00179	7328	ENSG00000186591.11	UBE2H	7	Synthesis of active ubiquitin: roles of E1 and E2 enzymes; Antigen processing: Ubiquitination & Proteasome degradation	Ubiquitin mediated proteolysis		9	1.97497e+06	3.25185e+06	2.72748e+06	3.50288e+06		2.20412e+06	3.14652e+06	4.71597e+06	4.74859e+06	4.90862e+06	5.4384e+06	5.22635e+06	5.43132e+06	4.53415e+06	13112.7		High	High	High	High	Not Found
FALSE	High	Master Protein	Q7L5Y1	Mitochondrial enolase superfamily member 1 OS=Homo sapiens OX=9606 GN=ENOSF1 PE=1 SV=1	0	FALSE	14.966	10	3	5	3	443	49.8	6.48	11.48	3	metabolic process	mitochondrion	catalytic activity;metal ion binding	Pf01188, Pf02746, Pf13378	55556	ENSG00000132199.18	ENOSF1	18		Fructose and mannose metabolism		1	369883	759650	480654	790889	2982.6	490134	711777	1.22277e+06	1.28227e+06	1.23271e+06	1.35996e+06	1.31015e+06	1.42472e+06	1.03619e+06			High	High	High	High	High
FALSE	High	Master Protein	Q96P48	Arf-GAP with Rho-GAP domain, ANK repeat and PH domain-containing protein 1 OS=Homo sapiens OX=9606 GN=ARAP1 PE=1 SV=3	0	FALSE	145.595	21	23	37	23	1450	162.1	6.23	138.13	23	cell organization and biogenesis;regulation of biological process;response to stimulus	cytoplasm;cytosol;Golgi;membrane	enzyme regulator activity;metal ion binding;protein binding	Pf00169, Pf00536, Pf00620, Pf00788, Pf01412, Pf07647	116985	ENSG00000186635.14	ARAP1	11	PTK6 Regulates RTKs and Their Effectors AKT1 and DOK1; Rho GTPase cycle	Endocytosis		7	6.64461e+06	1.06615e+07	8.61047e+06	1.06293e+07	157491	7.13917e+06	9.4953e+06	2.30463e+07	2.48353e+07	2.34345e+07	2.70183e+07	2.49177e+07	2.7056e+07	1.5556e+07	22085.7	19278.8	High	High	High	High	High
FALSE	High	Master Protein	Q13127	RE1-silencing transcription factor OS=Homo sapiens OX=9606 GN=REST PE=1 SV=3	0	FALSE	10.612	3	3	3	3	1097	121.8	6.74	8.91	3	cell differentiation;cell organization and biogenesis;metabolic process;regulation of biological process;response to stimulus;transport	cytosol;nucleus	catalytic activity;DNA binding;metal ion binding;protein binding;transporter activity	Pf00096, Pf09606, Pf09770, Pf13465, Pf13894, Pf13909	5978	ENSG00000084093.16	REST	4	HDACs deacetylate histones; Regulation of PTEN gene transcription	Huntington's disease; Signaling pathways regulating pluripotency of stem cells	Mecp2 and Associated Rett Syndrome; Sudden Infant Death Syndrome (SIDS) Susceptibility Pathways	12	391190	186218	525365	246520	729.607	421540	189114	401352	431602	492369	471591	512274	464952	515814			High	High	High	High	High
FALSE	High	Master Protein	O60683	Peroxisome biogenesis factor 10 OS=Homo sapiens OX=9606 GN=PEX10 PE=1 SV=1	0.003	FALSE	5.612	11	2	2	2	326	37	9.99	5.94	2	cell organization and biogenesis;metabolic process;transport	membrane	catalytic activity;metal ion binding;protein binding	Pf00097, Pf04757, Pf12678, Pf12861, Pf13445, Pf13639, Pf13920, Pf13923, Pf14634, Pf15227	5192	ENSG00000157911.9	PEX10	1	E3 ubiquitin ligases ubiquitinate target proteins	Peroxisome		5	530278	640466	731349	664300		491962	589263	617677	708406	695027	738448	661700	725295	1.01023e+06			High	High	High	High	Not Found
FALSE	High	Master Protein	Q9GZT8	NIF3-like protein 1 OS=Homo sapiens OX=9606 GN=NIF3L1 PE=1 SV=2	0	FALSE	55.064	25	7	15	7	377	41.9	6.65	50.46	7	cell differentiation;regulation of biological process	cytoplasm;mitochondrion;nucleus	protein binding	Pf01784	60491	ENSG00000196290.14	NIF3L1	2				0	7.3129e+06	1.13483e+07	8.6979e+06	1.2071e+07	23018.8	6.88781e+06	1.09473e+07	1.58163e+07	1.56777e+07	1.63666e+07	1.69332e+07	1.68156e+07	1.71981e+07	1.53373e+07	6190.18		High	High	High	High	High
FALSE	High	Master Protein	Q8NBJ7	Inactive C-alpha-formylglycine-generating enzyme 2 OS=Homo sapiens OX=9606 GN=SUMF2 PE=1 SV=2	0	FALSE	126.077	40	11	38	11	301	33.8	8	138.18	11	metabolic process	endoplasmic reticulum;organelle lumen	metal ion binding	Pf03781	25870		SUMF2	7	The activation of arylsulfatases; Glycosphingolipid metabolism			8	3.56516e+07	5.5143e+07	4.69451e+07	3.8024e+07	37772	3.41943e+07	3.33613e+07	3.0132e+07	3.399e+07	3.37593e+07	3.87169e+07	3.48208e+07	4.16915e+07	3.78899e+07	8413.76	15667.3	High	High	High	High	High
FALSE	High	Master Protein	O94768	Serine/threonine-protein kinase 17B OS=Homo sapiens OX=9606 GN=STK17B PE=1 SV=1	0	FALSE	9.078	6	2	2	2	372	42.3	5.25	6.81	2	cell death;metabolic process;regulation of biological process;response to stimulus	cytoskeleton;membrane;nucleus	catalytic activity;nucleotide binding	Pf00069, Pf07714, Pf14531	9262	ENSG00000081320.10	STK17B	2				0	323908	400755	393167	469039		322625	395077	805330	821514	792687	1.00089e+06	809475	1.77707e+06	555840	3499.35	1779.33	High	High	High	High	Not Found
FALSE	High	Master Protein	Q13505	Metaxin-1 OS=Homo sapiens OX=9606 GN=MTX1 PE=1 SV=3	0	FALSE	92.882	28	13	30	13	466	51.4	9.79	96.66	13												0	2.47624e+07	2.27103e+07	3.67512e+07	2.38465e+07	49656.6	2.49503e+07	2.17493e+07	2.50315e+07	2.73092e+07	2.65547e+07	3.06365e+07	2.75954e+07	3.07887e+07	3.66425e+07	80316.7	38441.1	High	High	High	High	High
FALSE	High	Master Protein	Q96EK5	KIF-binding protein OS=Homo sapiens OX=9606 GN=KIFBP PE=1 SV=1	0	FALSE	124.931	43	18	31	18	621	71.8	5.49	130.13	18	cell differentiation;development;transport	cytoplasm;cytoskeleton;mitochondrion	protein binding	Pf12309	26128	ENSG00000198954.7	KIAA1279; KIF1BP	10				0	1.55152e+07	2.74072e+07	1.85392e+07	2.9302e+07	33151.4	1.66979e+07	2.58026e+07	7.31656e+07	6.99068e+07	7.44484e+07	7.14345e+07	7.63897e+07	7.72033e+07	5.43252e+07	15519.1	755.418	High	High	High	High	High
FALSE	High	Master Protein	Q9BQS8	FYVE and coiled-coil domain-containing protein 1 OS=Homo sapiens OX=9606 GN=FYCO1 PE=1 SV=3	0	FALSE	102.568	16	18	25	18	1478	166.9	4.92	92.89	18	cellular component movement;metabolic process;regulation of biological process;transport	endosome;Golgi;membrane;vacuole	metal ion binding;nucleotide binding;protein binding	Pf01363, Pf02759, Pf03961, Pf13897	79443	ENSG00000163820.14	FYCO1	3				0	7.56329e+06	1.05035e+07	9.66983e+06	1.11904e+07	4674.76	7.3684e+06	1.01849e+07	6.9004e+06	7.29337e+06	7.48546e+06	7.77839e+06	7.74602e+06	7.63301e+06	8.87898e+06		4719.64	High	High	High	High	High
FALSE	High	Master Protein	Q9NZN5	Rho guanine nucleotide exchange factor 12 OS=Homo sapiens OX=9606 GN=ARHGEF12 PE=1 SV=1	0	FALSE	55.758	11	10	16	10	1544	173.1	5.74	52.6	10	regulation of biological process;response to stimulus	cytoplasm;cytosol;membrane	enzyme regulator activity;protein binding	Pf00595, Pf00621, Pf09128, Pf13180	23365	ENSG00000196914.8	ARHGEF12	11	G alpha (12/13) signalling events; NRAGE signals death through JNK; Sema4D induced cell migration and growth-cone collapse; Rho GTPase cycle; Signalling by NGF	Vascular smooth muscle contraction; Pathways in cancer; Tuberculosis; Proteoglycans in cancer; Regulation of actin cytoskeleton; Axon guidance; Platelet activation		23	2.88579e+06	3.41163e+06	3.32245e+06	3.88318e+06	43439.4	2.711e+06	3.3164e+06	6.21774e+06	7.20308e+06	6.93525e+06	7.79896e+06	7.05836e+06	7.75342e+06	5.5617e+06	16538.6	12126.4	High	High	High	High	High
FALSE	High	Master Protein	Q9NUQ9	CYFIP-related Rac1 interactor B OS=Homo sapiens OX=9606 GN=CYRIB PE=1 SV=1	0	FALSE	151.939	65	17	39	17	324	36.7	6.06	144.58	17	regulation of biological process;transport	extracellular;membrane;organelle lumen	protein binding	Pf07159	51571	ENSG00000153310.19	FAM49B	8	Platelet degranulation			4	2.21703e+07	4.7565e+07	2.75862e+07	5.39455e+07	71844.5	2.45547e+07	4.53344e+07	3.58982e+07	3.88392e+07	3.45196e+07	4.77925e+07	4.27388e+07	4.5715e+07	3.92206e+07	38146.2	4865.6	High	High	High	High	High
FALSE	High	Master Protein	Q16678	Cytochrome P450 1B1 OS=Homo sapiens OX=9606 GN=CYP1B1 PE=1 SV=2	0.002	FALSE	6.277	2	1	1	1	543	60.8	8.98	4.1	1	cell organization and biogenesis;cellular component movement;metabolic process;regulation of biological process;response to stimulus	endoplasmic reticulum;membrane;mitochondrion	catalytic activity;metal ion binding	Pf00067	1545	ENSG00000138061.11	CYP1B1	2	Synthesis of epoxy (EET) and dihydroxyeicosatrienoic acids (DHET); Endogenous sterols; Defective CYP1B1 causes Glaucoma; Synthesis of (16-20)-hydroxyeicosatetraenoic acids (HETE)	Ovarian steroidogenesis; MicroRNAs in cancer; Metabolism of xenobiotics by cytochrome P450; Chemical carcinogenesis; Tryptophan metabolism; Steroid hormone biosynthesis	Sulindac Metabolic Pathway; Aryl Hydrocarbon Receptor; Aryl Hydrocarbon Receptor Pathway; Estrogen Receptor Pathway; Melatonin metabolism and effects; Oxidation by Cytochrome P450; Tryptophan metabolism; Tamoxifen metabolism; Benzo(a)pyrene metabolism; Estrogen metabolism; Metapathway biotransformation	31	353964	373862	482070	408540		303802	368626	113186	104697	161071	153599	169146	136848	240607			High	High	High	High	Not Found
FALSE	High	Master Protein	Q8TAD7	Overexpressed in colon carcinoma 1 protein OS=Homo sapiens OX=9606 GN=OCC1 PE=1 SV=2	0	FALSE	33.511	57	3	11	3	63	6.4	6.57	50.05	3				Pf15506	387882	ENSG00000235162.8	C12orf75	12				0	1.0293e+07	8.4548e+06	1.44879e+07	9.22917e+06	3369.39	1.09056e+07	8.27914e+06	7.92989e+06	9.27778e+06	8.09581e+06	9.5549e+06	8.72887e+06	9.43055e+06	7.19501e+06		1573.31	High	High	High	High	High
FALSE	High	Master Protein	Q9NVE5	Ubiquitin carboxyl-terminal hydrolase 40 OS=Homo sapiens OX=9606 GN=USP40 PE=1 SV=3	0.006	FALSE	4.425	1	1	1	1	1235	140	5.67	3.69	1	metabolic process		catalytic activity	Pf00443, Pf13423	55230	ENSG00000085982.13	USP40	2				0	131098	150245	115616	155974		87763.6	153397	151966	166776	159557	186935	160123	190990	149513			High	High	High	High	Not Found
FALSE	High	Master Protein	Q13615	Myotubularin-related protein 3 OS=Homo sapiens OX=9606 GN=MTMR3 PE=1 SV=3	0	FALSE	18.22	8	5	5	5	1198	133.5	5.8	12.04	5	cell communication;metabolic process;regulation of biological process;response to stimulus	cytoplasm;cytosol;membrane	catalytic activity;metal ion binding;protein binding	Pf01363, Pf06602	8897	ENSG00000100330.15	MTMR3	22	Synthesis of PIPs at the plasma membrane; Macroautophagy	Phosphatidylinositol signaling system; Inositol phosphate metabolism; Metabolic pathways		10	506516	723290	651729	813522		556432	676814	718013	942134	714570	1.20104e+06	997050	1.10991e+06	928863	4635.61		High	High	High	High	Not Found
FALSE	High	Master Protein	P55011	Solute carrier family 12 member 2 OS=Homo sapiens OX=9606 GN=SLC12A2 PE=1 SV=1	0	FALSE	484.736	39	40	134	40	1212	131.4	6.4	513.88	40	cellular homeostasis;regulation of biological process;response to stimulus;transport	membrane	catalytic activity;nucleotide binding;protein binding;transporter activity	Pf00324, Pf08403, Pf13520	6558	ENSG00000064651.13	SLC12A2	5	Cation-coupled Chloride cotransporters	Pancreatic secretion; Salivary secretion; Vibrio cholerae infection		7	2.27404e+08	2.21205e+08	2.90252e+08	2.08268e+08	178320	2.42265e+08	2.12454e+08	9.0986e+07	1.02264e+08	1.01123e+08	1.13929e+08	1.05118e+08	1.19854e+08	1.42975e+08	227966	83930.1	High	High	High	High	High
FALSE	High	Master Protein	Q8N9A8	Nuclear envelope phosphatase-regulatory subunit 1 OS=Homo sapiens OX=9606 GN=CNEP1R1 PE=1 SV=1	0.002	FALSE	6.337	12	1	1	1	125	14.3	8.38	3.78	1	cell organization and biogenesis;metabolic process;regulation of biological process	cytoplasm;cytosol;membrane;nucleus	protein binding	Pf09771	255919	ENSG00000205423.11	CNEP1R1	16	Depolymerisation of the Nuclear Lamina			6	292939	344215	450001	358816		334464	287571	311865	371188	320941	372771	352181	384349	420991	6880.93		High	High	High	High	Not Found
FALSE	High	Master Protein	O95363	Phenylalanine--tRNA ligase, mitochondrial OS=Homo sapiens OX=9606 GN=FARS2 PE=1 SV=1	0	FALSE	45.508	21	8	11	8	451	52.3	7.46	43.69	8	metabolic process	cytoplasm;mitochondrion;organelle lumen	catalytic activity;metal ion binding;nucleotide binding;protein binding;RNA binding	Pf01409, Pf03147	10667	ENSG00000145982.11	FARS2	6	Mitochondrial tRNA aminoacylation	Aminoacyl-tRNA biosynthesis		5	6.72477e+06	7.50779e+06	9.71507e+06	7.45696e+06	14916.2	7.0039e+06	7.12202e+06	6.68034e+06	7.14474e+06	6.90311e+06	7.82853e+06	7.58111e+06	7.99261e+06	9.42554e+06		2826.54	High	High	High	High	High
FALSE	High	Master Protein	O14874	[3-methyl-2-oxobutanoate dehydrogenase [lipoamide]] kinase, mitochondrial OS=Homo sapiens OX=9606 GN=BCKDK PE=1 SV=2	0	FALSE	41.761	28	9	13	9	412	46.3	8.82	33.19	9	metabolic process	mitochondrion;organelle lumen	catalytic activity;nucleotide binding;protein binding	Pf02518, Pf10436	10295	ENSG00000103507.13	BCKDK	16	Branched-chain amino acid catabolism			3	1.07837e+07	9.87786e+06	1.30642e+07	8.48889e+06	2167.23	9.71821e+06	7.55208e+06	4.55952e+06	4.79101e+06	4.89156e+06	4.93244e+06	5.16796e+06	5.11015e+06	8.63801e+06	23779.1	4723.39	High	High	High	High	High
FALSE	High	Master Protein	A5PL33	Protein KRBA1 OS=Homo sapiens OX=9606 GN=KRBA1 PE=1 SV=3	0.007	FALSE	4.218	3	1	1	1	1030	107.4	7.83	4	1				Pf15287	84626	ENSG00000133619.17	KRBA1	7	Generic Transcription Pathway			3	39428.8	21028.6	50767.3	32062.2		31482.9	28170.1	3949.72	6291.99	3191.92		4546.77	3701.41	41173.5			High	High	High	High	Not Found
FALSE	High	Master Protein	P50548	ETS domain-containing transcription factor ERF OS=Homo sapiens OX=9606 GN=ERF PE=1 SV=2	0	FALSE	13.14	12	3	3	3	548	58.7	7.3	10.29	3	cell differentiation;metabolic process;regulation of biological process	cytosol;nucleus	DNA binding	Pf00178	2077	ENSG00000105722.9	ERF	19	Oncogene Induced Senescence			4	867919	841978	1.16069e+06	959975	9200.43	919415	853747	991654	1.10489e+06	1.14045e+06	1.15431e+06	1.1968e+06	1.12359e+06	1.07007e+06		793.961	High	High	High	High	High
FALSE	High	Master Protein	O75787	Renin receptor OS=Homo sapiens OX=9606 GN=ATP6AP2 PE=1 SV=2	0	FALSE	69.232	36	12	20	12	350	39	6.1	70.5	12	cellular component movement;metabolic process;regulation of biological process;response to stimulus;transport	membrane	protein binding;receptor activity;transporter activity	Pf07850	10159	ENSG00000182220.14	ATP6AP2	X	Metabolism of Angiotensinogen to Angiotensins; Neutrophil degranulation	Renin-angiotensin system	ACE Inhibitor Pathway; Oxidative phosphorylation	9	1.51882e+07	8.37444e+06	2.09358e+07	8.88222e+06	4841.39	1.50364e+07	8.21047e+06	1.04057e+07	1.05554e+07	1.12314e+07	1.18506e+07	1.16107e+07	1.18383e+07	1.28378e+07	3220.26		High	High	High	High	High
FALSE	High	Master Protein	Q9BXS9	Solute carrier family 26 member 6 OS=Homo sapiens OX=9606 GN=SLC26A6 PE=1 SV=1	0.003	FALSE	5.247	2	2	2	2	759	82.9	8.37	5.23	2	cellular homeostasis;regulation of biological process;response to stimulus;transport	endoplasmic reticulum;membrane	protein binding;transporter activity	Pf00916, Pf01740, Pf13792	65010	ENSG00000225697.12	SLC26A6	3	Multifunctional anion exchangers	Mineral absorption		5	347477	373836	462223	403642		419846	365996	810936	1.06009e+06	801180	1.49851e+06	991164	1.41675e+06	1.07286e+06			High	High	High	High	Not Found
FALSE	High	Master Protein	P27824	Calnexin OS=Homo sapiens OX=9606 GN=CANX PE=1 SV=2	0	FALSE	561.503	59	46	294	43	592	67.5	4.6	932.17	46	metabolic process;regulation of biological process;response to stimulus;transport	cytoplasm;endoplasmic reticulum;membrane;organelle lumen;ribosome	metal ion binding;protein binding;RNA binding	Pf00262	821	ENSG00000127022.14; ENSG00000283777.1	CANX	5; CHR_HG30_PATCH	Assembly of Viral Components at the Budding Site; Antigen Presentation: Folding, assembly and peptide loading of class I MHC; Interleukin-35 Signalling; Calnexin/calreticulin cycle; MHC class II antigen presentation	Protein processing in endoplasmic reticulum; HTLV-I infection; Phagosome; Thyroid hormone synthesis; Antigen processing and presentation		25	9.81274e+08	9.45771e+08	1.27838e+09	9.78842e+08	104091	9.74747e+08	8.74593e+08	4.79816e+08	5.42336e+08	5.13945e+08	6.01068e+08	5.37058e+08	6.35769e+08	8.46621e+08	161244	82001.2	High	High	High	High	High
FALSE	High	Master Protein	Q9H814	Phosphorylated adapter RNA export protein OS=Homo sapiens OX=9606 GN=PHAX PE=1 SV=1	0	FALSE	54.001	25	8	13	8	394	44.4	5.4	49.33	8	metabolic process;transport	cytoplasm;cytosol;nucleus	protein binding;RNA binding	Pf10258	51808	ENSG00000164902.13	PHAX	5	snRNP Assembly; RNA polymerase II transcribes snRNA genes	RNA transport		7	2.20407e+06	3.17921e+06	2.58901e+06	3.31016e+06	9296.21	2.22708e+06	2.87152e+06	4.18071e+06	4.50094e+06	4.41611e+06	4.66982e+06	4.59325e+06	4.53706e+06	4.80848e+06	9389.29	1791.04	High	High	High	High	High
FALSE	High	Master Protein	Q92747	Actin-related protein 2/3 complex subunit 1A OS=Homo sapiens OX=9606 GN=ARPC1A PE=2 SV=2	0	FALSE	112.103	51	15	31	14	370	41.5	8.18	119.63	15	cell organization and biogenesis;regulation of biological process;response to stimulus	cytoplasm;cytoskeleton;cytosol	protein binding	Pf00400	10552	ENSG00000241685.9	ARPC1A	7	EPHB-mediated forward signaling; Clathrin-mediated endocytosis; RHO GTPases Activate WASPs and WAVEs; Regulation of actin dynamics for phagocytic cup formation	Endocytosis; Pathogenic Escherichia coli infection; Salmonella infection; Regulation of actin cytoskeleton; Bacterial invasion of epithelial cells; Fc gamma R-mediated phagocytosis; Shigellosis	Pathogenic Escherichia coli infection	23	3.32798e+07	5.80759e+07	4.78391e+07	6.08121e+07	3844.68	3.97632e+07	5.49373e+07	6.73475e+07	6.91261e+07	6.71786e+07	7.46963e+07	6.98172e+07	8.20131e+07	6.79944e+07	28862.9	686.917	High	High	High	High	High
FALSE	High	Master Protein	Q32P41	tRNA (guanine(37)-N1)-methyltransferase OS=Homo sapiens OX=9606 GN=TRMT5 PE=1 SV=2	0	FALSE	54.501	29	13	18	13	509	58.2	8.62	57.95	13	cell organization and biogenesis;metabolic process	cytoplasm;mitochondrion;nucleus;organelle lumen	catalytic activity	Pf02475, Pf13659	57570		TRMT5	14	Synthesis of wybutosine at G37 of tRNA(Phe)			4	9.89259e+06	1.39484e+07	1.33613e+07	1.47367e+07		1.048e+07	1.32792e+07	1.2169e+07	1.32912e+07	1.24853e+07	1.39661e+07	1.31354e+07	1.4061e+07	1.6977e+07			High	High	High	High	Not Found
FALSE	High	Master Protein	Q9NU19	TBC1 domain family member 22B OS=Homo sapiens OX=9606 GN=TBC1D22B PE=1 SV=3	0.002	FALSE	6.238	3	2	4	1	505	59	7.39	10.24	2	regulation of biological process;transport		enzyme regulator activity;protein binding	Pf00566	55633	ENSG00000065491.8	TBC1D22B	6				0	395575	636008	476328	688916		331240	584057	514203	556716	624433	556751	616448	571117	634010			High	High	High	High	Not Found
FALSE	High	Master Protein	P04843	Dolichyl-diphosphooligosaccharide--protein glycosyltransferase subunit 1 OS=Homo sapiens OX=9606 GN=RPN1 PE=1 SV=1	0	FALSE	643.942	76	50	256	50	607	68.5	6.38	938.88	50	metabolic process	cytosol;endoplasmic reticulum;membrane	catalytic activity;protein binding;RNA binding	Pf04597	6184	ENSG00000163902.11	RPN1	3	Asparagine N-linked glycosylation; SRP-dependent cotranslational protein targeting to membrane	N-Glycan biosynthesis; Protein processing in endoplasmic reticulum; Metabolic pathways	Proteasome Degradation	9	7.42948e+08	6.59274e+08	9.80666e+08	6.58357e+08	122616	7.86351e+08	5.95786e+08	6.46498e+08	7.06946e+08	6.45553e+08	7.95973e+08	6.89401e+08	8.45792e+08	8.18131e+08	324314	303548	High	High	High	High	High
FALSE	High	Master Protein	P04080	Cystatin-B OS=Homo sapiens OX=9606 GN=CSTB PE=1 SV=2	0	FALSE	70.727	55	4	22	4	98	11.1	7.56	97.28	4	regulation of biological process;response to stimulus;transport	cytoplasm;cytosol;extracellular;nucleus;organelle lumen	enzyme regulator activity;protein binding;RNA binding	Pf00031	1476	ENSG00000160213.6	CSTB	21	Neutrophil degranulation			3	1.95868e+07	5.2104e+07	2.28959e+07	5.98669e+07	2339.38	1.95795e+07	5.04509e+07	4.7613e+07	4.34142e+07	4.97545e+07	4.45779e+07	4.86538e+07	4.92335e+07	4.84476e+07	14986.5	741.871	High	High	High	High	High
FALSE	High	Master Protein	Q6ZSZ5	Rho guanine nucleotide exchange factor 18 OS=Homo sapiens OX=9606 GN=ARHGEF18 PE=1 SV=4	0	FALSE	61.882	15	14	15	14	1361	151.5	6.33	55.64	14												0	2.37675e+06	5.34923e+06	3.05377e+06	3.71536e+06	22437.9	2.6195e+06	3.22689e+06	6.00589e+06	6.79972e+06	6.01399e+06	7.14307e+06	6.8322e+06	6.8644e+06	4.93635e+06	2091.92	5648.36	High	High	High	High	High
FALSE	High	Master Protein	O00213	Amyloid-beta A4 precursor protein-binding family B member 1 OS=Homo sapiens OX=9606 GN=APBB1 PE=1 SV=2	0	FALSE	13.001	6	3	3	3	710	77.2	5.06	10.6	3	cell death;cell organization and biogenesis;metabolic process;regulation of biological process;response to stimulus	cytoplasm;membrane;nucleus	protein binding	Pf00397, Pf00640	322	ENSG00000166313.18	APBB1	11	Recruitment and ATM-mediated phosphorylation of repair and signaling proteins at DNA double strand breaks	Alzheimer's disease	Alzheimers Disease	6	488412	556769	559358	647401	7104.67	456133	563166	1.03384e+06	994667	1.08838e+06	1.09848e+06	1.11863e+06	1.07798e+06	1.13481e+06	4621.62		High	High	High	High	High
FALSE	High	Master Protein	O95817	BAG family molecular chaperone regulator 3 OS=Homo sapiens OX=9606 GN=BAG3 PE=1 SV=3	0	FALSE	115.485	34	12	29	12	575	61.6	6.95	112.2	12	cell death;metabolic process;regulation of biological process;response to stimulus	cytoplasm;cytosol;membrane;nucleus	enzyme regulator activity;nucleotide binding;protein binding	Pf00397, Pf02179	9531	ENSG00000151929.9	BAG3	10	Regulation of HSF1-mediated heat shock response			4	5.56549e+06	7.54018e+06	6.84404e+06	7.86353e+06	3859.25	6.13062e+06	6.4856e+06	1.27222e+07	1.4557e+07	1.25989e+07	1.73704e+07	1.55885e+07	1.64605e+07	1.0875e+07	50078.5	1215.93	High	High	High	High	High
FALSE	High	Master Protein	P46459	Vesicle-fusing ATPase OS=Homo sapiens OX=9606 GN=NSF PE=1 SV=3	0	FALSE	295.812	60	41	90	40	744	82.5	6.95	312.9	41	cell organization and biogenesis;metabolic process;regulation of biological process;response to stimulus;transport	cytoplasm;cytosol;membrane	catalytic activity;metal ion binding;nucleotide binding;protein binding;RNA binding	Pf00004, Pf00910, Pf01078, Pf02359, Pf02933, Pf05272, Pf05496, Pf06068, Pf07724, Pf07728, Pf13173, Pf13191, Pf13207, Pf13401	4905	ENSG00000073969.18; ENSG00000278174.3; ENSG00000276262.2	NSF	17; CHR_HSCHR17_1_CTG5; CHR_HSCHR17_2_CTG5	COPI-dependent Golgi-to-ER retrograde traffic; Intra-Golgi traffic; COPII (Coat Protein 2) Mediated Vesicle Transport; COPI-mediated anterograde transport; Retrograde transport at the Trans-Golgi-Network; Trafficking of GluR2-containing AMPA receptors	Vasopressin-regulated water reabsorption; GABAergic synapse; Synaptic vesicle cycle	Synaptic Vesicle Pathway; Brain-Derived Neurotrophic Factor (BDNF) signaling pathway	25	9.88749e+07	1.35342e+08	1.29782e+08	1.42592e+08	28065.9	1.03073e+08	1.28051e+08	9.58064e+07	1.04114e+08	1.03137e+08	1.12614e+08	1.04714e+08	1.18752e+08	1.51849e+08	5825.14	5035.46	High	High	High	High	High
FALSE	High	Master Protein	P42858	Huntingtin OS=Homo sapiens OX=9606 GN=HTT PE=1 SV=2	0	FALSE	102.638	9	22	26	22	3142	347.4	6.2	79.77	22	cell death;cell organization and biogenesis;cellular component movement;regulation of biological process;response to stimulus;transport	cytoplasm;cytosol;endoplasmic reticulum;endosome;Golgi;membrane;nucleus;vacuole	protein binding;transporter activity	Pf12372	3064	ENSG00000197386.10	HTT	4		Huntington's disease	Mesodermal Commitment Pathway	2	4.50153e+06	6.8216e+06	5.89142e+06	7.62968e+06	15232.2	4.51143e+06	6.88565e+06	1.01342e+07	1.0859e+07	1.08572e+07	1.1808e+07	1.10064e+07	1.19523e+07	1.1763e+07	25126.8	6797.34	High	High	High	High	High
FALSE	High	Master Protein	P04637	Cellular tumor antigen p53 OS=Homo sapiens OX=9606 GN=TP53 PE=1 SV=4	0	FALSE	21.322	19	5	6	5	393	43.6	6.79	18.24	5	cell communication;cell death;cell differentiation;cell organization and biogenesis;cell proliferation;development;metabolic process;regulation of biological process;response to stimulus	cytoplasm;cytosol;endoplasmic reticulum;mitochondrion;nucleus;organelle lumen	catalytic activity;DNA binding;metal ion binding;nucleotide binding;protein binding;RNA binding	Pf00870, Pf07710, Pf08563	7157	ENSG00000141510.16	TP53	17	TP53 Regulates Transcription of Caspase Activators and Caspases; TP53 Regulates Transcription of Death Receptors and Ligands; TP53 Regulates Transcription of Genes Involved in G2 Cell Cycle Arrest; Ovarian tumor domain proteases; TP53 Regulates Transcription of Genes Involved in G1 Cell Cycle Arrest; TP53 regulates transcription of additional cell cycle genes whose exact role in the p53 pathway r…	Viral carcinogenesis; Hepatitis B; Central carbon metabolism in cancer; Pancreatic cancer; MicroRNAs in cancer; Chronic myeloid leukemia; Epstein-Barr virus infection; Neurotrophin signaling pathway; Huntington's disease; Non-small cell lung cancer; MAPK signaling pathway; Endometrial cancer; Breast cancer; Colorectal cancer; Pathways in cancer; Prostate cancer; Thyroid hormone signaling pathway;…	AMP-activated Protein Kinase (AMPK) Signaling; miRNA Regulation of DNA Damage Response; miRNAs involved in DNA damage response; Fluoropyrimidine Activity; TP53 Network; Folate Metabolism; Apoptosis Modulation and Signaling; Cell Cycle; Alzheimers Disease; Metastatic brain tumor; Signaling Pathways in Glioblastoma; Gastric cancer network 2; Oncostatin M Signaling Pathway; Spinal Cord Injury; Retin…	155	4.90012e+06	2.49407e+06	6.70988e+06	2.68996e+06		5.59724e+06	2.73536e+06	2.29071e+06	2.18099e+06	1.96135e+06	2.04578e+06	2.07931e+06	2.28202e+06	1.40547e+07			High	High	High	High	Not Found
FALSE	High	Master Protein	Q9P2Y5	UV radiation resistance-associated gene protein OS=Homo sapiens OX=9606 GN=UVRAG PE=1 SV=1	0.006	FALSE	4.513	5	3	3	3	699	78.1	8.29	5.32	3	cell organization and biogenesis;metabolic process;regulation of biological process;response to stimulus;transport	chromosome;cytoplasm;endoplasmic reticulum;endosome;vacuole	protein binding	Pf10186	7405	ENSG00000198382.8	UVRAG	11	Macroautophagy		Nanoparticle triggered autophagic cell death; Senescence and Autophagy in Cancer	4	1.12319e+06	1.44762e+06	1.37292e+06	1.65719e+06	1387.29	1.04882e+06	1.46516e+06	1.87619e+06	1.92843e+06	1.98853e+06	1.96111e+06	2.11427e+06	1.82686e+06	1.74191e+06			High	High	High	High	High
FALSE	High	Master Protein	Q9HCH5	Synaptotagmin-like protein 2 OS=Homo sapiens OX=9606 GN=SYTL2 PE=1 SV=3	0	FALSE	16.548	6	6	6	6	934	104.9	8	12.8	6	cell organization and biogenesis;regulation of biological process;transport	cytoplasm;membrane	metal ion binding;protein binding	Pf00168, Pf02318	54843	ENSG00000137501.17	SYTL2	11			Deregulation of Rab and Rab Effector Genes in Bladder Cancer	1	1.42769e+06	1.36222e+06	1.69392e+06	1.41415e+06	310.893	1.29772e+06	1.21541e+06	1.81118e+06	2.1573e+06	1.79624e+06	2.31885e+06	2.0632e+06	2.08314e+06	1.36581e+06	2391.8	1129.46	High	High	High	High	High
FALSE	High	Master Protein	Q9NZ43	Vesicle transport protein USE1 OS=Homo sapiens OX=9606 GN=USE1 PE=1 SV=2	0	FALSE	45.208	37	9	13	9	259	29.4	9.07	40.2	9	metabolic process;transport	endoplasmic reticulum;membrane;vacuole	protein binding	Pf09753	55850	ENSG00000053501.12	USE1	19	COPI-dependent Golgi-to-ER retrograde traffic	SNARE interactions in vesicular transport		6	7.3314e+06	7.37898e+06	9.37954e+06	7.97081e+06	30096.5	7.38849e+06	7.50275e+06	9.52409e+06	9.93653e+06	9.78318e+06	1.0433e+07	1.04006e+07	1.03686e+07	1.11329e+07	11143.1	810.761	High	High	High	High	High
FALSE	High	Master Protein	P48382	DNA-binding protein RFX5 OS=Homo sapiens OX=9606 GN=RFX5 PE=1 SV=1	0	FALSE	22.64	11	5	5	5	616	65.3	9.29	18.29	5	metabolic process;regulation of biological process	nucleus	DNA binding;protein binding	Pf02257, Pf03288, Pf14621	5993	ENSG00000143390.17	RFX5	1		Primary immunodeficiency; Tuberculosis; Antigen processing and presentation		3	607183	618063	770516	627972	2675.74	620485	582430	726870	876583	840593	1.08126e+06	903027	1.14899e+06	917300	1226.95	1534.53	High	High	High	High	High
FALSE	High	Master Protein	P98082	Disabled homolog 2 OS=Homo sapiens OX=9606 GN=DAB2 PE=1 SV=3	0	FALSE	162.892	38	18	38	18	770	82.4	5.53	145.31	18	cell death;cell differentiation;cell organization and biogenesis;cell proliferation;development;regulation of biological process;response to stimulus;transport	cytoplasm;cytosol;membrane	protein binding;receptor activity	Pf00640	1601	ENSG00000153071.14	DAB2	5	Cargo recognition for clathrin-mediated endocytosis; Formation of annular gap junctions	Endocytosis	Endoderm Differentiation; TGF-beta Signaling Pathway	11	1.02038e+07	1.11022e+07	1.33894e+07	1.13349e+07	147550	9.78052e+06	9.68934e+06	2.3935e+07	2.55958e+07	2.54967e+07	2.66119e+07	2.48302e+07	2.7644e+07	1.75219e+07	7858.11	18365.8	High	High	High	High	High
FALSE	High	Master Protein	Q9UG63	ATP-binding cassette sub-family F member 2 OS=Homo sapiens OX=9606 GN=ABCF2 PE=1 SV=2	0	FALSE	129.861	37	24	39	24	623	71.2	7.37	140.18	24	transport	membrane;mitochondrion	catalytic activity;nucleotide binding;transporter activity	Pf00005, Pf12848	10061	ENSG00000033050.7	ABCF2	7				0	2.41472e+07	3.76496e+07	2.78938e+07	4.06449e+07	87663.2	2.55233e+07	3.48641e+07	4.82866e+07	5.4518e+07	5.10845e+07	6.17796e+07	5.30482e+07	6.4344e+07	6.74383e+07	15605.7	6960.39	High	High	High	High	High
FALSE	High	Master Protein	Q9UBU8	Mortality factor 4-like protein 1 OS=Homo sapiens OX=9606 GN=MORF4L1 PE=1 SV=2	0	FALSE	112.245	47	14	32	12	362	41.4	9.28	111.03	14	cell organization and biogenesis;cell proliferation;metabolic process;regulation of biological process;response to stimulus	nucleus	protein binding	Pf05712, Pf11717	10933	ENSG00000185787.14	MORF4L1	15	HATs acetylate histones		Pathways Affected in Adenoid Cystic Carcinoma	4	1.49165e+07	1.09337e+07	1.88224e+07	1.10258e+07	19076.7	1.54487e+07	1.00824e+07	2.22184e+07	2.21261e+07	2.39361e+07	2.32207e+07	2.39353e+07	2.4189e+07	2.98554e+07	7677.33	8445.48	High	High	High	High	High
FALSE	High	Master Protein	P14866	Heterogeneous nuclear ribonucleoprotein L OS=Homo sapiens OX=9606 GN=HNRNPL PE=1 SV=2	0	FALSE	872.47	69	31	269	30	589	64.1	8.22	1100.5	31	metabolic process;regulation of biological process	cytoplasm;membrane;nucleus	DNA binding;protein binding;RNA binding	Pf00076, Pf13893, Pf14259	3191	ENSG00000282947.1; ENSG00000104824.16	HNRNPL	19; CHR_HG26_PATCH	mRNA Splicing - Major Pathway		mRNA Processing	5	4.06413e+08	4.01063e+08	5.90106e+08	4.13657e+08	225550	4.44161e+08	3.79824e+08	3.74452e+08	4.2015e+08	4.01735e+08	4.64984e+08	4.19441e+08	4.89056e+08	6.22775e+08	192796	57715.5	High	High	High	High	High
FALSE	High	Master Protein	Q96QR8	Transcriptional activator protein Pur-beta OS=Homo sapiens OX=9606 GN=PURB PE=1 SV=3	0	FALSE	142.476	64	13	31	12	312	33.2	5.43	127.36	13	cell differentiation;cell proliferation;metabolic process;regulation of biological process	nucleus	DNA binding;protein binding;RNA binding	Pf04845	5814	ENSG00000146676.8	PURB	7				0	3.51601e+07	5.51126e+07	3.99764e+07	5.91941e+07	19176.4	3.88314e+07	5.23562e+07	2.46647e+07	2.71426e+07	2.57937e+07	3.10677e+07	2.67592e+07	3.28519e+07	3.30389e+07	8635.05	13590.6	High	High	High	High	High
FALSE	High	Master Protein	P05154	Plasma serine protease inhibitor OS=Homo sapiens OX=9606 GN=SERPINA5 PE=1 SV=3	0.002	FALSE	6.377	6	2	2	2	406	45.6	9.26	3.47	2	cell organization and biogenesis;coagulation;regulation of biological process;transport	extracellular;membrane	enzyme regulator activity;protein binding	Pf00079	5104	ENSG00000188488.13	SERPINA5	14	Common Pathway of Fibrin Clot Formation; Intrinsic Pathway of Fibrin Clot Formation	Complement and coagulation cascades	Complement and Coagulation Cascades	6	1.58861e+06	798411	2.17359e+06	956791		1.57973e+06	849912	656212	744446	701304	798770	722417	810927	1.54468e+06		298.938	High	High	High	High	Not Found
FALSE	High	Master Protein	P31937	3-hydroxyisobutyrate dehydrogenase, mitochondrial OS=Homo sapiens OX=9606 GN=HIBADH PE=1 SV=2	0	FALSE	255.767	68	16	71	16	336	35.3	8.13	260.29	16	metabolic process;transport	mitochondrion;organelle lumen	catalytic activity;nucleotide binding	Pf02254, Pf02826, Pf03446, Pf03807, Pf14833	11112	ENSG00000106049.8	HIBADH	7	Branched-chain amino acid catabolism	Metabolic pathways; Valine, leucine and isoleucine degradation	Amino Acid metabolism	6	5.89695e+07	6.08444e+07	8.0544e+07	6.31896e+07	26213.4	5.73087e+07	5.74525e+07	2.54097e+07	2.69879e+07	2.76579e+07	3.05866e+07	2.86759e+07	3.16014e+07	4.54482e+07	43715.2	3677.63	High	High	High	High	High
FALSE	High	Master Protein	A4D161	Protein FAM221A OS=Homo sapiens OX=9606 GN=FAM221A PE=1 SV=1	0	FALSE	9.901	9	1	2	1	298	33.1	6.74	3.81	1				Pf14753	340277	ENSG00000188732.10	FAM221A	7				0	78358.6	98186	72578.2	90751.6		73301.9	74212.4	151699	147902	145587	155154	148326	145335	75391.8			High	High	High	High	Not Found
FALSE	High	Master Protein	Q99986	Serine/threonine-protein kinase VRK1 OS=Homo sapiens OX=9606 GN=VRK1 PE=1 SV=1	0	FALSE	128.158	45	14	36	14	396	45.4	8.91	134.6	14	cell division;cell organization and biogenesis;metabolic process;regulation of biological process	cytoplasm;cytoskeleton;cytosol;nucleus	catalytic activity;nucleotide binding;protein binding	Pf00069, Pf07714, Pf14531	7443	ENSG00000100749.7	VRK1	14	Initiation of Nuclear Envelope Reformation; Clearance of Nuclear Envelope Membranes from Chromatin			10	4.36654e+07	5.26215e+07	5.70285e+07	5.7958e+07	7848.01	4.56642e+07	5.1478e+07	4.55166e+07	4.90012e+07	4.89908e+07	5.42093e+07	4.99468e+07	5.66433e+07	6.63485e+07	50900.7	6899.57	High	High	High	High	High
FALSE	High	Master Protein	P24386	Rab proteins geranylgeranyltransferase component A 1 OS=Homo sapiens OX=9606 GN=CHM PE=1 SV=3	0	FALSE	70.139	21	8	16	7	653	73.4	4.75	52.36	8	cell organization and biogenesis;metabolic process;regulation of biological process;response to stimulus;transport	cytoplasm;cytosol	catalytic activity;enzyme regulator activity;protein binding	Pf00996, Pf12831, Pf13450	1121	ENSG00000188419.13	CHM	X	TP53 regulates transcription of several additional cell death genes whose specific roles in p53-dependent apoptosis remain uncertain; RAB GEFs exchange GTP for GDP on RABs; RAB geranylgeranylation			13	760429	1.5438e+06	946713	1.58803e+06	25228.5	872337	1.44176e+06	1.62482e+06	1.75485e+06	1.75925e+06	2.35556e+06	1.80726e+06	2.12002e+06	1.38348e+06	1402.96		High	High	High	High	High
FALSE	High	Master Protein	O75792	Ribonuclease H2 subunit A OS=Homo sapiens OX=9606 GN=RNASEH2A PE=1 SV=2	0	FALSE	53.318	35	10	14	10	299	33.4	5.25	49.57	10	metabolic process;response to stimulus	cytosol;nucleus	catalytic activity;metal ion binding;RNA binding	Pf01351	10535	ENSG00000104889.5	RNASEH2A	19		DNA replication		1	3.66124e+06	5.08131e+06	4.80607e+06	5.16809e+06	34632.3	3.82485e+06	4.52837e+06	1.19065e+07	1.29025e+07	1.27479e+07	1.38014e+07	1.27646e+07	1.43183e+07	1.15597e+07	5936.64	1941.61	High	High	High	High	High
FALSE	High	Master Protein	O60341	Lysine-specific histone demethylase 1A OS=Homo sapiens OX=9606 GN=KDM1A PE=1 SV=2	0	FALSE	345.347	56	28	77	28	852	92.8	6.52	304.61	28	cell organization and biogenesis;coagulation;development;metabolic process;regulation of biological process;response to stimulus	nucleus	catalytic activity;DNA binding;nucleotide binding;protein binding	Pf01593, Pf04433, Pf13450, Pf13870	23028	ENSG00000004487.15	KDM1A	1	Activated PKN1 stimulates transcription of AR (androgen receptor) regulated genes KLK2 and KLK3; Regulation of PTEN gene transcription; HDACs deacetylate histones; HDMs demethylate histones; Factors involved in megakaryocyte development and platelet production		Androgen receptor signaling pathway	16	3.80994e+07	3.84529e+07	5.22036e+07	3.82266e+07	104770	3.99278e+07	3.41706e+07	4.80104e+07	5.13492e+07	5.09957e+07	5.51141e+07	5.20681e+07	5.75081e+07	5.57278e+07	104611	20610.2	High	High	High	High	High
FALSE	High	Master Protein	Q8IVF2	Protein AHNAK2 OS=Homo sapiens OX=9606 GN=AHNAK2 PE=1 SV=2	0	FALSE	491.305	39	85	128	84	5795	616.2	5.36	408.9	85	cell organization and biogenesis	cytoplasm;cytosol;membrane;nucleus	protein binding		113146	ENSG00000185567.6	AHNAK2	14				0	1.50882e+08	1.15286e+08	1.95422e+08	1.26481e+08	133437	1.49595e+08	1.02599e+08	2.81872e+07	3.26702e+07	3.57038e+07	3.81955e+07	3.62314e+07	3.78377e+07	7.07162e+07	116567	53428.1	High	High	High	High	High
FALSE	High	Master Protein	Q9H0V1	Transmembrane protein 168 OS=Homo sapiens OX=9606 GN=TMEM168 PE=2 SV=2	0	FALSE	12.642	8	5	5	5	697	79.7	8.03	12.11	5		membrane			64418	ENSG00000146802.12	TMEM168	7				0	1.1057e+06	1.18111e+06	1.52216e+06	1.20721e+06		1.2301e+06	1.08516e+06	1.0268e+06	1.0294e+06	1.0559e+06	1.21935e+06	1.11677e+06	1.2028e+06	1.17816e+06		1299.62	High	High	High	High	Not Found
FALSE	High	Master Protein	Q9H3R5	Centromere protein H OS=Homo sapiens OX=9606 GN=CENPH PE=1 SV=1	0	FALSE	13.17	20	4	5	4	247	28.5	5.29	13.8	4	cell organization and biogenesis	chromosome;cytosol;nucleus	protein binding	Pf05837	64946	ENSG00000153044.9	CENPH	5	Amplification of signal from unattached kinetochores via a MAD2 inhibitory signal; Separation of Sister Chromatids; Resolution of Sister Chromatid Cohesion; RHO GTPases Activate Formins; Deposition of new CENPA-containing nucleosomes at the centromere			19	751138	697858	999223	704509		718429	640258	1.54352e+06	1.51157e+06	1.50371e+06	1.64132e+06	1.56327e+06	1.52011e+06	1.5528e+06	1221.02		High	High	High	High	Not Found
FALSE	High	Master Protein	Q9C0B5	Palmitoyltransferase ZDHHC5 OS=Homo sapiens OX=9606 GN=ZDHHC5 PE=1 SV=2	0	FALSE	66.303	23	11	14	11	715	77.5	9.01	44.14	11	metabolic process	cytoplasm;membrane	catalytic activity;metal ion binding	Pf01529	25921	ENSG00000156599.10	ZDHHC5	11				0	5.84072e+06	5.88116e+06	7.22004e+06	6.24265e+06		5.96842e+06	5.83245e+06	5.74146e+06	6.50994e+06	6.02429e+06	6.94436e+06	6.35908e+06	6.61419e+06	9.21841e+06	3670.43		High	High	High	High	Not Found
FALSE	High	Master Protein	Q8N128	Protein FAM177A1 OS=Homo sapiens OX=9606 GN=FAM177A1 PE=1 SV=1	0	FALSE	54.772	37	6	10	6	213	23.7	4.45	43.64	6				Pf14774	283635	ENSG00000151327.12	FAM177A1	14				0	7.43067e+06	6.88602e+06	1.0004e+07	6.94451e+06	22679.5	7.75259e+06	6.30554e+06	6.80302e+06	7.33681e+06	7.0834e+06	7.44205e+06	7.39728e+06	7.83139e+06	8.12773e+06	4941.39	8068.38	High	High	High	High	High
FALSE	High	Master Protein	O95479	GDH/6PGL endoplasmic bifunctional protein OS=Homo sapiens OX=9606 GN=H6PD PE=1 SV=2	0	FALSE	47.484	16	12	12	12	791	88.8	7.3	39.26	12	metabolic process	endoplasmic reticulum;organelle lumen	catalytic activity;nucleotide binding	Pf00479, Pf01182, Pf02781	9563	ENSG00000049239.12	H6PD	1		Carbon metabolism; Pentose phosphate pathway; Metabolic pathways		3	1.09621e+07	1.19053e+07	1.43444e+07	1.24618e+07	13927.7	1.04346e+07	1.14213e+07	7.70285e+06	8.18578e+06	8.30618e+06	9.01717e+06	8.56631e+06	9.39638e+06	1.19446e+07		174.777	High	High	High	High	High
FALSE	High	Master Protein	Q9P2D3	HEAT repeat-containing protein 5B OS=Homo sapiens OX=9606 GN=HEATR5B PE=1 SV=2	0	FALSE	81.456	10	14	17	14	2071	224.2	7.17	65.54	14		membrane			54497	ENSG00000008869.11	HEATR5B	2				0	2.36021e+06	4.37079e+06	3.03758e+06	4.49412e+06	5122.86	2.64055e+06	4.04556e+06	6.2836e+06	6.33078e+06	6.23911e+06	6.74098e+06	6.92592e+06	6.9633e+06	5.44288e+06	4238.52	1793.94	High	High	High	High	High
FALSE	High	Master Protein	Q96HE7	ERO1-like protein alpha OS=Homo sapiens OX=9606 GN=ERO1A PE=1 SV=2	0	FALSE	298.841	64	25	85	24	468	54.4	5.68	330.31	25	cell death;cell differentiation;cell organization and biogenesis;cellular homeostasis;metabolic process;regulation of biological process;response to stimulus;transport	endoplasmic reticulum;membrane;organelle lumen	catalytic activity;protein binding	Pf04137	30001	ENSG00000197930.12	ERO1L; ERO1A	14	Insulin processing; Detoxification of Reactive Oxygen Species	Protein processing in endoplasmic reticulum; Vibrio cholerae infection		8	1.53983e+08	1.53368e+08	2.04582e+08	1.59263e+08	24550.5	1.4726e+08	1.41436e+08	8.50945e+07	9.35289e+07	9.05242e+07	1.00712e+08	9.33046e+07	1.07189e+08	1.29214e+08	33369.9	17554.8	High	High	High	High	High
FALSE	High	Master Protein	O75478	Transcriptional adapter 2-alpha OS=Homo sapiens OX=9606 GN=TADA2A PE=1 SV=3	0.001	FALSE	7.558	6	2	2	2	443	51.5	6.89	5.84	2	cell organization and biogenesis;metabolic process;regulation of biological process	chromosome;nucleus	catalytic activity;DNA binding;protein binding	Pf00249, Pf04433	6871	ENSG00000277104.4	TADA2A	17; CHR_HSCHR17_7_CTG4	HATs acetylate histones			3	375111	477783	463338	316895		330180	269351	244342	271674	267833	274632	266135	259916	409758			High	High	High	High	Not Found
FALSE	High	Master Protein	Q5VWN6	Protein TASOR 2 OS=Homo sapiens OX=9606 GN=TASOR2 PE=1 SV=1	0	FALSE	64.597	6	13	16	13	2430	268.7	5.9	54.61	13			protein binding	Pf12480, Pf12509	54906	ENSG00000108021.19	FAM208B	10				0	3.60998e+06	2.95254e+06	4.82699e+06	3.08438e+06		3.4887e+06	2.79261e+06	3.83882e+06	4.42444e+06	4.04811e+06	4.79782e+06	4.18852e+06	4.83095e+06	5.35576e+06	20116.6	995.822	High	High	High	High	Not Found
FALSE	High	Master Protein	Q969R5	Lethal(3)malignant brain tumor-like protein 2 OS=Homo sapiens OX=9606 GN=L3MBTL2 PE=1 SV=1	0	FALSE	8.731	6	2	2	2	705	79.1	6.84	6.85	2	cell organization and biogenesis;metabolic process;regulation of biological process	nucleus	metal ion binding;protein binding	Pf02820	83746	ENSG00000100395.14	L3MBTL2	22	SUMOylation of chromatin organization proteins; Transcriptional Regulation by E2F6			9	289541	345014	342939	332060		307732	322981	537796	506433	524666	509060	508975	530376	516020			High	High	High	High	Not Found
FALSE	High	Master Protein	P13693	Translationally-controlled tumor protein OS=Homo sapiens OX=9606 GN=TPT1 PE=1 SV=1	0	FALSE	136.015	63	12	85	12	172	19.6	4.93	283.66	12	cell differentiation;cellular homeostasis;regulation of biological process;response to stimulus;transport	cytoplasm;cytosol;endosome;nucleus	metal ion binding;protein binding;RNA binding	Pf00838	7178	ENSG00000133112.16	TPT1	13				0	5.4447e+07	1.38446e+08	7.23474e+07	1.56487e+08	286461	6.26176e+07	1.31993e+08	3.0477e+08	3.10191e+08	3.0782e+08	3.2009e+08	3.18068e+08	3.5267e+08	2.61503e+08	143152	9288.46	High	High	High	High	High
FALSE	High	Master Protein	Q9UMW8	Ubl carboxyl-terminal hydrolase 18 OS=Homo sapiens OX=9606 GN=USP18 PE=1 SV=1	0	FALSE	19.793	14	4	5	4	372	43	7.8	17.38	4	metabolic process;regulation of biological process	cytoplasm;cytosol;nucleus	catalytic activity;protein binding	Pf00443, Pf13423	11274	ENSG00000184979.9	USP18	22	Regulation of IFNA signaling; Ub-specific processing proteases; ISG15 antiviral mechanism			11	1.73086e+06	3.40653e+06	2.51909e+06	3.83863e+06	7422.4	1.85434e+06	3.33644e+06	3.64493e+06	7.65328e+06	3.92723e+06	8.69508e+06	4.21056e+06	8.27258e+06	4.08119e+06	29080.5		High	High	High	High	High
FALSE	High	Master Protein	P42357	Histidine ammonia-lyase OS=Homo sapiens OX=9606 GN=HAL PE=1 SV=1	0	FALSE	15.735	5	2	2	2	657	72.7	6.95	10.31	2	metabolic process	cytoplasm;cytosol	catalytic activity	Pf00221	3034	ENSG00000084110.10	HAL	12	Histidine catabolism	Histidine metabolism; Metabolic pathways	Amino Acid metabolism	7	267568	769675	344285	414393	4850.25	280210	314297	373523	400124	312983	409365	422256	401438	395673		1142.52	High	High	High	High	High
FALSE	High	Master Protein	Q16134	Electron transfer flavoprotein-ubiquinone oxidoreductase, mitochondrial OS=Homo sapiens OX=9606 GN=ETFDH PE=1 SV=2	0	FALSE	29.062	16	9	9	9	617	68.5	7.55	28.39	9	metabolic process;response to stimulus;transport	membrane;mitochondrion;organelle lumen	catalytic activity;metal ion binding;nucleotide binding	Pf00890, Pf01266, Pf01494, Pf01946, Pf03486, Pf05187, Pf05834, Pf07992, Pf12831, Pf12838, Pf13450, Pf13454, Pf13738	2110	ENSG00000171503.11	ETFDH	4	Respiratory electron transport			4	1.04761e+07	1.00916e+07	1.4058e+07	1.10662e+07		9.82772e+06	9.80881e+06	6.75081e+06	7.55206e+06	7.3324e+06	7.75826e+06	7.47927e+06	7.14614e+06	1.86461e+07			High	High	High	High	High
FALSE	High	Master Protein	P06576	ATP synthase subunit beta, mitochondrial OS=Homo sapiens OX=9606 GN=ATP5F1B PE=1 SV=3	0	FALSE	1054.2	75	29	420	29	529	56.5	5.4	1681.88	29	cell differentiation;cell organization and biogenesis;cellular homeostasis;metabolic process;regulation of biological process;transport	cell surface;membrane;mitochondrion;nucleus;organelle lumen	catalytic activity;nucleotide binding;protein binding;transporter activity	Pf00006, Pf00306, Pf02874	506	ENSG00000110955.8	ATP5B	12	Transcriptional activation of mitochondrial biogenesis; Cristae formation; Mitochondrial protein import; Formation of ATP by chemiosmotic coupling; Metabolism of proteins	Huntington's disease; Parkinson's disease; Alzheimer's disease; Oxidative phosphorylation; Metabolic pathways	Electron Transport Chain; Oxidative phosphorylation	17	5.63813e+08	5.666e+08	7.52666e+08	5.60292e+08	1.08266e+06	5.62936e+08	5.14234e+08	5.21774e+08	5.66827e+08	5.5075e+08	6.36353e+08	5.76699e+08	6.53083e+08	7.1658e+08	1.72799e+06	273828	High	High	High	High	High
FALSE	High	Master Protein	P19224	UDP-glucuronosyltransferase 1-6 OS=Homo sapiens OX=9606 GN=UGT1A6 PE=1 SV=2	0	FALSE	222.881	55	24	92	16	532	60.7	8.41	309.29	24	metabolic process;regulation of biological process	endoplasmic reticulum;membrane	catalytic activity;protein binding	Pf00201, Pf04101	54578	ENSG00000167165.18	UGT1A6	2	Glucuronidation	Ascorbate and aldarate metabolism; Metabolism of xenobiotics by cytochrome P450; Porphyrin and chlorophyll metabolism; Retinol metabolism; Drug metabolism - cytochrome P450; Chemical carcinogenesis; Pentose and glucuronate interconversions; Metabolic pathways; Drug metabolism - other enzymes; Steroid hormone biosynthesis	Aryl Hydrocarbon Receptor Pathway; Constitutive Androstane Receptor Pathway; NRF2 pathway; Oxidative Stress; Estrogen metabolism; Glucuronidation; Metapathway biotransformation	21	7.50962e+07	8.34282e+07	1.01774e+08	8.17796e+07	24427.7	8.22725e+07	7.19352e+07	6.66399e+07	7.58169e+07	6.98344e+07	8.30131e+07	7.20086e+07	9.29215e+07	6.88489e+07	10362.6	14139.5	High	High	High	High	High
FALSE	High	Master Protein	P25705	ATP synthase subunit alpha, mitochondrial OS=Homo sapiens OX=9606 GN=ATP5F1A PE=1 SV=1	0	FALSE	731.35	74	42	403	42	553	59.7	9.13	1398.91	42	cell organization and biogenesis;metabolic process;regulation of biological process;transport	membrane;mitochondrion;organelle lumen	catalytic activity;nucleotide binding;protein binding;RNA binding;transporter activity	Pf00006, Pf00306, Pf02663, Pf02874, Pf05943	498	ENSG00000152234.15	ATP5A1	18	Cristae formation; Mitochondrial protein import; Formation of ATP by chemiosmotic coupling; Metabolism of proteins	Huntington's disease; Parkinson's disease; Alzheimer's disease; Oxidative phosphorylation; Metabolic pathways	Electron Transport Chain; Oxidative phosphorylation	16	7.15842e+08	7.16016e+08	9.86326e+08	6.95178e+08	2.6415e+06	7.58794e+08	6.4423e+08	6.59589e+08	7.14627e+08	6.71109e+08	7.99491e+08	7.09388e+08	8.43529e+08	9.61271e+08	649099	330022	High	High	High	High	High
FALSE	High	Master Protein	A6NDU8	UPF0600 protein C5orf51 OS=Homo sapiens OX=9606 GN=C5orf51 PE=1 SV=1	0	FALSE	25.391	27	5	5	5	294	33.6	5.26	22.25	5		cytosol			285636	ENSG00000205765.8	C5orf51	5				0	2.70088e+06	4.12966e+06	3.6677e+06	4.2691e+06	4356.68	3.12335e+06	3.79565e+06	6.35856e+06	7.54338e+06	5.87251e+06	9.76365e+06	8.78668e+06	7.97054e+06	6.37034e+06	3363.09		High	High	High	High	High
FALSE	High	Master Protein	P0C1Z6	TCF3 fusion partner OS=Homo sapiens OX=9606 GN=TFPT PE=1 SV=1	0.004	FALSE	5.078	4	1	2	1	253	28.3	5.21	6.1	1	cell death;metabolic process;regulation of biological process;response to stimulus	cytoplasm;membrane;nucleus	DNA binding;protein binding		29844	ENSG00000276296.1; ENSG00000276323.1; ENSG00000278161.1; ENSG00000273833.1; ENSG00000105619.13; ENSG00000274073.1; ENSG00000275086.1; ENSG00000276022.1; ENSG00000276263.1; ENSG00000276504.4	TFPT	19; CHR_HSCHR19LRC_LRC_S_CTG3_1; CHR_HSCHR19LRC_COX2_CTG3_1; CHR_HSCHR19LRC_PGF1_CTG3_1; CHR_HSCHR19LRC_LRC_T_CTG3_1; CHR_HSCHR19LRC_COX1_CTG3_1; CHR_HSCHR19LRC_LRC_J_CTG3_1; CHR_HSCHR19LRC_PGF2_CTG3_1; CHR_HSCHR19LRC_LRC_I_CTG3_1; CHR_HSCHR19_4_CTG3_1	UCH proteinases; DNA Damage Recognition in GG-NER			8	1.44931e+06	1.61952e+06	1.97212e+06	1.66996e+06	5545.45	1.60363e+06	1.62865e+06	1.76751e+06	2.05697e+06	1.93278e+06	2.32058e+06	2.11328e+06	2.55706e+06	2.38705e+06	7222.92	951.666	High	High	High	High	High
FALSE	High	Master Protein	Q9UHB6	LIM domain and actin-binding protein 1 OS=Homo sapiens OX=9606 GN=LIMA1 PE=1 SV=1	0	FALSE	357.874	61	45	117	45	759	85.2	6.84	407.3	45	cell organization and biogenesis;regulation of biological process	cytoplasm;cytoskeleton	metal ion binding;protein binding	Pf00412	51474	ENSG00000050405.13	LIMA1	12				0	8.16387e+07	9.29643e+07	1.03884e+08	9.59472e+07	250043	8.48952e+07	8.68133e+07	1.72831e+08	1.87002e+08	1.76003e+08	2.02078e+08	1.85721e+08	2.10105e+08	1.27314e+08	67562.6	31531.4	High	High	High	High	High
FALSE	High	Master Protein	Q93052	Lipoma-preferred partner OS=Homo sapiens OX=9606 GN=LPP PE=1 SV=1	0	FALSE	175.697	55	21	39	21	612	65.7	7.37	149.08	21		cytoplasm;cytosol;membrane;nucleus	metal ion binding;protein binding	Pf00412, Pf02318, Pf03154	4026	ENSG00000145012.13	LPP	3				0	1.0012e+07	2.14783e+07	1.25262e+07	2.32072e+07	96938.8	1.11557e+07	1.9628e+07	2.53232e+07	2.72432e+07	2.59083e+07	2.98e+07	2.82917e+07	3.04651e+07	1.85445e+07	24473.5	11810.3	High	High	High	High	High
FALSE	High	Master Protein	Q6P499	NIPA-like protein 3 OS=Homo sapiens OX=9606 GN=NIPAL3 PE=1 SV=1	0	FALSE	8.678	8	1	1	1	406	44.7	7.99	5.6	1	transport	membrane	protein binding;transporter activity	Pf05653	57185	ENSG00000001461.16	NIPAL3	1	Miscellaneous transport and binding events			2	95210.2	132521	134586	113464		122036	111215	89572.1	101394	103651	110887	95677.5	107277	127194			High	High	High	High	Not Found
FALSE	High	Master Protein	P51572	B-cell receptor-associated protein 31 OS=Homo sapiens OX=9606 GN=BCAP31 PE=1 SV=3	0	FALSE	294.515	60	25	131	25	246	28	8.44	423.4	25	cell death;cellular homeostasis;regulation of biological process;response to stimulus;transport	cytosol;endoplasmic reticulum;membrane;mitochondrion	protein binding	Pf05529, Pf13870	10134	ENSG00000185825.15	BCAP31	X	Apoptotic cleavage of cellular proteins; Antigen Presentation: Folding, assembly and peptide loading of class I MHC	Protein processing in endoplasmic reticulum		9	6.59558e+08	5.33424e+08	8.69491e+08	5.50546e+08	99645.7	6.78962e+08	4.85435e+08	2.4643e+08	2.79205e+08	2.69158e+08	3.10769e+08	2.83984e+08	3.34422e+08	4.35991e+08	79948.1	72217.4	High	High	High	High	High
FALSE	High	Master Protein	Q96MH2	Protein HEXIM2 OS=Homo sapiens OX=9606 GN=HEXIM2 PE=1 SV=1	0	FALSE	10.077	11	3	4	2	286	32.4	6.55	10.3	3	metabolic process;regulation of biological process	cytoplasm;cytosol;nucleus	enzyme regulator activity;protein binding;RNA binding	Pf04111, Pf15066, Pf15313	124790	ENSG00000168517.10	HEXIM2	17				0	134734	174329	173281	172318		134110	153918	184491	218430	198399	265079	211812	240599	195251			High	High	High	High	Not Found
FALSE	High	Master Protein	Q6P1Q0	LETM1 domain-containing protein 1 OS=Homo sapiens OX=9606 GN=LETMD1 PE=1 SV=1	0	FALSE	22.113	16	5	9	5	360	41.8	10.32	17.15	5	cellular homeostasis	membrane;mitochondrion	protein binding	Pf07766	25875	ENSG00000050426.15	LETMD1	12				0	1.22037e+06	1.34063e+06	1.57116e+06	1.42361e+06	674.282	1.11439e+06	1.27633e+06	2.30864e+06	2.3541e+06	2.38494e+06	2.25968e+06	2.51877e+06	2.06392e+06	2.20845e+06	2452.69		High	High	High	High	High
FALSE	High	Master Protein	Q13488	V-type proton ATPase 116 kDa subunit a3 OS=Homo sapiens OX=9606 GN=TCIRG1 PE=1 SV=3	0	FALSE	41.481	10	6	9	6	830	92.9	7.12	27.59	6	cell communication;cell organization and biogenesis;cellular homeostasis;defense response;metabolic process;regulation of biological process;response to stimulus;transport	membrane;mitochondrion	catalytic activity;protein binding;transporter activity	Pf01496	10312	ENSG00000110719.9	TCIRG1	11	Transferrin endocytosis and recycling; ROS, RNS production in phagocytes; Ion channel transport; Insulin receptor recycling; Neutrophil degranulation	Lysosome; Tuberculosis; Phagosome; Oxidative phosphorylation; Vibrio cholerae infection; Metabolic pathways; Epithelial cell signaling in Helicobacter pylori infection; Collecting duct acid secretion; Synaptic vesicle cycle; Rheumatoid arthritis	TYROBP Causal Network	23	1.17346e+06	1.21991e+06	1.64162e+06	1.14219e+06		1.13994e+06	1.00332e+06	459091	496626	451986	665439	569864	586394	875507			High	High	High	High	High
FALSE	High	Master Protein	Q96GT9	X antigen family member 2 OS=Homo sapiens OX=9606 GN=XAGE2 PE=1 SV=1	0	FALSE	19.105	42	4	6	4	111	12.3	5.2	19.69	4			protein binding	Pf05831	9502	ENSG00000155622.6	XAGE2; LOC101060193; XAGE2B	X				0	433514	492770	583196	538756	19111.3	454066	384774	2.09549e+06	1.82659e+06	2.7094e+06	3.65864e+06	2.0843e+06	2.84674e+06	967598	1893.18		High	High	High	High	High
FALSE	High	Master Protein	Q96T17	MAP7 domain-containing protein 2 OS=Homo sapiens OX=9606 GN=MAP7D2 PE=1 SV=2	0	FALSE	56.754	19	11	15	11	732	81.9	8.84	51.54	11	cell organization and biogenesis	cytoskeleton	structural molecule activity	Pf05672	256714	ENSG00000184368.15	MAP7D2	X				0	2.70083e+06	3.64539e+06	3.46704e+06	3.86488e+06	17411.2	2.63433e+06	3.38092e+06	1.00708e+07	1.06201e+07	1.08818e+07	1.09261e+07	1.09075e+07	1.08561e+07	6.20292e+06	1726.58		High	High	High	High	High
FALSE	High	Master Protein	P08134	Rho-related GTP-binding protein RhoC OS=Homo sapiens OX=9606 GN=RHOC PE=1 SV=1	0	FALSE	121.589	73	11	63	4	193	22	6.58	213.72	11	cell organization and biogenesis;cellular component movement;regulation of biological process;response to stimulus	cytosol;membrane;nucleus	catalytic activity;nucleotide binding;protein binding;signal transducer activity	Pf00025, Pf00071, Pf08477	389	ENSG00000155366.16	RHOC	1	G alpha (12/13) signalling events; RHO GTPases Activate ROCKs; Sema4D induced cell migration and growth-cone collapse; Rho GTPase cycle; RHO GTPases Activate Formins; RHO GTPases activate CIT; RHO GTPases activate PKNs; RHO GTPases Activate Rhotekin and Rhophilins		Spinal Cord Injury; VEGFA-VEGFR2 Signaling Pathway	19	5.68337e+06	6.02556e+06	7.66228e+06	6.52734e+06	2225.57	5.98529e+06	5.91654e+06	5.60452e+06	5.92207e+06	5.85254e+06	7.39047e+06	6.31013e+06	7.21322e+06	5.5977e+06	4418.31		High	High	High	High	High
FALSE	High	Master Protein	Q6PI98	INO80 complex subunit C OS=Homo sapiens OX=9606 GN=INO80C PE=1 SV=1	0	FALSE	12.883	29	4	4	4	192	20.6	10.02	14.38	4	cell organization and biogenesis;metabolic process;regulation of biological process;response to stimulus	nucleus		Pf08265	125476	ENSG00000153391.15	INO80C	18	UCH proteinases; DNA Damage Recognition in GG-NER			8	2.05765e+06	2.48039e+06	2.64749e+06	2.66114e+06		2.04176e+06	2.40846e+06	3.12594e+06	3.34395e+06	3.29795e+06	3.62202e+06	3.31795e+06	3.97238e+06	3.16199e+06		3698.63	High	High	High	High	Not Found
FALSE	High	Master Protein	Q96KN1	Protein LRATD2 OS=Homo sapiens OX=9606 GN=LRATD2 PE=1 SV=1	0	FALSE	74.974	66	13	18	13	310	34.5	5.54	64.26	13		cytoplasm;membrane	protein binding	Pf04970	157638	ENSG00000168672.3	FAM84B	8				0	1.63019e+07	2.14143e+07	2.11976e+07	2.1907e+07	252.953	1.89989e+07	2.09405e+07	7.46055e+06	8.57505e+06	8.13692e+06	9.92228e+06	8.79277e+06	1.08559e+07	1.28393e+07			High	High	High	High	High
FALSE	High	Master Protein	P35269	General transcription factor IIF subunit 1 OS=Homo sapiens OX=9606 GN=GTF2F1 PE=1 SV=2	0	FALSE	118.794	30	15	34	15	517	58.2	7.49	131.51	15	metabolic process;regulation of biological process;response to stimulus	nucleus	catalytic activity;DNA binding;enzyme regulator activity;protein binding;RNA binding	Pf05793	2962	ENSG00000125651.13	GTF2F1	19	Signaling by FGFR2 IIIa TM; RNA polymerase II transcribes snRNA genes; Abortive elongation of HIV-1 transcript in the absence of Tat; Tat-mediated HIV elongation arrest and recovery; Formation of HIV-1 elongation complex containing HIV-1 Tat; Formation of the HIV-1 Early Elongation Complex; mRNA Splicing - Major Pathway; FGFR2 alternative splicing; mRNA Splicing - Minor Pathway; TP53 Regulates Tr…	Basal transcription factors		55	1.61516e+07	2.34513e+07	2.01677e+07	2.52395e+07	8757.8	1.79115e+07	2.16707e+07	3.09735e+07	3.44619e+07	3.24565e+07	3.75291e+07	3.30721e+07	3.83633e+07	3.26738e+07	20212.2	39.4385	High	High	High	High	High
FALSE	High	Master Protein	Q5TAQ9	DDB1- and CUL4-associated factor 8 OS=Homo sapiens OX=9606 GN=DCAF8 PE=1 SV=1	0.002	FALSE	6.193	3	2	2	2	597	66.8	5.39	6.37	2	metabolic process	cytoplasm;cytosol;mitochondrion;nucleus	protein binding	Pf00400	50717	ENSG00000132716.18	DCAF8	1	Neddylation			3	1.70095e+06	2.10995e+06	2.19813e+06	2.23567e+06		1.74969e+06	1.97552e+06	2.741e+06	2.74484e+06	2.9164e+06	2.88541e+06	2.89947e+06	2.98972e+06	3.28445e+06			High	High	High	High	Not Found
FALSE	High	Master Protein	Q7Z5K2	Wings apart-like protein homolog OS=Homo sapiens OX=9606 GN=WAPL PE=1 SV=1	0	FALSE	110.145	31	24	27	24	1190	132.9	5.44	88.14	24	cell division;cell organization and biogenesis;regulation of biological process;response to stimulus	chromosome;cytoplasm;cytosol;nucleus	protein binding	Pf07814	23063	ENSG00000062650.17	WAPAL; WAPL	10	Cohesin Loading onto Chromatin; Establishment of Sister Chromatid Cohesion; Separation of Sister Chromatids; Resolution of Sister Chromatid Cohesion			12	9.97554e+06	9.99601e+06	1.32232e+07	1.07113e+07	63422.3	1.05492e+07	9.43563e+06	1.43808e+07	1.61807e+07	1.51016e+07	1.83437e+07	1.67682e+07	1.79347e+07	1.53184e+07	17608.2	10289.8	High	High	High	High	High
FALSE	High	Master Protein	Q9H900	Protein zwilch homolog OS=Homo sapiens OX=9606 GN=ZWILCH PE=1 SV=2	0	FALSE	35.287	13	8	18	8	591	67.2	6.27	41.68	8	cell division;cell organization and biogenesis;regulation of biological process	chromosome;cytosol	protein binding	Pf09817	55055	ENSG00000174442.11	ZWILCH	15	Amplification of signal from unattached kinetochores via a MAD2 inhibitory signal; Separation of Sister Chromatids; Resolution of Sister Chromatid Cohesion; RHO GTPases Activate Formins			16	2.5346e+06	4.05273e+06	3.13419e+06	4.28036e+06	2481.48	2.58676e+06	3.72204e+06	5.59551e+06	5.74509e+06	5.66239e+06	6.48067e+06	6.1437e+06	6.53769e+06	5.22362e+06	4736.52	8686.16	High	High	High	High	High
FALSE	High	Master Protein	P27544	Ceramide synthase 1 OS=Homo sapiens OX=9606 GN=CERS1 PE=1 SV=1	0.001	FALSE	7.846	5	2	2	2	350	39.5	9.04	5.93	2	metabolic process;regulation of biological process;response to stimulus	endoplasmic reticulum;Golgi;membrane	catalytic activity	Pf03798	10715	ENSG00000223802.7	CERS1	19	Sphingolipid de novo biosynthesis	Sphingolipid metabolism; Sphingolipid signaling pathway; Metabolic pathways		7	426215	495880	550739	420377	4249.8	410273	391164	765737	853882	763148	901228	803493	820909	1.29224e+06			High	High	High	High	High
FALSE	High	Master Protein	Q96NW4	Ankyrin repeat domain-containing protein 27 OS=Homo sapiens OX=9606 GN=ANKRD27 PE=1 SV=2	0	FALSE	23.889	8	7	7	7	1050	116.9	6.87	20.15	7	cell organization and biogenesis;regulation of biological process;transport	cytosol;endosome;membrane;vacuole	enzyme regulator activity;protein binding	Pf00023, Pf02204, Pf12796, Pf13606, Pf13637, Pf13857	84079	ENSG00000105186.15	ANKRD27	19	RAB GEFs exchange GTP for GDP on RABs			4	1.54405e+06	1.92064e+06	2.15547e+06	2.0296e+06	16058.5	1.67428e+06	1.77415e+06	2.03538e+06	2.20882e+06	2.18915e+06	2.29104e+06	2.39828e+06	2.22215e+06	2.30656e+06	16903	9254.06	High	High	High	High	High
FALSE	High	Master Protein	P15056	Serine/threonine-protein kinase B-raf OS=Homo sapiens OX=9606 GN=BRAF PE=1 SV=4	0	FALSE	18.228	7	6	7	1	766	84.4	7.53	19.85	6	cell differentiation;cell organization and biogenesis;metabolic process;regulation of biological process;response to stimulus;transport	cytoplasm;cytosol;membrane;mitochondrion;nucleus	catalytic activity;metal ion binding;nucleotide binding;protein binding;signal transducer activity	Pf00069, Pf00130, Pf02196, Pf07714, Pf14531	673	ENSG00000157764.12	BRAF	7	Spry regulation of FGF signaling; Signaling by BRAF and RAF fusions; MAP2K and MAPK activation; Signalling to p38 via RIT and RIN; ARMS-mediated activation; Signaling by RAS mutants; Signaling by high-kinase activity BRAF mutants; Signaling by moderate kinase activity BRAF mutants; Negative feedback regulation of MAPK pathway; Paradoxical activation of RAF signaling by kinase inactive BRAF; Frs2-…	Serotonergic synapse; Dorso-ventral axis formation; Vascular smooth muscle contraction; Insulin signaling pathway; Pancreatic cancer; FoxO signaling pathway; Chronic myeloid leukemia; Neurotrophin signaling pathway; Acute myeloid leukemia; Rap1 signaling pathway; Non-small cell lung cancer; Progesterone-mediated oocyte maturation; MAPK signaling pathway; Endometrial cancer; Breast cancer; Colorec…	Integrin-mediated Cell Adhesion; Human Thyroid Stimulating Hormone (TSH) signaling pathway; Signaling Pathways in Glioblastoma; B Cell Receptor Signaling Pathway; Corticotropin-releasing hormone signaling pathway; Bladder Cancer; Focal Adhesion; BDNF-TrkB Signaling; MAPK Signaling Pathway; Chemokine signaling pathway; ESC Pluripotency Pathways; MAPK Cascade; EGF/EGFR Signaling Pathway; Regulation…	98	46831.5	129280	57792.7	84043.5		51170.9	63794.6	123475	127533	115560	166509	142722	167662	151255			High	High	High	High	Not Found
FALSE	High	Master Protein	P13196	5-aminolevulinate synthase, nonspecific, mitochondrial OS=Homo sapiens OX=9606 GN=ALAS1 PE=1 SV=2	0	FALSE	36.712	17	9	13	9	640	70.5	8.46	38.47	9	cell organization and biogenesis;metabolic process;regulation of biological process	cytosol;mitochondrion;organelle lumen	catalytic activity;protein binding	Pf00155, Pf00266, Pf01053, Pf01212, Pf09029	211	ENSG00000023330.14	ALAS1	3	Heme biosynthesis; Transcriptional activation of mitochondrial biogenesis; PPARA activates gene expression	Glycine, serine and threonine metabolism; Porphyrin and chlorophyll metabolism; Metabolic pathways	Constitutive Androstane Receptor Pathway; Heme Biosynthesis	14	5.00181e+06	3.21975e+06	7.05744e+06	3.32318e+06	16696.6	5.38443e+06	2.98492e+06	2.07478e+06	2.38178e+06	2.27548e+06	2.56242e+06	2.46339e+06	2.57909e+06	4.43548e+06			High	High	High	High	High
FALSE	High	Master Protein	Q92574	Hamartin OS=Homo sapiens OX=9606 GN=TSC1 PE=1 SV=2	0	FALSE	22.59	6	6	7	6	1164	129.7	6.47	21.57	6	cell differentiation;cell organization and biogenesis;cellular component movement;metabolic process;regulation of biological process;response to stimulus;transport	cytoplasm;cytoskeleton;cytosol;membrane;nucleus	catalytic activity;motor activity;protein binding	Pf00261, Pf01576, Pf02388, Pf02463, Pf03357, Pf04111, Pf04156, Pf04388, Pf04912, Pf05483, Pf05557, Pf07926, Pf08317, Pf10473, Pf12128, Pf12718, Pf12795, Pf13851, Pf13868, Pf14643, Pf14915, Pf14988	7248	ENSG00000165699.13	TSC1	9	TBC/RABGAPs; Energy dependent regulation of mTOR by LKB1-AMPK; TP53 Regulates Metabolic Genes; Inhibition of TSC complex formation by PKB; Macroautophagy	Insulin signaling pathway; Phospholipase D signaling pathway; Choline metabolism in cancer; AMPK signaling pathway; mTOR signaling pathway; Longevity regulating pathway; PI3K-Akt signaling pathway	AMP-activated Protein Kinase (AMPK) Signaling; Target Of Rapamycin (TOR) Signaling; Integrated Breast Cancer Pathway; Signaling Pathways in Glioblastoma; Nanoparticle triggered autophagic cell death; Wnt Signaling Pathway Netpath; BDNF-TrkB Signaling; 4-hydroxytamoxifen, Dexamethasone, and Retinoic Acids Regulation of p27 Expression; Angiopoietin Like Protein 8 Regulatory Pathway; Focal Adhesion-…	33	2.97817e+06	3.63e+06	3.75754e+06	3.82898e+06	13236	3.03268e+06	3.22595e+06	5.27918e+06	5.96641e+06	5.75422e+06	6.73878e+06	6.07057e+06	6.59758e+06	5.64397e+06			High	High	High	High	High
FALSE	High	Master Protein	Q96FM1	Post-GPI attachment to proteins factor 3 OS=Homo sapiens OX=9606 GN=PGAP3 PE=1 SV=2	0	FALSE	13.772	15	4	4	4	320	36.5	7.24	11.16	4	metabolic process	endoplasmic reticulum;Golgi;membrane	catalytic activity	Pf04080	93210	ENSG00000161395.13	PGAP3	17				0	2.41596e+07	1.89477e+07	3.47679e+07	2.17536e+07		2.5567e+07	1.76587e+07	668239	1.08024e+06	1.58599e+06	1.4307e+06	1.6697e+06	1.4043e+06	8.87245e+06			High	High	High	High	Not Found
FALSE	High	Master Protein	Q96SQ9	Cytochrome P450 2S1 OS=Homo sapiens OX=9606 GN=CYP2S1 PE=1 SV=2	0	FALSE	78.948	31	11	22	11	504	55.8	8.62	77.18	11	metabolic process	endoplasmic reticulum;membrane	catalytic activity;metal ion binding;protein binding	Pf00067	29785	ENSG00000167600.13	CYP2S1	19	CYP2E1 reactions; Miscellaneous substrates	Metabolism of xenobiotics by cytochrome P450; Retinol metabolism; Metabolic pathways	Oxidation by Cytochrome P450; Metapathway biotransformation	12	3.06315e+06	3.57594e+06	4.08455e+06	3.56767e+06	2826.83	3.03121e+06	3.05184e+06	8.2266e+06	8.80266e+06	8.30115e+06	9.46122e+06	8.8759e+06	9.75902e+06	4.76842e+06	4715.01	1932.37	High	High	High	High	High
FALSE	High	Master Protein	Q13206	Probable ATP-dependent RNA helicase DDX10 OS=Homo sapiens OX=9606 GN=DDX10 PE=1 SV=2	0	FALSE	174.26	41	28	45	28	875	100.8	8.63	166.68	28	metabolic process	cytoplasm	catalytic activity;nucleotide binding;RNA binding	Pf00270, Pf00271, Pf13959	1662	ENSG00000178105.9	DDX10	11				0	4.96161e+07	4.87346e+07	6.84346e+07	5.01179e+07	24427.7	4.92407e+07	4.33299e+07	7.37253e+07	8.32574e+07	7.79437e+07	8.78374e+07	7.95124e+07	9.4301e+07	8.59159e+07	20826.4	23358.8	High	High	High	High	High
FALSE	High	Master Protein	Q07617	Sperm-associated antigen 1 OS=Homo sapiens OX=9606 GN=SPAG1 PE=1 SV=3	0	FALSE	13.559	6	5	6	5	926	103.6	6.86	15.38	5	cell organization and biogenesis	cytoplasm;cytosol	catalytic activity;nucleotide binding;protein binding	Pf00515, Pf13371, Pf13414, Pf13424, Pf13432, Pf13877	6674	ENSG00000104450.12	SPAG1	8				0	2.10795e+06	2.58625e+06	2.35584e+06	2.82097e+06		2.04643e+06	2.33641e+06	3.3572e+06	3.8521e+06	3.28e+06	4.17315e+06	3.61664e+06	3.80943e+06	2.17574e+06			High	High	High	High	Not Found
FALSE	High	Master Protein	Q9UM54	Unconventional myosin-VI OS=Homo sapiens OX=9606 GN=MYO6 PE=1 SV=4	0	FALSE	657.772	59	74	185	74	1294	149.6	8.53	705.34	74	cellular component movement;regulation of biological process;response to stimulus;transport	cytoplasm;cytosol;Golgi;membrane;nucleus	catalytic activity;motor activity;nucleotide binding;protein binding	Pf00063, Pf00529	4646		MYO6	6	Gap junction degradation; Trafficking of AMPA receptors		VEGFA-VEGFR2 Signaling Pathway	11	2.76243e+08	3.96635e+08	3.37158e+08	4.26492e+08	244566	2.97796e+08	3.70604e+08	2.69645e+08	2.70843e+08	2.87773e+08	2.98087e+08	2.99121e+08	3.10359e+08	2.87692e+08	151503	42173.3	High	High	High	High	High
FALSE	High	Master Protein	O00559	Receptor-binding cancer antigen expressed on SiSo cells OS=Homo sapiens OX=9606 GN=EBAG9 PE=1 SV=1	0	FALSE	27.481	28	3	6	3	213	24.4	6.29	21.09	3	cell death;regulation of biological process	Golgi;membrane	enzyme regulator activity	Pf07946	9166	ENSG00000147654.14	EBAG9	8				0	964755	953112	1.18799e+06	1.03865e+06	465.964	959899	941128	1.02732e+06	1.13311e+06	1.12964e+06	1.20679e+06	1.18489e+06	1.17305e+06	1.13601e+06			High	High	High	High	High
FALSE	High	Master Protein	Q9UG56	Phosphatidylserine decarboxylase proenzyme, mitochondrial OS=Homo sapiens OX=9606 GN=PISD PE=1 SV=4	0	FALSE	14.081	10	4	5	4	409	46.6	9.42	16.39	4	metabolic process	membrane;mitochondrion;nucleus	catalytic activity	Pf02666	23761	ENSG00000241878.11	PISD	22	Synthesis of PE	Glycerophospholipid metabolism; Metabolic pathways		7	1.63506e+06	1.59904e+06	2.27754e+06	1.70189e+06		1.84665e+06	1.53663e+06	2.18682e+06	2.33175e+06	2.23247e+06	2.43669e+06	2.33558e+06	2.3995e+06	2.5876e+06	11858.5	970.592	High	High	High	High	Not Found
FALSE	High	Master Protein	P16402	Histone H1.3 OS=Homo sapiens OX=9606 GN=H1-3 PE=1 SV=2	0	FALSE	208.962	44	18	112	5	221	22.3	11.02	381.51	18	cell organization and biogenesis;metabolic process;regulation of biological process	chromosome;nucleus	DNA binding;RNA binding	Pf00538	3007	ENSG00000124575.6	HIST1H1D	6	Formation of Senescence-Associated Heterochromatin Foci (SAHF); Activation of DNA fragmentation factor			10	1.94963e+07	1.67728e+07	2.32927e+07	1.82138e+07		1.90111e+07	1.52947e+07	2.20377e+07	2.93233e+07	1.99313e+07	3.5346e+07	3.54663e+07	3.1612e+07	1.86905e+07	8886.42		High	High	High	High	Not Found
FALSE	High	Master Protein	Q9GZY8	Mitochondrial fission factor OS=Homo sapiens OX=9606 GN=MFF PE=1 SV=1	0	FALSE	191.194	67	16	48	16	342	38.4	8.95	204.63	16	cell organization and biogenesis;regulation of biological process;transport	membrane;mitochondrion	protein binding	Pf05644	56947	ENSG00000168958.19	MFF	2				0	1.74321e+07	1.69766e+07	2.50882e+07	1.80051e+07	70744.8	1.79088e+07	1.61891e+07	2.97345e+07	3.51352e+07	3.22433e+07	4.12243e+07	3.42195e+07	4.22376e+07	2.38517e+07	94552.3	30729.5	High	High	High	High	High
FALSE	High	Master Protein	Q99447	Ethanolamine-phosphate cytidylyltransferase OS=Homo sapiens OX=9606 GN=PCYT2 PE=1 SV=1	0	FALSE	124.945	50	17	33	17	389	43.8	6.92	121.29	17	metabolic process	membrane	catalytic activity	Pf01467	5833	ENSG00000185813.10	PCYT2	17	Synthesis of PE	Glycerophospholipid metabolism; Metabolic pathways	Kennedy pathway; One carbon metabolism and related pathways	9	8.49055e+06	1.46783e+07	1.12526e+07	1.56694e+07	51215	9.03363e+06	1.35954e+07	2.91185e+07	3.04578e+07	3.01464e+07	3.32433e+07	3.14392e+07	3.48241e+07	2.46899e+07	36821.8	7561.79	High	High	High	High	High
FALSE	High	Master Protein	P27487	Dipeptidyl peptidase 4 OS=Homo sapiens OX=9606 GN=DPP4 PE=1 SV=2	0	FALSE	225.044	46	34	68	34	766	88.2	6.04	230.15	34	cellular component movement;defense response;metabolic process;regulation of biological process;response to stimulus	cell surface;extracellular;membrane	catalytic activity;protein binding;receptor activity	Pf00326, Pf00930, Pf01738, Pf12695, Pf12697	1803	ENSG00000197635.9	DPP4	2	Synthesis, secretion, and inactivation of Glucagon-like Peptide-1 (GLP-1); Synthesis, secretion, and inactivation of Glucose-dependent Insulinotropic Polypeptide (GIP)	Protein digestion and absorption		6	1.31299e+08	1.42387e+08	1.79296e+08	1.46669e+08	41382.4	1.35789e+08	1.3439e+08	1.6676e+08	1.91366e+08	1.74385e+08	2.02507e+08	1.78028e+08	2.1212e+08	1.30807e+08	287412	59294.1	High	High	High	High	High
FALSE	High	Master Protein	P20226	TATA-box-binding protein OS=Homo sapiens OX=9606 GN=TBP PE=1 SV=2	0	FALSE	27.33	14	3	5	3	339	37.7	9.79	19.62	3	cell organization and biogenesis;metabolic process;regulation of biological process	cytoplasm;nucleus	DNA binding;protein binding	Pf00352	6908	ENSG00000112592.13	TBP	6	SIRT1 negatively regulates rRNA expression; RNA polymerase II transcribes snRNA genes; RNA Polymerase I Chain Elongation; RNA Polymerase II Transcription Pre-Initiation And Promoter Opening; NoRC negatively regulates rRNA expression; RNA Polymerase III Transcription Initiation From Type 3 Promoter; RNA Polymerase I Promoter Escape; RNA Polymerase II Promoter Escape; RNA Polymerase III Abortive An…	Viral carcinogenesis; Basal transcription factors; Epstein-Barr virus infection; Huntington's disease; HTLV-I infection; Herpes simplex infection	Eukaryotic Transcription Initiation	45	2.25234e+06	3.18913e+06	3.01285e+06	3.2355e+06		2.37108e+06	2.7919e+06	3.79419e+06	4.15035e+06	4.02824e+06	4.77162e+06	4.56321e+06	4.84038e+06	4.06593e+06	4572.84		High	High	High	High	Not Found
FALSE	High	Master Protein	O95159	Zinc finger protein-like 1 OS=Homo sapiens OX=9606 GN=ZFPL1 PE=1 SV=2	0	FALSE	52.802	34	8	16	8	310	34.1	8.07	63.3	8	regulation of biological process;transport	Golgi;membrane;nucleus	DNA binding;metal ion binding		7542	ENSG00000162300.11	ZFPL1	11				0	1.25416e+07	1.16359e+07	1.72647e+07	1.2409e+07		1.26881e+07	1.10434e+07	1.07786e+07	1.19575e+07	1.15344e+07	1.32376e+07	1.2288e+07	1.36377e+07	1.3727e+07	19993.4	2268.83	High	High	High	High	High
FALSE	High	Master Protein	Q9H910	Jupiter microtubule associated homolog 2 OS=Homo sapiens OX=9606 GN=JPT2 PE=1 SV=1	0	FALSE	102.745	69	11	33	11	190	20.1	9.26	126.36	11		cytoplasm;cytosol;membrane;nucleus			90861	ENSG00000206053.12	HN1L; JPT2	16				0	1.17595e+07	2.71516e+07	1.58772e+07	2.86027e+07	87153.3	1.4771e+07	2.38773e+07	4.56152e+07	4.90567e+07	5.04211e+07	5.25935e+07	5.07205e+07	5.59471e+07	4.71867e+07	72763.1	13723.1	High	High	High	High	High
FALSE	High	Master Protein	P22681	E3 ubiquitin-protein ligase CBL OS=Homo sapiens OX=9606 GN=CBL PE=1 SV=2	0	FALSE	93.486	27	17	28	13	906	99.6	6.54	92.6	17	cell death;cell organization and biogenesis;metabolic process;regulation of biological process;response to stimulus;transport	cytoplasm;cytosol;membrane;nucleus;vacuole	catalytic activity;metal ion binding;protein binding;signal transducer activity	Pf00097, Pf00627, Pf02262, Pf02761, Pf02762, Pf13639, Pf13920, Pf13923, Pf14447, Pf14634, Pf15227	867	ENSG00000110395.6	CBL	11	Spry regulation of FGF signaling; Cargo recognition for clathrin-mediated endocytosis; TGF-beta receptor signaling activates SMADs; Constitutive Signaling by EGFRvIII; PTK6 Regulates RTKs and Their Effectors AKT1 and DOK1; EGFR downregulation; Negative regulation of MET activity; Constitutive Signaling by Ligand-Responsive EGFR Cancer Variants; Regulation of signaling by CBL; Regulation of KIT si…	Endocytosis; T cell receptor signaling pathway; Insulin signaling pathway; Ubiquitin mediated proteolysis; Chronic myeloid leukemia; ErbB signaling pathway; Pathways in cancer; Proteoglycans in cancer; Bacterial invasion of epithelial cells	RANKL/RANK (Receptor activator of NFKB (ligand)) Signaling Pathway; Prolactin Signaling Pathway; Signaling Pathways in Glioblastoma; B Cell Receptor Signaling Pathway; IL-3 Signaling Pathway; Kit receptor signaling pathway; Association Between Physico-Chemical Features and Toxicity Associated Pathways; T-Cell antigen Receptor (TCR) pathway during Staphylococcus aureus infection; VEGFA-VEGFR2 Sign…	72	6.92148e+06	9.04325e+06	8.49349e+06	9.87479e+06	52837.5	7.01911e+06	9.17693e+06	2.10368e+07	2.20765e+07	2.14905e+07	2.36812e+07	2.25758e+07	2.54166e+07	1.59452e+07	18154.8	14413.3	High	High	High	High	High
FALSE	High	Master Protein	O75529	TAF5-like RNA polymerase II p300/CBP-associated factor-associated factor 65 kDa subunit 5L OS=Homo sapiens OX=9606 GN=TAF5L PE=1 SV=1	0	FALSE	23.249	10	5	5	5	589	66.1	5.88	14.7	5	cell organization and biogenesis;metabolic process;regulation of biological process	nucleus	catalytic activity;protein binding	Pf00400, Pf04494, Pf15492	27097	ENSG00000135801.9	TAF5L	1	HATs acetylate histones	Basal transcription factors; Herpes simplex infection		5	1.41001e+06	1.6958e+06	1.88634e+06	1.5619e+06	862.108	1.50223e+06	1.34545e+06	1.30517e+06	1.51825e+06	1.39706e+06	1.53028e+06	1.48696e+06	1.64374e+06	1.96817e+06		987.723	High	High	High	High	High
FALSE	High	Master Protein	Q9UHB4	NADPH-dependent diflavin oxidoreductase 1 OS=Homo sapiens OX=9606 GN=NDOR1 PE=1 SV=1	0.001	FALSE	6.695	3	2	2	2	597	66.7	6.35	7.38	2	cell death;metabolic process;response to stimulus	cytoplasm;cytoskeleton;cytosol;nucleus	catalytic activity;nucleotide binding;protein binding	Pf00175, Pf00258, Pf00667	27158	ENSG00000188566.13	NDOR1	9	Cytosolic iron-sulfur cluster assembly			2	310670	558354	384230	588855	4922.41	335633	531106	883758	938329	935397	1.00697e+06	964675	976450	783822			High	High	High	High	High
FALSE	High	Master Protein	P19793	Retinoic acid receptor RXR-alpha OS=Homo sapiens OX=9606 GN=RXRA PE=1 SV=1	0	FALSE	55.859	26	11	14	5	462	50.8	7.8	50.62	11	cell differentiation;cell organization and biogenesis;cell proliferation;metabolic process;regulation of biological process;response to stimulus;transport	nucleus	DNA binding;metal ion binding;protein binding;receptor activity;signal transducer activity	Pf00104, Pf00105, Pf11825	6256	ENSG00000186350.9	RXRA	9	Import of palmitoyl-CoA into the mitochondrial matrix; Transcriptional regulation of white adipocyte differentiation; Endogenous sterols; Activation of gene expression by SREBF (SREBP); RORA activates gene expression; Activation of anterior HOX genes in hindbrain development during early embryogenesis; Signaling by Retinoic Acid; PPARA activates gene expression; Nuclear Receptor transcription pat…	Bile secretion; PPAR signaling pathway; Non-small cell lung cancer; Pathways in cancer; Thyroid hormone signaling pathway; Transcriptional misregulation in cancer; Non-alcoholic fatty liver disease (NAFLD); Small cell lung cancer; Thyroid cancer; Hepatitis C; Adipocytokine signaling pathway; PI3K-Akt signaling pathway	Vitamin D Metabolism; Energy Metabolism; Nuclear Receptors; Adipogenesis; Liver X Receptor Pathway; Constitutive Androstane Receptor Pathway; PPAR Alpha Pathway; Farnesoid X Receptor Pathway; NRF2 pathway; Transcription factor regulation in adipogenesis; Angiopoietin Like Protein 8 Regulatory Pathway; PPAR signaling pathway; Vitamin A and Carotenoid Metabolism	67	2.02931e+06	2.0519e+06	2.58182e+06	2.07648e+06		2.16351e+06	1.90383e+06	4.12251e+06	4.04916e+06	4.32085e+06	4.68386e+06	4.85955e+06	5.02755e+06	4.41373e+06	6445.01		High	High	High	High	Not Found
FALSE	High	Master Protein	O00522	Krev interaction trapped protein 1 OS=Homo sapiens OX=9606 GN=KRIT1 PE=1 SV=2	0	FALSE	9.523	5	2	2	2	736	84.3	8.41	6.93	2	cellular homeostasis;regulation of biological process;response to stimulus	cytoplasm;cytoskeleton;membrane	enzyme regulator activity;protein binding	Pf00023, Pf00373, Pf12796, Pf13637, Pf13857	889	ENSG00000001631.15	KRIT1	7		Rap1 signaling pathway		1	477291	619723	571464	732384		460694	626093	724348	730656	650908	702713	780945	655622	685795	1886.87		High	High	High	High	Not Found
FALSE	High	Master Protein	O43920	NADH dehydrogenase [ubiquinone] iron-sulfur protein 5 OS=Homo sapiens OX=9606 GN=NDUFS5 PE=1 SV=3	0	FALSE	30.188	51	5	9	5	106	12.5	9.14	24.88	5	cell organization and biogenesis;metabolic process;transport	membrane;mitochondrion	catalytic activity	Pf10200	4725	ENSG00000168653.10	NDUFS5	1	Complex I biogenesis	Huntington's disease; Parkinson's disease; Alzheimer's disease; Oxidative phosphorylation; Non-alcoholic fatty liver disease (NAFLD); Metabolic pathways	Electron Transport Chain; Oxidative phosphorylation	13	1.5083e+07	1.47578e+07	2.19691e+07	1.45193e+07		1.55474e+07	1.29689e+07	1.0984e+07	1.21763e+07	1.17767e+07	1.5762e+07	1.29133e+07	1.52818e+07	1.87751e+07		2098.26	High	High	High	High	Not Found
FALSE	High	Master Protein	Q9Y2W6	Tudor and KH domain-containing protein OS=Homo sapiens OX=9606 GN=TDRKH PE=1 SV=2	0	FALSE	55.752	31	11	17	11	561	62	5.02	43.56	11	cell differentiation;cell organization and biogenesis;metabolic process;regulation of biological process	cytoplasm;mitochondrion	RNA binding	Pf00013, Pf00567, Pf07650, Pf13014	11022	ENSG00000182134.15	TDRKH	1	PIWI-interacting RNA (piRNA) biogenesis			3	1.3189e+07	1.26948e+07	1.84269e+07	1.35784e+07	951.055	1.35873e+07	1.18242e+07	1.2539e+07	1.41353e+07	1.36202e+07	1.52969e+07	1.44784e+07	1.54021e+07	1.71596e+07			High	High	High	High	High
FALSE	High	Master Protein	Q9NW13	RNA-binding protein 28 OS=Homo sapiens OX=9606 GN=RBM28 PE=1 SV=3	0	FALSE	164.066	42	29	45	29	759	85.7	9.22	144.59	29	metabolic process	nucleus;spliceosomal complex	RNA binding	Pf00076, Pf13893, Pf14259	55131	ENSG00000106344.8	RBM28	7	Major pathway of rRNA processing in the nucleolus and cytosol	Ribosome biogenesis in eukaryotes		5	5.54607e+07	7.67328e+07	7.34793e+07	5.96231e+07	22343.7	5.80783e+07	5.16068e+07	5.46912e+07	6.2078e+07	5.4173e+07	6.27711e+07	5.91462e+07	6.26192e+07	8.53777e+07	54416.3	17185.7	High	High	High	High	High
FALSE	High	Master Protein	P68431	Histone H3.1 OS=Homo sapiens OX=9606 GN=H3C1 PE=1 SV=2	0	FALSE	204.554	60	10	192	1	136	15.4	11.12	654.28	10	cell organization and biogenesis;coagulation;metabolic process;regulation of biological process;response to stimulus	chromosome;extracellular;membrane;nucleus	catalytic activity;DNA binding;protein binding	Pf00125, Pf15630	8968; 8352; 8351; 8355; 8357; 8358; 8350; 8353; 8354; 8356	ENSG00000197153.4; ENSG00000275379.1; ENSG00000278272.1; ENSG00000277775.1; ENSG00000273983.1; ENSG00000274750.2; ENSG00000274267.1; ENSG00000197409.7; ENSG00000275714.1; ENSG00000278828.1	HIST1H3F; HIST1H3C; HIST1H3D; HIST1H3G; HIST1H3H; HIST1H3B; HIST1H3A; HIST1H3E; HIST1H3I; HIST1H3J	6	SIRT1 negatively regulates rRNA expression; RMTs methylate histone arginines; Activation of anterior HOX genes in hindbrain development during early embryogenesis; NoRC negatively regulates rRNA expression; Interleukin-7 signaling; Factors involved in megakaryocyte development and platelet production; Transcriptional regulation by small RNAs; Meiotic recombination; PRC2 methylates histones and DN…	Transcriptional misregulation in cancer; Systemic lupus erythematosus; Alcoholism	Histone Modifications	64	1.13774e+07	1.46866e+07	1.87937e+07	1.15085e+07	30614.1	1.46022e+07	9.44535e+06	1.63659e+07	1.6623e+07	1.73334e+07	1.62917e+07	1.56285e+07	1.57335e+07	1.04207e+07	18584.8	3983.87	High	High	High	High	High
FALSE	High	Master Protein	P40818	Ubiquitin carboxyl-terminal hydrolase 8 OS=Homo sapiens OX=9606 GN=USP8 PE=1 SV=1	0	FALSE	71.368	17	15	19	15	1118	127.4	8.51	63.46	15	cell organization and biogenesis;cell proliferation;metabolic process;response to stimulus	cytoplasm;cytosol;endosome;membrane;nucleus	catalytic activity;protein binding	Pf00443, Pf00581, Pf08969, Pf13423	9101	ENSG00000138592.13	USP8	15	Negative regulation of MET activity; Ub-specific processing proteases; Regulation of FZD by ubiquitination; Downregulation of ERBB2:ERBB3 signaling	Endocytosis	EGF/EGFR Signaling Pathway	16	6.55813e+06	1.12187e+07	8.40258e+06	1.13724e+07	33004.9	7.39661e+06	9.61502e+06	1.20841e+07	1.29979e+07	1.23276e+07	1.49028e+07	1.33464e+07	1.55464e+07	1.17415e+07	9084.65	4748.11	High	High	High	High	High
FALSE	High	Master Protein	O94923	D-glucuronyl C5-epimerase OS=Homo sapiens OX=9606 GN=GLCE PE=1 SV=3	0	FALSE	21.454	7	4	5	4	617	70.1	8.97	16.52	4	metabolic process	Golgi;membrane	catalytic activity	Pf06662	26035	ENSG00000138604.9	GLCE	15	HS-GAG biosynthesis	Glycosaminoglycan biosynthesis - heparan sulfate / heparin; Metabolic pathways		7	9.40963e+06	1.04233e+07	1.32047e+07	9.50055e+06	55277.9	9.68491e+06	8.96597e+06	5.49615e+06	6.48309e+06	6.39863e+06	6.89758e+06	6.73486e+06	7.34938e+06	9.7701e+06	4896.33	32674.7	High	High	High	High	High
FALSE	High	Master Protein	P21359	Neurofibromin OS=Homo sapiens OX=9606 GN=NF1 PE=1 SV=2	0	FALSE	116.353	11	22	26	22	2839	319.2	7.39	91.18	22	cell communication;cell differentiation;cell organization and biogenesis;metabolic process;regulation of biological process;response to stimulus;transport	cytoplasm;cytosol;membrane;nucleus	enzyme regulator activity;protein binding	Pf00616, Pf13716	4763	ENSG00000196712.17	NF1	17	Regulation of RAS by GAPs; RAS signaling downstream of NF1 loss-of-function variants; Signaling by RAS mutants; Interleukin-20 family signaling	MAPK signaling pathway; EGFR tyrosine kinase inhibitor resistance; Ras signaling pathway	Signaling Pathways in Glioblastoma; Aryl Hydrocarbon Receptor; Mecp2 and Associated Rett Syndrome; MAPK Signaling Pathway	21	8.59362e+06	1.08167e+07	1.15148e+07	1.17952e+07	9641.48	9.43357e+06	1.04269e+07	1.77321e+07	1.86641e+07	1.79858e+07	2.10472e+07	2.00931e+07	2.10964e+07	1.82075e+07	20000.4	6702.03	High	High	High	High	High
FALSE	High	Master Protein	P22314	Ubiquitin-like modifier-activating enzyme 1 OS=Homo sapiens OX=9606 GN=UBA1 PE=1 SV=3	0	FALSE	825.39	62	53	267	53	1058	117.8	5.76	1041.45	53	metabolic process;response to stimulus	cytoplasm;cytosol;membrane;mitochondrion;nucleus	catalytic activity;nucleotide binding;protein binding;RNA binding	Pf00899, Pf02134, Pf09358, Pf10585	7317	ENSG00000130985.16	UBA1	X	Synthesis of active ubiquitin: roles of E1 and E2 enzymes; Antigen processing: Ubiquitination & Proteasome degradation	Ubiquitin mediated proteolysis; Parkinson's disease	Proteasome Degradation; Parkin-Ubiquitin Proteasomal System pathway; Parkinsons Disease Pathway	13	1.93e+08	3.96857e+08	2.43114e+08	4.37085e+08	202786	2.21016e+08	3.83596e+08	3.3346e+08	3.4112e+08	3.53186e+08	3.61009e+08	3.59944e+08	3.81294e+08	4.26762e+08	152592	49705.8	High	High	High	High	High
FALSE	High	Master Protein	Q9H7F0	Probable cation-transporting ATPase 13A3 OS=Homo sapiens OX=9606 GN=ATP13A3 PE=1 SV=4	0	FALSE	79.665	18	15	25	15	1226	138	6.64	62.52	15	cellular homeostasis;transport	membrane	catalytic activity;metal ion binding;nucleotide binding;transporter activity	Pf00122, Pf00690, Pf00702, Pf12409, Pf13246	79572	ENSG00000133657.14	ATP13A3	3				0	1.45968e+07	2.07466e+07	1.94866e+07	2.28735e+07	28340.6	1.55596e+07	2.03463e+07	1.58824e+07	1.65697e+07	1.66095e+07	1.73646e+07	1.66523e+07	1.79023e+07	1.66401e+07	45869.4		High	High	High	High	High
FALSE	High	Master Protein	Q9NRG0	Chromatin accessibility complex protein 1 OS=Homo sapiens OX=9606 GN=CHRAC1 PE=1 SV=1	0	FALSE	21.882	31	3	5	3	131	14.7	5.1	19.35	3	cell organization and biogenesis;metabolic process	nucleus	catalytic activity;DNA binding;protein binding	Pf00808	54108	ENSG00000104472.9	CHRAC1	8				0	1.58701e+06	2.18731e+06	1.95201e+06	2.40508e+06	20509.6	1.6523e+06	2.17605e+06	2.23184e+06	2.39833e+06	2.34064e+06	2.48605e+06	2.40066e+06	2.50773e+06	2.76538e+06	5324.01		High	High	High	High	High
FALSE	High	Master Protein	Q9P0J0	NADH dehydrogenase [ubiquinone] 1 alpha subcomplex subunit 13 OS=Homo sapiens OX=9606 GN=NDUFA13 PE=1 SV=3	0	FALSE	63.536	56	9	25	9	144	16.7	8.43	83.45	9	cell death;cell organization and biogenesis;metabolic process;regulation of biological process;response to stimulus;transport	cytoplasm;membrane;mitochondrion;nucleus	catalytic activity;nucleotide binding;protein binding	Pf06212	51079	ENSG00000186010.18	NDUFA13	19	Complex I biogenesis	Huntington's disease; Parkinson's disease; Alzheimer's disease; Oxidative phosphorylation; Non-alcoholic fatty liver disease (NAFLD); Metabolic pathways	Nucleotide-binding Oligomerization Domain (NOD) pathway; EGF/EGFR Signaling Pathway	13	1.88043e+07	1.94862e+07	2.76328e+07	1.99779e+07	148566	1.96603e+07	1.81139e+07	1.46552e+07	1.66098e+07	1.66514e+07	1.86114e+07	1.61438e+07	1.99133e+07	2.75786e+07	150.641	74744.9	High	High	High	High	High
FALSE	High	Master Protein	P30622	CAP-Gly domain-containing linker protein 1 OS=Homo sapiens OX=9606 GN=CLIP1 PE=1 SV=2	0	FALSE	203.982	30	39	57	38	1438	162.1	5.36	186.89	39	cell differentiation;cell organization and biogenesis;metabolic process;regulation of biological process;transport	chromosome;cytoplasm;cytoskeleton;cytosol;endosome;membrane	catalytic activity;metal ion binding;motor activity;protein binding	Pf01302, Pf01576, Pf02463, Pf04111, Pf05557, Pf05622, Pf05667, Pf05701, Pf06160, Pf07111, Pf10174, Pf12128, Pf13166, Pf15254	6249	ENSG00000130779.19	CLIP1	12	Amplification of signal from unattached kinetochores via a MAD2 inhibitory signal; Separation of Sister Chromatids; Resolution of Sister Chromatid Cohesion; RHO GTPases Activate Formins; RHO GTPases activate IQGAPs	mTOR signaling pathway	Regulation of Microtubule Cytoskeleton	19	2.4029e+07	4.71399e+07	2.93371e+07	5.36405e+07	107961	2.55593e+07	4.71301e+07	5.04233e+07	5.44046e+07	5.39675e+07	5.93309e+07	5.60292e+07	5.79374e+07	4.91336e+07	71355.5	14310.2	High	High	High	High	High
FALSE	High	Master Protein	Q9P225	Dynein heavy chain 2, axonemal OS=Homo sapiens OX=9606 GN=DNAH2 PE=1 SV=3	0.008	FALSE	3.93	1	3	4	3	4427	507.4	6.37	8.03	3	cellular component movement	cytoplasm;cytoskeleton	catalytic activity;motor activity;nucleotide binding;protein binding	Pf00004, Pf03028, Pf07728, Pf08385, Pf08393, Pf12774, Pf12775, Pf12777, Pf12780, Pf12781	146754	ENSG00000183914.14	DNAH2	17		Huntington's disease		1	4.40168e+06	2.49511e+06	5.14967e+06	2.74569e+06		5.1913e+06	2.32029e+06	1.27962e+06	1.55552e+06	1.20966e+06	2.10396e+06	2.0445e+06	1.72553e+06	2.20044e+06			High	High	High	High	High
FALSE	High	Master Protein	Q9UBX3	Mitochondrial dicarboxylate carrier OS=Homo sapiens OX=9606 GN=SLC25A10 PE=1 SV=2	0	FALSE	119.927	55	14	38	14	287	31.3	9.54	125.81	14	metabolic process;transport	membrane;mitochondrion;nucleus	protein binding;transporter activity	Pf00153	1468	ENSG00000183048.11	SLC25A10	17	Gluconeogenesis; Sulfide oxidation to sulfate; Organic anion transporters	Proximal tubule bicarbonate reclamation		13	6.0107e+07	6.25956e+07	9.10432e+07	6.17714e+07	8536.86	6.65908e+07	5.62233e+07	3.14209e+07	3.95454e+07	3.65689e+07	4.66008e+07	3.95392e+07	4.74804e+07	6.81438e+07	19857.2	14811.7	High	High	High	High	High
FALSE	High	Master Protein	O95155	Ubiquitin conjugation factor E4 B OS=Homo sapiens OX=9606 GN=UBE4B PE=1 SV=1	0	FALSE	50.065	14	14	19	14	1302	146.1	6.55	46.49	14	cell organization and biogenesis;metabolic process;regulation of biological process;response to stimulus	cytoplasm;nucleus	catalytic activity;nucleotide binding;protein binding	Pf04564, Pf10408	10277	ENSG00000130939.18	UBE4B	1		Ubiquitin mediated proteolysis; Protein processing in endoplasmic reticulum		2	3.28336e+06	5.6725e+06	4.32738e+06	5.70849e+06	5551.89	3.66722e+06	4.90384e+06	6.77022e+06	6.65842e+06	7.11602e+06	7.36855e+06	7.23967e+06	7.6576e+06	8.75502e+06	7495.1	2451.81	High	High	High	High	High
FALSE	High	Master Protein	Q14181	DNA polymerase alpha subunit B OS=Homo sapiens OX=9606 GN=POLA2 PE=1 SV=2	0	FALSE	32.851	13	5	10	5	598	65.9	5.24	37.82	5	cell organization and biogenesis;cellular homeostasis;metabolic process;transport	cytosol;nucleus	catalytic activity;DNA binding;protein binding	Pf04042, Pf08418	23649	ENSG00000014138.8	POLA2	11	Activation of the pre-replicative complex; Inhibition of replication initiation of damaged DNA by RB1/E2F1; Polymerase switching; M/G1 Transition; DNA replication initiation; Polymerase switching on the C-strand of the telomere; Removal of the Flap Intermediate; Telomere C-strand synthesis initiation	DNA replication; Purine metabolism; Metabolic pathways; Pyrimidine metabolism	G1 to S cell cycle control; DNA Replication	31	3.82848e+06	4.47416e+06	4.87529e+06	4.65838e+06	2939.64	3.86777e+06	4.37958e+06	7.03542e+06	7.39946e+06	7.48602e+06	7.95905e+06	7.5743e+06	8.32646e+06	1.06638e+07	4803.45		High	High	High	High	High
FALSE	High	Master Protein	Q8ND82	Zinc finger protein 280C OS=Homo sapiens OX=9606 GN=ZNF280C PE=1 SV=1	0	FALSE	31.01	15	6	7	6	737	83	9.11	26.77	6	metabolic process;regulation of biological process	nucleus	DNA binding;metal ion binding;protein binding	Pf13836	55609	ENSG00000056277.15	ZNF280C	X				0	1.72888e+06	1.7285e+06	2.41873e+06	2.03978e+06		1.71778e+06	1.7228e+06	2.13889e+06	2.21846e+06	2.17807e+06	2.51897e+06	2.29653e+06	2.52029e+06	2.89519e+06		5247.24	High	High	High	High	Not Found
FALSE	High	Master Protein	Q14254	Flotillin-2 OS=Homo sapiens OX=9606 GN=FLOT2 PE=1 SV=2	0	FALSE	262.112	73	30	79	30	428	47	5.25	300.66	30	cell organization and biogenesis;regulation of biological process	cytoskeleton;endosome;membrane	protein binding	Pf01145	2319	ENSG00000132589.15	FLOT2	17	Synaptic adhesion-like molecules	Insulin signaling pathway	Angiopoietin Like Protein 8 Regulatory Pathway; Insulin Signaling	6	9.59607e+07	1.03056e+08	1.37239e+08	1.03548e+08	12664.6	1.02852e+08	9.17018e+07	6.54745e+07	7.21008e+07	6.87809e+07	8.49451e+07	7.26533e+07	8.73805e+07	9.69422e+07	36201.3	8158.89	High	High	High	High	High
FALSE	High	Master Protein	Q8TBX8	Phosphatidylinositol 5-phosphate 4-kinase type-2 gamma OS=Homo sapiens OX=9606 GN=PIP4K2C PE=1 SV=3	0	FALSE	101.218	43	19	40	19	421	47.3	6.84	123.69	19	metabolic process;regulation of biological process	cytoplasm;cytosol;membrane;vacuole	catalytic activity;nucleotide binding;protein binding	Pf01504	79837	ENSG00000166908.17	PIP4K2C	12	PI5P, PP2A and IER3 Regulate PI3K/AKT Signaling; PI5P Regulates TP53 Acetylation; Synthesis of PIPs at the plasma membrane; Synthesis of PIPs in the nucleus	Phosphatidylinositol signaling system; Inositol phosphate metabolism; Regulation of actin cytoskeleton	Regulation of Actin Cytoskeleton	22	3.39226e+07	6.2214e+07	4.64246e+07	6.52359e+07	3029.49	3.76351e+07	5.91983e+07	6.25987e+07	6.76285e+07	6.41606e+07	7.41652e+07	6.61832e+07	7.70936e+07	5.66871e+07	45775.4	9878.46	High	High	High	High	High
FALSE	High	Master Protein	Q8TAP8	Protein phosphatase 1 regulatory subunit 35 OS=Homo sapiens OX=9606 GN=PPP1R35 PE=1 SV=1	0.001	FALSE	6.646	7	1	1	1	253	27.9	8.68	4.05	1	regulation of biological process		enzyme regulator activity;protein binding	Pf15503	221908	ENSG00000160813.6	PPP1R35	7				0	22747.1	33632.2	24561.3	26259.2		25609.5	22224.6	24615.8	28695	33336.9	30805	32548.9	25445.9	27594			High	High	High	High	Not Found
FALSE	High	Master Protein	Q8TBK2	N-lysine methyltransferase SETD6 OS=Homo sapiens OX=9606 GN=SETD6 PE=1 SV=2	0.009	FALSE	3.847	3	2	2	2	473	53.2	5.34	4.1	2	cell differentiation;cell organization and biogenesis;metabolic process;regulation of biological process	cytosol;nucleus	catalytic activity;protein binding	Pf00856, Pf09273	79918	ENSG00000103037.11	SETD6	16	PKMTs methylate histone lysines		Histone Modifications	4	368619	384772	431558	523035	9805.92	384098	422652	388325	442970	430666	438844	479586	445083	436396	7282.75	1028.62	High	High	High	High	High
FALSE	High	Master Protein	O75486	Transcription initiation protein SPT3 homolog OS=Homo sapiens OX=9606 GN=SUPT3H PE=1 SV=3	0.002	FALSE	5.894	4	1	2	1	317	35.8	6.87	5.61	1												0	83757.4	100184	114461	91433		79722.5	83640.2	67427.9	70422.5	58603.1	81395.4	73705.3	85335	78493.2			High	High	High	High	Not Found
FALSE	High	Master Protein	P42025	Beta-centractin OS=Homo sapiens OX=9606 GN=ACTR1B PE=1 SV=1	0	FALSE	110.471	55	14	29	6	376	42.3	6.4	118.4	14	transport	cytoplasm;cytoskeleton;cytosol;extracellular;membrane;organelle lumen	nucleotide binding;protein binding	Pf00022	10120	ENSG00000115073.7	ACTR1B	2	Neutrophil degranulation; MHC class II antigen presentation			5	1.47307e+06	2.3212e+06	1.90857e+06	2.46362e+06		1.51164e+06	2.28275e+06	1.91398e+06	2.08274e+06	2.01359e+06	2.19256e+06	2.13414e+06	2.14054e+06	2.45342e+06		548.868	High	High	High	High	High
FALSE	High	Master Protein	P04439	HLA class I histocompatibility antigen, A alpha chain OS=Homo sapiens OX=9606 GN=HLA-A PE=1 SV=2	0	FALSE	105.439	28	9	27	3	365	40.8	6	126.2	9	metabolic process;regulation of biological process;response to stimulus	cell surface;endoplasmic reticulum;Golgi;membrane	protein binding;RNA binding	Pf00129, Pf07654	3105	ENSG00000206503.12	HLA-A	6	Interferon alpha/beta signaling; E3 ubiquitin ligases ubiquitinate target proteins; Endosomal/Vacuolar pathway; Immunoregulatory interactions between a Lymphoid and a non-Lymphoid cell; Interferon gamma signaling; Antigen Presentation: Folding, assembly and peptide loading of class I MHC; ER-Phagosome pathway		Proteasome Degradation; Allograft Rejection	18	1.50284e+07	1.16117e+07	2.09648e+07	1.06075e+07		1.69083e+07	1.05473e+07	1.0989e+07	9.23011e+06	7.77389e+06	1.14316e+07	8.40446e+06	1.09891e+07	1.07319e+07			High	High	High	High	Not Found
FALSE	High	Master Protein	Q9Y672	Dolichyl pyrophosphate Man9GlcNAc2 alpha-1,3-glucosyltransferase OS=Homo sapiens OX=9606 GN=ALG6 PE=1 SV=2	0	FALSE	16.644	6	3	6	3	507	58.1	8.46	16.09	3	metabolic process	endoplasmic reticulum;membrane	catalytic activity	Pf03155	29929	ENSG00000088035.15	ALG6	1		N-Glycan biosynthesis; Metabolic pathways	GPCRs, Other	3	5.07999e+06	6.16244e+06	6.61389e+06	6.99683e+06		5.03471e+06	6.03006e+06	5.29979e+06	5.6213e+06	5.68455e+06	6.08782e+06	5.96141e+06	6.25762e+06	8.18445e+06		1634.96	High	High	High	High	Not Found
FALSE	High	Master Protein	Q9HBG4	V-type proton ATPase 116 kDa subunit a isoform 4 OS=Homo sapiens OX=9606 GN=ATP6V0A4 PE=1 SV=2	0.001	FALSE	7.86	4	3	3	3	840	96.3	6.1	7.44	3	cell organization and biogenesis;cellular homeostasis;metabolic process;regulation of biological process;response to stimulus;transport	endosome;membrane	catalytic activity;protein binding;transporter activity	Pf01496	50617	ENSG00000105929.15	ATP6V0A4	7	Transferrin endocytosis and recycling; ROS, RNS production in phagocytes; Ion channel transport; Insulin receptor recycling	Lysosome; Tuberculosis; Phagosome; Oxidative phosphorylation; Vibrio cholerae infection; Metabolic pathways; Epithelial cell signaling in Helicobacter pylori infection; Collecting duct acid secretion; Synaptic vesicle cycle; Rheumatoid arthritis		21	623080	670500	895990	660335		630004	697807	561505	567647	621888	571584	623526	579760	619207	4979.8		High	High	High	High	Not Found
FALSE	High	Master Protein	P78406	mRNA export factor OS=Homo sapiens OX=9606 GN=RAE1 PE=1 SV=1	0	FALSE	240.028	76	18	52	18	368	40.9	7.83	213.69	18	cell division;cell organization and biogenesis;metabolic process;regulation of biological process;response to stimulus;transport	cytoplasm;cytoskeleton;nucleus	protein binding;RNA binding	Pf00400	8480	ENSG00000101146.12	RAE1	20	Rev-mediated nuclear export of HIV RNA; ISG15 antiviral mechanism; NEP/NS2 Interacts with the Cellular Export Machinery; tRNA processing in the nucleus; Transcriptional regulation by small RNAs; Nuclear Pore Complex (NPC) Disassembly; Regulation of Glucokinase by Glucokinase Regulatory Protein; Vpr-mediated nuclear import of PICs; Regulation of HSF1-mediated heat shock response; snRNP Assembly; S…	RNA transport; Influenza A		65	4.55407e+07	5.82454e+07	6.33788e+07	6.29985e+07	11688.6	4.9988e+07	5.55421e+07	9.16498e+07	9.86065e+07	9.69229e+07	1.09431e+08	9.94846e+07	1.14822e+08	8.74946e+07	40524	3050.3	High	High	High	High	High
FALSE	High	Master Protein	Q9NVX2	Notchless protein homolog 1 OS=Homo sapiens OX=9606 GN=NLE1 PE=1 SV=4	0	FALSE	109.087	40	13	26	13	485	53.3	7.34	93.99	13	cell differentiation;cell organization and biogenesis;regulation of biological process;response to stimulus	nucleus;ribosome	protein binding	Pf00400, Pf08154, Pf11715	54475	ENSG00000073536.17	NLE1	17				0	1.25552e+07	1.81332e+07	1.7283e+07	1.89314e+07	3237.59	1.41778e+07	1.71034e+07	1.24249e+07	1.39368e+07	1.34962e+07	1.60885e+07	1.4218e+07	1.67119e+07	2.48661e+07	23979	14124.8	High	High	High	High	High
FALSE	High	Master Protein	P16455	Methylated-DNA--protein-cysteine methyltransferase OS=Homo sapiens OX=9606 GN=MGMT PE=1 SV=1	0	FALSE	69.986	43	8	18	8	207	21.6	8.1	64.85	8	cell differentiation;metabolic process;regulation of biological process;response to stimulus	membrane;nucleus	catalytic activity;DNA binding;metal ion binding	Pf01035, Pf02870	4255		MGMT	10	MGMT-mediated DNA damage reversal			3	3.72938e+06	4.57625e+06	4.69138e+06	4.73946e+06	14178.1	3.64269e+06	3.98508e+06	1.89282e+07	2.1288e+07	1.7915e+07	2.40629e+07	2.21539e+07	2.30952e+07	9.85078e+06	2095.99	6004.54	High	High	High	High	High
FALSE	High	Master Protein	Q3ZCQ8	Mitochondrial import inner membrane translocase subunit TIM50 OS=Homo sapiens OX=9606 GN=TIMM50 PE=1 SV=2	0	FALSE	152.399	42	15	50	15	353	39.6	8.37	181.02	15	cell organization and biogenesis;metabolic process;transport	membrane;mitochondrion;nucleus	catalytic activity;protein binding;RNA binding	Pf03031	92609	ENSG00000105197.10	TIMM50	19	Mitochondrial protein import; Metabolism of proteins			2	4.52889e+07	4.40893e+07	6.5646e+07	4.42543e+07	270023	4.83443e+07	4.00391e+07	4.03673e+07	4.50542e+07	4.28874e+07	4.88756e+07	4.48057e+07	5.1896e+07	6.57334e+07	46359.1	40705	High	High	High	High	High
FALSE	High	Master Protein	Q9H6W3	Ribosomal oxygenase 1 OS=Homo sapiens OX=9606 GN=RIOX1 PE=1 SV=2	0	FALSE	122.776	41	17	25	17	641	71	6.46	92.75	17	cell organization and biogenesis;metabolic process;regulation of biological process	nucleus	catalytic activity;metal ion binding;protein binding	Pf08007, Pf13621	79697	ENSG00000170468.7	C14orf169; RIOX1	14				0	1.18355e+07	1.40582e+07	1.69319e+07	1.44753e+07	24733.6	1.23587e+07	1.30848e+07	1.09092e+07	1.22571e+07	1.1884e+07	1.37285e+07	1.2245e+07	1.41206e+07	1.53894e+07		1945.87	High	High	High	High	High
FALSE	High	Master Protein	Q9H1Z4	WD repeat-containing protein 13 OS=Homo sapiens OX=9606 GN=WDR13 PE=1 SV=2	0	FALSE	17.743	9	2	2	2	485	53.7	9.14	10.35	2		membrane;nucleus	protein binding	Pf00400	64743		WDR13	X				0	384991	729445	470668	815580		422059	704766	615803	610940	711798	670936	692678	693442	686872			High	High	High	High	Not Found
FALSE	High	Master Protein	Q9BZM4	UL16-binding protein 3 OS=Homo sapiens OX=9606 GN=ULBP3 PE=1 SV=1	0	FALSE	17.542	23	5	5	5	244	27.9	8.02	14.65	5	defense response;regulation of biological process;response to stimulus	membrane	protein binding	Pf00129, Pf14586	79465	ENSG00000131019.10	ULBP3	6	Immunoregulatory interactions between a Lymphoid and a non-Lymphoid cell	Natural killer cell mediated cytotoxicity		4	820571	860747	1.10726e+06	917892		826027	773580	938367	945043	996298	1.03845e+06	1.00022e+06	1.12189e+06	1.31191e+06			High	High	High	High	Not Found
FALSE	High	Master Protein	Q53EL6	Programmed cell death protein 4 OS=Homo sapiens OX=9606 GN=PDCD4 PE=1 SV=2	0	FALSE	100.069	39	14	27	14	469	51.7	5.21	94.57	14	cell death;cell organization and biogenesis;regulation of biological process;response to stimulus	cytoplasm;cytosol;nucleus	protein binding;RNA binding	Pf02847	27250	ENSG00000150593.17	PDCD4	10	Gene and protein expression by JAK-STAT signaling after Interleukin-12 stimulation; Interleukin-12 family signaling	MicroRNAs in cancer; Proteoglycans in cancer	Interferon type I signaling pathways	8	9.27098e+06	1.13438e+07	1.17226e+07	1.13812e+07	23098.2	1.04461e+07	1.01314e+07	3.36314e+07	3.17216e+07	3.54397e+07	3.30531e+07	3.48703e+07	3.2631e+07	2.74148e+07	9809.13	3148.15	High	High	High	High	High
FALSE	High	Master Protein	P49137	MAP kinase-activated protein kinase 2 OS=Homo sapiens OX=9606 GN=MAPKAPK2 PE=1 SV=1	0	FALSE	42.467	35	13	17	10	400	45.5	8.68	50.88	13	defense response;metabolic process;regulation of biological process;response to stimulus;transport	cytoplasm;cytosol;nucleus	catalytic activity;nucleotide binding;protein binding;signal transducer activity	Pf00069, Pf07714, Pf14531	9261	ENSG00000162889.10	MAPKAPK2	1	Tristetraprolin (TTP, ZFP36) binds and destabilizes mRNA; Activated TLR4 signalling; activated TAK1 mediates p38 MAPK activation; Butyrate Response Factor 1 (BRF1) binds and destabilizes mRNA; CREB phosphorylation; Regulation of HSF1-mediated heat shock response; p38MAPK events; VEGFA-VEGFR2 Pathway; Synthesis of Leukotrienes (LT) and Eoxins (EX); Oxidative Stress Induced Senescence	Viral carcinogenesis; Neurotrophin signaling pathway; VEGF signaling pathway; MAPK signaling pathway	IL-1 signaling pathway; Regulation of Microtubule Cytoskeleton; Structural Pathway of Interleukin 1 (IL-1); Fas Ligand (FasL) pathway and Stress induction of Heat Shock Proteins (HSP) regulation; MAPK Signaling Pathway; VEGFA-VEGFR2 Signaling Pathway; p38 MAPK Signaling Pathway; Serotonin Receptor 2 and ELK-SRF/GATA4 signaling; Serotonin Receptor 4/6/7 and NR3C Signaling	64	2.6433e+06	4.23775e+06	3.49172e+06	4.10829e+06	1909.18	2.77475e+06	3.65745e+06	5.66278e+06	5.94595e+06	5.85041e+06	6.46236e+06	5.89872e+06	6.88597e+06	5.11187e+06	7324.34	997.301	High	High	High	High	High
FALSE	High	Master Protein	Q15427	Splicing factor 3B subunit 4 OS=Homo sapiens OX=9606 GN=SF3B4 PE=1 SV=1	0	FALSE	100.125	26	7	29	7	424	44.4	8.56	100.11	7	metabolic process;regulation of biological process	nucleus;spliceosomal complex	protein binding;RNA binding	Pf00076, Pf13893, Pf14259	10262	ENSG00000143368.9	SF3B4	1	mRNA Splicing - Major Pathway; mRNA Splicing - Minor Pathway	Spliceosome	mRNA Processing	7	1.84979e+07	2.09783e+07	2.41096e+07	2.1333e+07	3989.18	2.00433e+07	1.92414e+07	2.39e+07	2.57992e+07	2.50496e+07	3.07643e+07	2.58793e+07	3.39126e+07	2.59422e+07	108863	3875.82	High	High	High	High	High
FALSE	High	Master Protein	Q9BUP0	EF-hand domain-containing protein D1 OS=Homo sapiens OX=9606 GN=EFHD1 PE=1 SV=1	0	FALSE	30.825	19	4	12	2	239	26.9	5.39	34.53	4	cell organization and biogenesis	membrane;mitochondrion	metal ion binding	Pf13499	80303	ENSG00000115468.11	EFHD1	2				0	275611	416940	381148	430956	4106.59	286678	369973	1.14197e+06	994160	1.15691e+06	1.06291e+06	1.17645e+06	1.09737e+06	842009			High	High	High	High	High
FALSE	High	Master Protein	Q14103	Heterogeneous nuclear ribonucleoprotein D0 OS=Homo sapiens OX=9606 GN=HNRNPD PE=1 SV=1	0	FALSE	317.152	46	20	188	17	355	38.4	7.81	610.94	20	metabolic process;regulation of biological process;response to stimulus	cytoplasm;cytosol;nucleus	DNA binding;protein binding;RNA binding	Pf00076, Pf13893, Pf14259	3184	ENSG00000138668.18	HNRNPD	4	mRNA Splicing - Major Pathway		mRNA Processing	5	3.06193e+08	3.65838e+08	4.35138e+08	3.73612e+08	70389.2	3.25206e+08	3.22139e+08	3.2944e+08	3.60281e+08	3.53017e+08	3.9407e+08	3.58117e+08	4.10939e+08	5.23588e+08	106645	25524.5	High	High	High	High	High
FALSE	High	Master Protein	Q9NUW8	Tyrosyl-DNA phosphodiesterase 1 OS=Homo sapiens OX=9606 GN=TDP1 PE=1 SV=2	0	FALSE	14.367	6	4	4	4	608	68.4	7.65	12.62	4	metabolic process;response to stimulus	cytoplasm;membrane;nucleus	catalytic activity;DNA binding;protein binding	Pf06087	55775	ENSG00000042088.13	TDP1	14	Nonhomologous End-Joining (NHEJ)			3	2.13876e+06	3.09364e+06	3.11412e+06	3.27841e+06		2.56553e+06	2.82142e+06	4.37935e+06	4.63182e+06	4.68163e+06	4.78776e+06	4.5968e+06	5.01422e+06	4.80072e+06	29927.1	1264.53	High	High	High	High	Not Found
FALSE	High	Master Protein	Q562R1	Beta-actin-like protein 2 OS=Homo sapiens OX=9606 GN=ACTBL2 PE=1 SV=2	0	FALSE	206.848	34	14	462	3	376	42	5.59	1449.84	14		cytoplasm;cytoskeleton	nucleotide binding;protein binding	Pf00022	345651	ENSG00000169067.3	ACTBL2	5				0	68766.8	87965.5	76760.4	84177.5	8431.6	60225.7	72818.4	84427.2	64934.3	71544	70344.9	76739.9	66348	61645.3			High	High	High	High	High
FALSE	High	Master Protein	Q8IWR1	Tripartite motif-containing protein 59 OS=Homo sapiens OX=9606 GN=TRIM59 PE=1 SV=1	0	FALSE	8.691	7	2	2	2	403	47.1	6.81	7.74	2	cell organization and biogenesis;defense response;metabolic process;regulation of biological process;response to stimulus	endoplasmic reticulum;membrane	catalytic activity;metal ion binding;protein binding	Pf00097, Pf00643, Pf13445, Pf13639, Pf13920, Pf13923, Pf14634, Pf15227	286827	ENSG00000213186.7	TRIM59	3				0	663999	733891	894088	754909		686551	675789	351553	376004	396060	378955	384967	371060	524077			High	High	High	High	Not Found
FALSE	High	Master Protein	Q9Y3D0	Cytosolic iron-sulfur assembly component 2B OS=Homo sapiens OX=9606 GN=CIAO2B PE=1 SV=1	0	FALSE	38.486	39	3	4	3	163	17.7	5.19	25.8	3	cell organization and biogenesis;metabolic process	cytoplasm;cytoskeleton;cytosol;nucleus	protein binding	Pf01883	51647	ENSG00000166595.11	FAM96B	16	Cytosolic iron-sulfur cluster assembly			2	1.28577e+06	1.72345e+06	1.85727e+06	1.79608e+06	16217.7	1.40627e+06	1.4377e+06	2.50779e+06	2.47385e+06	2.51066e+06	2.78608e+06	2.31309e+06	3.35078e+06	2.53134e+06		1628.72	High	High	High	High	High
FALSE	High	Master Protein	Q8NFP9	Neurobeachin OS=Homo sapiens OX=9606 GN=NBEA PE=1 SV=3	0	FALSE	38.476	2	7	9	1	2946	327.6	6.18	30.21	7		cytoplasm;cytosol;membrane	protein binding	Pf02138, Pf06469, Pf13385, Pf14844	26960	ENSG00000172915.18	NBEA	13				0	229887	470749	305066	517483		261121	455348	387918	448636	461481	514717	454084	557945	550714	1654.18		High	High	High	High	Not Found
FALSE	High	Master Protein	A4D1E9	GTP-binding protein 10 OS=Homo sapiens OX=9606 GN=GTPBP10 PE=1 SV=1	0	FALSE	68.772	41	13	24	13	387	42.9	9.03	74.55	13	metabolic process	chromosome;mitochondrion;nucleus	catalytic activity;metal ion binding;nucleotide binding;protein binding;RNA binding	Pf00009, Pf01018, Pf01926, Pf02421, Pf03029, Pf10662	85865	ENSG00000105793.15	GTPBP10	7				0	1.7729e+07	1.86353e+07	2.39255e+07	2.05178e+07		1.75218e+07	1.8017e+07	2.28168e+07	2.44174e+07	2.3855e+07	2.60686e+07	2.39024e+07	2.59197e+07	2.56612e+07	2945.55	1555.01	High	High	High	High	Not Found
FALSE	High	Master Protein	Q8N257	Histone H2B type 3-B OS=Homo sapiens OX=9606 GN=H2BU1 PE=1 SV=3	0	FALSE	231.525	73	14	626	2	126	13.9	10.32	2204.58	14	cell organization and biogenesis	chromosome;cytosol;nucleus	DNA binding;protein binding	Pf00125, Pf00808	128312	ENSG00000196890.4	HIST3H2BB	1	SIRT1 negatively regulates rRNA expression; Nonhomologous End-Joining (NHEJ); Activation of anterior HOX genes in hindbrain development during early embryogenesis; NoRC negatively regulates rRNA expression; Meiotic synapsis; Transcriptional regulation by small RNAs; Meiotic recombination; PRC2 methylates histones and DNA; Recruitment and ATM-mediated phosphorylation of repair and signaling protei…	Viral carcinogenesis; Systemic lupus erythematosus; Alcoholism		75	2.65997e+07	1.88434e+07	3.00443e+07	2.11246e+07		3.06831e+07	1.58172e+07	3.68893e+07	4.295e+07	2.67033e+07	7.72997e+07	5.32545e+07	6.09862e+07	4.25983e+07			High	High	High	High	Not Found
FALSE	High	Master Protein	Q29983	MHC class I polypeptide-related sequence A OS=Homo sapiens OX=9606 GN=MICA PE=1 SV=1	0	FALSE	17.994	11	3	4	3	383	42.9	6.98	15.13	3	defense response;regulation of biological process;response to stimulus	cell surface;cytoplasm;membrane	protein binding	Pf00129, Pf07654	100507436	ENSG00000183214.12	MICA	6; CHR_HSCHR6_MHC_QBL_CTG1	Immunoregulatory interactions between a Lymphoid and a non-Lymphoid cell	Natural killer cell mediated cytotoxicity	Allograft Rejection	5	5.26198e+06	3.89317e+06	7.53675e+06	3.98645e+06		6.18284e+06	3.57638e+06	1.95544e+06	2.4606e+06	2.28103e+06	2.86525e+06	2.4993e+06	3.18956e+06	3.63645e+06			High	High	High	High	High
FALSE	High	Master Protein	Q53LP3	Ankyrin repeat domain-containing protein SOWAHC OS=Homo sapiens OX=9606 GN=SOWAHC PE=1 SV=1	0	FALSE	44.006	23	8	10	8	525	55.6	7.03	33.25	8			protein binding	Pf00023, Pf12796, Pf13606, Pf13637, Pf13857	65124	ENSG00000198142.4	SOWAHC	2				0	3.23942e+06	4.8943e+06	4.25937e+06	5.43051e+06	9475.14	3.55514e+06	4.44141e+06	4.44003e+06	4.92242e+06	4.63762e+06	5.73457e+06	5.18262e+06	5.6178e+06	5.22043e+06	4652.83	6636.24	High	High	High	High	High
FALSE	High	Master Protein	Q9Y6X8	Zinc fingers and homeoboxes protein 2 OS=Homo sapiens OX=9606 GN=ZHX2 PE=1 SV=1	0	FALSE	19.957	8	5	6	4	837	92.3	6.86	21.26	5	metabolic process;regulation of biological process	nucleus	DNA binding;metal ion binding;protein binding	Pf00046, Pf05920	22882	ENSG00000178764.7	ZHX2	8				0	1.0013e+06	966769	1.33239e+06	1.00835e+06		1.00528e+06	887948	749169	866347	833244	887752	818473	903117	1.26727e+06		1403.26	High	High	High	High	Not Found
FALSE	High	Master Protein	Q7Z4G4	tRNA (guanine(10)-N2)-methyltransferase homolog OS=Homo sapiens OX=9606 GN=TRMT11 PE=1 SV=1	0	FALSE	15.858	10	3	4	3	463	53.4	7.78	12.41	3	metabolic process;regulation of biological process		catalytic activity;DNA binding;RNA binding	Pf01170, Pf01555, Pf02384, Pf06325, Pf09445, Pf13659	60487	ENSG00000066651.18	TRMT11	6	tRNA modification in the nucleus and cytosol			3	170758	287903	260320	258920	632.205	184920	235701	361848	375368	370893	383282	382933	446127	320271	2774.73		High	High	High	High	High
FALSE	High	Master Protein	Q9NVM6	DnaJ homolog subfamily C member 17 OS=Homo sapiens OX=9606 GN=DNAJC17 PE=1 SV=1	0	FALSE	45.773	38	10	10	10	304	34.7	8.53	37.45	10	metabolic process;regulation of biological process;transport	cytoplasm;nucleus	RNA binding	Pf00076, Pf00226, Pf13893, Pf14259	55192	ENSG00000104129.9	DNAJC17	15				0	2.41144e+06	3.7256e+06	3.11352e+06	4.34479e+06	5563.5	2.67558e+06	3.5595e+06	9.27826e+06	1.0043e+07	9.25163e+06	1.05136e+07	1.04098e+07	1.0385e+07	9.0646e+06		1073.55	High	High	High	High	High
FALSE	High	Master Protein	P07902	Galactose-1-phosphate uridylyltransferase OS=Homo sapiens OX=9606 GN=GALT PE=1 SV=3	0	FALSE	20.616	17	3	5	3	379	43.3	6.99	15.42	3	metabolic process	cytosol;Golgi	catalytic activity;metal ion binding;protein binding	Pf01087, Pf02744	2592	ENSG00000213930.11	GALT	9	Defective GALT can cause Galactosemia; Galactose catabolism	Prolactin signaling pathway; Galactose metabolism; Amino sugar and nucleotide sugar metabolism; Metabolic pathways		11	709099	1.38495e+06	895564	1.41359e+06	12122.3	736821	1.22672e+06	2.40756e+06	2.48791e+06	2.5974e+06	2.77632e+06	2.63614e+06	2.7169e+06	2.05764e+06	184.816	644.297	High	High	High	High	High
FALSE	High	Master Protein	Q13492	Phosphatidylinositol-binding clathrin assembly protein OS=Homo sapiens OX=9606 GN=PICALM PE=1 SV=2	0	FALSE	341.888	48	26	86	26	652	70.7	7.9	353.14	26	cell organization and biogenesis;cell proliferation;metabolic process;regulation of biological process;response to stimulus;transport	cell surface;cytosol;endosome;Golgi;membrane;nucleus	protein binding	Pf01417, Pf07651	8301	ENSG00000073921.17	PICALM	11	Cargo recognition for clathrin-mediated endocytosis; Golgi Associated Vesicle Biogenesis			7	9.10249e+07	1.12467e+08	1.30546e+08	1.21426e+08	100860	1.01531e+08	1.11145e+08	2.08828e+08	2.21722e+08	2.17076e+08	2.36181e+08	2.22134e+08	2.43901e+08	1.52924e+08	92723.9	72791.6	High	High	High	High	High
FALSE	High	Master Protein	Q8IX18	Probable ATP-dependent RNA helicase DHX40 OS=Homo sapiens OX=9606 GN=DHX40 PE=1 SV=2	0	FALSE	8.122	3	2	2	2	779	88.5	8.65	6.05	2	metabolic process;transport	cytoplasm;spliceosomal complex	catalytic activity;nucleotide binding;RNA binding	Pf00270, Pf00271, Pf00437, Pf04408, Pf07717	79665	ENSG00000108406.9	DHX40	17				0	156625	215424	201367	214984	709.667	155261	172881	287158	322788	319240	364037	344517	399381	339830			High	High	High	High	High
FALSE	High	Master Protein	P82909	28S ribosomal protein S36, mitochondrial OS=Homo sapiens OX=9606 GN=MRPS36 PE=1 SV=2	0	FALSE	62.949	57	4	15	4	103	11.5	9.99	59.12	4	cell organization and biogenesis;metabolic process	membrane;mitochondrion;ribosome	structural molecule activity		92259	ENSG00000278461.4; ENSG00000134056.11	MRPS36	5; CHR_HSCHR5_2_CTG1_1	Mitochondrial translation initiation; Mitochondrial translation elongation; Mitochondrial translation termination			6	3.18559e+07	3.02002e+07	4.6588e+07	3.12758e+07		3.24613e+07	2.76297e+07	2.57032e+07	3.00037e+07	2.69958e+07	3.26859e+07	2.79168e+07	3.42405e+07	3.46543e+07	3698.8	2554.87	High	High	High	High	Not Found
FALSE	High	Master Protein	A0AVT1	Ubiquitin-like modifier-activating enzyme 6 OS=Homo sapiens OX=9606 GN=UBA6 PE=1 SV=1	0	FALSE	130.16	31	26	37	26	1052	117.9	6.14	124.23	26	metabolic process;response to stimulus	cytoplasm;cytosol	catalytic activity;nucleotide binding;protein binding	Pf00899, Pf02134, Pf09358, Pf10585	55236	ENSG00000033178.12	UBA6	4	Synthesis of active ubiquitin: roles of E1 and E2 enzymes; Antigen processing: Ubiquitination & Proteasome degradation	Ubiquitin mediated proteolysis		9	2.30066e+07	4.11483e+07	2.98645e+07	4.69407e+07	134868	2.40205e+07	4.01676e+07	5.32193e+07	5.63922e+07	5.46161e+07	5.95449e+07	5.74079e+07	6.16068e+07	6.05042e+07	26597.4	12927.7	High	High	High	High	High
FALSE	High	Master Protein	Q8IWT6	Volume-regulated anion channel subunit LRRC8A OS=Homo sapiens OX=9606 GN=LRRC8A PE=1 SV=1	0	FALSE	50.238	15	10	15	10	810	94.1	7.94	38.43	10	cell differentiation;cellular homeostasis;regulation of biological process;response to stimulus;transport	cell surface;cytoplasm;membrane	protein binding;transporter activity	Pf12534, Pf12799, Pf13855	56262	ENSG00000136802.11	LRRC8A	9	Miscellaneous transport and binding events			2	8.78674e+06	9.11323e+06	1.2168e+07	9.78822e+06	122529	8.77298e+06	8.60849e+06	7.19655e+06	7.77125e+06	7.81533e+06	8.324e+06	7.86775e+06	8.65162e+06	1.04228e+07	35009.4	7679.56	High	High	High	High	High
FALSE	High	Master Protein	P14091	Cathepsin E OS=Homo sapiens OX=9606 GN=CTSE PE=1 SV=3	0	FALSE	38.83	11	4	15	4	396	42.8	4.86	47.75	4	metabolic process	endosome	catalytic activity;protein binding	Pf00026, Pf07966, Pf14543	1510	ENSG00000196188.10	CTSE	1		Lysosome		1	4.18295e+07	4.48563e+07	5.35575e+07	4.57598e+07	1075.68	4.00295e+07	4.17058e+07	1.46243e+07	1.66808e+07	1.72919e+07	1.88708e+07	1.88342e+07	2.04456e+07	2.68781e+07			High	High	High	High	High
FALSE	High	Master Protein	Q9P0U4	CXXC-type zinc finger protein 1 OS=Homo sapiens OX=9606 GN=CXXC1 PE=1 SV=2	0	FALSE	25.247	12	6	6	6	656	75.7	8.24	19.82	6	cell organization and biogenesis;metabolic process;regulation of biological process	cytosol;nucleus	catalytic activity;DNA binding;metal ion binding;protein binding	Pf00628, Pf02008, Pf12269	30827	ENSG00000154832.14	CXXC1	18	XBP1(S) activates chaperone genes			4	2.38616e+06	2.45575e+06	3.18637e+06	2.42642e+06	213.868	2.41173e+06	2.17536e+06	2.03044e+06	2.11556e+06	2.09836e+06	2.3262e+06	2.13812e+06	2.57322e+06	2.93428e+06	7800.38	904.392	High	High	High	High	High
FALSE	High	Master Protein	P62745	Rho-related GTP-binding protein RhoB OS=Homo sapiens OX=9606 GN=RHOB PE=1 SV=1	0	FALSE	56.411	45	7	28	4	196	22.1	5.24	102.19	7	cell death;cell differentiation;development;regulation of biological process;response to stimulus;transport	cytosol;endosome;membrane;nucleus	catalytic activity;nucleotide binding;protein binding	Pf00025, Pf00071, Pf08477	388	ENSG00000143878.9	RHOB	2	G alpha (12/13) signalling events; RHO GTPases Activate ROCKs; GPVI-mediated activation cascade; Sema4D induced cell migration and growth-cone collapse; Rho GTPase cycle; RHO GTPases Activate Formins; RHO GTPases activate CIT; RHO GTPases activate PKNs; RHO GTPases Activate Rhotekin and Rhophilins		Androgen receptor signaling pathway; Neural Crest Differentiation; Spinal Cord Injury; Focal Adhesion	24	9.8694e+06	1.01681e+07	1.40789e+07	1.01142e+07		9.94644e+06	8.91219e+06	6.31556e+06	6.3935e+06	6.86831e+06	6.8209e+06	7.03899e+06	6.94951e+06	1.00116e+07			High	High	High	High	Not Found
FALSE	High	Master Protein	Q9ULC5	Long-chain-fatty-acid--CoA ligase 5 OS=Homo sapiens OX=9606 GN=ACSL5 PE=1 SV=1	0	FALSE	251.028	54	30	66	28	683	75.9	6.92	250.59	30	metabolic process;regulation of biological process	endoplasmic reticulum;membrane;mitochondrion;nucleus	catalytic activity;nucleotide binding	Pf00501	51703	ENSG00000197142.10	ACSL5	10	Synthesis of very long-chain fatty acyl-CoAs	Peroxisome; Fatty acid degradation; PPAR signaling pathway; Fatty acid biosynthesis; Metabolic pathways; Adipocytokine signaling pathway; Fatty acid metabolism	Fatty Acid Beta Oxidation; Fatty Acid Biosynthesis; PPAR signaling pathway	15	6.11333e+07	6.18098e+07	8.38355e+07	6.31717e+07	50199	6.48965e+07	5.72393e+07	7.82969e+07	8.48514e+07	8.26425e+07	8.76698e+07	8.4394e+07	9.1286e+07	6.37314e+07	89891.7	4801.12	High	High	High	High	High
FALSE	High	Master Protein	P82921	28S ribosomal protein S21, mitochondrial OS=Homo sapiens OX=9606 GN=MRPS21 PE=1 SV=3	0.001	FALSE	6.676	14	1	3	1	87	10.7	9.92	5.41	1												0	121326	75328.7	125207	118179		91978	88101.3	94088.3	92468.4	110381	63576.7	124467	35326.4	90708.9			High	High	High	High	Not Found
FALSE	High	Master Protein	Q15819	Ubiquitin-conjugating enzyme E2 variant 2 OS=Homo sapiens OX=9606 GN=UBE2V2 PE=1 SV=4	0	FALSE	112.776	70	11	68	4	145	16.4	8.09	228.87	11	cell proliferation;metabolic process;regulation of biological process;response to stimulus	cytoplasm;nucleus	catalytic activity;protein binding	Pf00179	7336	ENSG00000169139.11	UBE2V2	8	G2/M DNA damage checkpoint; E3 ubiquitin ligases ubiquitinate target proteins; Formation of Incision Complex in GG-NER; Recruitment and ATM-mediated phosphorylation of repair and signaling proteins at DNA double strand breaks; Processing of DNA double-strand break ends; Nonhomologous End-Joining (NHEJ); Antigen processing: Ubiquitination & Proteasome degradation			23	1.04489e+07	1.7053e+07	1.49772e+07	1.60689e+07	2752	1.0793e+07	1.47217e+07	2.49286e+07	2.67989e+07	2.58647e+07	2.88044e+07	2.58935e+07	3.21736e+07	2.49522e+07		813.342	High	High	High	High	High
FALSE	High	Master Protein	Q08722	Leukocyte surface antigen CD47 OS=Homo sapiens OX=9606 GN=CD47 PE=1 SV=1	0	FALSE	33.021	14	5	12	5	323	35.2	7.21	36.44	5	cell organization and biogenesis;cellular component movement;regulation of biological process;response to stimulus;transport	membrane	protein binding;receptor activity;signal transducer activity	Pf04549, Pf08204	961	ENSG00000196776.14	CD47	3	Integrin cell surface interactions; Neutrophil degranulation; Cell surface interactions at the vascular wall; Signal regulatory protein family interactions	ECM-receptor interaction	Spinal Cord Injury	11	4.76575e+07	5.05114e+07	6.17852e+07	4.87466e+07		5.3435e+07	4.39605e+07	1.51571e+07	1.56111e+07	1.79383e+07	1.89291e+07	1.8098e+07	1.9683e+07	3.10443e+07	5928.95	3140.32	High	High	High	High	Not Found
FALSE	High	Master Protein	P13569	Cystic fibrosis transmembrane conductance regulator OS=Homo sapiens OX=9606 GN=CFTR PE=1 SV=3	0	FALSE	101.79	20	26	32	26	1480	168	8.73	89.37	26	cell organization and biogenesis;cellular homeostasis;metabolic process;regulation of biological process;response to stimulus;transport	cell surface;cytoplasm;cytosol;endoplasmic reticulum;endosome;membrane	catalytic activity;nucleotide binding;protein binding;transporter activity	Pf00005, Pf00664, Pf14396	1080	ENSG00000001626.14	CFTR	7	Cargo recognition for clathrin-mediated endocytosis; Ub-specific processing proteases; RHO GTPases regulate CFTR trafficking; ABC-family proteins mediated transport; Defective CFTR causes cystic fibrosis	Bile secretion; Pancreatic secretion; AMPK signaling pathway; Gastric acid secretion; Vibrio cholerae infection; ABC transporters; cAMP signaling pathway		25	2.00945e+07	2.02536e+07	2.9403e+07	2.22499e+07	140818	2.01277e+07	1.92179e+07	1.26533e+07	1.39311e+07	1.34112e+07	1.4125e+07	1.39993e+07	1.4286e+07	1.81616e+07	10863.2	16637.1	High	High	High	High	High
FALSE	High	Master Protein	Q9BQ13	BTB/POZ domain-containing protein KCTD14 OS=Homo sapiens OX=9606 GN=KCTD14 PE=1 SV=2	0	FALSE	21.559	21	4	5	4	255	29.6	8.59	16.18	4	cell organization and biogenesis		protein binding	Pf00651, Pf02214	65987; 100532726	ENSG00000151364.16	KCTD14; NDUFC2-KCTD14	11				0	727280	1.27421e+06	1.00272e+06	1.24713e+06		884552	1.1623e+06	854642	943506	941507	1.22431e+06	1.06998e+06	1.28324e+06	879528		86.8819	High	High	High	High	Not Found
FALSE	High	Master Protein	Q9HA47	Uridine-cytidine kinase 1 OS=Homo sapiens OX=9606 GN=UCK1 PE=1 SV=1	0	FALSE	9.415	10	2	2	2	277	31.4	7.3	8.25	2	metabolic process	cytosol	catalytic activity;nucleotide binding	Pf00485, Pf13207, Pf13238	83549	ENSG00000130717.12	UCK1	9	Pyrimidine salvage	Metabolic pathways; Pyrimidine metabolism; Drug metabolism - other enzymes	Fluoropyrimidine Activity	8	775898	980940	1.07665e+06	1.13152e+06	2824.38	857711	997132	1.54632e+06	1.64664e+06	1.61048e+06	1.725e+06	1.61963e+06	1.69881e+06	1.67841e+06	7475.07	256.222	High	High	High	High	High
FALSE	High	Master Protein	Q9H3P2	Negative elongation factor A OS=Homo sapiens OX=9606 GN=NELFA PE=1 SV=3	0	FALSE	136.168	50	16	32	16	528	57.2	9.03	120.28	16	development;metabolic process;regulation of biological process	cytosol;nucleus	protein binding		7469	ENSG00000185049.14	NELFA; WHSC2	4	HIV elongation arrest and recovery; Formation of the HIV-1 Early Elongation Complex; Abortive elongation of HIV-1 transcript in the absence of Tat; TP53 Regulates Transcription of DNA Repair Genes; Tat-mediated HIV elongation arrest and recovery; Formation of RNA Pol II elongation complex ; Formation of HIV elongation complex in the absence of HIV Tat; RNA Polymerase II Pre-transcription Events; …		Initiation of transcription and translation elongation at the HIV-1 LTR	26	1.41563e+07	1.74084e+07	1.7744e+07	1.6941e+07	3748.66	1.43594e+07	1.52592e+07	2.02419e+07	2.1168e+07	2.16128e+07	2.22146e+07	2.22391e+07	2.20172e+07	2.14822e+07	35588.9	3940.58	High	High	High	High	High
FALSE	High	Master Protein	O00478	Butyrophilin subfamily 3 member A3 OS=Homo sapiens OX=9606 GN=BTN3A3 PE=1 SV=1	0	FALSE	16.001	8	4	4	3	584	65	5.53	12.25	4	response to stimulus	membrane	protein binding	Pf00622, Pf07679, Pf13765	10384	ENSG00000111801.15	BTN3A3	6	Butyrophilin (BTN) family interactions			3	1.38142e+06	2.18728e+06	1.79204e+06	1.44212e+06		1.3664e+06	1.26302e+06	570421	701012	617363	738194	635013	745435	1.22368e+06			High	High	High	High	High
FALSE	High	Master Protein	P63010	AP-2 complex subunit beta OS=Homo sapiens OX=9606 GN=AP2B1 PE=1 SV=1	0	FALSE	605.114	60	50	173	26	937	104.5	5.38	653.98	50	cell organization and biogenesis;cellular component movement;metabolic process;regulation of biological process;response to stimulus;transport	cytosol;membrane	protein binding;transporter activity	Pf01602, Pf02883, Pf09066, Pf12717, Pf13646	163	ENSG00000006125.17	AP2B1	17	Cargo recognition for clathrin-mediated endocytosis; Nef Mediated CD8 Down-regulation; Nef Mediated CD4 Down-regulation; Trafficking of GluR2-containing AMPA receptors; Recycling pathway of L1; LDL clearance; EPH-ephrin mediated repulsion of cells; Retrograde neurotrophin signalling; VLDLR internalisation and degradation; WNT5A-dependent internalization of FZD2, FZD5 and ROR2; MHC class II antige…	Endocytosis; Huntington's disease; Endocrine and other factor-regulated calcium reabsorption; Synaptic vesicle cycle	Synaptic Vesicle Pathway; EGF/EGFR Signaling Pathway	48	5.65585e+07	7.99152e+07	7.74299e+07	8.32895e+07	72963.6	6.66995e+07	7.63057e+07	9.9866e+07	1.00132e+08	1.0096e+08	1.06553e+08	1.04272e+08	1.09811e+08	9.77366e+07	88210	16158.1	High	High	High	High	High
FALSE	High	Master Protein	Q8IV56	Proline-rich protein 15 OS=Homo sapiens OX=9606 GN=PRR15 PE=2 SV=1	0.005	FALSE	4.545	27	2	2	2	129	13.7	9.64	6.73	2	development			Pf15321	222171	ENSG00000176532.3	PRR15	7				0	797199	1.32165e+06	943993	1.51833e+06		764755	1.11005e+06	931989	1.08248e+06	1.02846e+06	1.15324e+06	1.08526e+06	1.11387e+06	1.07442e+06	1293.34		High	High	High	High	Not Found
FALSE	High	Master Protein	Q49AM3	Tetratricopeptide repeat protein 31 OS=Homo sapiens OX=9606 GN=TTC31 PE=1 SV=3	0.003	FALSE	5.208	6	2	2	2	519	57.1	8.22	4.54	2			protein binding	Pf13414, Pf13432	64427	ENSG00000115282.19	TTC31	2				0	255305	269419	274110	249660		190877	245634	128857	155912	151999	145077	148455	145888	182060			High	High	High	High	Not Found
FALSE	High	Master Protein	Q15650	Activating signal cointegrator 1 OS=Homo sapiens OX=9606 GN=TRIP4 PE=1 SV=4	0	FALSE	39.096	24	10	11	10	581	66.1	7.85	35.62	10	metabolic process;regulation of biological process;response to stimulus;transport	cytoplasm;cytoskeleton;cytosol;nucleus	catalytic activity;metal ion binding;protein binding	Pf02614, Pf04266, Pf06221	9325	ENSG00000103671.9	TRIP4	15				0	2.77002e+06	4.2956e+06	3.45426e+06	4.64571e+06	12058.9	3.1049e+06	4.23664e+06	6.44655e+06	7.15604e+06	6.41114e+06	7.57041e+06	7.17371e+06	7.0855e+06	5.99825e+06	10023.4		High	High	High	High	High
[truncated: 8,337 more rows]
[truncated: 13 more columns]
