# Supplementary material for: Cell-type-resolved quantitative proteomics map of interferon response against SARS-CoV-2
Source: iScience. 2021 Apr 20;24(5):102420. doi: 10.1016/j.isci.2021.102420 (PMC8056843; doi:10.1016/j.isci.2021.102420)
Supplement: Table S8. 293FT normalized protein abundances: protein list of quantile normalized abundances for 293FT cells, related to figure 3 [file mmc6.xlsx]

## Sheet: 293FT_norm_file
	R1_293FT_Mock_U1	R1_293FT_SARS-CoV-2_T1	R1_293FT_Mock_U2	R1_293FT_SARS-CoV-2_T2	R1_293FT_Mock_U3	R1_293FT_SARS-CoV-2_T3
P49327	30.4275	30.412	30.4681	30.4681	30.4275	30.412
Q13813	29.7997	29.7111	29.8171	29.7565	29.7565	29.7661
P78527	30.537	30.4681	30.5738	30.5738	30.5044	30.5044
Q14204	29.8516	29.8707	29.8516	29.8707	29.7997	29.7997
Q09666	29.4997	29.4545	29.5651	29.4545	29.4997	29.5125
Q15149	28.7979	28.7048	28.8197	28.7245	28.7877	28.808
Q01082	29.2114	29.1536	29.2716	29.2211	29.2114	29.2114
P35579	29.2363	29.2519	29.2519	29.2716	29.2043	29.2363
P21333	29.6571	29.6833	29.6945	29.6652	29.6571	29.6781
P10809	30.9333	30.8901	31.0052	30.8901	30.9333	31.0052
P0DMV9	31.5589	31.638	31.5589	31.4213	31.5589	31.4213
Q9Y490	28.126	28.1411	28.1279	28.1006	28.119	28.0956
Q9P2E9	28.2626	28.1452	28.3	28.226	28.1975	28.2188
O75369	29.1407	29.1293	29.2114	29.1536	29.1407	29.1642
Q00610	28.9772	28.9873	29.0341	29.0875	28.9982	28.9605
P42704	29.7661	29.6717	29.7514	29.6945	29.7748	29.8171
P08238	30.5044	30.537	30.537	30.537	30.4681	30.4681
P04114	27.5085	27.541	27.6108	27.5085	27.541	27.4782
P46013	28.895	28.808	28.9545	28.8559	28.9154	28.9545
Q6P2Q9	28.7538	28.7322	28.7795	28.747	28.747	28.7596
P35580	28.747	28.6913	28.7645	28.6354	28.7401	28.7538
P05783	27.593	27.5513	27.6602	27.6893	27.6198	27.6068
P12270	28.8905	28.7877	28.8775	28.9287	28.8905	28.9058
P49792	28.5723	28.4935	28.6299	28.6026	28.5563	28.5909
P04264	30.2962	30.6783	29.4837	30.3477	31.4213	29.8707
O75643	29.112	29.0875	29.1536	29.1293	29.1293	29.112
P38646	29.8707	29.7514	29.9234	29.7997	29.8516	29.9711
P07900	29.6261	29.7565	29.7231	29.7514	29.6424	29.5848
P13639	31.045	31.1114	31.1968	31.0052	31.0052	31.045
P14625	29.6945	29.6652	29.7565	29.6833	29.6652	29.7111
P06733	30.8587	31.0052	30.8587	30.9333	30.8052	30.8587
P06576	29.0271	28.9928	29.0564	29.0509	29.112	29.062
Q7Z6Z7	27.7275	27.7707	27.7497	27.8314	27.7239	27.7875
P11142	30.1437	30.1437	30.2711	30.2237	30.0906	30.2237
Q14980	28.4981	28.4108	28.4935	28.4784	28.507	28.4935
Q92616	28.4523	28.507	28.4711	28.4523	28.4523	28.4108
Q86UP2	28.8688	28.7245	28.8559	28.8775	28.8637	28.885
P11021	30.2237	30.0306	30.2237	30.2711	30.1437	30.2711
P26599	28.3771	28.3812	28.4564	28.2925	28.4053	28.3964
P52272	30.5738	30.3477	30.5044	30.5044	30.537	30.5738
P07814	29.0564	29.0759	29.1163	29.0957	29.0875	29.0271
P35527	29.2716	29.5756	28.7322	29.1642	30.2962	28.8775
P68104	30.6783	30.5738	30.6783	30.412	30.5738	30.6783
P15924	28.6822	28.7795	28.5863	28.6992	28.808	28.6445
P14618	30.8375	30.9333	30.8052	30.8375	30.6783	30.8901
P35908	21.4732	22.5004	20.4965	21.4877	22.2441	20.612
P11388	28.935	28.9232	28.9435	29.0096	28.9435	29.0509
Q08211	29.2773	29.2461	29.2773	29.2519	29.2773	29.2613
P09874	30.8901	30.8587	30.8901	30.8587	30.8375	30.8375
P31327	26.9619	27.0323	27.0544	26.9591	26.9761	26.9257
P04406	31.4213	31.4213	31.4213	31.638	31.1968	31.638
P46940	28.3534	28.3771	28.3678	28.3534	28.3591	28.3591
O75533	28.8535	28.8688	28.8434	28.8323	28.8535	28.8395
Q14697	28.2925	28.1771	28.3118	28.1612	28.3164	28.2767
P55072	28.6026	28.6299	28.6575	28.5723	28.5954	28.6381
Q14839	28.2779	28.2673	28.2817	28.2288	28.2925	28.2698
P11498	27.4545	27.4287	27.504	27.504	27.5085	27.4358
Q9NU22	27.4977	27.4746	27.5198	27.5571	27.5198	27.5269
P34932	29.6424	29.7231	29.6143	29.7661	29.5848	29.6261
P14866	29.1031	29.062	29.1407	29.1775	29.1163	29.1031
P13667	29.3064	29.2043	29.3256	29.2461	29.2519	29.2519
P08670	30.412	30.2711	30.412	30.4275	30.3477	30.4275
O43707	28.3678	28.3479	28.3721	28.3087	28.3812	28.3479
Q12906	29.5975	29.4997	29.5756	29.5975	29.5651	29.6143
Q14676	27.3112	27.219	27.3175	27.3026	27.3112	27.3567
Q9Y4L1	28.3964	28.3118	28.3812	28.2626	28.3846	28.3678
P13010	29.4837	29.5233	29.4997	29.5395	29.4545	29.4545
P05023	28.3479	28.2188	28.3479	28.321	28.3417	28.3118
P78371	29.3819	29.3819	29.4036	29.3522	29.3819	29.3652
P07437	27.7875	27.898	27.8543	27.6047	27.8243	27.7562
P22314	29.0875	29.2363	29.0759	29.0759	29.1031	29.0564
P04075	30.3477	30.4275	30.3477	30.2962	30.2711	30.3477
P16615	28.652	28.5779	28.6992	28.6061	28.6621	28.6621
P48643	30.0906	30.0588	30.1437	30.0306	30.0588	30.0906
Q14789	26.859	26.8285	26.9186	26.7915	26.8733	26.8885
Q71U36	24.6947	24.8414	24.6924	24.6974	24.7315	24.666
P20700	29.6833	29.5975	29.6571	29.6781	29.7111	29.6652
P43243	29.2613	29.1775	29.3184	29.2363	29.2363	29.2993
Q00839	30.8052	30.8052	30.8375	30.6783	30.8587	30.8052
Q14974	28.7877	28.8197	28.8395	28.7401	28.7832	28.7979
Q9BVA1	25.0119	25.1063	25.0416	25.0655	25.0174	24.9686
Q9NR30	29.8171	29.7355	29.8707	29.8516	29.8171	29.8516
P50991	29.5848	29.6571	29.6424	29.5651	29.5556	29.5395
P25705	29.7111	29.6143	29.6717	29.7111	29.6945	29.7355
P07237	29.6652	29.5556	29.6261	29.6717	29.6143	29.6571
P68371	26.5435	26.6353	26.488	26.4089	26.4871	26.4968
Q13885	24.1631	24.2396	24.1358	24.3422	24.1488	24.0873
P53396	29.7231	29.8516	29.7111	29.8171	29.6781	29.7565
Q9BQG0	28.5474	28.4784	28.5563	28.5563	28.5672	28.6026
Q13263	28.6445	28.6231	28.5349	28.808	28.6231	28.7401
Q04637	29.341	29.3064	29.341	29.3819	29.3256	29.341
O00410	28.0956	28.1676	28.1452	28.2142	28.1006	28.0919
P55265	28.119	28.0254	28.1157	28.1235	28.1048	28.1322
P17987	28.8395	28.895	28.885	28.7877	28.8559	28.7877
P27708	27.4911	27.4802	27.4921	27.434	27.4782	27.4406
Q14152	28.8249	28.8295	28.7689	28.8197	28.7689	28.7689
Q9BQE3	25.038	25.1817	25.1765	24.9394	25.1596	25.0853
P22626	29.9711	29.9234	30.0306	30.0588	29.9234	30.0306
P08133	29.0424	29.0424	29.0957	29.0208	29.0341	29.1163
Q9UPN3	26.5642	26.5145	26.63	26.5307	26.5702	26.5642
Q15393	28.2847	28.3417	28.3164	28.3417	28.2767	28.2779
P02545	28.1975	28.1048	28.2142	28.1869	28.2188	28.2039
P12814	27.3341	27.3293	27.3293	27.3143	27.3293	27.2954
P54886	28.4564	28.3534	28.4053	28.4711	28.4248	28.4248
P60842	29.1293	29.2716	29.2363	29.0271	29.1775	29.1775
P12956	29.2461	29.2862	29.2461	29.2993	29.2716	29.3064
P30101	29.6717	29.6424	29.6652	29.6261	29.6717	29.6717
P49368	29.0957	29.1407	29.112	29.1407	29.0957	29.0875
Q99832	29.3256	29.3256	29.3522	29.2773	29.341	29.2862
Q9P2J5	28.2725	28.2847	28.2767	28.3771	28.2698	28.246
P18206	28.9058	28.9772	28.895	29.0183	28.9058	28.9928
Q7KZF4	28.0566	28.0383	28.0566	28.0317	28.0693	28.0352
P49321	28.3334	28.4409	28.3087	28.4564	28.2896	28.3534
P51659	28.2503	28.2176	28.2425	28.2039	28.2817	28.2673
Q5T4S7	26.4354	26.4856	26.4906	26.5205	26.4484	26.4599
P23246	29.3522	29.2773	29.3064	29.3064	29.3522	29.3522
Q14690	28.0105	27.9015	28.0352	27.9633	28.0426	28.0105
Q92945	28.2673	28.2896	28.2626	28.3964	28.2503	28.2626
Q15029	28.7322	28.6992	28.7245	28.7293	28.6992	28.6822
P09651	29.5125	29.4036	29.5125	29.6143	29.4837	29.4837
O60488	27.3878	27.3555	27.4445	27.3783	27.4223	27.4133
P50990	29.7514	29.8171	29.7355	29.7355	29.7355	29.6833
P35221	27.3625	27.3203	27.3596	27.2822	27.365	27.3203
P04844	27.3323	27.3175	27.4287	27.2063	27.4064	27.3699
P33176	27.6068	27.5797	27.589	27.6747	27.5754	27.593
Q86VP6	28.6695	28.747	28.7048	28.745	28.6445	28.6354
Q5UIP0	27.2198	27.1298	27.2332	27.0988	27.2531	27.2794
P41252	28.1869	28.1975	28.226	28.126	28.1771	28.1452
Q9H0A0	27.8051	27.7325	27.8508	27.8127	27.8221	27.8352
Q9NYU2	27.7239	27.6108	27.7416	27.8212	27.7275	27.7956
P19338	31.1968	31.045	31.1114	31.1114	31.045	31.1968
Q16531	28.8775	28.9287	28.8637	28.8905	28.8688	28.8323
Q9H583	27.6383	27.5434	27.6632	27.6667	27.6523	27.6683
P46060	28.3417	28.3637	28.3389	28.3479	28.3334	28.3417
P55060	28.6299	28.6575	28.6621	28.6913	28.6061	28.5779
Q92621	27.9015	27.8127	27.9793	27.8413	27.9168	27.9015
P40939	28.745	28.6151	28.6913	28.885	28.7538	28.8295
Q5JPE7	23.1433	23.1331	23.1834	23.3292	23.1565	23.1383
P06748	31.0052	30.8375	30.9333	31.1968	30.8901	31.1114
Q15233	28.8559	28.8434	28.808	28.9058	28.9232	28.9154
P27797	29.2043	29.0208	29.1892	29.0829	29.1642	29.2043
P55157	26.6734	26.6957	26.7601	26.6102	26.6634	26.6067
P22102	28.4935	28.5638	28.4981	28.6445	28.4876	28.4981
Q92598	28.6758	28.7293	28.6758	28.6758	28.6822	28.6695
P02751	26.0179	26.0701	26.0831	25.9802	26.0655	26.0289
Q02880	27.1698	27.1195	27.1635	27.2255	27.2063	27.2255
Q07065	27.9261	27.8401	27.9529	27.8543	27.898	27.912
P31939	28.1411	28.2425	28.1676	28.1552	28.1279	28.119
P46939	26.5126	26.4524	26.5529	26.4575	26.5097	26.5097
Q9UQE7	28.4053	28.392	28.3771	28.3678	28.392	28.4053
O60506	28.0426	28.0613	28.0654	27.9864	28.0566	28.0747
Q7KZ85	26.8733	26.884	26.9095	26.8578	26.9004	26.9297
P61978	29.5233	29.5848	29.5233	29.5125	29.5233	29.5233
O43491	27.4848	27.3567	27.4389	27.309	27.4706	27.4706
P49411	28.9713	28.8775	28.9651	28.8688	28.9873	28.9713
P12277	28.4784	28.6354	28.5203	28.5203	28.5349	28.5294
Q13435	28.1119	28.1157	28.0956	28.0973	28.126	28.1048
Q13200	28.2698	28.3334	28.246	28.3118	28.2626	28.2503
Q14683	28.543	28.5294	28.543	28.6117	28.5294	28.5638
P11586	28.7795	28.8637	28.7877	28.7606	28.7645	28.7795
P00558	30.0588	30.2237	30.0906	30.0906	30.0306	30.1437
P68366	25.7716	25.8086	25.8542	25.6307	25.7379	25.6962
P25205	27.9053	27.9633	27.9372	27.912	27.9323	27.9689
P53621	28.1917	28.2355	28.2039	28.1353	28.1917	28.1612
Q9BSJ8	27.1562	27.0949	27.1677	27.1768	27.1722	27.1635
Q9Y520	27.2503	27.2235	27.2758	27.3228	27.2467	27.3048
Q14008	28.0216	28.0317	28.053	28.0654	28.0254	28.0271
O75691	26.7874	26.7328	26.803	26.7716	26.7938	26.8096
Q92900	27.9415	27.9737	27.9737	27.9563	27.9529	27.9232
P26640	27.6999	27.7275	27.7444	27.7444	27.6776	27.6546
Q16891	28.4876	28.3389	28.4108	28.4876	28.4564	28.4564
O43143	28.4409	28.4327	28.4784	28.5638	28.4409	28.4876
Q15155	20.3501	20.334	20.3267	20.2818	20.4524	20.4338
P55884	28.3721	28.3846	28.3334	28.4053	28.3479	28.3812
P49736	27.7497	27.7635	27.7325	27.8221	27.7676	27.7383
P21796	29.1642	29.1163	29.2211	29.1163	29.1892	29.2461
P04843	28.7293	28.5954	28.652	28.7322	28.7293	28.7245
P13797	28.9545	29.0341	29.0424	28.9982	28.9713	28.9435
Q00341	28.1353	28.126	28.1511	28.1771	28.1244	28.1917
P00367	26.1162	26.019	26.1513	26.1884	26.1086	26.2055
P67809	26.6047	26.5896	26.639	26.5435	26.6067	26.6065
P31943	27.8508	27.8543	27.8894	27.9737	27.8437	27.8797
P42166	26.413	26.3738	26.4377	26.3316	26.4277	26.3086
Q92841	28.1676	28.1612	28.1353	28.1728	28.1353	28.1006
Q13085	27.0323	27.1042	27.0755	27.0286	27.0609	27.0027
P11940	25.6096	25.7078	25.6288	25.4987	25.634	25.6307
P60174	30.2711	30.2962	30.2962	30.1437	30.2237	30.2962
P33991	28.4327	28.4458	28.4458	28.5294	28.4327	28.4711
P17844	29.0183	28.9982	28.9713	29.112	28.9928	29.0183
P27816	27.9232	27.8837	27.8837	28.053	27.8508	27.8837
Q15021	26.9936	27.0633	27.0115	27.0242	26.9999	26.9753
O60264	28.1728	28.046	28.1815	28.2176	28.1612	28.1728
P35606	27.8352	27.8643	27.8314	27.8284	27.8352	27.8243
O00567	28.3389	28.246	28.3591	28.2577	28.3118	28.3087
P49588	28.0613	28.119	28.0973	28.0105	28.0383	28.0586
Q9Y5B9	29.062	29.0957	29.0829	29.0424	29.0759	29.0829
P02771	25.7364	25.7545	25.7971	25.6853	25.7517	25.6759
P29401	28.8434	28.9651	28.8688	28.8295	28.8295	28.8197
P63010	27.0408	27.0046	27.0596	27.0408	27.052	27.1145
O95573	27.4466	27.4184	27.472	27.3259	27.5062	27.4656
P22234	28.5672	28.6758	28.5638	28.6695	28.6026	28.507
P31040	28.2767	28.2142	28.2847	28.2503	28.2779	28.2288
P24752	28.4108	28.2925	28.3417	28.2698	28.4458	28.392
O15067	27.4439	27.5304	27.483	27.5353	27.4495	27.4287
P50395	28.2188	28.3164	28.1975	28.2425	28.2176	28.1353
O14980	27.8413	27.8437	27.8413	28.0134	27.7562	27.8051
P31948	29.3652	29.3184	29.3652	29.341	29.3652	29.4036
P18583	26.9795	26.9217	27.0046	26.9563	26.9936	26.9781
P16435	27.045	27.0072	27.045	27.0949	27.0382	27.0669
P02786	28.1815	28.1322	28.1917	28.1815	28.1815	28.2725
Q12931	28.9982	28.8493	28.9772	28.8637	28.9545	28.9873
Q29RF7	27.0242	27.0485	27.0222	27.0462	27.0046	27.01
Q99460	28.2288	28.2767	28.2288	28.2725	28.2065	28.1975
P48634	26.6065	26.6208	26.6544	26.637	26.648	26.6588
Q7L2E3	27.9463	27.8508	27.9463	27.9967	27.9616	27.9737
P78347	28.3591	28.2725	28.3534	28.3164	28.3721	28.2817
P53618	28.0134	28.0586	28.0613	28.0383	28.0047	28.0047
P63244	28.9435	29.0096	29.0096	28.9873	28.9605	28.9287
P56192	27.8328	27.8051	27.8212	27.781	27.8543	27.8221
O14654	27.6272	27.4445	27.6368	27.4764	27.6383	27.541
Q99798	27.6574	27.5122	27.6546	27.6408	27.6974	27.6368
P36776	27.8869	27.7602	27.9053	27.7275	27.8837	27.8708
O95602	26.8392	26.7118	26.8406	26.7792	26.8429	26.8247
Q8WUM4	28.1511	28.1869	28.1728	28.1676	28.1452	28.1511
O00571	28.7606	28.7596	28.745	28.8535	28.7048	28.7645
P0DTC9	25.9506	28.5349	25.9893	28.5954	25.8048	28.6151
P08727	20.1391	20.2714	20.2614	20.2467	20.3307	20.0663
P47897	28.1006	28.0973	28.1411	28.0747	28.0919	28.0832
P58107	25.8771	25.83	25.822	25.9959	25.8771	25.9569
P24928	27.2107	27.1848	27.2503	27.2332	27.2563	27.2589
Q8N1F7	28.1073	28.016	28.1006	28.077	28.0801	28.1244
P07355	28.5779	28.5563	28.5909	28.507	28.5779	28.6117
Q15365	27.3048	27.365	27.3852	27.2937	27.2794	27.2503
P54136	28.507	28.4981	28.507	28.4409	28.4711	28.4523
P39023	29.2519	29.2211	29.1775	29.2613	29.2211	29.2211
P33993	27.9323	27.9563	27.9261	28.119	27.9232	27.9563
Q02790	28.9928	29.0509	29.0208	28.935	28.9772	28.9651
Q5JTH9	27.3527	27.2822	27.4206	27.3175	27.3783	27.3765
Q8N163	27.7635	27.7035	27.7562	27.8243	27.7707	27.7917
Q03252	28.1452	28.033	28.1612	28.0832	28.1552	28.1771
O00116	26.8429	26.859	26.859	26.8323	26.8533	26.817
P52948	27.1768	27.1348	27.203	27.2221	27.2154	27.2221
P27824	28.8637	28.7141	28.8295	28.7538	28.885	28.8559
P07195	31.1114	31.1968	31.045	31.045	31.1114	30.9333
P34931	22.963	23.1357	22.9733	22.8733	22.9482	22.9909
Q9NVP1	27.6776	27.5495	27.6819	27.6819	27.6999	27.6999
P34897	28.5909	28.5203	28.5779	28.5349	28.5909	28.5563
P51610	27.4495	27.4945	27.4764	27.4287	27.4802	27.4921
P30153	28.3164	28.4053	28.2725	28.2673	28.3087	28.2925
P06744	28.8295	28.9058	28.7596	29.1031	28.8323	28.8637
Q13428	28.6231	28.5672	28.6026	28.5779	28.6381	28.6992
Q15424	27.3852	27.2277	27.3341	27.4028	27.4133	27.4911
Q12905	28.4458	28.4523	28.4876	28.4248	28.5863	28.4458
O75153	27.2954	27.3352	27.2954	27.2863	27.2503	27.2937
Q8WWI1	25.3604	25.3562	25.401	25.3539	25.3834	25.3539
P42167	27.2899	27.1792	27.2063	27.3011	27.2822	27.3736
P40227	29.0829	29.1642	29.0875	29.062	29.062	29.0341
Q14684	27.7562	27.6383	27.7743	27.6854	27.7875	27.7497
P04181	28.2065	28.0832	28.2065	28.016	28.1869	28.1815
P49790	27.2255	27.1768	27.2899	27.3293	27.2403	27.2822
P26641	29.9234	29.9711	29.9711	29.9234	29.8707	29.9234
Q12888	25.4401	25.4893	25.5161	25.3813	25.4916	25.4827
P23921	27.7707	27.8243	27.8243	27.8092	27.781	27.7535
Q8WUM0	27.0999	27.037	27.1544	27.0633	27.0755	27.0843
P00338	29.2211	29.341	29.1642	29.2114	29.2613	29.2716
O60841	27.8243	27.8352	27.7956	27.7956	27.8092	27.8643
P33992	27.9633	27.9793	27.9168	28.0566	27.9015	27.9323
O60716	26.4476	26.3836	26.4484	26.5192	26.4425	26.4856
Q07157	26.6531	26.6067	26.6778	26.6065	26.681	26.6957
Q15366	26.147	26.2227	26.2236	26.1427	26.1657	26.1022
Q14669	25.6288	25.6482	25.6584	25.6947	25.6713	25.7055
P62258	29.5756	29.6261	29.5395	29.6571	29.5395	29.5756
Q9UJZ1	26.2622	26.2266	26.2599	26.1203	26.3263	26.3074
Q99459	27.7832	27.72	27.7832	27.8051	27.7602	27.7602
Q9UQ35	26.8267	27.0792	26.9591	26.9988	26.8987	26.8859
Q9UKV3	27.3203	27.2516	27.3323	27.2467	27.3527	27.3383
P12268	28.885	28.9435	28.9154	28.895	28.8493	28.8249
P26358	27.4308	27.4308	27.4406	27.5162	27.4028	27.4087
Q9Y678	27.1088	27.1722	27.1348	27.2154	27.1298	27.1405
Q99714	27.1063	27.0988	27.197	26.9533	27.1635	27.1654
P02787	25.9655	25.9615	26.0179	25.9669	25.9333	25.8828
P20020	25.8242	25.8411	25.8962	25.8252	25.8542	25.822
Q15459	28.0047	27.9967	28.0216	28.0216	27.9793	27.9919
P26038	27.0222	27.0669	27.0187	26.9317	27.0242	27.0624
O75694	27.2172	27.1585	27.219	27.219	27.2277	27.1894
P68032	28.5294	28.4212	28.5672	28.3389	28.4981	28.4784
Q14157	27.589	27.5821	27.6383	27.5495	27.6068	27.6383
Q8NE71	27.4598	27.4669	27.4466	27.5434	27.472	27.4445
Q13576	25.7097	25.6828	25.7499	25.6998	25.7329	25.6983
P18669	27.8127	27.9689	27.8708	27.5984	27.8127	27.8543
Q9HAV4	27.2277	27.309	27.2277	27.2503	27.2198	27.1874
O43390	28.6151	28.543	28.6117	28.6299	28.652	28.5672
Q9NZI8	28.9287	28.9605	28.9605	28.8493	28.9287	28.9232
Q16643	26.9055	26.7928	26.8828	26.8515	26.8392	26.8515
Q9UIG0	27.2708	27.2255	27.238	27.2516	27.3175	27.3175
Q92499	28.0317	28.0868	28.0801	27.9616	28.0105	28.0497
P18754	27.3011	27.2563	27.3228	27.2656	27.2937	27.2531
P51991	29.2862	29.2114	29.2993	29.2043	29.2993	29.3256
Q5VYK3	26.9727	27.0382	26.9795	26.9694	26.9906	26.9591
Q13310	27.1612	27.1698	27.1476	27.2235	27.1499	27.1499
Q15084	27.7917	27.6999	27.8352	27.6383	27.8623	27.7832
Q15075	26.4949	26.4658	26.4856	26.4751	26.499	26.4751
Q6P2E9	26.5637	26.617	26.6226	26.6158	26.5713	26.5508
P40926	28.7922	28.7538	28.935	28.6151	28.7979	28.8434
Q8IX01	26.0407	26.0065	26.033	25.926	26.0831	26.0469
P11717	26.4027	26.382	26.4449	26.4354	26.4137	26.4322
Q5T9A4	26.7397	26.6851	26.7288	26.7031	26.8108	26.8088
Q9NSE4	27.4249	27.3765	27.4706	27.3878	27.4746	27.4669
P30876	26.9753	26.9591	26.9753	27.0151	26.9949	27.0115
Q14160	26.5976	26.5377	26.6253	26.4673	26.617	26.6039
O43795	27.1195	27.0755	27.0988	27.1433	27.124	27.1063
O95347	27.8543	27.8797	27.8401	27.9261	27.8164	27.8314
Q14315	26.9485	26.6685	26.5801	27.5122	26.9602	27.4598
P02458	25.2027	25.2735	25.2604	25.2744	25.3079	25.28
Q14203	26.7144	26.7621	26.6983	26.6448	26.7118	26.6825
P42765	26.5145	26.4503	26.4794	26.5243	26.4925	26.5664
Q05639	25.5986	25.6127	25.5669	25.5624	25.5475	25.52
Q8TEM1	26.9949	26.8987	26.9857	26.9412	26.9781	26.9712
Q5JRX3	27.4865	27.4427	27.4802	27.4358	27.4888	27.4945
Q9Y265	27.8894	27.9232	27.8643	27.7635	27.8914	27.8437
P35658	26.9591	26.8578	26.9257	27.052	26.9619	26.9988
P07942	25.6828	25.6546	25.7295	25.6626	25.7303	25.7078
Q99613	28.2142	28.2698	28.2503	28.3721	28.2355	28.321
O43175	27.9529	28.0134	27.9015	27.8401	27.9563	27.8413
Q9BQ52	26.695	26.7227	26.7058	26.8346	26.6468	26.6516
O15020	24.9152	24.8744	24.9614	24.7457	24.9791	24.9459
Q9UMS4	27.912	27.9372	28.001	28.033	27.9415	27.9463
O95831	27.0335	26.9666	27.0208	27.0323	27.0187	26.9975
Q9UQ80	29.1775	29.2613	29.2613	29.1892	29.1536	29.1407
O75874	26.7251	26.7661	26.7427	26.7118	26.7569	26.7031
P09211	27.6311	27.7676	27.6893	27.5754	27.6747	27.589
P23378	25.9139	25.8828	25.9848	25.8438	25.9361	25.8876
P05091	26.7427	26.6964	26.7678	26.6892	26.7703	26.7118
Q9Y4A5	25.7571	25.7055	25.8126	25.7239	25.7716	25.7388
P36578	29.4036	29.2993	29.3819	29.4036	29.3184	29.3184
O75976	26.7133	26.6516	26.6921	26.7397	26.7264	26.716
P28331	26.7844	26.7039	26.7661	26.8797	26.7958	26.8108
Q14151	26.7227	26.6123	26.7215	26.752	26.7215	26.7643
Q12789	26.6839	26.6874	26.719	26.7288	26.7144	26.7068
Q12769	26.5508	26.4773	26.5976	26.5529	26.5495	26.569
P26368	27.6166	27.5634	27.541	27.7116	27.6311	27.6602
P31930	27.5685	27.464	27.5655	27.589	27.5325	27.5634
P57740	26.06	25.9987	26.0751	26.0275	26.1162	26.0341
Q12788	26.6279	26.5976	26.693	26.6531	26.7068	26.6509
Q7Z406	25.1617	25.2016	25.1354	25.0868	25.1746	25.1574
P07910	29.1163	29.0564	28.9982	29.2862	29.0829	29.1536
P52209	28.1771	28.2779	28.119	28.2896	28.1073	28.0973
O60610	26.939	27.0139	26.9317	26.9297	26.9341	26.9317
P28838	27.4888	27.4358	27.4888	27.4512	27.4945	27.4888
Q9Y230	28.4248	28.4564	28.3964	28.3591	28.4108	28.3721
P09622	27.72	27.5984	27.7058	27.6632	27.7159	27.72
P55196	26.4193	26.3857	26.4089	26.4871	26.4235	26.394
Q92614	25.5793	25.5918	25.6372	25.6127	25.5858	25.6096
P51812	25.7078	25.8181	25.7545	25.7042	25.7615	25.7239
O95202	27.4406	27.3415	27.4545	27.5145	27.4512	27.5495
P52701	27.2007	27.2708	27.2255	27.3203	27.1874	27.1585
P55786	28.0383	28.077	27.9864	28.1073	28.0271	28.001
Q14966	26.7792	26.6734	26.752	26.7531	26.7994	26.8555
Q15046	28.3812	28.321	28.321	28.392	28.3637	28.3771
Q9NTJ3	27.6523	27.6683	27.6311	27.6338	27.6166	27.6272
Q92878	27.6546	27.6047	27.6068	27.7475	27.6338	27.6948
Q13509	23.0649	23.2223	23.0665	23.4419	23.1086	23.1154
O75534	28.5954	28.6061	28.5723	28.6621	28.5723	28.652
P38919	28.054	28.0654	28.0586	27.8643	28.0747	28.046
P51532	26.535	26.4561	26.5234	26.4149	26.5589	26.5172
P04040	26.4936	26.4354	26.4476	26.41	26.5456	26.4638
P52292	27.3822	27.3878	27.3736	27.4087	27.3852	27.3939
O15027	25.5407	25.5809	25.554	25.6333	25.5452	25.5452
Q9NVI7	26.4207	26.3843	26.4425	26.3034	26.5192	26.4503
P42285	27.2531	27.238	27.2732	27.3527	27.2656	27.3143
O95782	26.2399	26.2082	26.2655	26.2189	26.2579	26.2504
P35241	26.5843	26.5855	26.5589	26.6408	26.6332	26.637
Q1KMD3	27.3293	27.3026	27.365	27.3918	27.3352	27.3753
A5YKK6	26.8406	26.8354	26.8285	26.8987	26.8354	26.8114
Q6PKG0	26.8533	26.8828	26.8304	26.8872	26.8497	26.8218
O15371	28.0254	28.0956	28.1073	27.9919	28.0134	28.033
P46087	28.033	27.9415	28.0383	28.0254	28.033	28.0566
Q93008	26.7643	26.7569	26.7621	26.7661	26.7548	26.7477
Q14126	26.472	26.4968	26.499	26.4074	26.4826	26.4871
Q08J23	26.9533	27.0544	26.9461	26.9727	26.9563	26.9644
Q9UJS0	27.0572	27.0435	27.0792	27.01	27.0696	27.037
P06737	27.8092	27.8894	27.7875	27.7917	27.8212	27.781
P29144	27.0906	27.0286	27.1042	27.0876	27.0654	27.0544
Q9NY33	26.0444	26.1752	26.06	26.0427	26.1003	26.0789
Q9BXJ9	28.1612	28.2577	28.1869	28.0868	28.1411	28.1552
Q92896	26.4503	26.3593	26.5172	26.3074	26.4638	26.3489
Q10567	26.4856	26.5002	26.5262	26.4207	26.4751	26.4484
Q8NFC6	24.8327	24.8574	24.8344	24.8771	24.8344	24.8781
Q7Z2W4	26.3888	26.3383	26.4018	26.4137	26.3843	26.413
P14923	26.7477	26.7458	26.7031	26.639	26.896	26.7144
O94826	28.0497	27.9463	28.1048	27.8623	28.046	28.0693
Q96PK6	28.226	28.1511	28.2176	28.054	28.2673	28.2425
Q9UBT2	27.4706	27.5532	27.4495	27.4995	27.4206	27.4545
Q9UHX1	27.6489	27.6974	27.7035	27.5553	27.6632	27.6408
P11387	28.6913	28.6026	28.7141	28.6231	28.7141	28.6913
O00429	26.9666	26.9999	26.9563	27.0222	26.9297	26.9217
Q8WYP5	25.4456	25.4456	25.4866	25.4228	25.4875	25.464
P35222	26.3161	26.2634	26.301	26.4377	26.3255	26.3533
Q8TEX9	26.0633	26.1421	26.134	26.0129	26.0575	26.0444
O60341	26.0053	26.0203	26.0789	26.0289	25.9696	25.9642
Q86UE4	26.2915	26.1972	26.2512	26.3323	26.301	26.2974
P14314	28.321	28.2039	28.2577	28.1411	28.3389	28.3
P00352	26.4277	26.4925	26.5205	26.5145	26.4599	26.3857
Q13838	26.0086	26.0362	26.0407	26.023	26.0264	26.1868
Q14566	28.1048	28.1073	28.1119	28.2355	28.0654	28.1157
P45880	28.9154	28.8323	28.9287	28.9713	28.935	28.9982
Q01581	27.0725	27.2221	27.0999	27.1874	26.9988	27.1257
Q9UHB9	27.434	27.4163	27.5062	27.4133	27.4374	27.464
Q8TEQ6	27.3939	27.3918	27.4598	27.4427	27.3765	27.3501
P62937	30.4681	30.5044	30.4275	30.8052	30.412	30.537
Q8IY81	27.3026	27.2107	27.2656	27.203	27.3323	27.3451
P15311	27.8914	27.8314	27.858	27.8708	27.8708	27.9053
Q9UDY2	25.8382	25.8263	25.837	25.8473	25.8242	25.819
P49448	22.2168	22.2031	22.2388	22.2299	22.3334	22.2047
Q8NI27	27.0823	26.9753	27.0462	27.1612	27.0876	27.0949
Q9ULT8	25.9475	25.9696	25.9585	26.0451	25.894	25.9042
Q9UHD8	26.3668	26.3323	26.2399	26.499	26.3334	26.4524
P14868	27.9689	27.9529	27.9633	27.9793	27.9372	27.8914
Q13439	25.3156	25.3729	25.3862	25.2187	25.3634	25.3551
P38606	27.0072	27.052	27.0335	26.8733	27.0792	27.052
P02675	24.9468	25.0095	25.0251	24.949	25.0128	24.9368
O60763	26.3774	26.4299	26.3693	26.413	26.3857	26.3593
P00505	28.7596	28.6445	28.7832	28.6822	28.7596	28.745
O95757	26.7994	26.8218	26.749	26.817	26.7686	26.7531
P46777	28.9605	29.0183	29.0183	28.9232	29.0271	29.0096
O94906	27.4764	27.3625	27.4064	27.4782	27.4669	27.5304
P50454	27.7383	27.6272	27.7676	27.6523	27.7535	27.6747
Q9H0D6	26.8885	26.8733	26.8429	26.8555	26.8555	26.8828
P61247	29.7355	29.7748	29.7997	29.6424	29.7661	29.7231
P07954	27.0151	26.9781	27.0286	27.0305	27.0258	27.0485
P26639	27.9967	28.053	27.9689	28.046	27.9633	27.9616
P35998	27.4746	27.5062	27.4439	27.4656	27.4656	27.3822
Q9BTC0	25.7831	25.7329	25.7914	25.7831	25.795	25.8398
Q9UGP8	26.7958	26.716	26.8108	26.6964	26.817	26.7427
P52597	26.4018	26.4484	26.3607	26.5097	26.394	26.3625
P04259	23.4469	23.6501	22.5938	23.1086	23.2547	22.4652
Q8N766	26.3323	26.2551	26.3625	26.3214	26.3229	26.3105
Q96A33	27.0755	26.9619	27.0382	27.0999	27.0544	27.0609
Q8WVM8	25.6118	25.6297	25.6592	25.5901	25.6574	25.6372
P43686	27.4512	27.504	27.4512	27.365	27.4545	27.4466
Q9NY65	21.5263	21.6597	21.7292	21.3154	21.6839	21.536
Q9BXP5	27.5269	27.5471	27.5599	27.4865	27.5304	27.5198
Q92973	26.5243	26.5801	26.5411	26.5598	26.4906	26.5051
O94979	26.7601	26.7553	26.7994	26.7569	26.738	26.7772
Q9Y2X3	27.3501	27.2863	27.3988	27.3415	27.3596	27.3625
Q93009	26.9109	26.9936	27.01	26.8805	26.8774	26.8987
P01023	25.0237	25.0672	25.0767	25.0128	25.0767	25.0868
Q99623	28.9873	28.8559	28.8493	28.9772	28.9651	29.0424
P05455	28.6117	28.6695	28.6061	28.6381	28.6695	28.6231
P49915	26.7725	26.8392	26.8144	26.7895	26.7798	26.7822
Q13283	28.0747	28.0693	28.0747	28.1511	28.053	27.9967
P22695	27.5599	27.4865	27.546	27.5821	27.5821	27.5377
P63104	29.3184	29.3652	29.2862	29.3256	29.2461	29.2773
P12004	28.6575	28.745	28.6445	28.7596	28.6354	28.5863
P48681	25.8876	25.8662	25.9321	25.8206	25.9065	25.9513
Q07021	27.4389	27.4206	27.5984	27.2007	27.5797	27.5724
O95163	26.133	26.1672	26.147	26.2428	26.1557	26.1143
O75390	28.7401	28.5863	28.6695	28.5863	28.7322	28.7048
Q9Y3I0	27.7676	27.7956	27.7707	27.7535	27.7832	27.7444
Q9HD20	26.0701	26.0341	26.133	26.033	26.0988	26.0053
P45974	27.6198	27.6747	27.593	27.6587	27.6047	27.6108
Q9Y2W1	27.2822	27.203	27.2235	27.4184	27.2431	27.3026
P07339	26.7031	26.6615	26.7133	26.6067	26.7227	26.6685
Q5JTZ9	25.5669	25.5101	25.5177	25.5423	25.5649	25.5475
O43290	26.2377	26.2182	26.2139	26.2634	26.2169	26.2236
O76021	29.0509	28.885	29.0271	29.0564	29.0564	29.1293
P08195	27.2221	27.1476	27.2589	27.1544	27.2708	27.2154
Q9UNX4	26.5731	26.5082	26.6158	26.5933	26.5843	26.5748
P05388	28.5638	28.6117	28.5474	28.5909	28.543	28.5349
P13637	18.4997	18.4042	18.5526	18.3484	18.5403	18.5804
Q7LBC6	25.5412	25.5771	25.5584	25.4763	25.5101	25.4882
O95373	27.2403	27.2954	27.2403	27.4044	27.2306	27.238
P41250	28.016	28.0352	28.0317	27.9689	27.9967	28.0216
P54652	24.2823	24.2701	24.1855	24.3485	24.2883	24.3466
O96008	26.9781	26.9004	26.9999	26.8669	27.0305	26.9936
Q02218	26.2634	26.1548	26.2716	26.2266	26.2443	26.2118
Q9BWD1	26.817	26.9297	26.8323	26.8184	26.8184	26.8406
A6NHR9	26.2974	26.3316	26.3323	26.2974	26.2778	26.3129
Q02252	26.6054	26.5993	26.681	26.5262	26.637	26.5855
Q9Y3F4	28.392	28.4711	28.3846	28.4108	28.3964	28.3164
Q5SRE5	25.9632	25.9184	25.9615	25.9353	25.9632	25.9024
Q14444	27.6683	27.6776	27.6272	27.5513	27.6893	27.5855
P78344	27.0382	27.0696	27.0242	27.0624	27.0115	27.0151
Q92538	25.9859	25.9903	26.0053	25.8791	25.9823	25.9934
P54578	27.2306	27.2758	27.2467	27.1917	27.2172	27.1722
Q9Y2L1	27.5304	27.5855	27.5353	27.6002	27.4921	27.5325
P49756	27.1298	27.1562	27.1654	26.9975	27.1612	27.124
Q06210	26.1594	26.1995	26.1895	26.1316	26.1639	26.2182
O14497	25.9233	25.8623	25.9009	26.0469	25.9475	26.033
Q92576	26.1374	26.0643	26.1203	26.0882	26.1484	26.1657
Q05682	26.9023	26.8144	26.8669	26.8108	26.8805	26.8267
Q96I24	27.2349	27.197	27.2154	27.238	27.219	27.2306
O43242	27.781	27.8284	27.8004	27.8352	27.7743	27.7676
Q02952	25.9414	25.8727	25.9802	25.9432	25.9767	26.0317
P55084	27.3383	27.2332	27.2937	27.2758	27.3415	27.3323
P62701	27.9919	28.0105	28.0134	27.7497	28.0216	27.9793
P43304	26.4235	26.3868	26.4034	26.4047	26.4503	26.4047
O94776	27.052	27.1063	27.0654	27.0435	27.0335	27.0596
Q6KC79	25.9767	25.9157	25.9785	26.0655	26.0341	25.9878
O00411	25.3717	25.2958	25.3567	25.3878	25.3624	25.3668
Q5JRA6	25.8859	25.7728	25.8662	25.9774	25.8975	25.9506
P17980	27.8004	27.8221	27.8284	27.7383	27.7475	27.8328
P49750	26.0655	26.0106	26.0298	26.1972	26.133	26.1639
O94973	25.9669	25.9353	25.9767	25.9599	25.9682	25.8991
Q96KR1	26.9244	26.7958	26.9602	26.8406	26.9109	26.9023
Q9P258	27.9793	28.0747	28.046	28.1322	27.9689	28.0654
P49419	27.5471	27.4954	27.5571	27.546	27.5287	27.483
P46459	27.1677	27.1917	27.1792	27.0654	27.1654	27.1348
P13804	27.5062	27.4064	27.5685	27.3988	27.5224	27.4848
Q9NTI5	27.0027	26.9857	27.0072	27.0572	27.0072	27.0222
Q14103	28.7832	28.7979	28.8905	28.7645	28.7922	28.8535
Q9Y277	28.0654	27.858	28.0426	28.1244	28.077	28.2577
O00148	24.9635	24.8812	24.7984	25.2097	24.9537	25.2688
Q86XP3	26.0941	26.2036	26.0988	26.0709	26.1273	26.1054
P51858	27.4028	27.4888	27.3939	27.3822	27.4116	27.4427
P30084	28.0973	28.0047	28.0919	28.0693	28.1235	28.1119
O43852	27.3765	27.3501	27.3555	27.2732	27.3753	27.3112
Q96T58	26.2227	26.1374	26.2204	26.185	26.2399	26.3161
O15355	27.309	27.4044	27.3011	27.3699	27.2954	27.3527
Q9NVI1	26.9644	27.0242	26.9936	26.9485	26.9857	26.9619
O60701	26.4164	26.4826	26.4684	26.3634	26.4034	26.3512
Q7Z417	26.6509	26.6425	26.6208	26.7601	26.6353	26.648
Q14978	28.8323	28.652	28.7293	28.7979	28.8197	28.8493
Q10570	25.837	25.8337	25.857	25.8662	25.8455	25.8271
Q96AE4	27.0435	27.1383	27.037	27.1585	27.01	27.0408
P61221	28.4711	28.5723	28.4409	28.4327	28.4784	28.4327
P21281	26.1737	26.203	26.2082	26.3025	26.1895	26.2204
P09972	24.6779	24.812	24.665	24.5811	24.6708	24.6484
Q8TAQ2	26.0385	25.9669	26.0106	25.9823	26.0129	26.0162
Q9BZE4	27.4782	27.3961	27.4954	27.5325	27.434	27.4764
P28288	27.0462	26.9949	27.0408	26.8694	27.0596	27.0139
Q8NI36	26.9694	26.8774	26.9781	26.939	26.9666	26.9857
Q15181	29.0759	29.1892	29.1293	28.9545	29.0509	29.0957
Q13423	26.7938	26.719	26.7915	26.6468	26.8227	26.803
Q8IWZ3	24.1965	24.1789	24.1842	24.2436	24.2248	24.2977
Q9UKX7	26.1677	26.1701	26.2255	26.2468	26.2118	26.2341
O75367	28.1552	28.0919	28.2188	28.1452	28.2142	28.1676
Q9UM54	26.6588	26.6839	26.6716	26.6786	26.7058	26.6601
Q6UB35	26.9975	26.8805	26.9666	26.9781	26.9727	27.0323
Q9C0C9	26.5377	26.5617	26.5307	26.4624	26.4805	26.4698
O75083	27.483	27.5224	27.5553	27.4746	27.4865	27.5062
O00267	26.2443	26.2622	26.2281	26.318	26.2428	26.2579
P48735	27.0544	27.0258	27.1405	26.9795	27.0843	27.0633
Q8NBS9	27.8797	27.7875	27.912	27.7416	27.8869	27.7743
P09327	25.4392	25.4959	25.5722	25.4893	25.5248	25.4604
Q01780	26.7531	26.7093	26.7445	26.8465	26.749	26.8285
P55795	26.023	26.0709	26.04	26.0065	26.0594	26.04
P30041	27.5513	27.6587	27.5162	27.5724	27.5162	27.5162
Q13347	27.7475	27.7535	27.7475	27.7707	27.7635	27.8164
P54577	27.8471	27.9616	27.8869	27.8508	27.8401	27.8284
P02671	24.796	24.8587	24.8844	24.7271	24.8663	24.7996
P10586	25.4948	25.506	25.527	25.3615	25.452	25.4059
Q03001	25.1043	25.0715	25.1117	25.152	25.1174	25.0898
P10515	27.3228	27.2531	27.3415	27.1894	27.3011	27.3293
Q01518	27.8643	27.912	27.9232	27.9053	27.8797	27.9168
P35232	27.7416	27.6602	27.7635	27.6776	27.8051	27.7635
O76094	27.3678	27.3736	27.4087	27.5287	27.3555	27.3852
P09110	24.6834	24.6671	24.7142	24.5632	24.7279	24.6381
P22307	27.1848	27.1405	27.2221	27.1698	27.267	27.2277
P22087	27.8212	27.7416	27.8328	27.6602	27.8894	27.8894
O00232	27.3143	27.3699	27.3259	27.3753	27.3048	27.2758
Q14247	27.8708	27.8092	27.8471	27.9463	27.7956	27.8623
Q14137	26.1788	26.133	26.1557	26.2691	26.1672	26.203
P23396	29.4545	29.4837	29.4545	29.3652	29.4036	29.3819
O75165	25.0836	25.1253	25.1174	25.0375	25.0759	25.0487
P27694	27.6108	27.6245	27.5754	27.7058	27.593	27.6047
P38159	28.0801	28.001	28.077	28.0497	28.2039	28.0868
Q8TCS8	27.0624	27.0115	27.0906	27.0485	27.0462	27.045
P63241	28.5349	28.6621	28.5294	28.3334	28.5638	28.543
O14715	20.3622	20.3171	20.4155	20.2598	20.3871	20.378
Q07954	24.8844	24.9054	24.9674	24.8454	24.9394	24.8872
Q5QJE6	26.3195	26.2983	26.3438	26.3046	26.3693	26.3888
P23368	25.8739	25.8236	25.8975	25.7992	25.8859	25.8455
P51114	26.1183	26.1764	26.1427	26.203	26.15	26.1594
P23588	27.6368	27.6546	27.5855	27.7562	27.589	27.6776
Q08945	27.5377	27.6068	27.5495	27.593	27.5655	27.5655
Q8N8S7	26.4826	26.5282	26.4805	26.472	26.4299	26.488
P31689	27.6408	27.6667	27.6489	27.5855	27.6546	27.6198
O95239	25.6496	25.7189	25.6853	25.6886	25.6592	25.6671
P11177	27.5434	27.4249	27.4911	27.3765	27.5532	27.5085
Q9NR09	24.0784	24.1646	24.109	23.984	24.1351	24.0883
P41091	28.3846	28.4248	28.3637	28.4212	28.3678	28.2896
P13489	26.1657	26.2655	26.2853	26.1868	26.1764	26.1548
Q9Y266	28.808	28.8905	28.7606	28.7795	28.7795	28.7922
O00231	28.0919	28.1235	28.0497	28.0271	28.0586	28.0613
Q9BUF5	25.2881	25.4551	25.3522	25.2514	25.3119	25.3079
Q7L014	27.5571	27.6574	27.5532	27.5377	27.5434	27.5471
Q8WWM7	27.0258	27.045	27.0027	27.0755	26.9975	26.9485
P50570	25.5317	25.5649	25.4875	25.6069	25.5359	25.5006
P27348	27.3988	27.4495	27.5634	27.2899	27.3878	27.309
O75122	25.0817	25.094	25.0574	25.1085	25.0699	25.0595
Q16555	25.5835	25.6458	25.6063	25.6404	25.6073	25.5923
Q13011	26.6208	26.5906	26.7068	26.5785	26.6562	26.6279
Q9NX58	26.6601	26.503	26.5748	26.7753	26.716	26.7792
P60228	26.7686	26.8346	26.7938	26.7725	26.7792	26.7686
P27695	27.3918	27.4656	27.4163	27.4249	27.3678	27.3341
P08708	28.6354	28.6822	28.7401	28.5672	28.6758	28.6299
P08758	27.3961	27.4706	27.3383	27.483	27.3797	27.5513
Q8N1G4	26.6353	26.6921	26.6531	26.535	26.6448	26.6226
P43246	27.4044	27.4545	27.3527	27.4389	27.3699	27.3961
Q96ST3	25.8901	25.9065	25.894	25.9796	25.9009	25.8926
P53675	19.8388	19.8837	19.9976	19.7879	19.8591	19.8837
P23526	28.7645	28.8535	28.7922	28.7141	28.745	28.7322
Q13501	24.0608	24.0628	24.1495	24.0977	24.109	24.1231
O94874	26.3836	26.3238	26.4047	26.3868	26.3952	26.3903
P08240	26.4698	26.4164	26.503	26.4004	26.4949	26.4891
Q9UBE0	27.6587	27.7383	27.6747	27.6245	27.6408	27.6338
Q8TDD1	26.693	26.6588	26.7251	26.6921	26.7343	26.6448
Q9BPX3	26.6089	26.6786	26.6615	26.6353	26.6065	26.5993
P51149	27.5187	27.4389	27.5471	27.3939	27.546	27.4977
P49916	26.0643	26.0875	26.1162	26.0086	26.0789	26.0385
Q9GZR7	26.2716	26.2139	26.3214	26.1826	26.3141	26.3141
Q99575	25.6297	25.6389	25.6653	25.6921	25.6279	25.626
Q8WXH0	24.8	24.7161	24.789	24.7285	24.8164	24.7747
Q96QK1	26.7895	26.8108	26.8267	26.8285	26.7772	26.752
Q99497	28.4212	28.5474	28.4212	28.3846	28.4212	28.4212
Q9UNM6	27.4445	27.4921	27.4669	27.3797	27.3988	27.4163
Q9H3U1	26.6786	26.7144	26.695	26.7368	26.6851	26.6495
P11047	25.3513	25.2953	25.3764	25.3959	25.3583	25.3683
Q14166	25.9915	26.0613	26.0129	26.0075	26.0162	25.9414
P23786	26.6921	26.6279	26.716	26.7215	26.7031	26.6615
P28370	25.0416	25.0346	25.0876	25.134	25.0546	25.0166
P62195	26.6874	26.7678	26.6964	26.7093	26.695	26.6576
P48449	25.9696	25.9625	26.0086	25.9625	26.0075	25.9272
P31942	26.8617	26.8669	26.8392	26.9936	26.8346	26.8805
Q16181	26.9199	26.9055	26.9004	26.9341	26.8828	26.9505
P09960	27.898	27.9864	27.9563	27.8437	27.912	27.898
Q86U86	25.9796	25.926	25.9859	25.83	25.9915	25.9903
Q9NYF8	28.2176	28.1279	28.1552	28.246	28.1728	28.1869
Q9UBU9	25.7819	25.7427	25.8143	25.857	25.7794	25.8337
Q06830	30.0306	30.0906	30.0588	29.9711	29.9711	30.0588
Q99615	27.1722	27.2198	27.2431	27.0725	27.1433	27.1768
P52789	26.5785	26.5731	26.5377	26.5495	26.5642	26.5925
P54727	26.9857	27.0876	26.9362	26.9071	26.9795	26.9795
P29692	27.2332	27.2964	27.1612	27.2964	27.1544	27.2007
Q7Z434	24.6254	24.5397	24.6373	24.5499	24.6233	24.635
O95071	25.1279	25.2141	25.1299	25.1299	25.1253	25.1243
Q9HCC0	25.8086	25.7407	25.7981	25.765	25.7905	25.7734
P08559	27.8837	27.7475	27.8051	27.7875	27.858	27.8508
Q9P2M7	25.2421	25.1418	25.2114	25.198	25.2487	25.235
P23284	29.0208	28.9545	29.062	28.9605	29.0096	28.9772
O96005	25.8682	25.8126	25.8337	25.9632	25.9042	25.8812
P62805	31.638	31.5589	31.638	31.5589	31.638	31.5589
P09661	26.8304	26.8859	26.8354	26.9055	26.7928	26.8716
P50895	24.7415	24.7747	24.7843	24.7346	24.7443	24.6897
P62424	29.5556	29.5395	29.5848	29.5848	29.5756	29.5651
P62495	27.4954	27.546	27.5085	27.5797	27.4598	27.434
O94905	26.3843	26.3512	26.3836	26.4235	26.3685	26.4377
Q9C0C2	24.2512	24.3243	24.3111	24.3432	24.278	24.3297
P35611	26.1086	26.0919	26.1132	26.0478	26.0919	26.0627
P15144	24.7801	24.8108	24.8516	24.7801	24.8063	24.7713
Q16822	25.7295	25.7247	25.765	25.7078	25.7189	25.7163
Q15154	25.6574	25.5911	25.6531	25.634	25.674	25.674
P62333	27.3783	27.4028	27.3878	27.4116	27.3451	27.3555
P35573	25.9042	25.9513	25.9272	25.837	25.9091	25.8609
Q08379	25.3643	25.3258	25.3787	25.3406	25.425	25.4045
Q5SW79	25.5603	25.5858	25.5521	25.4659	25.5554	25.5809
Q8WXF1	26.7368	26.803	26.7093	26.719	26.7716	26.7251
O95433	27.4163	27.5353	27.4184	27.5685	27.4389	27.4223
O60814	22.0144	21.8894	22.248	22.2107	22.4771	22.528
P05556	27.01	26.9533	27.0485	26.9761	27.0027	26.9602
O15042	26.9906	27.0027	26.9173	27.2708	26.939	27.0046
Q9UMX0	22.9253	22.974	22.9686	23.0068	22.9358	22.8711
P39656	26.7621	26.7068	26.7368	26.5801	26.7753	26.7621
P17174	26.6964	26.8114	26.7227	26.7008	26.6911	26.6716
P00491	25.8975	26.0162	25.9157	26.04	25.921	25.8771
Q7Z3K3	25.3948	25.3801	25.3759	25.425	25.3959	25.4307
P55209	26.8014	26.8304	26.8346	26.9186	26.8088	26.8733
Q6PI48	26.6615	26.6054	26.7343	26.488	26.693	26.6911
P05198	27.5495	27.5754	27.4977	27.562	27.4848	27.4802
Q96AG4	28.2577	28.1244	28.2896	28.0956	28.246	28.2142
Q15019	26.2323	26.2853	26.2169	26.1484	26.2361	26.2008
Q12849	26.1243	26.0633	26.1615	26.0816	26.1594	26.134
P32322	26.7458	26.6778	26.7531	26.7068	26.7915	26.7958
P49257	26.7118	26.5956	26.6562	26.7844	26.6495	26.6745
O60313	26.1868	26.1639	26.222	26.1715	26.203	26.2245
Q92797	26.134	26.18	26.1394	26.1995	26.1868	26.1757
P26196	26.5393	26.6089	26.617	26.569	26.569	26.5529
P31946	26.1316	26.2255	26.1003	26.1594	26.0842	26.1226
Q14498	26.5664	26.5785	26.5785	26.5234	26.5748	26.5821
O75955	25.8116	25.7171	25.7867	25.8072	25.8271	25.7981
P30533	27.267	27.1499	27.2531	27.2794	27.2589	27.2332
Q8N257	22.6956	22.5061	22.3498	22.5256	22.6561	22.6656
O60271	26.3097	26.3668	26.2813	26.2551	26.3046	26.2983
Q15003	26.1394	26.1557	26.1243	26.2878	26.1042	26.1126
P46379	25.626	25.6473	25.6404	25.7329	25.6223	25.703
P11216	26.2245	26.2504	26.2013	26.2013	26.2266	26.185
Q96P70	26.1757	26.1925	26.1868	26.1941	26.1788	26.1453
O60216	25.4688	25.4975	25.4948	25.5006	25.4948	25.4576
P25786	27.6893	27.7058	27.6574	27.7676	27.6667	27.6587
Q13561	26.6253	26.648	26.6065	26.6516	26.6008	26.5766
Q14692	26.6158	26.5702	26.6123	26.6279	26.5976	26.6215
P45954	26.4524	26.4179	26.5145	26.3462	26.4891	26.4449
P00533	24.6282	24.6591	24.7415	24.5372	24.6904	24.6086
P22033	26.0831	25.9878	26.0203	26.0643	26.0751	26.0804
Q8IZL8	25.4104	25.3787	25.4827	25.3849	25.4576	25.4348
P31150	24.5778	24.7948	24.5798	24.6399	24.6457	24.5449
Q96RP9	26.8859	26.7895	26.913	26.8903	26.8859	26.9173
Q8NC51	28.6061	28.6381	28.6354	28.4981	28.6151	28.6061
P12532	26.4545	26.4253	26.4347	26.4856	26.5051	26.4164
Q9BWF3	23.0428	23.0342	23.039	23.1834	23.0671	23.0837
O14979	28.2896	28.226	28.4327	28.3	28.3771	28.4409
P00390	26.6634	26.7316	26.6657	26.7144	26.6786	26.6408
Q99873	28.246	28.3591	28.2779	28.2779	28.2577	28.2176
Q13151	28.0868	28.0426	28.054	28.0352	28.1322	28.2847
P36871	26.7822	26.8533	26.7553	26.8533	26.7445	26.7093
O00151	26.8555	26.9341	26.8987	26.9712	26.8144	26.8304
P49748	26.0317	26.0134	26.0451	26.0033	26.0875	26.0362
P50851	25.5722	25.6247	25.5918	25.6929	25.5731	25.5911
Q15031	25.9823	25.9321	26.019	25.8828	26.0134	25.9796
P0DJD0	16.7282	16.5784	16.6664	15.6031	16.6102	16.6923
O95793	27.0654	27.0654	27.0949	27.0258	27.0999	27.1176
Q9UIA9	26.5456	26.6065	26.5731	26.63	26.5637	26.5456
P20290	26.8088	26.9186	26.9244	26.8859	26.8903	26.8797
Q15717	27.6047	27.5655	27.6166	27.6166	27.6245	27.6166
Q9NTJ5	26.3229	26.222	26.3105	26.1925	26.3116	26.3034
Q9BVJ6	26.1672	26.0978	26.1677	26.1256	26.18	26.1911
O75439	26.5293	26.4137	26.557	26.503	26.5205	26.4847
O75179	23.3312	23.3963	23.38	23.4399	23.4183	23.3783
O75821	27.8164	27.8164	27.8437	27.8471	27.7917	27.8092
Q99541	24.8991	24.8611	24.9054	24.9336	24.8733	24.8214
Q9H9B4	27.0485	26.9563	26.9949	27.037	27.045	27.0242
Q9NQ94	24.7776	24.847	24.8904	24.7373	24.8404	24.7692
Q7L2H7	26.7343	26.7686	26.8074	26.7928	26.7661	26.6983
Q9HDC9	27.1348	27.0624	27.124	27.0823	27.1131	27.0823
P62263	27.5855	27.5325	27.6523	27.72	27.5187	27.5287
O75150	26.0275	26.0882	26.038	26.0717	26.0317	26.1107
Q9NUU7	24.9765	24.966	24.972	25.0898	24.8976	24.9039
P08237	25.5161	25.6073	25.6127	25.5342	25.5692	25.5048
P14735	26.803	26.8406	26.8247	26.8354	26.7895	26.7938
P62917	28.1322	28.1917	28.126	28.0801	28.226	28.1073
P30040	26.8987	26.8184	26.8797	26.7938	26.865	26.8497
Q15436	25.5692	25.6215	25.5986	25.5637	25.5843	25.5368
O60884	26.719	26.7725	26.7008	26.7994	26.7245	26.7716
O76031	26.5411	26.4449	26.5251	26.5873	26.5664	26.5307
Q08378	24.3985	24.3802	24.3802	24.3684	24.4196	24.3947
Q53EP0	25.0715	25.0611	25.0791	25.1386	25.0715	25.1312
Q96N67	25.7747	25.7615	25.8326	25.822	25.7287	25.7728
Q00325	28.2425	28.2288	28.2673	28.2767	28.2847	28.226
P28340	25.6653	25.703	25.6843	25.6828	25.6653	25.5952
Q96CS3	26.0264	25.9139	25.9599	26.1453	26.0671	26.0816
P48147	26.1453	26.2803	26.1757	26.1086	26.1737	26.1132
Q8WWQ0	25.7794	25.6962	25.7571	25.819	25.7867	25.7533
Q99996	24.3741	24.3774	24.3994	24.3985	24.3802	24.3825
Q9H6R4	26.2008	26.1358	26.1972	26.1639	26.2055	26.1925
P30048	28.6992	28.5909	28.747	28.4458	28.7606	28.7141
P08621	27.4921	27.483	27.3765	27.5269	27.4427	27.4374
P15880	29.6143	29.6781	29.6833	29.4997	29.5975	29.5975
P08865	27.4223	27.5162	27.5269	27.1145	27.5599	27.4746
P29966	27.2937	27.3259	27.309	27.1405	27.2758	27.2656
Q92922	26.3074	26.2236	26.3246	26.1895	26.3086	26.2948
Q8N3U4	26.4773	26.4322	26.5082	26.502	26.488	26.5082
Q6DD88	24.9283	24.9064	24.9731	24.9897	24.9215	24.9821
O76024	24.8164	24.7563	24.8321	24.8951	24.8516	24.9778
Q96TA2	26.8218	26.738	26.8533	26.7477	26.8323	26.8465
P18124	29.7748	29.7997	29.7748	29.5756	29.7514	29.7748
Q9Y2A7	26.569	26.5748	26.6008	26.6226	26.5529	26.5377
Q6PJT7	26.1054	26.0407	26.0978	26.2281	26.06	26.0701
Q15020	26.4624	26.5456	26.5126	26.3903	26.4794	26.472
P09936	28.6621	28.7645	28.5954	28.7048	28.6117	28.5474
Q9UNF1	26.9004	26.9505	26.8733	26.865	26.9023	26.9461
Q15637	26.2189	26.2716	26.2036	26.394	26.1925	26.1995
Q07666	27.1476	27.1257	27.1298	27.0208	27.1939	27.1562
Q7Z460	25.0699	25.0731	25.038	25.0291	25.0107	24.9765
P12236	25.7264	25.6574	25.5649	25.7334	25.7585	25.7427
Q9UIF9	25.1817	25.2071	25.2724	25.1617	25.2651	25.2264
O94925	25.7351	25.6531	25.7407	25.6372	25.749	25.765
P30154	24.8113	24.9275	24.8397	24.9008	24.8261	24.8451
P33240	25.4281	25.4319	25.442	25.2766	25.4931	25.4334
Q5VTR2	25.6169	25.7009	25.6596	25.6449	25.6389	25.6921
Q16850	26.3593	26.3025	26.3533	26.2299	26.3383	26.2853
P62136	25.7517	25.7018	25.5469	25.8913	25.7388	25.8438
Q15269	26.63	26.5637	26.6039	26.7227	26.6576	26.7343
O75521	25.2992	25.2744	25.3624	25.1739	25.3551	25.3344
Q13620	26.5082	26.5435	26.5159	26.5993	26.4742	26.4575
O00425	25.5006	25.5154	25.4486	25.5569	25.514	25.5593
Q7L576	24.8567	24.8937	24.8197	24.8465	24.8379	24.8223
Q14254	26.5205	26.4207	26.4773	26.5731	26.4847	26.499
P07099	26.2098	26.1911	26.2377	26.1657	26.2341	26.2139
P17812	27.2656	27.3596	27.3352	27.4545	27.2255	27.2235
P17066	21.8575	21.9593	21.9742	22.0563	22.0169	21.7134
P37802	27.5553	27.6948	27.5377	27.6546	27.4977	27.562
Q92769	26.7215	26.6448	26.6067	26.6825	26.7316	26.7328
Q96GQ7	26.9173	26.8323	26.8872	26.8429	26.9217	26.9244
O60664	25.8609	25.9333	25.8155	26.0789	25.9233	25.9386
P16989	25.0539	25.0898	25.0505	25.0721	25.0187	25.0205
Q14240	23.9574	23.9477	23.9999	23.8504	23.9758	23.8256
Q71DI3	25.1362	25.1809	25.246	25.1374	25.2514	25.0715
Q5VT52	25.1771	25.1993	25.2149	25.2474	25.2641	25.232
Q9H6T3	26.3533	26.4235	26.3868	26.3668	26.3414	26.3238
Q9UHG3	26.2118	26.169	26.2245	26.3561	26.2227	26.1826
Q9P2I0	25.5116	25.5048	25.5475	25.5276	25.5006	25.4812
Q86V81	27.0669	27.0572	26.9988	27.0187	27.1088	27.0696
Q6PL18	24.9643	24.9257	24.9808	24.8944	24.9686	24.9635
Q7Z4S6	24.6216	24.6507	24.6591	24.7563	24.6641	24.7548
Q16706	24.847	24.8717	24.8261	24.8597	24.8781	24.8173
Q15067	26.0717	26.0537	26.1086	26.1183	26.0451	26.0588
P78316	26.394	26.3634	26.4115	26.3693	26.3888	26.4299
O00541	27.0286	26.9712	26.9694	27.1195	27.0208	27.0572
Q96HC4	26.0919	26.1183	26.097	26.1003	26.0505	26.0613
P50579	25.921	25.9361	25.9184	26.0053	25.8913	25.9448
P05387	28.7141	28.4876	28.6822	28.543	28.4935	28.5203
O95714	24.6522	24.665	24.7006	24.6591	24.6993	24.665
P13674	27.1383	27.1544	27.1063	27.0596	27.1145	27.0876
P0DP25	28.2355	28.1353	28.392	28.1048	28.1676	28.2065
Q96T88	25.8727	25.8398	25.8812	25.8326	25.8655	25.8473
Q9BZZ5	27.4206	27.4598	27.3918	27.4888	27.3961	27.4028
Q9BUJ2	26.1826	26.2055	26.1701	26.2139	26.1701	26.2468
O14646	25.4085	25.4931	25.4427	25.501	25.442	25.5436
P12081	26.5598	26.6495	26.5456	26.4561	26.5731	26.557
P62191	27.4133	27.4512	27.3699	27.3961	27.4044	27.4044
P61106	26.5097	26.4906	26.6089	26.4425	26.5251	26.5192
Q9BXW7	25.4319	25.4297	25.3959	25.3901	25.4659	25.4319
O14617	25.9785	26.0086	26.0385	25.9333	26.0086	25.9669
P23634	23.5357	23.5216	23.5097	23.444	23.5459	23.5204
O14745	26.097	26.1273	26.0941	25.9682	26.0772	26.0842
P07737	28.6381	28.7832	28.6231	28.8434	28.6575	28.5723
O60832	26.7753	26.7264	26.7716	26.6911	26.8014	26.8578
O75717	26.1895	26.2361	26.2164	26.2504	26.1548	26.169
Q12802	24.5923	24.6373	24.6769	24.6298	24.6964	24.697
O15164	24.4709	24.5414	24.5295	24.5385	24.4678	24.5206
Q96T37	25.9123	25.837	25.8913	25.9065	25.8991	25.9361
Q14694	26.503	26.5262	26.4968	26.5896	26.4673	26.4673
O43747	26.2281	26.2948	26.2468	26.3195	26.2468	26.2266
Q9Y262	28.1235	28.1728	28.1771	28.1119	28.1119	28.053
P38117	27.0115	26.9906	27.0823	26.9448	27.0139	27.0187
Q6Y7W6	25.9625	25.9459	25.9448	25.9513	25.9167	25.9459
Q02878	29.6781	29.6945	29.6781	29.7231	29.6833	29.7514
P02649	25.2276	25.2467	25.198	25.3013	25.1574	25.1466
P27635	27.8221	27.8708	27.781	28.1157	27.8328	27.9372
Q15293	27.1654	27.0609	27.1562	27.2431	27.2107	27.219
O60231	25.7119	25.7068	25.6839	25.7643	25.7078	25.7499
P52907	26.9988	26.9727	26.9975	26.896	26.9591	26.9563
Q13616	26.6685	26.7874	26.6874	26.695	26.6716	26.7245
Q13162	27.037	26.9761	27.0633	26.9199	27.0572	27.0435
Q96SB4	25.7209	25.7467	25.7624	25.6383	25.6868	25.7171
Q12996	26.7716	26.817	26.7958	26.8088	26.8267	26.7753
Q16777	28.046	27.9053	28.0105	28.4935	28.0956	27.9633
P15531	27.4287	27.5571	27.4848	27.3501	27.4287	27.5532
Q9Y4W6	26.8716	26.7994	26.8694	26.8014	26.884	26.8924
O60287	24.8086	24.7705	24.8793	24.8071	24.8496	24.8534
P24534	28.7245	28.7922	28.7979	28.652	28.6913	28.747
P49821	26.0772	26.0427	26.0655	25.9139	26.1054	26.0242
P13861	26.648	26.6634	26.637	26.5713	26.6509	26.6657
P39748	27.3259	27.3939	27.3112	27.472	27.2899	27.3259
Q9H307	27.2467	27.1948	27.2007	27.2563	27.2516	27.3011
P22392	25.3901	25.4537	25.2791	25.6096	25.5317	25.7517
Q8IY37	25.5342	25.4875	25.5748	25.5877	25.5276	25.5469
Q9NRR5	24.207	24.2129	24.2524	24.2583	24.1517	24.0825
Q9NSD9	27.7058	27.6819	27.6587	27.6683	27.7058	27.7058
O75592	25.5911	25.5407	25.5997	25.6183	25.626	25.5997
Q14257	25.5877	25.4688	25.6143	25.4456	25.6428	25.6626
Q9Y285	26.0427	26.0469	25.9878	26.1701	25.9848	25.9823
Q03701	26.738	26.681	26.7874	26.6634	26.8218	26.8014
P35251	26.3066	26.2915	26.2892	26.2716	26.2803	26.3246
Q13492	26.3383	26.3086	26.3383	26.2677	26.3561	26.3541
P61201	27.2794	27.3341	27.2306	27.2403	27.3383	27.2899
Q9H0U4	26.3316	26.2169	26.2504	26.5293	26.3246	26.4347
P54819	26.9448	26.9448	26.9533	26.9753	27.0151	26.913
Q8IWX8	26.8184	26.7716	26.8184	26.8074	26.7874	26.8144
Q9BVP2	27.197	27.1677	27.2198	27.1348	27.2007	27.2172
Q9UNZ2	26.7316	26.7445	26.6892	26.8144	26.7397	26.7397
O00299	26.4575	26.5873	26.5637	26.5906	26.4684	26.5393
P42858	24.6641	24.7306	24.7065	24.6791	24.697	24.6698
P11171	25.8037	25.7533	25.8005	25.8542	25.8065	25.8535
Q9UHN6	24.8676	24.8996	24.9432	24.9115	24.9184	24.9054
P42345	25.2651	25.2699	25.28	25.2016	25.2992	25.2844
Q13618	26.4074	26.4404	26.4299	26.4027	26.4164	26.3836
P12235	26.1972	26.0941	26.2361	26.1757	26.1715	26.2036
O43432	25.7452	25.7753	25.7992	25.7287	25.7499	25.7317
P09543	26.6716	26.535	26.6495	26.3952	26.6874	26.6734
Q5BKZ1	26.5051	26.3952	26.3952	26.5664	26.5159	26.5589
P16403	24.4848	24.095	24.2017	24.3749	24.6298	24.9468
Q9BUQ8	26.5873	26.5664	26.6054	26.5456	26.5821	26.5873
O75131	27.1894	27.1894	27.2708	27.1654	27.1585	27.2431
Q2TAY7	27.1131	27.0906	27.1433	27.0906	27.1348	27.0792
Q9UHB6	25.4805	25.3443	25.4095	25.5452	25.4537	25.4819
P36873	21.4278	21.3347	21.3478	21.9742	21.2227	21.3035
Q9H361	16.0931	16.5711	16.2212	15.673	16.673	15.9862
P62140	22.4984	22.6378	22.5459	22.5725	22.5887	22.4623
P00387	26.5925	26.5598	26.6468	26.5082	26.6279	26.6208
Q9H2P0	25.8126	25.713	25.83	25.8094	25.8105	25.8037
Q13547	25.6853	25.6584	25.5853	25.7734	25.7364	25.8242
P62879	24.095	24.0839	24.3198	24.0235	24.1332	24.0864
P10412	23.8743	23.4023	23.5741	24.4633	24.0262	24.8136
O14976	25.2441	25.2514	25.2239	25.1603	25.2467	25.2166
Q8WTT2	27.5325	27.3797	27.5797	27.4977	27.4995	27.5434
P55011	25.8438	25.7889	25.8828	25.6839	25.8507	25.8354
P51148	25.9353	25.9552	25.9506	25.8711	25.9802	25.9707
Q01814	24.015	24.047	24.0643	24.2291	24.0711	24.0135
Q4VCS5	26.8694	26.693	26.8578	26.7553	26.8617	26.7133
Q9Y617	27.5145	27.5599	27.4945	27.4706	27.4911	27.504
Q9ULV4	26.9341	26.8903	26.8924	26.9244	26.8716	26.9412
Q9HCS7	25.0767	25.0256	25.0464	25.1993	25.0817	25.1765
O43660	26.3034	26.2468	26.2634	26.4773	26.2737	26.2778
O75475	27.5984	27.5198	27.6047	27.4064	27.6587	27.6245
Q9UKM9	27.8314	27.7239	27.8092	27.9015	27.8413	27.8471
P09525	25.7287	25.7351	25.7566	25.681	25.7317	25.681
Q12830	25.442	25.4045	25.464	25.3485	25.4551	25.4438
Q02818	25.0128	24.8828	25.0431	24.9134	25.0057	25.0047
P48444	27.541	27.5187	27.4865	27.5655	27.4954	27.5187
Q13617	26.8797	26.9023	26.9297	26.9461	26.8578	26.8227
Q02241	25.3668	25.3038	25.3634	25.4045	25.3717	25.3562
Q02809	25.582	25.5359	25.582	25.6247	25.5669	25.5521
Q641Q2	21.0784	21.1297	21.1274	21.031	21.0988	21.1089
O96019	26.5326	26.4949	26.5282	26.4925	26.503	26.4805
Q16513	25.7247	25.7441	25.5901	25.7163	25.8116	25.7615
P62873	23.8766	23.9003	24.0804	23.6376	23.936	23.9245
Q13867	27.238	27.2349	27.1585	27.3323	27.203	27.1939
O15446	24.1899	24.1803	24.2187	24.2299	24.3087	24.2291
P49454	24.7723	24.7443	24.7698	24.7732	24.7937	24.8025
P08243	26.749	26.865	26.7477	26.6657	26.7477	26.6874
P05141	27.6819	27.6489	27.6338	27.3383	27.8004	27.7035
O75400	26.9602	27.01	26.9217	27.0072	26.9362	26.9199
P46821	25.5569	25.651	25.6318	25.5911	25.5934	25.6069
Q99536	25.5771	25.6592	25.5968	25.5521	25.6063	25.6012
Q9Y4E1	20.3404	20.4195	20.4277	20.3418	20.3956	20.33
Q13206	26.2691	26.2008	26.2622	26.2245	26.2983	26.2691
P61981	27.1874	27.2503	27.1131	27.0792	27.1917	27.1612
O75152	25.669	25.6615	25.6962	25.7097	25.6584	25.6596
Q15165	23.9936	24.0442	23.98	23.8226	24.0291	23.9103
O43592	25.7334	25.7747	25.7163	25.8037	25.7334	25.6998
Q8IWJ2	25.6069	25.6359	25.626	25.6713	25.5986	25.6247
Q9Y295	25.9091	25.9448	25.8759	26.147	25.8962	25.9625
Q96SI9	24.8926	24.8046	24.8618	24.8705	24.8421	24.9257
P28074	26.6448	26.7772	26.6588	26.5956	26.6892	26.617
P51654	24.9169	24.9832	24.958	24.9505	24.9765	24.9124
Q12797	25.9552	25.9432	26.0033	25.7393	25.9552	25.9552
Q96EY7	25.703	25.6307	25.7452	25.6784	25.7109	25.7295
Q8TEW0	24.5355	24.523	24.5247	24.647	24.5836	24.5657
Q9H845	26.4684	26.4018	26.4638	26.4847	26.4524	26.4561
Q9C0J8	25.9707	25.9379	25.9753	25.9728	25.9707	25.9379
Q86V48	25.2619	25.2527	25.2844	25.1746	25.2754	25.3119
Q9Y2U8	25.6817	25.5722	25.7018	25.5997	25.6759	25.6464
Q9H3P7	25.7624	25.7938	25.7919	25.7819	25.7747	25.8072
P20042	26.8669	26.9095	26.8774	26.8267	26.8515	26.8074
P01009	24.8277	24.9134	24.9134	24.7937	24.8173	24.7181
P31153	27.7535	27.8623	27.7116	27.6974	27.7497	27.7275
Q68E01	24.4263	24.4392	24.4595	24.4922	24.3947	24.4092
P98175	26.375	26.3986	26.3462	26.4404	26.3712	26.4354
P61158	26.7928	26.7822	26.8088	26.7058	26.7621	26.7601
Q16836	27.3415	27.2306	27.2822	27.4466	27.3501	27.4064
Q9Y6M1	25.9835	25.9707	25.9669	25.9785	25.926	25.9915
P49006	25.9321	25.9823	25.8116	26.15	25.9774	26.1513
P30038	25.6615	25.5681	25.5793	25.7068	25.6215	25.6699
Q9NWH9	26.4794	26.3414	26.382	26.5377	26.4347	26.5282
P62979	26.4871	26.5393	26.8218	26.6685	26.502	26.4004
Q86VM9	25.6868	25.6566	25.6458	25.7938	25.7055	25.8711
Q96I99	25.9157	25.8507	25.8991	25.9123	25.9432	25.9696
Q14202	24.1004	24.0784	24.1488	24.038	24.1244	24.1358
Q7L1Q6	27.7956	27.8914	27.7602	27.9323	27.7383	27.7416
Q6YN16	25.6372	25.5968	25.6896	25.5101	25.6795	25.5894
Q9NRL2	25.8592	25.7317	25.8592	25.921	25.8646	25.8492
P06753	26.499	26.5159	26.4524	26.6509	26.5326	26.535
P32969	27.8284	27.8471	27.9323	27.8837	27.8643	27.8212
Q6P1J9	26.3914	26.4425	26.3774	26.3914	26.3541	26.41
Q99590	24.6339	24.5585	24.6166	24.6146	24.6406	24.6864
O60306	25.7728	25.7867	25.8037	25.8065	25.7971	25.7794
P62906	29.0096	29.0271	29.0509	28.9928	29.0183	29.0759
Q6WCQ1	25.3777	25.3067	25.4052	25.3104	25.3988	25.3787
Q16658	26.1941	26.3066	26.169	26.3086	26.2036	26.1952
Q969Z0	26.5002	26.3888	26.4149	26.4277	26.5243	26.5126
Q96DI7	26.3607	26.3263	26.3738	26.3593	26.3161	26.3361
Q9UL12	23.4553	23.4871	23.5225	23.5204	23.5128	23.5083
Q9BW27	25.8646	25.8212	25.926	25.7597	25.9024	25.8759
O15381	25.5232	25.4899	25.5305	25.4899	25.5446	25.582
P40222	25.9104	25.9585	25.9333	25.9024	25.9244	25.9615
Q9Y3T9	27.546	27.4223	27.5325	27.5634	27.5571	27.5797
Q5JTV8	25.4882	25.3551	25.4371	25.5248	25.4838	25.5584
Q13573	26.5855	26.5243	26.4925	26.5748	26.5282	26.5002
P09104	25.514	25.6496	25.4931	25.5934	25.501	25.4773
Q9H4A4	26.1995	26.3129	26.1737	26.2098	26.2067	26.1752
Q9BT78	27.1917	27.3143	27.2563	27.1722	27.197	27.1677
Q8IY67	25.765	25.7163	25.7831	25.7889	25.7407	25.6489
A3KMH1	25.1085	25.0972	25.1279	25.1551	25.1386	25.1403
P20618	26.8227	26.8872	26.8515	26.9217	26.803	26.7874
O00566	26.4638	26.4004	26.4503	26.3836	26.5293	26.4949
Q96FV9	26.15	26.0505	26.1484	26.1054	26.185	26.1557
Q96AC1	26.1358	26.2323	26.2008	26.2813	26.1952	26.2189
P30419	26.3512	26.3462	26.2915	26.4476	26.2634	26.3286
P68400	27.0596	27.1635	27.1195	27.1131	27.0669	27.0725
Q16881	25.7407	25.7852	25.7239	25.8263	25.7643	25.7971
Q9GZL7	26.8285	26.7753	26.8227	26.9505	26.8406	26.8354
Q9BQ67	26.9362	27.0462	27.0139	26.9602	26.9533	26.9906
P43897	26.4891	26.4034	26.5435	26.3512	26.472	26.5159
Q96E39	22.0638	21.9879	21.9859	22.2673	22.0194	22.0242
Q6ZRS2	25.4	25.3156	25.4085	25.3562	25.4678	25.4659
Q13409	25.2016	25.2637	25.2381	25.094	25.2106	25.1723
Q12904	27.4427	27.4466	27.4995	27.4206	27.464	27.4308
P60891	26.3129	26.4377	26.2838	26.5843	26.3025	26.2716
Q14534	25.5333	25.5901	25.6247	25.5398	25.6012	25.6389
Q9UG63	27.219	27.2403	27.2172	27.1635	27.1792	27.1848
Q15397	26.3625	26.2286	26.3263	26.3625	26.3593	26.3685
O95155	24.8379	24.9537	24.8628	24.8793	24.8567	24.847
P61160	27.0305	27.0222	26.9485	27.0544	27.0408	27.0382
P53041	27.203	27.2794	27.2107	27.2107	27.1848	27.2107
Q9H4M9	25.2392	25.2487	25.2224	25.0791	25.2088	25.1954
O00203	26.1952	26.2599	26.1982	26.2067	26.1884	26.1374
Q92667	25.6143	25.5423	25.6411	25.6482	25.651	25.6743
Q9H223	25.2264	25.2474	25.1693	25.2331	25.1993	25.1975
Q53GS9	25.4133	25.4586	25.4177	25.2479	25.4085	25.4
Q7L0Y3	27.0696	27.0208	27.1088	26.9857	27.0725	27.0906
Q15813	25.2071	25.246	25.1941	25.3057	25.2009	25.2766
O96028	25.1708	25.1299	25.2965	25.2918	25.2585	25.2392
Q9NQ55	25.9303	25.8609	25.8838	25.9615	25.9184	25.894
Q9HCE1	25.8555	25.8913	25.9244	25.8181	25.857	25.8263
Q9NRZ9	26.9505	27.0187	26.9448	26.8885	26.9412	26.9448
Q9NRG9	25.3227	25.2331	25.3485	25.3604	25.3258	25.3156
P61011	26.2299	26.1895	26.1925	26.1788	26.1995	26.2067
P23258	21.7863	21.8315	21.8251	21.6973	21.8464	21.6854
Q15050	24.74	24.6274	24.6671	24.796	24.7612	24.8996
Q14677	26.4561	26.488	26.4561	26.4018	26.4561	26.4404
P16402	25.2009	24.8733	24.7483	25.4805	25.1136	25.1279
Q86YP4	25.7981	25.7971	25.8236	25.7441	25.822	25.83
Q13017	25.0166	25.0205	25.0313	25.0958	25.0303	24.9909
P02679	24.8246	24.8663	24.9068	24.812	24.9064	24.9275
Q12907	26.9257	26.8885	26.9505	26.8096	26.9694	26.9071
P62081	28.9232	28.935	28.9058	28.7832	28.895	28.895
P23381	26.502	26.569	26.502	26.4193	26.5172	26.5145
Q9Y6Y8	26.5617	26.5589	26.5855	26.6054	26.5393	26.5243
Q15392	26.0106	25.9835	26.0701	26.0057	26.0203	26.0144
Q9Y4G6	22.2185	22.2078	22.1988	22.1095	22.2293	22.1877
Q9UBS4	24.8861	24.8433	24.9382	24.7298	24.9643	24.9184
Q9UMR2	21.2626	21.6247	21.19	21.7009	22.1391	21.4662
P51572	28.0352	27.8869	28.0047	27.9168	28.0613	28.016
O75477	25.6546	25.5748	25.6169	25.5507	25.6202	25.6784
Q92552	26.2579	26.1394	26.3097	26.06	26.2757	26.2622
P23528	28.5863	28.7401	28.8323	28.5474	28.6299	28.5954
P19367	26.617	26.5925	26.5843	26.5642	26.6516	26.6786
Q13464	24.6475	24.6871	24.6381	24.5778	24.6381	24.6671
P49189	27.0633	27.124	27.052	26.8924	27.0949	27.0258
P51648	25.9272	25.8711	25.9774	25.8271	25.9642	25.8697
P61289	26.7661	26.8617	26.7798	26.7548	26.7458	26.7215
Q96T76	25.7317	25.7794	25.7143	25.7295	25.7243	25.7585
O43615	26.1302	25.9859	25.9987	25.9707	26.134	26.2082
P67775	24.6708	24.7233	24.5953	24.6069	24.6166	24.5938
Q9NW13	26.716	26.6047	26.7144	26.6745	26.7553	26.7725
P08754	24.5979	24.5468	24.6133	24.658	24.6274	24.5468
O14744	27.2235	27.3048	27.2863	27.1257	27.238	27.1544
Q32MZ4	24.7212	24.7285	24.7224	24.6864	24.7006	24.6938
Q9P2D1	23.3883	23.2825	23.4041	23.2335	23.4023	23.4455
O43776	26.3561	26.4089	26.3286	26.4891	26.3607	26.4034
Q9HCK8	24.7279	24.7813	24.7603	24.7996	24.7306	24.789
Q92620	25.3916	25.3969	25.4121	25.3969	25.3969	25.4052
Q9UBQ7	25.713	25.7499	25.7533	25.6496	25.7209	25.7109
P30260	25.8094	25.7819	25.8682	25.6596	25.837	25.8206
Q9NP81	24.8812	24.8421	24.8465	24.8567	24.8951	24.848
Q13155	26.7553	26.6911	26.7245	26.6851	26.7531	26.6778
Q12874	27.2516	27.267	27.1948	27.1792	27.2732	27.1917
O60568	25.2435	25.1783	25.2585	25.1354	25.2268	25.1993
Q92947	25.0445	24.9652	25.0539	24.9073	25.0876	25.0143
A1L0T0	24.9996	24.9169	25.0143	24.9309	25.0001	24.9846
Q3ZCM7	22.1917	22.2733	22.7313	20.3738	22.4202	22.6053
P35637	27.4087	27.3988	27.3797	27.4495	27.4087	27.3988
P15170	25.9576	26.0129	26.023	26.0179	25.9987	25.9184
O14776	27.3555	27.3678	27.3678	27.3341	27.3341	27.3228
P53992	26.6189	26.6332	26.6215	26.6317	26.6047	26.5906
Q9H8H0	26.3414	26.3034	26.394	26.3685	26.375	26.3712
Q15691	27.4669	27.4977	27.5224	27.4406	27.5145	27.4249
O00505	25.0033	25.0143	24.966	25.0445	24.9778	24.9609
Q12959	24.6507	24.6119	24.6146	24.5712	24.6897	24.6708
Q86TX2	25.8326	25.8105	25.8519	25.6896	25.8711	25.7938
Q9BTW9	25.134	25.2088	25.1403	25.1056	25.1052	25.0731
Q969V3	24.987	24.9959	24.987	24.9808	25.0019	24.9547
P60900	27.5797	27.6854	27.6854	27.464	27.5855	27.5353
P11310	26.8828	26.7703	26.8716	26.7343	26.8872	26.8903
O15031	24.5916	24.5642	24.5884	24.6216	24.6439	24.6562
P41227	25.8065	25.9272	25.8492	25.7747	25.8438	25.8155
P82933	26.5702	26.4698	26.5713	26.6039	26.5766	26.5785
Q8N3C0	25.4289	25.5232	25.441	25.3522	25.4627	25.4095
P42224	26.04	26.1054	26.0548	26.0772	26.073	26.0134
Q9UEY8	25.1561	25.1243	25.2044	25.1557	25.1941	25.1063
P19823	24.7142	24.7786	24.7801	24.7868	24.709	24.6823
P84077	26.8774	26.9257	26.7895	26.9666	26.8114	26.7895
P47756	26.7548	26.7798	26.7753	26.8392	26.752	26.7569
Q16543	27.2589	27.3323	27.1874	27.197	27.2332	27.2863
P22059	25.3551	25.4018	25.4059	25.3513	25.3562	25.3729
Q96T23	24.9336	24.892	24.949	24.9537	24.9808	24.9731
Q96HE7	25.7992	25.7097	25.8263	25.6566	25.7981	25.7475
Q9Y383	26.3986	26.4545	26.3685	26.3541	26.4354	26.3914
Q10713	26.4906	26.3966	26.4847	26.4968	26.4936	26.4936
P16152	26.5801	26.7031	26.5642	26.6089	26.5617	26.5411
P50213	27.5754	27.3852	27.5287	27.6999	27.5471	27.6819
Q96A49	26.069	26.1316	26.1273	26.0298	26.1022	26.0065
P40925	28.8493	28.9154	28.8249	28.9154	28.8395	28.7832
P62820	25.0291	25.0139	24.9889	24.7766	24.9924	25.0001
Q9Y697	24.9808	24.9073	24.9747	25.0397	25.0487	25.0782
Q9BTE3	26.382	26.4673	26.4074	26.4179	26.3625	26.375
P36957	26.6778	26.6215	26.6509	26.6544	26.6778	26.7008
Q9UKY7	26.0875	26.2118	26.1579	26.0106	26.0895	26.133
Q6NUQ4	26.1203	26.0717	26.1911	26.1022	26.1427	26.1427
Q9BY44	26.301	26.3903	26.4207	26.301	26.3214	26.3097
P35613	27.8623	27.7159	27.8127	27.6574	27.9261	27.8401
P19022	25.0269	24.9897	25.0095	24.8963	25.0277	25.064
P43487	28.1244	28.2626	28.1322	28.1917	28.1511	28.1279
P49755	26.2757	26.3255	26.2227	26.2377	26.2691	26.2838
Q15758	25.1232	25.0074	25.1312	24.9358	25.094	25.1418
Q99856	25.549	25.5894	25.6297	25.5968	25.5305	25.4916
Q8WVV9	25.2965	25.3416	25.2937	25.4307	25.2881	25.2992
Q13884	23.6709	23.6915	23.6788	23.6857	23.7167	23.6566
Q9P0L0	26.8515	26.7397	26.8014	26.6734	26.859	26.8429
Q96R06	24.6964	24.6698	24.6974	24.6641	24.6614	24.639
Q9P0K7	25.6699	25.582	25.6886	25.6288	25.6489	25.6349
Q9UJX3	26.0816	26.0772	26.0919	26.0362	26.1143	26.0548
Q9NZB2	25.1354	25.1557	25.1848	25.0256	25.1765	25.1459
O00629	23.8922	23.984	23.9773	23.74	23.9516	23.9293
P04632	25.7914	25.795	25.7819	25.8398	25.7163	25.7199
P27105	25.3834	25.3013	25.4438	25.4085	25.3443	25.3513
P51649	25.501	25.4059	25.494	25.3281	25.5757	25.5305
Q9BSC4	25.9386	25.8876	25.9534	25.9184	25.9599	25.9767
Q2NL82	25.8236	25.9569	25.8535	25.7919	25.8411	25.8555
Q9H2U2	27.5198	27.434	27.5821	27.3852	27.5495	27.5145
Q5JSZ5	24.9889	25.0166	25.035	24.9858	24.995	25.0256
Q14568	21.4786	21.6194	21.6052	21.8455	21.6044	21.6496
Q96RQ3	24.0565	24.0793	24.0864	24.0143	24.0784	24.0007
Q86Y56	25.494	25.5177	25.4788	25.5475	25.5048	25.5161
Q13185	27.5655	27.5724	27.5122	27.4308	27.6368	27.5122
Q9BQ39	25.474	25.3849	25.4678	25.4121	25.474	25.4688
P67936	24.658	24.7011	24.5533	24.5865	24.6887	24.7065
Q9H9Y6	25.6223	25.571	25.6921	25.5669	25.6596	25.6288
P39019	28.7048	28.7606	28.6381	28.6575	28.7245	28.6758
Q14C86	25.5918	25.6202	25.6151	25.7018	25.5918	25.6118
Q9Y4C2	25.5731	25.6372	25.6118	25.6574	25.582	25.6754
Q14997	24.7558	24.8327	24.79	24.7906	24.7776	24.7315
O60684	24.448	24.3678	24.3357	24.6086	24.4484	24.5039
Q9Y5Q9	25.554	25.5326	25.5569	25.6428	25.554	25.5748
Q15648	24.8156	24.8618	24.812	24.7319	24.8628	24.9194
Q9H9B1	24.6897	24.5552	24.6158	24.8025	24.666	24.6853
Q9ULW0	26.185	26.1715	26.2579	26.2361	26.2164	26.2551
Q5T3I0	25.3104	25.2218	25.2976	25.4133	25.3214	25.3813
Q14739	27.7325	27.5685	27.6974	27.7602	27.7416	27.6854
P43490	26.6332	26.8267	26.6601	26.7703	26.5956	26.7264
Q9Y5J1	25.5248	25.494	25.5593	25.6202	25.5681	25.549
O75306	26.4115	26.3693	26.4936	26.3141	26.4476	26.4149
P54920	25.6359	25.6639	25.7393	25.6063	25.6333	25.5901
O15294	25.8759	25.8791	25.8926	25.8126	25.8838	25.9123
Q09161	26.5251	26.41	26.4742	26.6425	26.4624	26.5637
Q15008	27.5724	27.589	27.5187	27.7159	27.5984	27.5571
P35250	25.4217	25.52	25.5116	25.3764	25.4715	25.4586
Q96AY3	26.5748	26.4805	26.5821	26.4449	26.5993	26.5293
Q13330	24.7358	24.8223	24.7705	24.7187	24.7627	24.7521
Q9Y2H6	25.1921	25.1283	25.2106	25.1809	25.2224	25.3067
P37268	26.1715	26.1226	26.1941	26.1752	26.169	26.1972
Q9Y6A5	24.3263	24.4214	24.3286	24.3068	24.3042	24.3263
Q9Y2K7	24.8793	24.8644	24.8895	24.8197	24.8861	24.8932
Q13895	26.5262	26.5251	26.5293	26.6253	26.4658	26.5251
O60749	26.4751	26.5192	26.4575	26.5126	26.4773	26.4193
Q14318	25.3508	25.2538	25.3533	25.4773	25.3996	25.4362
P30837	26.5956	26.4871	26.5617	26.5508	26.6226	26.6839
Q9UBF2	24.88	24.945	24.9326	24.8821	24.8847	24.8414
Q99567	25.4163	25.3267	25.4045	25.3533	25.4177	25.4196
Q32P28	26.1484	26.0298	26.1537	26.0385	26.1677	26.0988
Q6NZY4	24.0108	24.0438	24.0408	24.0565	24.0062	24.0143
P04792	25.0844	25.1723	25.0998	25.1098	25.0884	24.9326
P49959	25.6929	25.6983	25.6359	25.713	25.6784	25.6828
O43264	25.5436	25.5317	25.5412	25.4788	25.5161	25.5154
Q13045	26.0671	26.0789	26.0671	26.069	26.0588	26.1098
Q9Y5L0	25.4537	25.5554	25.5295	25.4486	25.4763	25.4715
P61163	26.169	26.1826	26.2948	26.0588	26.1537	26.2527
P54709	27.1176	27.0151	27.1257	27.1383	27.0823	27.0462
Q9UPU5	25.0546	25.0699	25.1243	25.0187	25.045	25.035
Q99661	25.401	25.5072	25.4228	25.4959	25.4348	25.4228
P56537	24.8628	24.9294	24.9082	24.9996	24.8547	24.8011
Q9ULU4	25.2187	25.1643	25.1883	25.2619	25.2251	25.2224
Q9UK61	25.0174	24.9514	24.9547	24.9909	25.0375	25.0187
O43684	27.0208	27.1145	26.9761	27.0696	27.0435	26.9694
P30050	28.9651	28.9713	28.9232	28.9651	28.8775	28.8688
P06493	27.1585	27.2589	27.1722	27.2198	27.1562	27.1088
Q9UBB4	26.3738	26.4476	26.3668	26.4115	26.3533	26.318
P0DN79	26.6562	26.7288	26.6576	26.5617	26.6408	26.6531
Q9BVI4	25.7068	25.6537	25.6817	25.6639	25.6843	25.6592
O00487	26.5307	26.6253	26.5002	26.4322	26.557	26.4925
Q8N8A6	24.6419	24.6331	24.7279	24.6947	24.6545	24.6748
O15213	25.795	25.7686	25.8507	25.703	25.8609	25.8507
Q93077	24.2333	24.0262	24.2453	24.528	24.3767	24.051
O43395	26.2813	26.2838	26.3316	26.2892	26.3066	26.3046
Q9H0S4	25.8926	25.9104	25.9123	25.8422	25.9272	25.9157
P84103	28.3	28.3	28.2925	28.2188	28.3	28.3637
O43172	26.1752	26.185	26.2118	26.3383	26.2008	26.2803
O14974	25.4857	25.5603	25.4916	25.4916	25.4975	25.4788
O75396	26.1098	26.0842	26.1107	25.9655	26.1107	26.0478
P0DTC2	24.9394	26.5293	24.9563	26.5411	24.8197	26.6544
P62714	19.8359	20.0084	19.7192	19.8651	19.7259	19.6935
Q13148	26.1911	26.1868	26.1421	26.2655	26.1579	26.1701
Q9H501	26.5821	26.5205	26.569	26.5393	26.6158	26.6089
Q92974	25.2953	25.3368	25.2467	25.2735	25.3156	25.2651
Q15785	25.894	25.9934	25.8727	25.7753	25.8697	25.8326
Q9Y5M8	26.6576	26.5843	26.7328	26.5251	26.6825	26.6634
Q9NXF1	25.8697	25.819	25.8859	26.1273	25.8759	25.9599
Q10471	25.4177	25.4334	25.4281	25.4059	25.4371	25.4018
Q9UKN8	25.8072	25.8473	25.8704	25.7566	25.8492	25.8181
Q8NHH9	24.8976	24.7408	24.9283	24.8113	24.847	24.8663
O00159	25.1723	25.1323	25.1551	25.167	25.1643	25.116
Q9NTZ6	26.7445	26.896	26.7548	26.7458	26.7288	26.7915
O15144	26.8346	26.8227	26.8465	26.7678	26.8247	26.7798
P62888	26.8578	26.9199	26.8497	26.7874	26.9461	26.8323
O15372	27.4064	27.4406	27.4656	27.3625	27.4445	27.3783
O60343	25.4586	25.5092	25.4715	25.3996	25.4688	25.4297
P49591	27.7602	27.7562	27.6999	27.8004	27.7444	27.7475
P21399	25.0277	25.1174	25.0375	24.953	25.0397	25.0033
P62241	27.4945	27.562	27.5513	27.3555	27.5353	27.4954
P08574	26.5589	26.5411	26.535	26.4658	26.6039	26.5435
Q9HCD5	26.1075	25.9802	26.0709	26.0804	26.0717	26.073
P78406	26.5159	26.4794	26.5097	26.5051	26.4968	26.503
Q92734	26.5896	26.6892	26.6317	26.5702	26.5855	26.6562
Q9BY77	26.0505	26.0289	26.0565	26.0751	26.0385	26.0451
Q5SSJ5	26.8805	26.8096	26.8555	26.8218	26.9071	26.8774
Q8N7H5	25.6784	25.6839	25.6639	25.7379	25.6464	25.6843
P52732	25.9513	25.9599	25.9167	26.0701	25.8382	25.9065
P29317	24.3965	24.3985	24.4214	24.523	24.3666	24.3597
P42356	23.9999	23.98	23.9617	23.9608	23.9712	23.8922
P48047	28.1157	28.0216	28.0832	28.2817	28.0973	28.0801
Q9Y4P3	26.0203	25.9475	26.0469	26.0831	26.0006	26.0264
P62753	28.0693	28.054	27.9919	27.8797	27.9864	27.9864
O14686	24.1457	24.1258	24.1783	24.1244	24.1718	24.1837
Q96CW1	27.0139	26.9644	27.0323	27.0382	26.9712	26.9761
Q9HAV7	26.9712	26.8716	26.9412	26.8617	26.9448	26.9004
Q9BS26	26.2677	26.2443	26.3086	26.1579	26.2853	26.2361
Q96CX2	25.7221	25.8655	25.7467	25.7852	25.7143	25.7303
P10253	25.2239	25.1954	25.2288	25.2055	25.232	25.2097
Q8TDN6	26.8903	26.8014	26.9055	27.0046	26.9244	26.9533
Q86VI3	23.1996	23.2311	23.28	23.1209	23.2841	23.1591
P36551	26.1579	26.1302	26.1952	26.0565	26.1826	26.1484
Q9BW92	25.7329	25.6754	25.6671	25.6359	25.7097	25.6584
P30519	25.7475	25.6626	25.7171	25.6537	25.7119	25.7287
Q04917	26.7288	26.7343	26.6839	26.9257	26.6601	26.7316
Q9NTK5	27.562	27.6166	27.562	27.6489	27.5513	27.4995
Q15418	23.8757	23.9654	23.9371	23.7624	23.8489	23.877
Q27J81	23.5225	23.5764	23.529	23.5587	23.5104	23.4938
Q9H4A3	24.6026	24.5836	24.5718	24.5195	24.6203	24.6627
Q09028	26.2527	26.2189	26.2974	26.097	26.2377	26.1941
Q9H6F5	26.2266	26.1579	26.1672	26.3161	26.2512	26.2299
Q7Z7L1	25.9585	26.1484	25.9569	26.0575	25.9379	26.0129
Q9NVA2	25.3079	25.3583	25.3988	25.3227	25.3533	25.3717
Q07864	24.3111	24.3862	24.3774	24.2738	24.3033	24.3137
P20810	25.6349	25.5843	25.4812	25.9767	25.6169	25.7329
Q8WU90	26.9297	26.9975	26.884	27.0115	26.9485	26.9727
O43837	26.3046	26.2399	26.339	26.2286	26.2974	26.3025
Q9UHI6	26.2803	26.301	26.3066	26.2312	26.2655	26.3116
Q13769	24.8828	24.8314	24.8277	24.8364	24.8828	24.8844
Q14562	25.152	25.1693	25.1746	25.2441	25.1771	25.1507
Q7Z478	25.4715	25.4866	25.4819	25.494	25.5072	25.474
Q9Y450	26.1557	26.1941	26.0594	26.3229	26.1453	26.18
Q15417	27.4995	27.4782	27.4374	27.3451	27.4466	27.4206
Q9UJU6	25.7938	25.8438	25.7747	25.8116	25.7852	25.7545
O94832	25.7919	25.7919	25.819	25.7672	25.8005	25.7852
O43847	26.2853	26.3685	26.3116	26.2983	26.2948	26.2813
P05362	24.647	24.7098	24.6475	24.6988	24.6604	24.5316
Q9H2M9	25.9244	25.9774	25.9414	25.8492	25.9123	25.926
O75116	25.3624	25.3813	25.3849	25.3258	25.3267	25.3375
P07148	24.4891	24.5825	24.5513	24.4561	24.5316	24.4644
Q9Y512	25.7467	25.681	25.8065	25.7914	25.7597	25.6868
P16104	24.4413	24.0415	23.9945	25.3567	24.4709	25.0251
Q99797	25.527	25.464	25.5359	25.5731	25.5382	25.5317
P63208	25.2754	25.2114	25.3054	25.2881	25.1299	25.1374
Q71RC2	24.8173	24.8335	24.7576	24.7829	24.8234	24.8335
Q08426	25.1596	25.1839	25.1708	25.1872	25.1683	25.1603
A0AVT1	26.1513	26.2579	26.1453	26.1615	26.1374	26.1715
P55036	26.9461	27.0725	26.9906	26.9999	26.9753	26.9186
Q01813	25.0487	25.1683	25.1136	24.9846	25.0809	25.0791
Q8N201	24.5938	24.5985	24.6191	24.6191	24.5965	24.6216
Q8TCJ2	26.0289	25.9682	25.9934	26.133	26.0633	26.0275
Q9P265	23.9276	23.9675	23.988	23.9768	23.9269	23.9003
Q5H9R7	25.0868	25.0985	25.0985	25.0224	25.1127	25.0574
Q69YN4	24.6531	24.7146	24.7124	24.6984	24.6864	24.6254
Q92804	25.9753	26.0548	25.9728	26.1737	26.0298	26.1075
P28070	26.4322	26.5215	26.4277	26.3361	26.4698	26.3774
Q9ULV3	24.2652	24.2161	24.3013	24.2524	24.2489	24.2738
Q9BXW9	24.528	24.5527	24.5372	24.5731	24.5328	24.4903
P09884	25.5368	25.5569	25.5624	25.5368	25.5326	25.4899
O00469	25.1011	25.151	25.0283	24.9731	25.0528	25.0283
P21359	24.5295	24.5731	24.5545	24.5328	24.5657	24.486
Q5JWF2	25.6566	25.6012	25.6333	25.6349	25.5911	25.5649
P07384	26.4137	26.4115	26.3843	26.4638	26.3914	26.3868
Q96L91	23.3843	23.3783	23.4911	23.252	23.4469	23.4171
P41214	24.7984	24.9008	24.8451	24.7984	24.8364	24.7638
P24539	27.0988	26.9795	27.0696	27.1848	27.0485	27.0072
Q9UBV2	23.9768	23.9451	24.0262	23.8525	24.0074	24.009
P62829	27.9616	27.9919	27.9616	27.8164	27.9919	27.9415
Q9NQW7	25.2331	25.3862	25.2474	25.1954	25.2474	25.2496
P13798	25.2552	25.2899	25.2187	25.3267	25.2567	25.2467
Q9H9A6	26.0129	26.069	25.9682	25.9459	25.9785	26.0006
Q9P287	25.6886	25.8252	25.7753	25.7364	25.7171	25.7571
O14981	23.8625	23.9516	23.8819	23.9486	23.8688	23.8766
P39687	27.9372	28.1119	27.8797	28.0047	27.9463	27.8869
P18031	26.222	26.1003	26.1826	26.1982	26.2312	26.2013
Q13217	25.4763	25.3759	25.5129	25.4586	25.4788	25.4281
Q4G0N4	25.3267	25.2567	25.3551	25.2855	25.3416	25.2637
O60361	23.2751	23.106	23.1217	23.1954	23.2772	23.0898
Q8NBQ5	25.5423	25.5116	25.6012	25.465	25.5407	25.4987
P25787	27.4116	27.4911	27.4044	27.4374	27.4358	27.4439
Q562R1	20.3871	20.4445	20.4696	20.3821	20.4948	20.4554
Q8TED0	26.3	26.2281	26.3255	26.3489	26.3634	26.3462
Q92575	25.2735	25.1603	25.1783	25.1011	25.2552	25.2724
P05114	27.1635	27.1088	27.1499	27.3352	27.1383	27.2349
Q7Z5K2	25.1218	25.1203	25.1056	25.2369	25.1011	25.1551
Q15437	24.9778	24.9889	24.9686	24.9889	25.0139	24.953
P51398	25.4866	25.4085	25.5035	25.4348	25.4812	25.4678
P30520	25.7018	25.8455	25.7303	25.669	25.7393	25.7243
Q9H0L4	22.4138	22.3746	22.3616	22.36	22.4413	22.3171
Q9Y2J2	25.1312	25.0128	25.152	25.0019	25.1374	25.0972
Q9BZJ0	26.0362	26.0385	26.0362	26.0047	26.0275	26.0047
Q96EE3	25.8542	25.7831	25.8438	25.8455	25.8535	25.8791
P25789	27.0949	27.2172	27.1848	27.1939	27.1257	27.0755
Q99986	26.6008	26.5234	26.5495	26.6839	26.6215	26.6102
O76003	27.3567	27.4116	27.3567	27.2306	27.3203	27.3678
Q5T2W1	24.0362	24.0815	24.1034	24.1165	24.1034	24.1219
O00161	25.6983	25.5877	25.6759	25.6795	25.6531	25.6546
P10155	26.557	26.637	26.5906	26.4949	26.5598	26.5598
P31350	26.7093	26.8555	26.7703	26.7133	26.7368	26.7703
P06756	24.2766	24.2743	24.2949	24.1885	24.2713	24.2805
Q9UI10	25.5901	25.6489	25.6183	25.549	25.5835	25.5359
Q53GQ0	26.0709	26.0053	26.0134	26.1421	26.0537	26.0075
Q9BTV4	25.6086	25.5225	25.6069	25.7571	25.5825	25.5771
O43396	25.2106	25.267	25.2651	25.1596	25.2149	25.2538
O14818	27.6854	27.8004	27.6683	27.6108	27.6948	27.6893
P68431	23.1776	23.3203	23.7638	22.0713	23.4041	23.3144
P61019	24.7996	24.8011	24.7906	24.7651	24.8	24.8071
Q96PC5	24.5668	24.4542	24.4828	24.5718	24.5731	24.6769
P25325	25.8473	25.8697	25.795	25.8655	25.8326	25.795
Q06124	25.6896	25.7475	25.6909	25.7624	25.6297	25.6297
Q9BXK5	23.7367	23.6886	23.8504	23.625	23.8031	23.7518
Q13823	27.0046	26.9244	26.9619	26.9906	27.0222	27.0208
Q13136	24.8011	24.8136	24.797	24.8491	24.8214	24.812
O60784	24.0711	24.1488	24.1442	23.9945	24.1526	24.201
Q9Y4W2	25.3406	25.3227	25.4018	25.3759	25.3281	25.401
P52294	24.6887	24.709	24.6938	24.739	24.7532	24.7673
P50502	27.7035	27.781	27.7275	27.5532	27.7325	27.7239
Q9Y2S7	25.9379	25.8037	25.9386	25.9696	25.8555	25.9104
P62826	28.7689	28.8249	28.8535	28.7922	28.8434	28.7293
O14802	24.9924	25.0224	24.995	25.0001	24.958	25.0019
Q13123	26.2983	26.2923	26.2878	26.2236	26.3462	26.2737
P51116	24.7181	24.7457	24.6993	24.8847	24.7241	24.6993
Q02978	27.464	27.3228	27.4133	27.4445	27.4406	27.4116
P46063	26.5192	26.6039	26.472	26.6332	26.5215	26.5262
Q9H078	26.4047	26.3489	26.4027	26.3533	26.4322	26.4207
Q14195	24.8744	24.9336	24.9184	24.7843	24.9146	24.8833
Q96HS1	26.8465	26.7133	26.8617	26.6716	26.8096	26.865
O43719	25.9878	26.038	25.9459	26.0978	25.9959	26.0298
P28072	25.7499	25.8592	25.6699	25.8623	25.7452	25.6404
P40763	24.7868	24.8847	24.8355	24.8547	24.7801	24.8197
P35249	26.6544	26.6531	26.6332	26.648	26.6745	26.63
P30044	26.2504	26.2677	26.2443	26.2255	26.2204	26.2377
Q9H7Z7	25.2724	25.2264	25.2141	25.2121	25.2791	25.2114
Q9H1A4	24.9547	24.925	24.9897	24.8926	24.949	24.8963
Q6PJG6	23.1132	23.2041	23.1591	23.0596	23.1492	23.0965
Q05086	24.2623	24.3616	24.3005	24.2899	24.2436	24.285
P39060	23.4558	23.4965	23.5169	23.36	23.5015	23.5248
Q9UBU8	25.5584	25.5624	25.6086	25.4268	25.5793	25.5248
Q99549	24.2949	24.2261	24.2834	24.2757	24.3315	24.2878
P17858	24.7681	24.8756	24.74	24.774	24.7713	24.7346
P07951	20.7374	20.746	20.7819	20.7901	20.9054	20.7993
O95235	24.8186	24.8364	24.8847	24.7047	24.8223	24.8676
Q9H2G2	25.7889	25.857	25.7597	25.9157	25.7919	25.8252
Q9H2U1	24.8663	24.9686	24.9215	24.8414	24.9169	24.9082
Q8NE01	24.3638	24.2248	24.3042	24.2283	24.2888	24.2914
P46977	26.3868	26.3097	26.3903	26.4936	26.3966	26.3966
Q9NXE4	24.953	24.8951	24.9514	25.074	24.9368	24.972
Q9Y4C8	24.9897	24.9468	25.0047	24.9215	25.0335	25.0397
P19623	26.6215	26.7643	26.6189	26.681	26.6054	26.5956
Q9Y6D5	24.308	24.3741	24.3741	24.2659	24.3456	24.3774
Q13619	25.2079	25.2505	25.2027	25.1136	25.2016	25.2331
P51665	25.6307	25.7109	25.6202	25.7247	25.6537	25.7068
Q14671	24.3658	24.3718	24.3728	24.5355	24.4023	24.3638
Q9UKF6	25.2088	25.1975	25.2735	25.2527	25.2619	25.2027
Q04837	27.365	27.2937	27.3143	27.3678	27.3567	27.3415
Q99729	28.5563	28.3964	28.4523	28.8249	28.5474	28.8905
Q9HB71	27.9563	28.0271	28.0271	27.858	28.001	27.9529
P61224	26.2013	26.0816	26.18	26.1952	26.1615	26.1003
P50995	25.8828	25.8155	25.9233	25.8212	25.8901	25.8962
Q6PGP7	25.0672	25.1507	25.0721	24.9796	25.0683	25.0277
P40938	26.3025	26.3712	26.3787	26.2915	26.3316	26.3195
P02753	24.7187	24.766	24.8454	24.7436	24.7906	24.7233
Q8NBX0	24.7747	24.7075	24.7924	24.7483	24.7558	24.7382
Q8WYA6	26.6067	26.5713	26.5956	26.5821	26.5933	26.5702
O00264	26.3489	26.2245	26.318	26.3286	26.3	26.301
A2RRP1	24.6043	24.5877	24.6298	24.6026	24.7047	24.6924
Q3ZCQ8	25.8704	25.7143	25.9024	25.8143	25.8094	25.8316
P46782	27.1257	27.1612	27.1698	27.045	27.1176	27.1042
Q9NZ08	24.4935	24.4962	24.5328	24.4759	24.4793	24.4472
Q13724	25.8316	25.7734	25.8623	25.749	25.8662	25.8143
P62316	28.053	28.1006	28.033	28.0426	28.0352	28.0134
Q9BQ04	20.8636	20.8197	20.8824	21.149	20.9295	20.9091
Q4V328	23.1512	23.1849	23.0965	23.1672	23.1082	23.1815
P10768	26.8096	26.9173	26.7643	26.7171	26.7844	26.7227
Q8WVM7	24.4946	24.413	24.4814	24.5938	24.528	24.522
Q02539	24.2197	24.1723	24.2936	24.3579	24.3481	24.2115
Q99959	24.6309	24.5623	24.5763	24.544	24.658	24.6574
O75844	27.6632	27.5377	27.6245	27.4954	27.6683	27.5754
O15226	26.1421	26.0671	26.1183	26.1764	26.1226	26.1302
Q15738	26.1548	26.097	26.1715	26.2341	26.147	26.1162
Q8IWI9	24.6614	24.6128	24.647	24.6119	24.6748	24.7075
Q7Z6E9	25.5554	25.5469	25.5835	25.5161	25.6143	25.6063
Q9Y2Z4	25.5452	25.4715	25.5368	25.5232	25.5436	25.5975
Q8NBF2	24.6128	24.7692	24.6988	24.5907	24.6373	24.6177
Q9Y6B6	23.906	23.9036	23.8117	23.8743	23.8789	23.7424
Q9BSE5	23.9718	24.0465	24.0254	23.9956	24.0408	23.9329
A5A3E0	15.7069	15.8319	15.5964	16.1677	15.9429	15.5964
O95613	24.1006	24.0832	24.0944	24.0617	24.0912	24.1154
P61020	23.462	23.4093	23.4007	23.5394	23.4553	23.4136
Q12955	23.7201	23.7226	23.7556	23.6107	23.7201	23.7143
P04920	24.1174	24.0302	24.1203	24.1123	24.1273	24.1244
Q5VZL5	24.9791	24.9194	24.9643	24.9924	24.9832	24.9897
Q9UBB6	24.79	24.8385	24.8414	24.6522	24.7868	24.7875
Q9NXV6	24.9073	24.9382	24.9207	24.8756	24.9294	24.9028
Q8NFQ8	24.9846	24.9778	25.0139	24.88	24.9959	24.9969
Q15477	24.3672	24.4426	24.4403	24.2216	24.4081	24.3957
P18621	27.7159	27.7917	27.8221	27.5304	27.8314	27.7707
Q9H0B6	23.9245	23.9758	23.8926	23.9181	23.8869	23.8625
Q07955	27.3699	27.3822	27.3822	27.4669	27.3822	27.4389
Q08257	25.2251	25.2121	25.2538	25.0699	25.2	25.2197
P57678	25.9903	26.0275	26.0006	25.8838	25.9934	25.9774
Q8IXB1	24.8547	24.739	24.8156	24.8277	24.8136	24.8587
Q96EY1	24.7829	24.7937	24.8025	24.7723	24.7747	24.7627
P61586	26.0075	25.9632	26.0057	25.7716	25.9728	25.9655
P16401	25.6449	25.6223	25.6566	25.5225	25.6032	25.6073
P17480	26.6516	26.5766	26.6408	26.7245	26.6544	26.7171
P11766	27.8437	27.9168	27.8164	27.7743	27.8284	27.8004
Q9NRH3	13.5882	13.0021	13.713	13.5079	13.578	13.0129
Q6P996	24.2888	24.3042	24.3206	24.2528	24.2743	24.2659
P27338	25.2855	25.3668	25.3596	25.3433	25.283	25.2881
P78332	24.584	24.584	24.5916	24.5049	24.5815	24.6457
Q9Y2Z0	26.7772	26.8497	26.7844	26.8304	26.7601	26.7928
Q9NUQ3	25.4307	25.4763	25.3717	25.571	25.4297	25.4893
Q9BWH6	23.3693	23.4636	23.376	23.3535	23.4604	23.3452
Q13177	25.3658	25.5333	25.465	25.3344	25.4319	25.4289
P00441	27.5162	27.6408	27.4223	27.5224	27.5634	27.5685
Q0VDF9	24.4729	24.5798	24.4392	24.5985	24.448	24.544
Q9UNS2	26.2286	26.2341	26.2182	26.2757	26.2255	26.1788
Q7Z2T5	24.8032	24.8113	24.7868	24.8321	24.8025	24.7948
Q16698	24.9215	24.9309	24.9275	24.995	24.9283	24.8379
P30086	27.3352	27.4439	27.2794	27.4945	27.3259	27.2732
P51570	24.4426	24.5815	24.4542	24.4663	24.4458	24.3985
A0FGR8	25.5154	25.5382	25.5423	25.3729	25.5035	25.5326
Q96Q15	23.6421	23.7282	23.6919	23.6406	23.6201	23.6307
P62841	26.6102	26.6576	26.5508	26.6562	26.6839	26.6047
Q8WWY3	26.0594	26.0804	25.9796	26.0919	26.0033	26.023
Q9H0R6	24.5815	24.5746	24.666	24.5569	24.6133	24.6022
Q7Z2Z2	24.2743	24.3279	24.3024	24.3233	24.2528	24.2565
Q5T8P6	26.3462	26.3914	26.3195	26.3966	26.3105	26.3066
Q7Z739	25.0143	25.0559	25.0107	25.0139	25.0464	25.0128
Q9NZM1	23.1098	23.1519	23.106	23.1357	23.1654	23.095
P48163	24.6823	24.7852	24.6522	24.766	24.6758	24.7142
O95864	25.7533	25.7624	25.8382	25.7243	25.8422	25.7143
O14936	25.1466	25.1296	25.2268	25.2276	25.2114	25.2744
Q14847	26.2255	26.3161	26.2323	26.3888	26.2286	26.222
Q9Y2X9	24.046	24.0864	24.0966	24.1293	24.1371	23.9823
P18085	25.3181	25.3567	25.2435	25.4281	25.3057	25.2106
Q15061	27.124	26.9485	27.1176	27.1948	27.1042	27.1298
Q12873	23.3629	23.3282	23.2214	23.4776	23.2875	23.2868
Q99598	25.5398	25.5952	25.4688	25.6297	25.5129	25.5116
Q9UDR5	25.4052	25.2937	25.3996	25.3596	25.3729	25.3459
P30566	26.5993	26.639	26.5192	26.7328	26.5785	26.6123
O14828	24.3198	24.3328	24.3297	24.1803	24.3678	24.3518
Q9GZS3	26.6495	26.752	26.6851	26.6957	26.7133	26.6468
P43034	26.7798	26.8515	26.7686	26.7822	26.7427	26.738
P20073	26.0575	26.1075	26.0816	25.9915	26.0289	26.0505
Q9Y2W2	26.1615	26.1788	26.1639	26.2169	26.1757	26.1579
Q63HN8	23.7659	23.7751	23.7862	23.7432	23.7873	23.7678
P33908	24.3887	24.3334	24.4263	24.4168	24.3638	24.4014
O95140	25.0205	24.9614	25.0655	25.1296	25.0517	25.1085
O00303	26.5713	26.6317	26.5873	26.617	26.5801	26.5495
Q9NVX2	24.4609	24.448	24.5025	24.6769	24.4935	24.6191
Q969X6	25.4899	25.4576	25.501	25.6118	25.4959	25.4866
Q16795	26.1256	26.04	26.1226	26.0613	26.1421	26.1086
Q13557	24.3718	24.4119	24.4884	24.3994	24.4232	24.3708
P30622	25.0057	25.1551	25.151	25.045	24.97	25.0979
Q9NYB0	24.0925	24.1282	24.0883	24.2729	24.0934	24.0925
P04062	24.7326	24.6864	24.8113	24.6897	24.7673	24.7208
Q6L8Q7	24.9054	24.9505	24.9459	25.035	24.9547	24.9008
Q9UPY3	24.4403	24.4922	24.4319	24.4178	24.4561	24.4338
O14787	23.1082	23.1367	23.1545	23	23.1422	23.0051
Q14651	23.9675	24.038	24.0748	23.7497	23.9584	23.9654
Q96HY6	24.1936	24.0399	24.1026	24.3101	24.1671	24.2474
Q9H6R3	24.1053	24.1837	24.1651	24.1457	24.2045	24.1273
P82094	24.8963	24.8688	24.9228	24.8587	24.9257	24.9068
Q6UN15	24.7208	24.7047	24.7152	24.7075	24.8032	24.7833
P98194	24.2363	24.201	24.2659	24.1231	24.2738	24.2161
P37837	27.7116	27.8328	27.7383	27.7239	27.6854	27.7159
Q9Y2R4	25.7441	25.6853	25.7716	25.6615	25.7624	25.7889
Q16851	25.7672	25.9042	25.7585	25.8609	25.8143	25.7747
Q9NR31	25.7643	25.7287	25.7264	25.7303	25.7938	25.6929
Q8N9T8	25.8105	25.7379	25.7427	25.9835	25.8316	25.9233
Q8IX12	26.0627	26.1162	26.0643	26.2182	26.0613	26.0427
Q9Y6D9	25.3168	25.2619	25.3293	25.3128	25.3181	25.3242
Q08752	27.2732	27.3753	27.3026	27.2277	27.2863	27.2516
Q92917	25.5101	25.5692	25.4893	25.3658	25.4893	25.4704
Q8WXI9	25.7109	25.7209	25.7334	25.7388	25.6921	25.7351
Q9NYV4	24.3057	24.2823	24.3243	24.3678	24.2914	24.2789
Q15428	26.3966	26.394	26.4658	26.4164	26.4004	26.3952
P57721	21.6481	21.6216	22.0793	21.6182	21.7077	21.5559
Q8IWA0	26.203	26.1884	26.2757	26.1548	26.2551	26.2323
Q52LJ0	25.7243	25.8206	25.6713	25.6962	25.6947	25.7009
Q9Y6C9	26.3214	26.2312	26.3888	26.2399	26.2915	26.3229
P60660	27.3596	27.1654	27.3451	27.5198	27.1063	27.1131
Q96KP4	25.5521	25.6886	25.5894	25.626	25.5722	25.5507
P32119	29.0341	29.1031	28.9873	28.9435	29.0424	28.935
Q15435	25.7379	25.8316	25.7009	25.7407	25.6699	25.6839
Q9NYL9	25.8181	25.8555	25.8094	25.8048	25.8181	25.7831
O95747	24.5259	24.6216	24.5259	24.5316	24.522	24.5865
Q00059	28.0271	27.9261	27.9967	27.9232	28.054	28.0383
Q2NKX8	24.6574	24.7425	24.6887	24.6484	24.6475	24.6791
P19784	26.4658	26.499	26.4545	26.4545	26.4074	26.4773
P35609	19.4047	19.4429	19.4137	18.7043	19.5124	19.3705
P22061	26.8247	26.9071	26.7772	26.716	26.7725	26.7844
Q7Z4Q2	25.3522	25.4133	25.3969	25.28	25.3459	25.3485
Q9NY93	25.8962	25.8116	25.9353	25.7728	25.8812	25.9802
O60812	24.3501	24.4447	24.3328	24.5025	24.4663	24.39
Q9Y6G9	26.0047	26.0075	25.9513	26.169	25.9615	25.9848
Q93050	25.0853	25.0291	25.0817	25.1536	25.0539	25.0767
Q86W42	24.3224	24.2794	24.3456	24.3672	24.3111	24.2838
P40937	25.9448	26.0033	25.9361	25.9903	25.9448	25.9321
O95248	23.3768	23.3853	23.4411	23.3007	23.3467	23.3334
Q9NQW6	24.8344	24.9184	24.8744	24.8676	24.8314	24.9207
Q9NVH1	25.4371	25.3539	25.452	25.3916	25.4882	25.5382
Q96IZ0	24.5763	24.5119	24.5731	24.4828	24.5247	24.4567
Q13907	26.0057	26.2067	26.0075	26.2082	25.9625	26.1421
O95861	26.0537	26.1615	26.0613	26.0006	26.0478	26.0717
P08183	23.2656	23.2451	23.1879	23.0807	23.28	23.205
Q96RT1	24.6932	24.6254	24.7233	24.4349	24.7142	24.7326
P61604	29.5395	29.5125	29.5556	29.4837	29.6261	29.6424
P09429	29.2993	29.3522	29.2043	29.3184	29.2862	29.1892
Q2Q1W2	22.5871	22.7414	22.6235	22.5887	22.683	22.5626
Q13740	25.6215	25.6063	25.651	25.5116	25.6615	25.6279
P55010	26.6911	26.7844	26.6685	26.7958	26.6657	26.7368
Q16576	25.822	25.8838	25.9042	25.9009	25.7766	25.7914
Q9BVK6	26.7171	26.63	26.6786	26.7686	26.6685	26.7661
P55327	24.8314	24.8454	24.8574	24.8421	24.812	24.7443
Q8TDI0	17.5883	17.463	17.3363	17.9017	17.3582	17.3614
Q13098	25.6279	25.6653	25.6449	25.6032	25.6307	25.651
O75146	23.9441	23.9663	23.9556	23.98	23.942	23.9628
Q9BYD6	26.1107	26.0627	26.0895	26.0671	26.1972	26.1256
O15269	26.2599	26.15	26.2923	26.1672	26.2813	26.2923
Q9Y2B0	25.5072	25.3746	25.4392	25.5305	25.4586	25.4838
Q9HCM4	22.9287	22.9019	22.9594	22.8668	22.963	22.9482
Q9Y4R8	24.7603	24.8234	24.7723	24.7146	24.7766	24.7108
P61619	24.5449	24.5049	24.4916	24.3708	24.5712	24.5385
P18858	24.8597	24.9115	24.8223	25.0487	24.8833	25.0095
P78559	24.4371	24.6026	24.5107	24.425	24.6853	24.5119
Q9BR76	25.8492	25.8704	25.8655	25.7467	25.8037	25.8048
Q86U38	24.3158	24.285	24.3442	24.3862	24.3233	24.3357
Q9P275	24.1646	24.1332	24.1899	24.1154	24.162	24.2273
P48637	26.7245	26.8074	26.7039	26.749	26.6983	26.695
P18615	24.6671	24.7208	24.6604	24.709	24.6719	24.6719
P09493	22.3444	22.2911	22.2833	22.2686	22.3176	22.4024
O75410	23.667	23.6764	23.7277	23.612	23.7014	23.6737
Q6P1M0	25.3562	25.2976	25.3539	25.3643	25.3777	25.3522
O75489	26.0588	25.9753	26.0065	25.9642	26.0804	26.0086
P30405	27.3797	27.3011	27.4358	27.2531	27.4184	27.4184
P49711	24.8516	24.7612	24.7673	25.0095	24.8554	24.8705
O75376	24.8705	24.9101	24.9411	24.9082	24.9008	24.8904
Q14738	24.6748	24.74	24.6439	24.7364	24.5985	24.6056
O43809	26.896	26.9988	26.8903	26.9109	26.9505	26.8872
O00461	24.1476	24.0873	24.1231	24.2701	24.1837	24.234
Q14CX7	24.1555	24.1651	24.1398	24.169	24.169	24.1538
Q96AQ6	23.3224	23.2832	23.3496	23.2656	23.3066	23.2478
P82650	25.7686	25.6404	25.7517	25.8242	25.7566	25.7672
P05204	26.6657	26.5097	26.5702	26.4684	26.6734	26.7553
P07197	25.571	25.5161	25.5225	25.6727	25.5412	25.669
P13693	28.001	28.1815	28.0868	28.001	28.0317	28.054
P13929	21.6241	21.7999	21.7421	21.4132	21.7754	21.7101
Q9H9J2	26.0006	25.9506	25.921	25.8859	25.9655	25.9353
Q9BRK5	25.9642	25.8859	25.9655	25.7794	25.9859	25.9009
P11908	24.8932	24.9635	24.9039	24.8534	24.8156	24.8355
P07741	27.5821	27.6893	27.6002	27.5062	27.5685	27.5553
P56182	26.884	26.8429	26.7928	26.8247	26.9186	26.884
Q9BZE1	25.8206	25.7585	25.8242	25.7867	25.7914	25.7919
Q9P2R3	25.2699	25.2754	25.2744	25.232	25.2527	25.2487
Q9BQ70	23.3239	23.3414	23.4053	23.3452	23.3693	23.3176
Q9UGU0	24.3825	24.3005	24.3422	24.3825	24.3817	24.4848
Q9Y5S9	25.8411	25.9091	25.8048	25.8901	25.8623	25.8975
Q07866	25.1418	25.2009	25.1809	24.96	25.1403	25.1848
P62280	29.7565	29.7661	29.7661	29.7748	29.7231	29.6945
Q8IUD2	24.7548	24.8246	24.7548	24.7026	24.7233	24.7373
O00154	26.6983	26.7938	26.7316	26.8774	26.7008	26.6921
Q9UJW0	25.0998	25.0853	25.1561	25.0107	25.0587	25.0683
P11172	26.6851	26.7251	26.7264	26.6189	26.6921	26.719
P82675	25.5858	25.4948	25.549	25.3551	25.6458	25.6169
Q16630	26.637	26.7368	26.6734	26.5925	26.6615	26.6964
P34949	25.3416	25.452	25.3467	25.3368	25.3168	25.267
O00273	25.4196	25.5452	25.3443	25.4537	25.3938	25.3634
O94901	23.9371	23.8757	23.9971	23.8688	23.9181	23.9524
O94966	23.7607	23.763	23.6936	23.7094	23.7094	23.675
P51003	25.4148	25.4812	25.4163	25.4604	25.407	25.442
Q92665	25.5853	25.5637	25.5681	25.6411	25.5698	25.5423
P26373	27.7743	27.7497	27.7159	27.7035	27.7035	27.7116
Q96PZ0	24.7692	24.8534	24.7732	24.8246	24.7576	24.7587
O95819	24.0181	24.0588	24.0362	24.051	24.0438	24.0893
Q9HC35	25.6596	25.6795	25.7441	25.6223	25.6546	25.6909
Q9UHD9	22.5574	22.585	22.5943	22.7056	22.5405	22.5252
O43823	24.4793	24.4633	24.4725	24.5119	24.4644	24.4774
Q9UNF0	26.033	26.0831	25.9959	25.9244	26.0469	26.0203
Q9HCG8	24.8639	24.8186	24.892	24.8433	24.8705	24.8234
P01111	22.5927	22.6167	22.53	22.6903	22.5219	22.5541
Q13363	24.0481	24.1468	24.1509	23.8	24.0771	24.046
P35610	25.0464	25.0269	25.0303	25.0237	25.1023	25.0559
P19174	24.4663	24.6056	24.4786	24.385	24.444	24.4413
P12955	25.0397	25.1459	25.0487	25.0853	25.0025	25.0528
Q9P2R7	27.472	27.3527	27.4782	27.4163	27.483	27.472
O43865	23.578	23.612	23.5573	23.8054	23.5261	23.4863
Q8WZA9	24.5097	24.5385	24.5195	24.4903	24.5125	24.4814
O60566	24.8063	24.8496	24.8385	24.6904	24.8644	24.8113
P04899	23.2709	23.226	23.3367	23.249	23.2478	23.2473
O75879	24.3253	24.1855	24.1646	24.5668	24.2324	24.3422
Q96SB8	23.7921	23.7518	23.7726	23.6209	23.7741	23.8123
P84243	25.5469	25.425	25.3948	25.8236	25.5975	25.554
Q13564	24.5086	24.5859	24.5865	24.6022	24.5364	24.4962
Q14146	24.8197	24.7875	24.88	24.8032	24.848	24.8385
Q6WKZ4	23.6755	23.625	23.6387	23.7958	23.6737	23.7958
P51553	25.6383	25.5368	25.6727	25.7766	25.6247	25.6886
Q8N6T3	25.3057	25.2166	25.3104	25.3988	25.2496	25.3746
P47755	24.5726	24.6406	24.5825	24.6516	24.6043	24.5517
Q01105	27.1499	27.2899	27.1383	27.0027	27.1677	27.1195
P37198	26.0978	26.073	26.0875	26.1075	26.0882	26.0875
Q9BYG3	25.4838	25.3948	25.5398	25.4576	25.4987	25.5276
Q9HCU5	24.848	24.8098	24.8364	24.8611	24.8996	24.8567
P48739	25.8507	25.9534	25.8473	25.9272	25.8398	25.8236
Q6ZNB6	24.1573	23.9894	24.1139	24.1936	24.1066	24.1803
O94822	25.3615	25.4604	25.3729	25.3862	25.4268	25.3467
O14929	25.5997	25.7042	25.681	25.674	25.6127	25.5692
A0A0B4J2D5	26.1126	25.9728	26.0842	25.9576	26.097	26.0643
O43399	25.7055	25.7716	25.7078	25.7119	25.7009	25.6482
Q99436	26.0565	26.1737	26.0444	25.7905	26.0627	26.0565
Q86WB0	23.9486	23.9834	23.9956	23.9742	23.98	23.9956
P25440	25.9728	26.0144	25.9139	26.0341	25.9386	25.9576
Q7Z3B4	25.4812	25.3925	25.4334	25.5853	25.4362	25.4925
P15121	28.077	28.2503	28.1235	28.1279	28.0832	28.0254
O60333	22.9033	22.9081	22.8809	22.9299	22.877	22.8803
Q96C36	26.3086	26.2778	26.3141	26.2838	26.3129	26.2757
Q9UPN6	23.7154	23.7246	23.628	23.8885	23.7579	23.8504
Q9BWU0	24.7563	24.8676	24.8098	24.7862	24.789	24.7786
Q9Y2D5	23.4871	23.5617	23.5274	23.586	23.5333	23.5573
P51531	16.7386	16.9076	16.8767	16.9766	16.8366	16.791
O60934	24.6871	24.7436	24.7133	24.7415	24.7208	24.7358
P10644	25.6473	25.6896	25.634	25.6546	25.6359	25.6127
Q9NZL4	25.4241	25.5398	25.4196	25.5026	25.4392	25.3878
Q13247	27.2063	27.2431	27.0843	27.124	27.1698	27.1948
P62249	29.1892	29.0829	28.9928	29.5233	29.3064	29.4997
O14950	26.7058	26.7601	26.7397	26.6495	26.7643	26.7288
Q86XL3	24.4903	24.444	24.5006	24.3658	24.5107	24.4725
Q9Y320	25.5894	25.4773	25.5771	25.5952	25.5507	25.571
Q9NVV4	25.4827	25.3959	25.5342	25.4875	25.4857	25.5232
P35268	27.2431	27.3112	27.2349	27.3567	27.3026	27.2198
P34896	24.8847	24.9846	24.9169	25.0119	24.9336	24.88
Q8TAT6	25.3988	25.4362	25.4	25.4551	25.3368	25.3948
Q14258	25.9682	26.0047	25.9915	25.9167	26.0057	25.9333
Q9HC38	26.913	27.0335	26.896	26.9362	26.8797	26.896
Q5SY16	25.3634	25.3119	25.3258	25.3038	25.3513	25.3901
Q06203	26.3903	26.4599	26.4354	26.2923	26.4027	26.3438
Q13057	24.2396	24.3087	24.2283	24.1631	24.1999	24.2604
P02760	22.5953	22.7021	22.6475	22.5386	22.6407	22.6041
Q9P035	26.2778	26.2204	26.2778	26.2443	26.3097	26.2634
O75822	26.1764	26.2527	26.1884	26.0594	26.1982	26.1615
Q7Z4W1	27.2563	27.2154	27.3048	27.1499	27.2349	27.197
P05026	26.0478	25.9414	26.073	26.0633	25.9893	26.0882
Q9UJA5	25.1861	25.2604	25.1283	25.2435	25.116	25.1654
Q9UBW7	23.9036	23.8613	23.9245	24.0804	23.8861	23.998
P33121	25.0323	24.9609	25.074	24.9832	25.0313	25.0335
P80723	25.9802	26.2691	25.7766	25.9987	26.1394	26.069
Q9Y5X3	26.0298	26.0988	26.0427	26.0505	25.9669	25.9959
P42566	24.0244	24.1034	24.0391	24.0873	24.047	24.0996
Q9Y263	24.3485	24.4056	24.3887	24.3198	24.3718	24.3817
Q6IN85	24.0442	24.1517	24.0764	23.9964	24.0026	24.0643
Q8NFF5	25.1386	25.1466	25.1683	25.0911	25.1603	25.1232
O00754	24.0158	23.9536	24.0235	24.0815	24.0206	24.0026
Q9Y5K5	25.5593	25.6169	25.5392	25.5554	25.5342	25.5092
O43324	25.7171	25.6086	25.5911	25.8812	25.7199	25.7209
P11413	26.4149	26.5051	26.4235	26.3255	26.4089	26.4253
Q9BY49	24.8071	24.7548	24.8756	24.8451	24.8108	24.7319
Q9NSK0	23.8613	23.9042	23.8262	23.9344	23.8404	23.8636
Q92766	23.7213	23.6514	23.7292	23.5985	23.7277	23.721
Q9NNW5	24.5682	24.5097	24.5355	24.6282	24.5811	24.6339
P52565	27.6747	27.7743	27.6667	27.6948	27.6819	27.6667
P49590	23.6049	23.6366	23.6262	23.553	23.625	23.6262
P61313	27.858	27.7832	27.7917	27.9372	27.8471	27.858
Q14554	24.1671	24.1631	24.1832	24.2115	24.2059	24.1783
P54725	23.9628	24.0362	23.959	23.9441	23.9477	24.0062
Q03164	23.7094	23.7411	23.7607	23.7607	23.7751	23.763
Q9H0H5	24.7599	24.6904	24.7651	24.892	24.8071	24.8597
Q9UBC2	24.5859	24.5999	24.5585	24.6274	24.5682	24.5372
Q9Y394	24.6317	24.6203	24.6864	24.6993	24.7026	24.7224
P10321	24.2283	24.1244	24.2701	24.1004	24.3279	24.2231
Q96P16	24.6373	24.7326	24.6203	24.8063	24.6216	24.6128
Q8WUA4	25.4228	25.3834	25.4289	25.5092	25.4133	25.4551
Q9BY67	25.074	25.0153	25.0836	25.0416	25.0655	25.1023
Q86TG7	23.586	23.6446	23.7302	23.5826	23.6549	23.6471
P36915	24.9731	25.0683	25.0001	24.9686	24.9674	24.9415
Q6NXE6	25.1243	25.1848	25.0323	25.1243	25.0998	25.1174
P63151	25.7388	25.8422	25.7388	25.6653	25.7686	25.7334
Q9NX63	26.2923	26.1657	26.2189	26.3738	26.2923	26.3738
Q08170	26.4673	26.5307	26.3966	26.4794	26.4018	26.4476
P60953	26.9071	26.8924	26.865	26.738	26.9095	26.8694
O95292	27.1145	27.0408	27.0624	27.0335	27.1195	27.0654
O95470	25.7734	25.7672	25.8422	25.7264	25.8212	25.8105
O75947	27.3753	27.2467	27.4308	27.2172	27.2964	27.2403
O00139	24.9969	25.0791	25.0128	25.0313	24.9846	24.9394
P62987	24.2404	24.1414	23.942	24.1601	24.2313	24.1658
P46783	27.9168	27.9323	27.8623	27.8869	27.9053	27.9261
P36542	27.9737	27.8413	27.898	27.9529	27.9737	28.0426
P46109	25.1839	25.2713	25.1723	25.2218	25.1437	25.1693
Q9Y6E2	26.3857	26.413	26.3489	26.5215	26.3489	26.3414
Q96I25	26.5215	26.5642	26.5664	26.5172	26.5411	26.5617
Q92615	25.6743	25.6929	25.7055	25.7143	25.6151	25.6449
O75436	26.2055	26.2737	26.2098	26.2948	26.2245	26.1394
P46100	23.8471	23.871	23.8757	23.9304	23.8362	23.8517
Q9Y3Z3	25.2585	25.3128	25.2392	25.2604	25.2381	25.2088
Q9UHD1	27.1433	27.2063	27.1939	27.1176	27.1405	27.0999
Q9BYT8	25.6713	25.7264	25.7287	25.894	25.7221	25.6817
Q96JM3	25.5649	25.5975	25.5603	25.5923	25.6349	25.6653
Q99848	27.6602	27.5553	27.6948	27.6068	27.6272	27.6489
Q9UJX2	25.1541	25.1136	25.1536	25.2552	25.1541	25.1203
Q9BW19	23.7014	23.7659	23.763	23.7292	23.748	23.7292
P09601	25.5975	25.4289	25.6383	25.5975	25.6449	25.5342
P49589	25.3533	25.441	25.4627	25.2844	25.3901	25.3433
O43347	23.8848	23.9394	23.8789	23.9207	23.8926	23.9486
P54098	22.2078	22.1796	22.1796	22.1624	22.1973	22.2016
Q04323	26.1427	26.2013	26.1126	26.0895	26.1126	26.1203
Q15056	27.1792	27.2732	27.0725	27.1677	27.1894	27.2563
Q96KQ7	24.0779	24.0779	24.0977	24.0399	24.108	24.0912
Q14696	26.8872	26.7548	26.8885	26.913	26.8924	26.859
Q9NUQ8	24.1293	24.2045	24.1538	24.1814	24.1442	24.1544
P54105	24.413	24.4786	24.3666	24.5545	24.3908	24.3781
Q13451	26.0988	26.1594	26.1075	26.0842	26.04	26.0594
Q5RKV6	25.0517	25.1043	25.0277	25.0283	25.064	25.0375
P33316	26.4599	26.4936	26.4004	26.5282	26.4047	26.4794
Q96A65	23.8062	23.8534	23.7968	23.8789	23.7731	23.7801
Q13111	25.2413	25.2197	25.2505	25.1765	25.2421	25.2699
Q14807	24.5372	24.5938	24.5985	24.6096	24.6056	24.6146
P26440	25.8623	25.8326	25.8711	25.8155	25.8592	25.837
Q15645	25.6464	25.7566	25.703	25.7981	25.6086	25.5918
P45973	26.9186	26.913	26.939	26.7445	26.9199	26.9949
Q5VWN6	23.8201	23.7664	23.8383	23.8321	23.8383	23.8362
Q53H12	26.4484	26.375	26.41	26.3857	26.4115	26.4624
Q15042	25.3334	25.3508	25.3406	25.452	25.3038	25.3293
Q92520	25.2604	25.2239	25.3156	25.0876	25.2699	25.2505
Q9BYX7	15.1448	15.3776	15.1409	15.0848	15.1822	15.2244
Q14165	26.1639	26.06	26.1995	26.0317	26.1941	26.1358
P80303	24.3908	24.2754	24.385	24.1999	24.3626	24.3414
Q15643	23.845	23.8195	23.8517	23.7042	23.831	23.8062
P68036	25.2288	25.3242	25.1654	25.1481	25.1723	25.2121
Q6PD62	26.0469	26.0575	26.0289	26.1911	26.038	26.0633
Q9NV06	25.5446	25.4916	25.5326	25.5446	25.5423	25.5858
Q8IZ83	24.972	25.0107	25.0587	24.9652	24.9432	24.9858
Q07020	27.4656	27.4374	27.3961	27.4911	27.3918	27.365
Q8WUA2	24.7521	24.8261	24.7532	24.7875	24.7408	24.7408
P47985	25.6151	25.5392	25.6032	25.4838	25.5748	25.6032
Q709C8	23.7977	23.8163	23.8201	23.7383	23.7932	23.7989
Q9NW64	25.8913	25.8492	25.8354	25.9552	25.8704	25.8901
P61086	25.7597	25.8646	25.7379	25.9506	25.7247	25.7097
P01019	23.3663	23.3824	23.4954	23.4279	23.4856	23.2553
Q8TBC4	24.6298	24.7493	24.635	24.6362	24.5979	24.6545
Q9HAU0	24.3005	24.2883	24.3466	24.3541	24.3213	24.3756
P53007	26.3712	26.1453	25.9835	26.0444	26.0106	26.0941
Q05048	24.2453	24.2291	24.3279	24.2789	24.2396	24.1718
Q9BXS5	25.7566	25.7992	25.7615	25.9104	25.7831	25.7379
P55263	25.3258	25.442	25.3801	25.2239	25.3862	25.3624
P62834	24.6457	24.5429	24.6069	24.5414	24.6671	24.5884
O15228	25.0431	25.0214	25.0958	24.8904	25.0979	25.0323
Q5JPH6	25.1883	25.0958	25.1232	25.1561	25.1492	25.152
O95232	26.2551	26.3334	26.1374	26.2737	26.222	26.2281
Q99700	24.6444	24.6627	24.6516	24.639	24.65	24.6026
Q6P158	24.3173	24.3666	24.3432	24.4595	24.3158	24.2596
O14579	24.6516	24.6805	24.6817	24.6887	24.6339	24.5195
Q9Y5A9	25.7199	25.6843	25.6784	25.8105	25.6411	25.6223
P46778	28.3118	28.3721	28.2698	28.2065	28.3534	28.3334
P25398	27.3175	27.4133	27.5724	27.1088	27.3736	27.3352
Q76FK4	25.0095	24.8821	24.9924	25.0844	25.038	25.2276
Q9ULH0	24.1205	24.0653	24.0925	24.0934	24.1224	24.0272
O43252	24.8214	24.9124	24.8547	24.8618	24.7829	24.766
Q14527	24.3973	24.3111	24.3485	24.5125	24.4349	24.4044
P52888	25.5359	25.6434	25.4857	25.5326	25.5232	25.514
Q9BTX1	24.9652	24.9152	24.9796	24.9959	24.9411	24.9358
Q99570	24.7457	24.796	24.7681	24.8733	24.7563	24.7098
Q8IWZ8	24.1139	24.156	24.1544	24.0857	24.1165	24.145
Q69YQ0	24.8611	24.8164	24.8421	24.8344	24.8574	24.8628
P56545	24.1885	24.2834	24.1819	24.1723	24.1544	24.1738
Q15058	23.7714	23.6999	23.7513	24.0026	23.8171	23.902
P32189	24.774	24.7382	24.7382	24.8327	24.7984	24.7843
P09417	25.5637	25.6118	25.6307	25.5771	25.5809	25.5446
P25788	28.2817	28.3087	28.2355	28.2847	28.2425	28.2355
Q5C9Z4	23.9742	23.9315	23.9103	23.9568	23.9329	23.9042
Q5T6F2	24.0291	24.0391	24.0353	23.9451	23.998	23.9999
P27144	26.0033	25.9848	26.0264	25.9386	25.9878	25.9632
Q96G03	26.2948	26.4074	26.3334	26.2164	26.318	26.2878
Q12756	23.0273	23.0861	23.0273	23.0603	23.0078	22.9586
Q9NVN8	25.0153	25.0313	25.0683	25.0464	25.0291	25.045
O60885	24.7161	24.7843	24.7187	24.6203	24.766	24.74
P49643	25.232	25.3181	25.2527	25.235	25.2239	25.3013
Q99733	25.506	25.5584	25.4838	25.4148	25.4827	25.4486
P00492	26.4034	26.4575	26.4404	26.3986	26.3438	26.3383
O00178	25.198	25.2496	25.1541	25.1403	25.1975	25.2567
Q96QC0	25.8354	25.7119	25.7643	25.8592	25.7889	25.7905
O43663	24.8046	24.8491	24.7786	24.6475	24.7603	24.8032
Q9P2W9	24.8717	24.8379	24.8733	24.6938	24.8688	24.8771
O43818	25.5923	25.5521	25.6349	25.6434	25.6118	25.6566
Q9BZH6	25.1127	24.9228	24.8491	25.3717	25.1817	25.5398
P61353	27.6002	27.6198	27.5304	27.4439	27.6002	27.5599
Q9BTC8	23.249	23.3121	23.2348	23.2578	23.2412	23.2229
P42696	25.7971	25.7221	25.7686	25.8876	25.7475	25.8005
Q9H488	24.6119	24.6298	24.6238	24.6007	24.6238	24.5763
Q15942	25.5475	25.6349	25.5507	25.7533	25.506	25.5333
P13073	27.5122	27.3783	27.4249	27.4598	27.5269	27.4495
P99999	26.2236	26.3046	26.1594	26.1107	26.3361	26.1273
P16278	24.4081	24.3756	24.4311	24.3243	24.4311	24.385
Q6NSI4	24.9959	24.9858	25.0057	24.987	25.0047	25.0084
P53597	26.4404	26.318	26.4673	26.3097	26.4404	26.4179
Q9Y224	26.2164	26.2813	26.1657	26.134	26.1316	26.097
Q9UKD2	26.9317	26.9109	26.9199	26.9644	26.9173	26.9095
P61026	25.8812	25.8535	25.8411	25.6868	25.9157	25.8682
P62750	28.8197	28.8395	28.7538	28.7689	28.8249	28.7606
Q8TBA6	23.6729	23.5839	23.6501	23.6462	23.6514	23.6744
Q9NUQ6	23.8581	23.8647	23.8321	23.8145	23.8843	23.8961
Q9NUQ9	25.425	25.3938	25.2276	25.8704	25.4104	25.5295
O60282	20.2862	20.2944	20.2042	20.6366	20.2714	20.5601
Q9NUJ1	25.8005	25.7239	25.8252	25.8005	25.8236	25.7624
Q96K76	23.9788	24.0934	23.9712	24.0339	23.9788	23.9252
Q68CZ2	22.53	22.6182	22.6289	22.5871	22.5541	22.5209
Q9H7B2	25.7239	25.6333	25.7109	25.6817	25.8252	25.9303
P06280	26.41	26.3787	26.3561	26.3712	26.4179	26.5326
P61758	26.6039	26.6408	26.5326	26.7798	26.5925	26.5843
Q92541	25.3485	25.407	25.3199	25.4866	25.3227	25.425
Q9Y314	25.3801	25.447	25.407	25.4052	25.4163	25.3533
Q9UBX3	25.7545	25.5934	25.8271	25.8086	25.7427	25.7566
P55735	25.1023	25.1374	25.1362	25.2421	25.0836	25.038
Q13112	24.0832	24.1026	24.0312	24.0043	24.0804	24.0934
Q15007	24.0594	24.0404	24.0043	24.2453	24.0102	24.0517
Q93099	23.7316	23.8145	23.7947	23.7394	23.8226	23.7453
P28482	26.7068	26.7171	26.7458	26.6588	26.6531	26.6189
P42694	23.5679	23.5796	23.6056	23.7588	23.6084	23.6462
P50402	24.7948	24.6719	24.6834	24.8	24.8011	24.8821
Q12768	24.2357	24.3351	24.2273	24.2652	24.2261	24.1941
Q9Y6D6	23.6744	23.709	23.6892	23.676	23.6919	23.6879
P52788	25.1507	25.2079	25.1466	25.2992	25.0985	25.2055
Q16740	24.9039	24.8173	24.8944	24.7558	24.8597	24.8314
Q02543	27.2964	27.3451	27.2516	27.3112	27.3228	27.2467
Q9BVQ7	22.1716	22.2536	22.1916	22.161	22.1808	22.1903
O60318	23.262	23.2441	23.2772	23.2798	23.3019	23.2793
Q96S52	24.9257	24.7698	24.8812	25.0335	24.9796	24.966
Q6UX04	24.7133	24.7255	24.6274	24.925	24.6947	24.7829
Q99569	22.8629	22.835	22.8688	22.7466	22.8886	22.8818
P62269	27.6245	27.6632	27.6198	27.6311	27.6108	27.6311
P62491	21.8629	21.7087	21.8042	21.9325	21.7841	21.6553
Q69YH5	22.7903	22.7466	22.8538	22.8949	22.8651	22.9686
Q12824	24.2436	24.1205	24.1205	24.5006	24.2374	24.4214
P62314	26.8323	26.8465	26.7822	26.9949	26.8285	26.749
O95104	24.1744	24.1973	24.2396	24.3597	24.2216	24.2673
O94880	23.8256	23.7424	23.8154	23.7513	23.8154	23.8154
Q5ZPR3	24.0653	24.0857	24.1006	24.2261	24.0815	24.108
Q7Z7K6	26.1226	25.9796	26.0575	26.4698	26.1752	26.3561
P31937	24.1371	24.1305	24.1744	24.0266	24.1885	24.1442
O95870	23.2041	23.1677	23.1927	23.2026	23.2275	23.1887
Q14558	24.8554	24.958	24.8496	24.8861	24.9054	24.8926
Q9ULK4	24.1718	24.2423	24.201	24.234	24.1495	24.2059
Q01844	26.8924	26.8797	26.9341	26.5637	26.9055	26.8533
Q13596	25.0528	25.1127	25.0972	25.0759	25.0559	25.0445
Q9H2W6	25.7042	25.5853	25.6795	25.651	25.7042	25.7393
Q99543	25.2197	25.2779	25.2088	25.1883	25.2027	25.2141
Q92544	25.441	25.4104	25.5006	25.5072	25.4401	25.4177
Q13126	25.2766	25.3522	25.2514	25.2538	25.2855	25.2044
Q9NQG5	25.3996	25.5507	25.3615	25.3467	25.3668	25.3849
Q96KC8	24.8098	24.6823	24.8032	24.8496	24.79	24.7705
P17655	24.639	24.7587	24.6641	24.5682	24.6823	24.6119
Q01081	26.6317	26.6657	26.5896	26.7427	26.6102	26.7445
P01112	17.0716	17.1354	17.2388	16.4651	17.2815	17.4328
Q9NQ29	24.0588	24.1573	24.0428	23.9293	24.038	24.0555
P21980	23.942	23.9964	23.9088	23.8869	23.9293	23.9159
P61254	27.7444	27.7444	27.7239	27.7832	27.5553	27.8127
Q9BZF1	25.0985	24.987	25.0898	25.064	25.1117	25.0958
E9PAV3	26.4847	26.6102	26.4871	26.3787	26.5906	26.5215
Q9H3S7	24.2248	24.2324	24.2416	24.1809	24.1899	24.1936
Q9Y3A5	27.4184	27.4848	27.4028	27.4223	27.4163	27.3918
O75170	23.2793	23.4148	23.2917	23.1927	23.3144	23.2888
P42892	24.234	24.1224	24.1999	24.2623	24.1509	24.2055
Q13404	26.0613	26.1513	26.0633	25.9753	26.0643	26.0407
Q6ZN17	24.4349	24.4142	24.4484	24.413	24.4392	24.4458
Q8N684	25.8455	25.894	25.7317	25.9233	25.8263	25.8382
P24941	26.3787	26.4624	26.4179	26.375	26.3903	26.3634
O95721	23.6014	23.6094	23.5637	23.6886	23.545	23.5599
Q7Z4V5	25.5968	25.6868	25.5825	25.5894	25.5894	25.6202
Q15907	22.5405	22.4968	22.457	22.7497	22.3537	22.4984
Q49A26	25.5757	25.4838	25.5757	25.5392	25.5771	25.5835
P04424	23.9809	24.0062	24.0291	23.9223	24.046	23.9172
Q02413	24.1711	24.4152	23.9223	24.3158	24.8397	23.9693
Q13523	25.6537	25.6143	25.6428	25.5359	25.6473	25.5825
P51687	22.6041	22.5521	22.5455	22.6235	22.6311	22.6674
Q8NC60	23.038	23.0041	23.0722	22.998	23.0711	23.0371
P23229	24.6993	24.6419	24.7108	24.7152	24.7075	24.6681
P38432	25.1574	25.0539	25.1323	25.0228	25.2264	25.2149
O75718	24.7924	24.7346	24.8639	24.6871	24.8327	24.7924
O95758	23.9394	23.9207	23.9194	23.9103	23.9693	23.954
Q96FW1	26.318	26.472	26.3361	26.3607	26.2838	26.3214
Q15291	24.5478	24.5328	24.5478	24.5552	24.5513	24.4935
Q5T440	24.0748	24.046	24.1323	24.046	24.0893	24.1034
Q15022	24.3767	24.3224	24.4136	24.3453	24.39	24.4709
Q15363	25.4916	25.4627	25.4604	25.5295	25.4866	25.4857
O95486	25.3759	25.4925	25.3281	25.4217	25.4228	25.3615
O95394	25.5825	25.6699	25.6073	25.4362	25.5333	25.5757
Q68CP9	24.6817	24.6317	24.7208	24.79	24.7852	24.7047
O43493	24.0793	24.0017	24.0116	23.7664	24.0122	24.0399
Q9Y619	24.9134	24.8963	24.9073	24.9368	24.8944	24.8618
Q9H0W5	23.0254	22.8848	22.9107	22.9854	23.0186	23.0441
O00165	23.9495	23.8625	23.8805	23.8647	23.9999	23.8906
Q9Y2P8	25.9615	25.9642	25.9625	25.7055	26.0242	25.9893
P78330	25.1459	25.2435	25.1954	25.1218	25.2288	25.1354
P06454	28.5203	28.7689	28.6151	28.3637	28.5203	28.6575
P54760	23.4537	23.4982	23.4847	23.5158	23.5309	23.5344
Q9H6S0	24.6974	24.7673	24.7161	24.797	24.7698	24.7436
Q99805	25.3067	25.2441	25.283	25.2899	25.3128	25.3443
Q9NYY8	24.6146	24.5254	24.6545	24.5073	24.6507	24.6133
Q16222	25.2779	25.3604	25.2413	25.2965	25.2413	25.2918
P55081	25.9024	25.9233	25.8739	25.8991	25.8876	25.8662
Q06323	26.0789	26.147	26.0627	26.0627	26.0407	25.9835
Q7L5N1	26.7569	26.9317	26.7569	26.884	27.0633	26.6425
Q9NRK6	23.8992	23.8549	23.8961	23.7282	23.9276	23.8848
Q00688	27.6667	27.6311	27.6408	27.898	27.6602	27.6002
Q14139	25.1052	25.1218	25.1481	25.1492	25.1536	25.1557
Q9GZZ1	26.9412	27.0305	26.9644	26.9619	26.8885	26.9341
Q13242	26.8354	26.8088	26.7792	26.6615	26.8694	26.8184
Q96BP3	24.9832	25.0033	25.0224	24.8223	25.0251	24.9747
P62244	27.4802	27.5145	27.4427	27.6198	27.4308	27.4512
Q9NYH9	26.2036	26.1982	26.2428	26.1132	26.2892	26.2443
P41240	26.4742	26.5821	26.4891	26.5766	26.5508	26.4545
Q12792	25.6032	25.6096	25.6279	25.5825	25.5469	25.5101
Q13033	23.936	23.9768	24.0244	23.8922	23.9936	23.9788
Q9NYK5	26.3693	26.3	26.3414	26.2803	26.41	26.339
P49593	23.5372	23.5706	23.4945	23.4856	23.5061	23.4911
Q99961	25.1603	25.2276	25.1253	25.4371	25.0958	25.1872
Q9Y4E8	23.9758	24.0711	24.0873	24.0748	24.107	24.0451
Q9Y6V7	24.467	24.497	24.4946	24.4152	24.4786	24.4786
O95785	24.9821	24.9459	25.0205	24.8554	25.0237	25.0303
Q9H4L7	24.6904	24.697	24.6932	24.7776	24.6184	24.6233
P82673	24.9411	24.8597	24.8861	24.7161	24.9101	24.9537
P62910	27.2863	27.3383	27.3203	27.3048	27.309	27.2063
Q96L92	25.1693	25.1765	25.1574	25.1839	25.1243	25.1056
Q96AB3	23.0722	23.14	23.3176	23.0078	23.1357	23.0695
P23193	25.235	25.3459	25.2487	25.1036	25.2276	25.246
Q8NBU5	25.5092	25.4268	25.5276	25.5154	25.5116	25.494
Q8NCW5	25.651	25.7303	25.6828	25.5692	25.6626	25.6537
Q9BTY7	24.6233	24.6938	24.6947	24.4891	24.4142	24.5097
P35659	27.0876	27.0843	27.0609	27.0843	27.0906	27.0335
Q96T51	24.9674	24.9924	25.0019	24.9563	24.9858	24.9652
Q9Y2Q3	25.5392	25.5129	25.5382	25.5681	25.549	25.4975
O15173	25.52	25.4819	25.4704	25.2713	25.5154	25.501
O95994	24.1809	24.2766	24.2474	24.2691	24.3586	24.1483
P13995	25.7143	25.6318	25.6489	25.7517	25.6886	25.6639
Q9BRR6	23.9654	24.009	24.0653	24.1339	24.1457	24.038
Q9NQC3	26.3246	26.3286	26.3541	26.3238	26.3868	26.3323
Q8N2K0	23.7862	23.8938	23.8171	23.7989	23.8462	23.7783
P07686	26.2139	26.1677	26.2341	26.1226	26.2139	26.2098
Q9P289	22.6388	22.8169	22.6878	22.5178	22.6945	22.6822
Q9UNN5	25.3214	25.3878	25.3057	25.3683	25.2953	25.3309
P63220	26.639	26.7058	26.6448	26.8227	26.5873	26.5896
P14543	23.0217	23.028	23.0626	23.0051	23.0143	23.1209
Q9UL46	25.3746	25.4427	25.3746	25.4	25.4052	25.3214
O75683	25.5326	25.514	25.5554	25.582	25.5584	25.6359
Q8IXI1	23.8525	23.8517	23.9823	23.6755	23.9252	23.9207
Q9NY61	25.0084	24.9368	24.9909	24.972	25.0119	25.0237
Q9UI26	24.5798	24.6339	24.6007	24.6671	24.5295	24.5623
Q9BSJ2	25.3925	25.4148	25.4576	25.3334	25.4196	25.3925
O43815	24.3137	24.3233	24.308	24.2977	24.3101	24.2988
Q8TC12	26.2067	26.1022	26.2055	26.1143	26.2182	26.1764
Q8NHQ9	24.9115	24.9146	24.8885	25.2268	24.9309	25.1299
P14550	25.0505	25.1481	25.1052	25.0715	25.0363	25.0611
Q9UL25	25.8422	25.8354	25.9065	25.8316	25.8682	25.7992
P53701	26.1042	25.9893	26.0317	25.9534	26.0816	26.0671
Q7Z4H8	24.0373	24.0254	24.0617	23.9329	24.0594	23.9617
Q9NPF5	24.7587	24.7124	24.7948	24.7241	24.774	24.7425
P61964	25.2141	25.235	25.2496	25.2288	25.235	25.2421
Q9UNH7	25.6318	25.669	25.5975	25.6754	25.571	25.5554
Q9BRP8	25.0025	25.0445	24.9858	24.9791	25.0033	24.9808
Q96GM5	24.7651	24.7868	24.8554	24.7532	24.8451	24.7612
Q9NW82	25.5026	25.5006	25.4959	25.527	25.4773	25.5877
P15559	25.0107	24.9969	25.0119	24.9039	24.9585	24.9134
Q69YN2	24.7843	24.8781	24.7298	24.8885	24.739	24.739
Q9NZW5	26.4089	26.3561	26.3914	26.3066	26.3986	26.4018
O75934	25.2744	25.1708	25.3344	25.283	25.1283	24.9996
P02647	23.2781	23.3359	23.3007	23.3121	23.3963	23.252
Q96S66	25.2527	25.1232	25.235	25.2114	25.2779	25.2527
Q96EK5	26.019	26.0655	26.0047	25.9414	26.0053	25.9475
Q96EB6	24.0977	24.1732	24.108	23.9384	24.1293	24.1066
P30740	23.8979	24.0282	23.8489	23.877	23.8949	23.8663
O60256	25.6063	25.7597	25.7209	25.554	25.6671	25.5731
Q5TFE4	25.7009	25.749	25.6546	25.9321	25.7753	25.8623
Q9H9E3	24.2136	24.2231	24.1885	24.4472	24.1797	24.1789
P49721	26.4925	26.557	26.4949	26.693	26.413	26.3787
O60508	24.4311	24.3874	24.4759	24.4392	24.4623	24.4561
Q9UBL3	24.5865	24.5811	24.6233	24.5884	24.6022	24.5836
Q15014	24.4774	24.5372	24.5527	24.3626	24.4946	24.5355
P84098	28.3087	28.2065	28.0254	28.8395	28.2725	28.3846
P98179	26.4347	26.4347	26.4624	26.4299	26.4856	26.4906
O43237	24.0206	24.0594	24.046	24.0545	24.0442	24.1339
Q96CN7	25.6489	25.7393	25.713	25.5593	25.6853	25.634
P46926	24.9609	25.1056	24.9537	24.8895	25.0095	25.0416
Q92979	24.995	25.0574	25.0546	25.1149	25.074	25.0153
P53634	23.8187	23.8077	23.902	23.906	23.8848	23.845
Q96B26	24.2659	24.3173	24.3874	24.1732	24.2838	24.2436
Q8TD30	24.4214	24.3466	24.4081	24.3414	24.3965	24.5429
Q9UIJ7	25.6998	25.6279	25.7189	25.5835	25.7068	25.7221
Q9BV38	25.0911	25.0836	25.0445	25.1507	25.0721	25.0291
[truncated: 6,966 more rows]
