# Supplementary material for: Cell-type-resolved quantitative proteomics map of interferon response against SARS-CoV-2
Source: iScience. 2021 Apr 20;24(5):102420. doi: 10.1016/j.isci.2021.102420 (PMC8056843; doi:10.1016/j.isci.2021.102420)
Supplement: Table S9. Huh7 normalized protein abundances: protein list of quantile normalized abundances for Huh7 cells, related to figure 3 [file mmc7.xlsx]

## Sheet: Huh7_norm_file
	R1_Huh7_Mock_U1	R1_Huh7_SARS-CoV-2_T1	R1_Huh7_Mock_U2	R1_Huh7_SARS-CoV-2_T2	R1_Huh7_Mock_U3	R1_Huh7_SARS-CoV-2_T3
Q9H2B4	18.1477	18.2349	18.1768	18.1304	18.1632	18.111
Q96H79	22.7377	22.5831	22.8001	22.7235	22.7937	22.7443
O75569	24.2131	24.2739	24.2903	24.2817	24.2866	24.3064
Q8N2H4	20.7386	20.6619	20.759	20.6843	20.7656	20.7295
Q8TAV0	19.9336	20.1483	20.0725	20.0738	20.053	20.0977
Q9Y4D7	22.7242	22.5555	22.5502	22.4335	22.5989	22.4714
P30281	17.6474	17.6113	17.3551	17.5144	17.4696	17.5125
Q8IZ52	20.0923	20.1177	19.9866	19.9244	20.0499	20.0213
O60869	25.9827	26.0701	26.0845	26.1491	26.0924	26.1137
Q7Z3T8	22.8345	22.8707	22.9613	22.9764	22.9114	22.9127
A6NHR9	26.6014	26.7003	26.6206	26.7489	26.6473	26.7065
P02679	27.8475	27.7808	27.6941	27.6675	27.6944	27.7376
P15848	23.6036	23.5818	23.5545	23.4825	23.5569	23.4991
Q9UQB8	23.7603	23.7812	23.8233	23.9059	23.851	23.862
P12081	25.1403	25.3423	25.4177	25.4553	25.3685	25.4296
Q96EK6	23.1424	23.072	23.2426	23.1943	23.2352	23.1673
Q8N766	26.2458	26.3202	26.2209	26.2051	26.2434	26.1817
P08237	25.8432	25.8847	25.9906	25.897	25.94	25.8688
Q8WXE1	20.2656	20.1867	20.3006	20.3352	20.2892	20.3066
P30626	25.0703	25.0982	25.1645	25.1948	25.156	25.1445
Q96DE0	22.564	22.6748	22.6972	22.6967	22.7168	22.6954
Q6ZN04	19.2625	19.3429	19.3879	19.5176	19.2553	19.3976
Q6P1N0	22.754	22.7301	22.8332	22.8093	22.772	22.8314
Q99828	21.71	21.717	21.6559	21.6805	21.689	21.7561
Q9BSM1	18.2408	18.1265	18.1876	18.0605	18.1874	18.2471
Q8TEP8	21.4109	21.4133	21.2594	21.2499	21.2392	21.2195
Q70CQ4	17.9805	18.1599	17.9334	17.9245	17.782	17.8974
Q02218	26.6404	26.6009	26.5238	26.422	26.5193	26.4856
Q9HCU5	25.0094	24.9192	24.9496	24.8385	24.8512	24.8544
Q9BSY9	19.0823	19.1655	19.1776	18.9492	18.9892	19.0634
O95825	22.4125	22.5603	22.5779	22.6361	22.5541	22.6031
Q9UL03	22.8871	22.8128	22.8144	22.8113	22.8541	22.8393
Q10469	23.2657	23.218	23.2174	23.1001	23.1478	23.1284
Q7Z6J0	17.8	17.9513	17.7923	17.8439	17.7921	17.6749
Q96RY7	18.8784	18.8086	18.8108	18.759	18.8121	18.7617
P45984	21.1895	21.1967	21.2645	21.3301	21.2924	21.3083
Q9UL33	22.1032	22.0857	22.1061	22.1201	22.1097	22.0989
Q9NYM9	23.2377	23.3291	23.146	23.2339	23.1604	23.1816
A8MW92	19.6283	19.4402	19.5528	19.5428	19.5921	19.4663
Q5JTH9	27.4599	27.3957	27.4396	27.3521	27.4192	27.3993
P35579	29.1395	29.2719	29.2346	29.3089	29.1964	29.2718
P54687	24.4294	24.575	24.5521	24.5329	24.5638	24.5351
P22033	26.4409	26.2844	26.3226	26.1891	26.3045	26.2703
O75718	25.5118	25.3051	25.3922	25.2784	25.395	25.3196
Q6KCM7	20.9958	21.0638	20.9924	20.9641	20.9946	20.9072
Q5VW32	23.2147	23.4205	23.383	23.4444	23.3565	23.3864
P31689	27.1266	27.1272	27.2241	27.202	27.1889	27.1964
P54802	23.457	23.5396	23.4793	23.4229	23.519	23.4356
P14635	24.3649	24.2227	24.3135	24.3747	24.3816	24.2028
Q9Y2X0	23.3176	23.4089	23.2836	23.3575	23.3289	23.3609
Q7Z7L9	17.9206	17.9695	17.9796	17.7549	17.8433	17.911
Q9C0H5	19.2478	19.2591	19.2397	19.2891	19.2893	19.3023
P10412	24.714	23.9619	24.1819	24.0607	24.2306	23.9211
O95070	22.388	22.6059	22.5353	22.3787	22.384	22.4285
Q9NYH9	26.0403	25.809	26.013	25.9207	26.0209	25.9958
Q8N6T7	18.8001	18.9647	18.7941	19.0601	18.8571	18.9442
Q7Z3E5	20.4361	20.6124	20.6232	20.7871	20.6074	20.6291
Q9H7B2	26.4326	26.0163	26.2129	26.0716	26.2518	26.0116
O94913	23.2633	23.3273	23.3134	23.5803	23.3956	23.4366
Q96IZ5	18.8467	18.7532	18.7911	18.8934	18.7754	18.8436
Q8NCR9	24.5093	24.1955	24.3681	24.0926	24.3626	24.2648
Q99714	27.0907	26.9637	26.9974	26.9421	27.0226	27.0188
Q6ICC9	14.6274	14.6889	14.288	14.2269	14.3513	14.3149
Q13136	24.4696	24.4314	24.5156	24.5369	24.5474	24.4873
Q8NFG4	22.212	22.2101	22.2998	22.2453	22.2534	22.2825
Q6GMV2	22.3217	22.3758	22.3789	22.4122	22.4086	22.3992
P00748	19.8183	19.7838	19.75	19.6862	19.611	19.6799
Q14108	26.5481	26.3431	26.4565	26.3718	26.4659	26.3718
Q96Q15	23.1169	23.1253	23.1844	23.2405	23.2741	23.2789
Q3T8J9	19.8169	19.9272	19.7896	20.0384	19.8964	20.0139
Q8IZ73	18.747	18.6616	18.7126	18.6828	18.6102	18.6949
Q9UI14	22.8756	22.8472	22.6722	22.6693	22.6682	22.8196
Q86V81	26.7557	26.7661	26.7312	26.7691	26.7947	26.8194
Q8N0T1	23.5456	23.4748	23.5601	23.5862	23.6727	23.6261
Q5T3F8	20.9046	20.8865	20.8188	20.722	20.8224	20.7051
Q9H0R6	24.7442	24.6785	24.6823	24.598	24.636	24.6244
Q99618	22.0073	21.9165	21.9267	22.1214	22.0127	22.0307
P09669	25.5935	25.1961	25.3529	25.3394	25.4578	25.3809
P0DMV9	28.0541	28.127	28.4682	28.5226	28.4789	28.5296
Q6ZN18	19.6092	19.5811	19.6462	19.584	19.6365	19.5672
P16070	19.7843	19.8092	19.6379	19.9369	19.7994	19.8726
Q13976	15.4473	14.2152	15.3386	15.3171	15.3629	15.072
P82663	24.0039	23.9489	23.8406	23.7848	23.846	23.8563
P17029	18.986	19.1722	19.036	19.2145	19.2415	19.0579
Q5M775	23.7544	23.7171	23.6956	23.7552	23.7021	23.7321
P13861	26.7271	26.754	26.7668	26.8088	26.789	26.8146
O75581	20.4529	20.4738	20.471	20.3988	20.462	20.4546
Q9H8G2	21.8006	21.8457	21.8412	21.9034	21.8588	21.8867
P53384	21.0662	21.1224	21.1688	21.139	21.1474	21.1531
P35789	20.0375	20.2511	19.9985	20.1317	20.0544	20.165
Q13569	13.4754	14.0892	13.8426	13.8524	13.6262	14.0086
P00338	27.8765	27.9247	28.0489	28.0394	28.0365	28.1084
O75367	27.2875	27.2134	27.2524	27.1272	27.177	27.2069
Q8WUR7	20.6137	20.5505	20.7168	20.66	20.609	20.7166
Q9BUE0	21.3935	21.2786	21.3586	21.3652	21.3569	21.4684
Q7L099	20.8225	21.0343	20.9883	21.0579	20.9596	21.0011
P78310	25.3029	25.1741	25.157	25.0578	25.1548	25.1396
Q7Z3K6	18.4308	18.4736	18.4084	18.3725	18.4093	18.4283
Q86WP2	19.7868	19.6661	19.7132	19.6532	19.6708	19.5822
Q8TBA6	24.0563	24.0364	23.943	23.9605	23.9905	23.9512
Q9NQ89	15.1505	15.003	15.4205	15.0232	15.1769	15.3915
Q16831	21.0648	21.3861	21.2257	21.3727	21.158	21.3644
Q5T8D3	25.5016	25.4	25.4059	25.2934	25.4182	25.3394
Q9NX46	22.6407	22.6395	22.512	22.7132	22.6614	22.5103
P34741	22.3844	22.1092	22.155	22.1167	22.2481	22.1619
Q8WUD4	24.5369	24.529	24.5394	24.5892	24.5083	24.5154
Q9Y5R4	18.0143	18.0723	17.9542	18.0288	17.9258	18.0641
Q6P087	22.6311	22.6526	22.5665	22.5544	22.5732	22.565
Q8TE67	20.7424	20.93	20.7812	20.855	20.8073	20.804
Q9NXW9	19.4731	19.2723	19.6574	19.4523	19.5751	19.4742
P52569	25.0445	24.94	24.9	24.8073	24.9396	24.8328
P42785	23.1973	23.1435	23.1484	23.0925	23.0879	23.1401
P36383	20.1262	19.9381	19.9485	19.8778	19.9379	19.9252
Q7LGA3	24.652	24.5709	24.6098	24.4671	24.5775	24.5588
Q09161	26.1798	26.2797	26.2084	26.2861	26.1937	26.2034
O00469	25.5321	25.5214	25.4272	25.3707	25.4205	25.4715
Q8IXU6	19.1398	19.1201	19.3619	19.4698	19.4064	19.394
Q9BXS4	22.0433	22.1753	22.0017	22.0352	22.0818	22.0893
Q9BSJ6	21.0686	21.1038	20.9671	20.9909	20.964	20.9452
Q8NEZ5	23.7133	23.7496	23.8251	23.8273	23.8013	23.7902
Q8NB49	20.2473	20.1358	20.339	20.2679	20.286	20.2601
Q96HR3	18.4829	18.4055	18.4886	18.5709	18.5154	18.5682
O14654	24.6475	24.8187	24.9452	25.0073	24.9312	24.978
A6NHT5	16.1591	16.355	16.3136	16.2059	16.2942	16.2955
Q9NWT6	20.9349	21.2772	21.1476	21.2861	21.1696	21.2861
Q9H9J2	26.0629	25.9766	25.9698	25.8846	25.9495	25.9612
Q6UXD5	19.2308	19.2709	19.3485	19.3227	19.3217	19.4276
Q9H0H0	22.7057	22.8837	22.7469	22.8416	22.7694	22.8887
O43379	19.8603	19.9165	19.9992	19.9817	20.0157	19.9499
O95948	16.4745	16.4395	16.4574	16.4545	16.2963	16.4641
Q6ZXV5	24.8279	24.6969	24.7536	24.6519	24.7496	24.6873
Q9Y3P9	23.2003	23.305	23.2719	23.3365	23.2851	23.3623
Q9HA92	20.2805	20.3652	20.2096	20.2391	20.2131	20.2558
Q567U6	22.6918	22.8064	22.8493	22.8691	22.9026	22.829
P28370	26.1995	26.1949	26.1126	26.1036	26.1067	26.1553
Q8N3U4	25.9058	25.8419	25.9101	25.8742	25.9103	25.8922
P11310	27.1374	26.998	27.0299	26.9532	27.0601	27.0014
Q96IU4	23.0275	23.2014	23.1335	23.2465	23.2281	23.137
P23677	22.7167	22.6661	22.6903	22.6381	22.6952	22.7024
P06213	21.4221	21.2516	21.3672	21.2733	21.3985	21.2723
O76031	26.8324	26.7553	26.712	26.6506	26.6949	26.6852
Q6IBS0	22.8192	22.8727	22.8788	22.932	22.8748	22.9004
Q9P287	25.219	25.3438	25.3502	25.4048	25.336	25.401
Q9UBP6	21.5091	21.5116	21.4733	21.441	21.4902	21.4883
P49448	23.8269	23.7091	23.7018	23.566	23.5806	23.646
P20936	21.2277	21.3197	21.2669	21.2454	21.241	21.2891
Q9GZP9	22.1879	22.1427	22.0755	21.9948	22.0759	22.0434
P10636	12.8297	13.7432	12.5962	12.3679	13.0134	12.8293
P35609	19.509	19.2382	19.6537	19.5664	19.5945	19.6118
Q9NYF8	27.901	27.8459	27.7656	27.7325	27.8044	27.7294
Q15942	25.6745	25.9799	25.7561	25.9505	25.7943	25.8614
P01042	21.1722	20.9531	20.9852	20.7901	20.8883	20.7395
Q9UH03	17.9178	18.0859	18.1619	18.2618	18.1441	18.2618
Q9NZC3	21.2905	21.4364	21.6791	21.4198	21.3728	21.3995
P46531	18.2581	18.4682	18.1017	18.195	18.2801	18.184
Q8IWI9	24.5642	24.4906	24.5182	24.5553	24.5495	24.5207
O75438	21.0736	20.8804	21.0993	21.0049	21.2015	21.1314
P58317	15.9445	16.0284	16.0519	16.1794	15.8513	16.2362
P10071	14.4624	14.7269	15.0734	15.2848	15.1953	15.208
Q8TAE8	23.8958	23.7822	23.7995	23.7469	23.8056	23.7819
Q8IXT5	24.5799	24.5611	24.4962	24.4958	24.5205	24.5669
O75554	21.5503	21.7105	21.6336	21.59	21.5583	21.5799
Q96MU7	25.1278	25.0624	25.0503	25.0375	25.087	25.0643
Q02809	25.5984	25.5683	25.5472	25.48	25.5395	25.4785
O43292	23.9682	23.8346	23.8064	23.6869	23.7873	23.761
O95232	25.3073	25.3951	25.3863	25.4389	25.3437	25.3852
Q96CU9	25.0208	24.9465	24.995	24.938	25.0105	24.9031
Q75N03	22.7229	22.7707	22.6213	22.8483	23.0024	22.8992
P60891	24.6245	24.8378	24.8139	24.8603	24.7234	24.8569
Q9H9B4	26.5719	26.5135	26.4948	26.4751	26.5357	26.5317
O95563	24.5411	24.3549	24.4666	24.2705	24.4028	24.37
P02751	28.1639	28.3247	28.0653	28.2188	28.2247	27.9864
P40227	28.441	28.5297	28.5747	28.5647	28.5564	28.5839
O14678	18.8879	18.9045	18.9894	18.8552	18.8873	18.8355
P50440	26.1589	26.0118	25.87	25.8688	25.9437	25.7957
Q16181	26.7458	26.9343	26.8139	26.9617	26.8226	26.9671
Q93096	18.413	18.2446	18.3924	18.2856	17.9999	18.3225
Q96EU6	22.9207	22.9379	22.8621	22.8683	22.8682	22.9522
Q14181	24.1894	24.2098	24.2771	24.2666	24.2824	24.2483
O95155	24.5062	24.6022	24.6528	24.7118	24.6605	24.6607
P26368	27.2395	27.2558	27.2126	27.2592	27.2186	27.3008
Q96CB9	23.4103	23.3817	23.4324	23.3256	23.3465	23.2362
Q9BQ39	25.2023	25.1373	25.1467	25.0782	25.1382	25.1205
Q8WXH0	24.1202	24.0584	24.1224	24.1257	24.1385	24.1234
O94842	24.4643	24.5802	24.4353	24.5319	24.4987	24.5304
P62263	26.9442	27.0526	27.06	27.0673	26.974	26.9496
Q676U5	21.8304	21.9194	21.9069	21.9957	21.9738	21.9552
Q9BQP7	24.6027	24.3055	24.3996	24.3373	24.428	24.3922
Q8NI08	17.4124	17.5681	17.6736	17.6669	17.6991	17.5958
Q7Z6K5	22.4632	22.7349	22.5444	22.7456	22.6104	22.6805
O14920	21.2667	21.4679	21.3833	21.4154	21.3738	21.49
Q9C0C2	24.5039	24.518	24.493	24.5693	24.487	24.5011
Q15833	22.7418	22.7797	22.7276	22.8224	22.7543	22.7575
Q6ZRP7	24.7449	24.7502	24.6803	24.6678	24.6616	24.677
Q6UWP8	19.0044	18.7061	18.7358	19.2117	18.604	18.7693
Q8IV36	16.2528	16.5178	16.4223	16.4319	16.2393	16.5719
P02787	28.5183	28.4688	28.3849	28.2589	28.3708	28.2812
Q8WUA7	17.4165	17.4123	17.3746	17.354	17.4533	17.401
Q96B01	23.1005	23.0814	22.9786	23.0847	23.1001	23.0855
Q3YEC7	22.7776	22.7884	22.8754	22.9499	22.8598	22.882
Q9UJS0	27.9208	27.8247	27.827	27.7088	27.8111	27.7543
Q5T6F0	17.974	17.8166	17.8814	17.7859	17.9556	17.8328
Q6IQ23	20.448	20.5867	20.4997	20.6931	20.5909	20.5896
Q9P0P0	20.9948	21.1552	21.0489	21.1473	21.0763	21.0579
P19838	23.3762	23.4848	23.4521	23.4924	23.4454	23.5004
Q9Y5B6	22.2151	22.224	22.2487	22.1392	22.1526	22.1954
Q3SXM5	24.9035	24.6692	24.7772	24.6966	24.7657	24.7448
Q8IZ07	18.8973	18.9364	18.7996	18.981	18.9829	18.8473
Q9NXF8	16.8399	16.3412	16.6305	16.1451	16.5405	16.6448
Q8NB50	18.462	18.3288	18.4543	18.4726	18.4795	18.2601
Q9ULD9	17.9267	17.7441	17.866	17.6902	17.8194	17.7927
Q8NC42	21.5678	21.3604	21.4701	21.3261	21.4841	21.392
P13804	28.4833	28.3967	28.3606	28.2254	28.385	28.331
Q562E7	20.8786	21.0238	20.9633	21.0095	20.987	20.9597
Q8WWM7	26.6727	26.7491	26.7297	26.8163	26.77	26.7026
Q12974	21.1159	21.3378	21.0549	20.8895	20.8622	21.0515
O14715	19.0959	19.3284	19.1588	19.2083	19.154	19.217
P46777	28.4336	28.484	28.5288	28.5839	28.5223	28.5964
Q13393	24.2825	24.2749	24.2198	24.1594	24.2317	24.2193
Q9BUN8	24.0402	24.0412	23.9617	23.9127	23.9636	23.9365
A0MZ66	24.5738	24.6925	24.5911	24.7448	24.6456	24.5934
P12074	21.3721	21.5082	21.5705	21.5386	21.6095	21.581
O43164	20.2425	20.2723	20.1326	20.2499	20.1954	20.1732
P0DP25	27.7183	27.9054	27.856	27.9019	27.9014	28.0494
Q15041	26.4513	26.4272	26.2694	26.1285	26.1542	26.1927
Q8WUD1	18.9964	19.3936	19.0072	18.8609	19.013	19.0345
Q99942	22.4389	22.0827	22.1562	21.999	22.1299	22.0854
P78371	28.7863	28.9274	28.9539	28.9449	28.9268	28.9273
Q9NXL9	17.9565	17.8394	17.7049	17.7953	17.896	17.6316
Q15005	27.1683	27.3277	27.0722	27.2039	27.1535	27.0869
Q9HBT8	20.0898	20.2216	20.02	20.0863	20.0666	19.9039
P04180	19.1214	19.1027	18.9284	18.8185	18.9699	18.9664
Q15388	25.9551	25.5527	25.8562	25.6686	25.7722	25.7177
Q8N2A8	18.2861	18.2416	18.5157	18.4556	18.4471	18.5268
Q07954	25.8248	25.8252	25.7327	25.7352	25.7427	25.7641
P53350	24.0414	24.0677	24.087	24.1962	24.1459	24.1505
O95490	23.886	23.7591	23.7772	23.7423	23.8079	23.7746
P02774	21.2887	21.2249	21.1733	21.0086	21.2031	21.2096
Q9Y2L9	19.5978	19.6858	19.4124	19.4773	19.3055	19.3898
Q9NX24	25.3551	25.2547	25.2157	25.2053	25.2364	25.2129
Q3YBR2	13.5039	13.8338	13.9037	13.8339	13.6475	13.503
Q9P2D0	19.5236	19.6346	19.5536	19.6673	19.6081	19.584
Q9Y5W7	21.1482	21.195	21.1654	21.1078	21.0942	21.1078
P62701	27.4285	27.3844	27.5327	27.5334	27.5058	27.5402
Q96IF1	21.528	21.4938	21.4542	21.5785	21.5454	21.499
Q8WW38	13.6065	14.3399	14.0554	13.7067	13.2996	14.0366
Q9NV06	25.3015	25.2016	25.2559	25.2218	25.2478	25.2067
P30536	22.9317	23.0515	23.0338	23.0879	22.9776	23.0748
Q8IUW5	20.9731	20.8123	20.8457	21.1123	20.8153	20.7499
Q8N357	23.0629	22.9681	22.9174	22.8576	22.8355	22.8599
P37198	25.9072	25.9948	25.9435	25.8905	25.963	25.9478
Q969G6	22.2783	22.6251	22.5249	22.6725	22.5717	22.637
Q6IBW4	21.7059	21.8667	21.7085	21.8341	21.6873	21.7658
Q86WJ1	24.0307	24.1455	24.0908	24.1735	24.1371	24.0513
Q9HAH7	19.5058	19.4152	19.3892	19.3332	19.3245	19.4406
O14841	16.405	16.6192	16.4154	16.4849	16.505	16.4069
Q9NTJ5	27.0811	26.9009	26.9445	26.8371	26.9333	26.8371
Q15172	20.6258	20.7096	20.6844	20.639	20.6098	20.659
Q9UL45	18.0332	18.5391	18.5001	18.3795	18.4336	18.4556
O14497	26.2568	26.1446	26.076	26.0852	26.1275	26.0438
Q15051	19.4091	19.2306	19.4528	19.4488	19.5907	19.3431
Q16540	19.3839	19.6826	19.4766	19.3726	19.3628	19.4432
Q9Y6D6	23.4018	23.4668	23.4548	23.4732	23.4426	23.4844
Q9BYJ9	23.572	23.572	23.6273	23.6923	23.6861	23.5648
P16403	24.7569	24.0079	24.3784	24.1787	24.5252	24.1488
Q15032	19.9097	20.0509	20.0358	20.0287	20.0196	20.0202
Q00796	25.4975	25.6181	25.6038	25.6984	25.6995	25.6497
Q9C0C9	25.5259	25.6785	25.6975	25.7324	25.7096	25.6959
Q9UKF6	24.8433	24.9201	24.9351	24.8164	24.831	24.8237
Q16611	21.0963	21.1422	21.113	21.0385	21.1376	21.1353
Q6Y288	21.155	21.045	21.006	20.9937	21.1366	20.9824
Q8WW01	18.4731	18.2309	18.5236	18.4516	18.5549	18.5168
Q9BRQ8	21.9701	22.2581	21.9134	22.0809	21.9952	22.0963
P49754	18.9122	19.0315	18.842	18.9664	18.8794	19.1204
Q7Z6J8	20.0194	20.05	20.0958	20.0876	20.1824	19.9748
Q9NUM3	19.2156	19.6053	19.0989	19.2615	19.2936	19.2902
Q8IXQ4	21.5969	21.7292	21.7371	21.8048	21.7582	21.7787
O15409	19.4406	19.3923	19.5647	19.4717	19.5324	19.5026
Q9HCE3	14.2521	14.2436	14.1409	14.4299	14.0669	14.0544
Q02318	23.9492	23.9367	23.8938	23.8306	23.883	23.854
Q0VAQ4	15.3745	15.4864	15.2338	14.8373	15.5617	15.6657
Q9H074	23.8558	24.0375	24.0198	24.0338	23.9922	24.0318
O75420	16.3944	16.7288	16.6154	16.5817	16.5127	16.5617
P62310	22.7738	22.776	22.8172	22.8856	22.8016	22.9413
Q86U06	18.9228	19.137	19.0327	18.9413	19.015	19.1103
A6NIH7	20.7344	21.0226	20.8965	20.8426	20.7254	20.9046
P41240	25.4711	25.5777	25.5449	25.5848	25.5528	25.6338
Q15853	20.2022	20.1591	20.2168	20.2169	20.2928	20.2702
Q71RG4	21.0753	21.0099	20.9547	20.9146	20.9897	21.0273
Q9NST1	18.268	18.3705	18.366	18.3569	18.2599	18.2353
O00743	25.5535	25.6416	25.7151	25.7387	25.6706	25.7092
P35268	27.0264	26.9866	27.0341	26.9553	26.9877	26.9392
P46778	27.993	27.984	28.0244	28.009	28.0221	28.0665
Q9NPL8	24.3956	24.4007	24.3056	24.3556	24.3657	24.2727
Q9BTW9	23.6638	23.712	23.8307	23.8355	23.8184	23.8384
Q9UPQ3	16.0214	16.2724	16.2502	16.4692	16.2987	16.4919
P36896	21.8751	21.3179	21.4393	21.4269	21.6143	21.1893
Q69YN2	24.0985	24.2218	24.2218	24.2323	24.1802	24.2473
Q969J3	20.6714	20.573	20.7005	20.5915	20.7138	20.6396
O60437	20.8737	20.8046	20.6865	20.9764	20.6887	20.8767
P78347	28.0109	28.0206	28.0176	27.9938	28.0278	28.0369
Q6YN16	26.7294	26.5967	26.5937	26.4669	26.5649	26.5736
Q13370	22.0331	21.9754	21.9598	21.8567	22.0034	21.8498
P25705	30.1566	30.0087	29.9586	29.9099	30.0078	29.9099
A6NDU8	19.5571	19.7565	19.6835	19.6878	19.6069	19.6789
P0C1Z6	20.5683	20.5622	20.5325	20.3955	20.38	20.4268
Q9UHB6	25.4124	25.4285	25.3249	25.4159	25.3514	25.3557
Q93052	22.6455	22.6222	22.5373	22.6545	22.6306	22.4323
P51572	28.5828	28.4743	28.4835	28.3965	28.4683	28.4793
Q6P1Q0	21.7593	21.6107	21.7488	21.6267	21.6817	21.6937
Q13488	20.1322	20.2839	20.1528	20.176	20.2685	20.2082
Q96T17	20.7003	20.7282	20.6819	20.7233	20.7162	20.6979
P08134	22.0352	21.8983	22.0255	21.9011	21.9999	22.0465
Q5VUG0	16.7977	17.0798	16.9937	17.1818	17.169	17.135
Q6PI98	21.4159	21.4658	21.3743	21.2944	21.2512	21.3185
P62937	30.0074	30.2333	30.2331	30.2177	30.2331	30.2936
Q96KN1	20.0441	19.9449	20.2796	20.1749	20.2849	20.1996
Q5TAQ9	22.4116	22.3675	22.47	22.4248	22.3875	22.4403
Q7Z5K2	24.4073	24.5501	24.494	24.628	24.5146	24.6027
Q9UHW9	19.9116	19.9798	20.031	19.9894	19.9576	19.9135
Q9H900	22.662	22.6688	22.7323	22.7695	22.7319	22.6979
P27544	21.5713	21.4855	21.4365	21.3396	21.4068	21.3384
Q96NW4	18.8011	18.7554	18.7065	18.8824	18.8207	18.8394
Q8WU67	20.7972	20.5525	20.6613	20.61	20.6822	20.7082
P15056	20.3399	20.285	20.1134	20.2465	20.325	20.2591
Q13444	20.8393	20.8595	20.8699	20.805	20.7909	20.7407
Q53FT3	21.5516	21.5625	21.5857	21.6121	21.5375	21.6092
P18074	23.4487	23.4319	23.4807	23.3746	23.3983	23.4576
Q9Y262	27.1502	27.2828	27.3145	27.4139	27.3433	27.3843
O15397	23.0302	23.1304	23.1473	23.109	23.1285	23.0613
Q9BWT6	18.872	18.9705	19.0686	19.0118	19.0849	19.0441
P35269	23.8108	23.8889	23.8801	23.9512	23.8493	23.9059
Q8NI22	18.1942	17.9935	18.1268	18.1343	18.1223	18.3209
P36639	22.0442	22.2156	22.1658	22.2237	22.1133	22.1897
Q5C9Z4	23.7314	23.7226	23.6885	23.6706	23.7052	23.7085
Q4ADV7	16.2007	16.7488	16.325	16.6267	16.3069	16.4941
P50616	18.2543	18.1948	18.4152	18.3948	18.4149	18.4898
P49427	23.1556	23.2392	23.3187	23.3875	23.3271	23.413
Q02153	19.0999	19.3317	19.3291	19.2311	19.3095	19.2756
P15559	27.9352	28.0091	28.0086	27.9904	28.0489	27.9904
Q96HA4	19.688	19.4714	19.5469	19.4596	19.5958	19.3926
Q01664	18.8506	18.8869	18.9037	18.9238	18.9151	18.9511
Q8NI77	21.1035	21.0109	21.0127	21.1251	21.0507	20.9789
P49795	21.0701	21.0658	20.899	20.9688	20.9763	20.8325
Q14534	26.7137	26.5639	26.5815	26.4463	26.547	26.4872
Q567V2	22.8025	22.5945	22.7093	22.5734	22.6633	22.5785
Q9NPA0	24.2171	24.1418	24.1989	24.1682	24.1906	24.1415
Q9UJA5	24.583	24.7049	24.6814	24.811	24.6252	24.7284
Q9NS00	21.2718	21.2036	21.1993	21.0871	21.1932	21.1947
A8K2U0	19.7513	19.7221	19.7508	19.9275	19.5996	19.7008
Q9BSU1	15.1279	15.3116	15.2713	14.9032	15.2711	15.0654
Q8N6S5	20.0263	19.9683	19.9165	19.9135	19.9057	20.0004
Q9Y6I9	24.3323	24.2718	24.2795	24.2526	24.2833	24.2943
Q9Y2Z0	25.8226	26.0244	25.9738	26.0824	26.0148	26.0241
P04150	21.6691	21.6858	21.7049	21.7108	21.6988	21.6368
P62910	27.0119	27	27.0392	26.9597	26.9505	26.977
Q86YH6	21.5819	21.4	21.3293	21.1427	21.2568	21.355
Q86UD5	18.5621	18.5373	18.3948	18.342	18.3064	18.3263
Q8N5M1	22.8251	22.9395	22.8851	22.8497	22.8381	22.8831
P36871	26.9318	27.1309	27.1123	27.0994	27.1011	27.085
O95218	22.9925	22.9589	23.043	23.138	23.0509	23.1698
Q9P0K7	25.1711	25.1448	25.1475	25.1985	25.1689	25.159
Q9NYU1	20.9469	20.7414	20.8647	20.7533	20.8718	20.8064
Q9NTJ4	16.5453	16.5227	16.7439	16.8498	16.6618	16.788
P28715	21.5958	21.6512	21.5714	21.5064	21.5173	21.5442
P08243	25.5206	25.6735	25.7519	25.789	25.7332	25.7256
P19224	22.0402	22.2058	22.1139	22.2047	21.9969	22.0905
Q5VV42	23.3701	23.2773	23.3219	23.2446	23.2968	23.327
Q9UG01	20.24	20.0957	20.3215	20.245	20.2597	20.2737
Q14004	23.0494	22.9405	23.033	23.035	23.0425	22.9884
Q86VS8	22.8494	22.9417	22.8971	22.9716	22.962	23.0005
Q9ULX6	24.7589	24.867	24.7509	24.8486	24.7817	24.7818
Q9NV70	23.5853	23.5787	23.6245	23.6789	23.6113	23.651
P52597	25.658	25.8293	25.7548	25.8356	25.7521	25.9181
P53992	26.215	26.358	26.3981	26.4596	26.3932	26.3975
Q9NUX5	21.021	21.0279	21.0052	20.9927	20.9983	21.0149
Q9UBW7	23.6949	23.8028	23.6923	23.8035	23.7106	23.7115
P12956	28.903	28.9985	29.024	29.0407	29.034	29.0345
Q8N2W9	22.3612	22.2447	22.4083	22.3465	22.3544	22.3985
Q9BVM2	20.438	20.3952	20.5462	20.5014	20.5131	20.653
P09493	21.4731	21.5669	21.5292	21.6208	21.5568	21.4846
P63241	27.0087	27.1017	27.1888	27.2287	27.2052	27.2983
Q9BQC3	22.5519	22.5537	22.5788	22.4984	22.4839	22.5008
Q13162	27.7653	27.6624	27.6373	27.5402	27.6374	27.6307
Q52LR7	21.0126	20.9319	20.9113	20.9789	20.9241	20.9619
O95433	26.4756	26.6584	26.6982	26.7552	26.6909	26.6785
Q12770	20.2838	20.2426	20.2922	20.2341	20.3518	20.3403
Q9UMY1	24.7678	24.7362	24.6738	24.6159	24.678	24.6506
P51790	21.6958	21.7154	21.61	21.5769	21.6371	21.6111
Q8IWP9	19.8469	19.8855	19.8492	19.7519	19.9213	19.6232
O75716	19.6696	19.6502	19.5754	19.5954	19.6676	19.6482
Q8IYB8	25.154	25.0914	25.1103	25.0752	25.1239	25.0505
Q02241	25.2919	25.2756	25.245	25.2384	25.2395	25.2146
Q2KHR3	20.8848	20.8764	20.8562	20.9468	20.9256	20.963
Q16352	22.6296	22.6414	22.6747	22.7062	22.6871	22.6881
O75396	26.5566	26.4399	26.445	26.3699	26.4452	26.4669
O15027	25.4036	25.5488	25.4931	25.5837	25.4735	25.5237
Q9NYI0	21.1198	20.9432	21.142	21.172	21.2312	21.164
Q9Y2K1	19.5196	19.3238	19.3249	19.4645	19.4314	19.3332
Q9H7F4	20.0517	19.9663	19.9857	19.8002	19.9472	19.9235
P06576	29.3879	29.2907	29.361	29.2127	29.3086	29.2531
Q16134	25.1067	24.956	25.081	24.9831	25.044	25.0452
Q9Y2K6	19.9157	19.7864	19.7938	19.8096	19.8487	19.7556
P48382	19.7739	19.8335	19.9772	19.9537	19.9327	19.9465
P98082	22.0197	22.1915	22.0532	22.1377	22.0172	22.22
Q9UG63	26.1013	26.193	26.1895	26.2843	26.1875	26.2626
Q9UBU8	25.4372	25.464	25.4543	25.4915	25.4118	25.5337
P14866	29.3083	29.292	29.2438	29.1715	29.1845	29.2085
Q96QR8	23.2465	23.3322	23.3363	23.4156	23.3495	23.3478
P05154	20.2711	20.3801	20.242	20.1436	20.1535	20.242
P31937	24.6212	24.496	24.4803	24.4382	24.5158	24.5052
A4D161	16.6771	17.1268	16.924	16.9502	16.9691	17.0082
Q99986	25.8289	25.8677	25.8294	25.9314	25.8667	25.9355
P24386	20.6817	20.645	20.6694	20.638	20.5308	20.6021
O75792	22.5932	22.7118	22.7227	22.829	22.7413	22.786
O15514	17.527	17.4331	17.4817	17.3121	17.5337	17.4965
O60341	25.7569	25.8458	25.77	25.7848	25.755	25.7923
Q9NZ43	23.547	23.4339	23.4461	23.422	23.5016	23.4434
Q12912	20.5395	20.4681	20.3484	20.2136	20.4121	20.2307
Q9H0V1	19.544	19.5244	19.6816	19.3445	19.3679	19.5346
Q9H3R5	21.1152	20.9417	21.0688	21.0751	21.0833	21.0544
Q9C0B5	24.0132	23.9358	23.8709	23.8963	23.9168	23.879
Q8N128	22.8622	22.6612	22.8319	22.6922	22.8439	22.6967
O95479	22.6716	22.6867	22.5696	22.5598	22.5783	22.6064
P04843	30.0409	30.0417	29.8828	29.8837	29.883	29.8837
Q9P2D3	23.2057	23.2126	23.1201	23.1033	23.1402	23.1269
Q9NU19	19.9502	19.9674	19.9684	19.9333	19.9045	19.9924
Q92747	25.6781	25.7424	25.7123	25.6959	25.683	25.6841
P53567	21.1742	21.1385	21.0135	21.057	21.0653	21.0385
Q9NUE0	20.4682	20.3229	20.379	20.2633	20.408	20.2745
P62256	22.5803	22.6548	22.7176	22.7142	22.7421	22.6754
Q86U90	23.4711	23.4761	23.465	23.4939	23.4604	23.5348
Q92901	18.3545	18.4238	18.2601	18.4126	18.2958	18.399
Q8IVF2	14.3824	14.7892	14.5522	14.8547	14.4558	14.607
Q7L5Y1	19.4432	19.3864	19.4638	19.3976	19.5494	19.5224
Q96AY2	17.3265	17.6666	17.4043	17.4842	17.4671	17.5368
P04637	23.8435	23.78	23.9227	23.9909	23.9699	23.9164
Q9H4A6	22.526	22.6283	22.5973	22.6523	22.5708	22.6075
Q9NP92	25.4172	25.3768	25.2986	25.342	25.328	25.3451
P17931	26.228	26.1506	26.2645	26.1836	26.2358	26.1862
Q8WVD5	19.1708	19.2463	19.2659	19.2949	19.3592	19.3143
Q8NCM8	21.7343	21.7269	21.7768	21.7586	21.7713	21.7878
Q9ULH7	20.4843	20.2445	20.2943	20.341	20.37	20.1946
Q08431	20.3443	20.2273	20.1711	20.0843	20.1189	20.1307
Q8TBZ6	22.2848	22.287	22.3135	22.2874	22.2492	22.2256
Q96EE4	13.7874	13.6531	13.3643	13.5347	13.7396	13.8936
Q99470	24.5207	24.4578	24.4103	24.3392	24.4389	24.4022
P38117	28.0337	27.9412	27.8799	27.8245	27.9177	27.857
P12931	22.5974	22.3938	22.505	22.4393	22.4463	22.5298
Q5VWJ9	21.0928	21.3244	21.1551	21.2376	21.324	21.2663
Q9P219	20.5536	20.6196	20.4595	20.5387	20.5403	20.5548
Q9P2Y5	20.5639	20.3472	20.4965	20.5998	20.5344	20.5336
P48651	23.6875	23.6338	23.5554	23.3453	23.4846	23.4501
P0CAP2	18.3799	18.4348	18.4849	18.5377	18.4349	18.4697
Q9Y2D9	19.4446	19.16	19.3368	19.1103	19.2757	19.3993
Q93063	21.9989	21.9537	22.0159	21.9663	22.0276	21.948
Q96HE7	26.0502	25.8817	25.9709	25.8155	25.9037	25.8558
Q96PQ7	16.2945	16.549	16.46	16.2726	16.5086	16.4785
Q96L92	24.425	24.5003	24.526	24.5207	24.4955	24.5329
A6NGB9	15.685	16.1	16.0779	16.2496	15.9935	16.0705
P04080	25.0029	25.0531	25.2383	25.2729	25.2429	25.2573
Q6ZSZ5	22.2488	22.1734	22.2012	22.1255	22.1145	22.2094
Q9UGT4	17.1815	17.0887	17.3177	17.6139	17.3691	17.6074
O00213	19.7147	19.8201	19.8305	19.8436	19.8795	19.8845
O95817	22.2277	22.3398	22.3287	22.4864	22.367	22.3869
P46459	26.9972	26.9963	27.0038	27.0325	27.0288	27.0128
P42858	24.7176	24.8003	24.8271	24.859	24.825	24.7799
Q9UKK9	24.3676	24.4815	24.5664	24.602	24.5195	24.5685
Q96T52	16.2078	16.2872	16.4183	15.9472	16.1641	16.0631
Q96P48	22.3946	22.439	22.4792	22.5088	22.4884	22.4587
O60683	20.817	20.5752	20.7247	20.6076	20.615	20.6637
P16402	23.9827	24.0088	23.922	24.0241	24.0615	23.8417
Q9GZY8	24.6809	24.558	24.5858	24.5399	24.61	24.5114
Q99447	24.6631	24.8082	24.7795	24.7717	24.7883	24.7473
P27487	25.0368	24.8539	24.8969	24.8013	24.8876	24.811
P20226	21.0837	21.3098	21.137	21.164	21.0961	21.1548
O95159	23.1646	23.0603	23.0864	22.9857	23.0303	23.0835
Q9H910	24.8331	24.9034	24.9215	25.1044	24.9882	24.9549
P22681	22.1088	22.2191	22.126	22.2103	22.167	22.1687
O75529	20.0972	20.1526	20.1033	20.1307	20.1388	20.2529
Q9UHB4	20.1091	20.2434	20.2124	20.258	20.2012	20.2169
P19793	20.9503	20.8919	21.1319	21.0167	21.0318	21.067
O43920	24.3016	24.3128	24.1836	24.2018	24.1589	24.2252
Q9Y2W6	22.1334	22.0529	22.072	22.0709	22.1661	22.0424
Q96FJ0	14.3417	13.903	13.2304	13.8782	14.0259	14.0199
Q9UG56	22.8183	22.7632	22.7384	22.6712	22.7507	22.7101
Q9NW13	26.9062	26.8196	26.7926	26.745	26.7878	26.7869
P40818	22.2237	22.3576	22.3713	22.4096	22.3426	22.4043
O94923	22.3803	22.3818	22.3526	22.3352	22.3222	22.3199
P21359	24.0496	24.1082	24.1455	24.164	24.1241	24.1439
P22314	27.53	27.6963	27.7534	27.8213	27.7461	27.7736
Q9H7F0	19.6374	19.6369	19.5327	19.5071	19.536	19.5235
Q9NRG0	21.7706	21.9586	21.9378	21.9338	21.8789	21.952
Q9P0J0	24.6482	24.4373	24.4884	24.3216	24.4271	24.5141
P30622	24.9659	25.0508	25.0641	25.2201	25.0857	25.1758
Q96SQ9	17.7551	17.7079	17.6159	17.7774	17.5967	17.719
Q0VG06	14.4828	14.5766	14.532	14.689	14.3895	14.442
P13196	21.5572	21.4946	21.416	21.3857	21.3552	21.5168
Q969R5	22.4554	22.4869	22.4543	22.4088	22.44	22.4764
P13693	27.2064	27.3153	27.4069	27.3819	27.3161	27.3819
P42357	15.9162	16.2446	16.2461	16.1944	16.0601	16.0947
P68431	23.4473	23.4012	23.6343	22.732	23.0732	23.3822
Q13127	19.9492	20.1053	20.0001	19.9024	19.9015	19.9104
Q5TEJ8	16.823	16.6058	16.821	16.8525	16.9042	17.0056
O00559	20.751	20.8423	20.802	20.8155	20.7881	20.8339
Q9GZT8	23.8878	24.023	23.9974	24.0719	23.9608	23.9581
Q8NBJ7	24.7501	24.6601	24.7076	24.6938	24.7017	24.7184
Q13505	25.0457	24.9997	24.9309	24.8557	24.9323	24.919
Q96EK5	24.1741	24.2628	24.3645	24.4273	24.358	24.4099
Q9BQS8	21.3803	21.3672	21.3556	21.5601	21.4696	21.4757
Q9NZN5	22.0125	22.0985	22.1321	22.1549	22.1355	22.1665
Q9NUQ9	24.4238	24.4638	24.5129	24.5515	24.5327	24.4324
Q9Y6N7	22.0382	22.0751	21.9758	22.0514	22.0058	22.0996
Q13164	19.7583	19.7191	19.7878	19.868	19.9256	19.852
Q13615	19.9899	20.0358	20.0788	20.1165	19.9512	20.0621
P55011	25.7484	25.6529	25.6852	25.6564	25.6893	25.685
Q8N9A8	17.0397	17.1208	17.1364	17.125	16.9753	17.0252
O95363	23.4603	23.3788	23.3913	23.2807	23.3696	23.3591
O14874	22.0861	21.6753	21.9856	21.7386	21.9029	21.9675
A5PL33	13.5941	13.3446	11.7642	13.1039	13.2303	13.4748
O75787	23.6062	23.5472	23.5814	23.4976	23.5796	23.5634
Q9BXS9	21.2514	21.1671	21.1021	20.9898	21.0807	21.0049
P27824	29.9583	29.8085	29.7986	29.7048	29.7987	29.7709
Q9H814	22.0942	22.0114	22.1227	22.1436	22.1683	22.2003
Q12948	21.257	21.5252	21.4167	21.4379	21.3964	21.4164
Q32P41	23.0446	22.9899	23.0545	23.0613	23.0741	23.0461
O75478	19.1158	19.0823	19.0794	19.0467	19.1327	19.0545
Q92574	21.2256	21.2092	21.1975	21.2535	21.278	21.1848
Q5VWN6	23.831	23.8039	23.7866	23.8128	23.7997	23.7911
Q13206	26.0988	26.0077	26.0554	25.9589	26.0462	25.9881
Q07617	18.7855	18.9123	18.9062	18.7675	18.9878	18.9639
Q9UM54	26.3294	26.3781	26.3054	26.4346	26.3329	26.3908
Q7Z403	19.0465	18.7906	18.9867	18.9174	18.8742	18.9526
Q9NRH1	18.125	18.4861	18.2924	18.186	18.3261	18.3085
P50548	20.1726	20.2109	20.1688	20.2324	20.141	20.2465
Q9P0V3	22.5326	22.4217	22.4107	22.3457	22.3578	22.386
Q6FIF0	21.4391	21.7426	21.6755	21.7339	21.616	21.7275
Q14498	26.3722	26.3512	26.441	26.427	26.4435	26.407
Q49AM3	19.564	19.4272	19.4438	19.5149	19.6179	19.4362
Q7Z6V5	15.4955	15.4493	15.286	15.6395	15.9485	15.7741
Q15650	22.5843	22.6088	22.5985	22.6743	22.6029	22.6333
P17612	23.7031	23.9903	23.7321	23.8745	23.7591	23.8899
Q6DKI1	25.7674	25.7305	25.6545	25.5916	25.6617	25.6365
Q15435	24.9007	25.1399	25.1368	25.1854	25.1008	25.1459
P23458	23.4538	23.4049	23.341	23.4346	23.2941	23.4045
Q06830	29.1963	29.3895	29.3883	29.4297	29.4045	29.4297
Q9Y6X8	23.3429	23.3655	23.2768	23.3175	23.4048	23.3236
Q53LP3	21.9956	22.0418	22.1007	22.0854	22.0716	22.0443
Q3ZCQ8	26.1555	26.0843	26.009	25.9612	26.0596	26.002
Q8ND82	23.5806	23.5673	23.513	23.4617	23.5134	23.4794
Q14254	26.8841	26.9833	26.7877	26.8765	26.8427	26.886
Q8TBX8	24.922	25.0399	25.0381	25.0479	25.0169	25.0081
Q8TAP8	15.0669	15.2901	15.3591	15.4564	15.0401	15.0161
P58335	23.613	23.4455	23.4693	23.3981	23.5612	23.3943
O75486	19.6846	19.7819	19.884	19.7428	19.8605	19.8762
P42025	20.3164	20.4089	20.482	20.4594	20.4645	20.4253
P04439	20.5671	20.8221	20.6666	20.58	20.549	20.5519
Q9UPM9	17.9229	17.3572	17.7294	17.7216	17.6841	17.5764
Q9Y672	23.0385	22.8997	22.9407	22.7246	22.8256	22.803
P78406	26.2495	26.2546	26.1953	26.1535	26.1644	26.2136
Q9NVX2	24.3709	24.3351	24.3439	24.3856	24.3897	24.2743
P16455	20.7025	20.7528	20.7259	20.7637	20.7546	20.7861
Q9H6W3	23.3955	23.4002	23.42	23.3809	23.3866	23.4168
Q8N257	21.3554	21.2461	21.3755	21.3446	21.2902	21.3727
Q9H1Z4	19.8823	19.9846	19.9406	19.9318	19.9269	19.9835
Q9BZM4	20.3549	20.4856	20.4321	20.5176	20.3597	20.4051
Q53EL6	22.758	22.7255	22.8156	22.6909	22.7357	22.8058
P63010	26.9307	26.8417	26.8695	26.9034	26.8844	26.8681
Q96LX8	17.2195	17.1654	17.0542	16.8177	17.0278	17.2482
Q9H3P2	23.3126	23.2992	23.3933	23.4462	23.4464	23.4374
Q9HA47	19.348	19.3223	19.3786	19.3375	19.3322	19.3783
Q9Y2G1	17.5104	17.7274	17.7283	17.8418	18.0165	17.9034
O60245	20.3471	20.3943	20.6705	20.618	20.6164	20.5599
P46782	26.5988	26.6056	26.673	26.7305	26.6542	26.7148
P68400	26.8285	26.8907	26.9291	26.886	26.8762	26.8752
P23142	21.5704	21.5884	21.3723	21.3807	21.4228	21.4032
P55084	27.6857	27.5729	27.5056	27.4774	27.5151	27.5284
Q06210	26.8123	26.9056	26.9191	26.9226	26.9214	26.8654
Q9Y548	19.7495	19.7857	19.6368	19.594	19.6747	19.8341
P49593	22.7563	22.8763	22.9111	22.9475	22.9686	22.846
Q96KQ4	20.1481	20.0533	19.8447	19.9612	19.7741	19.7618
P51531	16.7017	16.8523	16.8484	16.6961	16.9777	16.8628
P11177	27.2306	27.1721	27.1459	27.049	27.1377	27.1442
Q9UK58	17.185	17.1463	17.12	17.1935	17.2262	17.0759
Q8N4S0	17.5764	17.4439	17.4836	17.4125	17.4462	17.4029
P49137	21.4055	21.4732	21.468	21.4525	21.4579	21.4327
Q7Z4G4	18.9487	19.1829	19.1317	18.985	19.0737	19.0707
P07902	20.5608	20.7654	20.6507	20.7101	20.6177	20.7072
Q13492	26.3183	26.3649	26.3749	26.3908	26.3809	26.3799
Q8IX18	21.111	21.1179	21.2531	21.191	21.2053	21.2791
P82909	24.3076	24.3375	24.264	24.3425	24.2996	24.2181
A0AVT1	25.3691	25.45	25.5227	25.5192	25.5179	25.5325
Q8IWT6	23.2849	23.1998	23.263	23.1639	23.2647	23.2458
Q9P0U4	21.3143	21.4618	21.3162	21.4051	21.4053	21.46
P39210	24.0122	23.8669	23.8828	23.7827	23.8359	23.8429
P62745	21.4772	21.2698	21.2855	21.249	21.3494	21.3438
Q9ULC5	20.5173	20.7238	20.4125	20.5374	20.3952	20.6302
P82921	21.6619	21.649	21.5885	21.6506	21.6391	21.5593
Q15819	23.4	23.6184	23.5678	23.6033	23.5865	23.6356
Q08722	23.1118	23.1818	23.197	23.1596	23.1575	23.1426
Q9BT30	20.7586	20.7822	21.1289	20.6952	20.6227	20.5648
Q9NVM6	22.5696	22.5304	22.6849	22.5743	22.5763	22.5996
Q15427	24.848	24.9315	24.7938	24.836	24.7762	24.8125
Q9BUP0	19.4059	19.5192	19.6269	19.5005	19.4938	19.4684
Q14103	28.7001	28.773	28.7409	28.8217	28.749	28.8049
Q5VUJ6	20.1588	19.989	20.0976	20.3463	20.3492	20.2499
P32121	19.6674	19.5365	19.7067	19.7278	19.7816	19.7121
Q96FJ2	20.3879	20.475	20.4833	20.3403	20.4263	20.4685
Q6ZNJ1	16.6183	16.8252	17.0098	16.8964	16.764	16.8199
P31948	28.3235	28.3455	28.4413	28.4946	28.4414	28.4644
Q2NL68	15.2674	15.4783	15.2523	15.3539	15.2274	15.4287
Q9Y6K8	22.745	22.6859	22.5492	22.5132	22.5827	22.7132
Q56P03	19.706	19.4614	19.6971	19.7179	19.685	19.4911
Q86TG7	24.837	25.0248	24.904	25.0643	24.9147	25.0383
O00487	25.8939	26.0485	26.0922	26.1105	26.0908	26.1467
P15880	28.8334	28.945	29.0081	29.0949	29.0241	29.0813
Q9UJJ9	16.5918	16.586	16.3647	16.5439	16.3311	16.3753
Q9UPN3	26.4529	26.5288	26.476	26.5803	26.5142	26.5637
Q02086	17.6536	17.578	17.4949	17.661	17.6965	17.4289
P60660	26.7781	27.0293	26.9762	27.0944	27.0107	27.1154
Q9UJF2	21.784	21.7368	21.8007	21.8498	21.7626	21.8341
Q9Y3T9	27.312	27.2487	27.2726	27.2002	27.25	27.1987
Q8NG11	21.2866	21.1906	21.2414	21.2126	21.2798	21.3228
Q8N5C8	20.9698	20.6401	20.6782	20.6199	20.7127	20.3007
P16422	23.8625	23.661	23.6033	23.6205	23.6076	23.6423
Q8WU20	19.7672	19.7781	19.5721	19.758	19.8014	19.6456
O00214	20.4149	19.9515	20.1507	20.1872	20.1739	20.0384
Q8TAT5	18.1717	17.9616	18.019	18.111	18.1811	18.0971
P35222	26.4911	26.5563	26.4402	26.5512	26.4567	26.5025
Q9H8V3	22.578	22.6296	22.6431	22.6979	22.6045	22.6733
O43822	18.25	17.9242	18.216	18.3024	18.1033	18.2372
O95837	20.2279	20.2024	20.118	20.0929	20.2695	20.1277
Q9NX63	26.7531	26.6183	26.5646	26.5226	26.5836	26.5248
P50570	24.7552	24.8341	24.9084	24.885	24.835	24.8499
Q9BXF6	22.8459	22.7481	22.5931	22.8271	22.737	22.3973
Q9BV23	20.7283	20.6526	20.6854	20.519	20.7024	20.6036
P46781	28.3953	28.5058	28.603	28.6826	28.596	28.5914
Q9P2E9	30.8781	30.6644	30.7113	30.642	30.7113	30.6253
Q7Z2Z2	22.8378	22.9172	23.0012	23.036	22.9731	23.0118
Q9NUW8	21.3276	21.3915	21.4222	21.4181	21.4211	21.4255
Q9UBZ4	19.5149	19.4695	19.4099	19.5864	19.5479	19.5417
Q562R1	20.8401	20.6089	20.9701	20.6832	20.8323	20.8177
Q9Y3D0	21.8425	21.7616	21.8304	21.8405	21.8972	21.8062
Q8NFP9	15.9817	16.4453	16.4679	16.3388	16.3134	16.4445
A4D1E9	24.0082	23.9722	23.9454	23.8818	23.9222	23.9355
Q9BW92	25.3671	25.3251	25.3366	25.2713	25.3422	25.3359
Q02040	22.9013	22.8581	22.8571	22.8673	22.8515	22.8566
Q15544	17.6257	17.7212	17.7624	17.5739	17.4225	17.7083
Q02487	24.741	24.5222	24.5593	24.5351	24.6111	24.6818
Q9BTX1	25.3148	25.3143	25.2728	25.2307	25.253	25.2256
P55786	26.8574	26.9885	27.0287	27.0445	27.0269	26.9999
P53041	25.8046	25.9209	26.0667	26.0902	26.049	26.022
Q92600	22.7788	22.7201	22.7959	22.8166	22.8306	22.7892
Q00688	26.0274	26.1683	26.2414	26.2924	26.1825	26.1974
Q9HC98	22.5616	22.6629	22.708	22.7221	22.6853	22.693
Q8NHV4	21.2481	21.3019	21.3196	21.4546	21.3779	21.3272
Q9Y6A9	26.3877	26.2019	26.2462	26.0873	26.2004	26.2094
P15374	23.8056	23.8195	23.9658	24.1054	24.0401	24.0549
P61254	26.8424	27.2655	26.9402	27.347	27.1222	27.1929
Q9Y3T6	18.5702	18.6021	18.672	18.6909	18.7481	18.7535
P61247	29.1454	29.095	29.298	29.2442	29.2713	29.2127
Q9Y243	17.4747	17.3991	17.418	17.5798	17.7621	17.1309
O43747	26.0567	26.1606	26.1216	26.1158	26.1107	26.1387
P16104	25.0873	24.6115	24.6402	24.5238	24.7572	24.5816
Q9UQ80	28.4119	28.5403	28.5959	28.5914	28.5832	28.5754
P78362	23.4769	23.5084	23.5142	23.5602	23.505	23.4924
P11171	24.8064	24.8937	24.816	24.9058	24.8224	24.927
Q96MH6	20.418	20.436	20.5676	20.4093	20.3916	20.3761
O15162	20.1605	20.2587	20.2208	20.1277	20.1482	20.2665
Q9P1U1	20.282	20.2713	20.2179	20.3104	20.3286	20.2874
Q07955	26.9872	27.0633	27.009	27.1247	27.0414	27.1176
O75781	21.7768	21.6245	21.5627	21.6389	21.5748	21.6355
Q13144	23.9598	23.8999	23.9956	24.0183	24.0027	23.9971
Q9BSH4	24.6364	24.5108	24.5959	24.4338	24.4835	24.499
Q969X5	26.2717	26.2754	26.161	26.1711	26.17	26.188
Q15526	23.1268	23.0428	23.0932	23.108	23.2292	23.1682
Q6N075	21.1043	21.2416	21.2102	21.1107	21.1611	21.1539
Q96BW9	22.1369	22.1567	22.1702	22.1533	22.1825	22.1512
O95248	23.4878	23.597	23.5746	23.6225	23.5693	23.6625
Q8IZC4	17.1881	17.1536	17.1979	17.3817	17.2279	17.1573
P84101	23.7334	23.6861	23.7155	23.814	23.8108	23.7353
Q9Y6B7	18.8193	18.6575	18.6622	18.7973	18.7574	18.7847
Q68CZ6	21.0457	21.0187	21.1771	21.1674	21.1766	21.1661
O75150	25.2071	25.224	25.2361	25.4116	25.2912	25.2605
Q9Y3C6	25.8709	25.8141	25.8642	25.8699	25.8229	25.8176
Q9NRX4	24.5578	24.5809	24.4848	24.6434	24.6741	24.4671
Q16864	22.0409	21.9868	22.0834	22.0362	22.1245	22.1634
P23634	23.5155	23.5458	23.4634	23.5198	23.5238	23.5826
P51808	16.6414	16.7801	16.8297	16.7067	16.6969	16.7918
Q8WVR3	18.8322	18.9236	18.8557	19.0504	18.8752	18.9597
Q9P2R3	24.7308	24.6123	24.7418	24.7263	24.7567	24.7433
Q13049	20.941	21.0007	21.0042	21.0522	21.0559	20.9871
Q9NQ50	25.0891	25.0701	24.982	24.9462	24.9979	25.0364
Q12913	18.8761	18.8763	18.6765	18.7125	18.7076	18.7961
Q6I9Y2	24.2222	24.1729	24.0442	24.0513	24.0969	24.1023
O14519	20.5597	20.4929	20.3474	20.3031	20.2401	20.3936
Q12830	24.9345	24.9219	24.9095	24.9667	24.9823	24.9462
Q8NEZ2	20.0933	19.7206	19.9004	19.9283	20.0133	19.8218
Q9UDW1	24.9959	24.668	24.8872	24.7573	24.8889	24.8212
Q9UHF7	20.0103	20.0088	20.0841	20.1024	20.0599	20.1136
Q9HAZ1	18.271	18.3861	18.1566	18.0465	18.0763	18.1816
Q9H6Z4	23.1066	23.241	23.1663	23.2712	23.1749	23.2167
Q9NPG3	22.6749	22.3693	22.501	22.4277	22.5496	22.3903
Q9UKT8	16.9851	17.0564	16.8593	16.9742	16.6821	17.0233
O15382	24.2248	24.1248	24.1729	24.0934	24.0928	24.158
P43490	25.7738	25.9673	25.9829	26.0591	25.9481	25.9972
P51858	27.7834	27.8318	27.9103	27.9246	27.8562	27.8777
P09455	20.0427	20.2069	20.26	20.1452	20.0022	20.1317
Q96N11	19.0911	19.0502	19.1844	19.2296	19.0778	19.1525
Q9Y277	28.7094	28.4248	28.4736	28.442	28.5451	28.3775
Q14320	25.2125	25.3343	25.3451	25.4886	25.3967	25.4025
Q99700	24.6924	24.7898	24.7004	24.8465	24.7471	24.744
P49768	22.4562	22.4049	22.4074	22.4213	22.472	22.4114
O95684	21.9231	21.9982	22.0284	22.0593	22.0503	22.0168
Q9H1A4	24.2382	24.266	24.325	24.3355	24.3026	24.2826
Q8WV92	20.1717	20.3493	20.3509	20.5136	20.3681	20.4422
Q15652	19.8271	19.7116	19.844	19.8874	19.914	19.9849
P23378	27.7898	27.627	27.6298	27.4648	27.5439	27.5575
Q9BQE4	22.1491	22.1195	22.0882	22.0382	22.0743	22.0639
Q16740	24.1877	24.0967	24.2328	24.2114	24.2479	24.1755
Q9HDC9	27.389	27.3177	27.279	27.2069	27.2791	27.2533
O94901	24.3061	24.2529	24.1999	24.1931	24.1979	24.171
Q8NG08	15.318	15.4082	15.4471	15.8746	15.535	15.9267
Q6P5R6	22.7909	22.9536	22.9067	22.9838	22.9903	22.9764
Q9Y483	23.7042	23.3419	23.5725	23.3288	23.4893	23.3521
Q14689	18.8249	18.9595	19.0855	19.0962	18.8647	18.9352
O00488	23.3915	23.5257	23.4035	23.489	23.4539	23.5442
Q15013	19.6967	19.391	19.5204	19.5378	19.6437	19.5489
O43491	27.8638	27.7907	27.7696	27.7736	27.7967	27.8686
Q9UI36	20.9689	20.9237	21.1362	21.1336	21.1806	21.1683
Q8NHY2	19.6457	19.7604	19.5911	19.654	19.6625	19.7568
Q9HC07	24.6261	24.6609	24.6002	24.5609	24.5841	24.5431
P04083	23.2789	23.2813	23.2505	23.8191	23.2713	23.3378
Q96FS4	19.7393	19.6463	19.656	19.8267	19.6263	19.7944
O43286	16.9165	16.7304	17.0881	17.0706	16.9626	17.1488
Q9ULX3	24.6127	24.3182	24.4639	24.436	24.5236	24.3641
Q9H425	23.3242	23.3013	23.103	23.1024	23.2035	23.1548
Q9NYL2	22.3344	22.282	22.3726	22.3401	22.3389	22.4387
P51553	25.3828	25.336	25.2796	25.2076	25.2633	25.2159
Q9H061	24.7897	24.5895	24.7565	24.6618	24.6489	24.6473
A1X283	22.0372	22.0864	22.0176	22.126	22.0841	22.098
Q08379	26.0801	25.9337	25.9615	25.9119	25.9567	25.9165
Q9BV44	23.1638	23.2209	23.2359	23.3021	23.2396	23.2474
Q9NUP9	24.4108	24.4938	24.3959	24.5052	24.4422	24.5906
O43924	20.4454	20.7	20.6918	20.7373	20.6388	20.6889
Q8N6H7	24.4516	24.5621	24.6357	24.8263	24.7482	24.6342
Q86Y56	24.2963	24.3258	24.4476	24.417	24.4071	24.3544
Q8N6R0	21.6736	21.7495	21.7958	21.7934	21.7532	21.8188
O95239	25.237	25.3742	25.4167	25.5035	25.3544	25.4217
Q14934	14.2447	14.308	14.3088	14.3149	14.5844	14.7894
Q92769	26.283	26.3112	26.3099	26.3579	26.3544	26.3924
Q96ST2	24.8624	24.8458	24.9157	24.9171	24.9042	24.9453
Q9UBF8	22.5291	22.5593	22.5572	22.6829	22.6092	22.4239
Q96PE7	22.6738	22.5374	22.529	22.4532	22.559	22.4648
Q96CP7	18.4064	18.3821	18.2281	18.179	18.1402	18.162
P05155	22.2875	22.741	22.1721	22.5635	22.2037	22.5144
O60678	24.1493	24.2465	24.3428	24.3076	24.2848	24.2911
Q659A1	18.5677	17.8367	18.3825	18.2924	18.4481	18.2418
Q9Y3F4	27.1297	27.2534	27.3027	27.3238	27.2398	27.3152
P06756	25.3356	25.3321	25.2427	25.2677	25.2697	25.3215
O14979	28.6193	28.4794	28.5451	28.4176	28.4617	28.484
Q7Z553	17.3348	17.394	17.2869	17.6007	17.4425	17.339
Q2TB90	20.8675	20.8058	20.7827	20.903	20.8509	20.9146
Q9H4B0	21.4276	21.4009	21.3658	21.2891	21.3397	21.4051
Q96H20	22.4976	22.429	22.5943	22.5711	22.5522	22.544
P29590	23.0782	23.0617	23.0875	23.1119	23.0648	23.1259
Q9BVV6	17.123	17.5761	17.4318	17.0781	17.3326	17.4187
Q9Y5U9	19.8683	19.9542	19.9121	19.8396	19.9001	19.942
O15078	20.0691	20.1146	20.1463	20.2702	20.1144	20.3352
Q5VT66	24.6704	24.5591	24.5276	24.3619	24.5048	24.4145
Q9UID6	19.3957	19.5134	19.4602	19.4179	19.3662	19.5532
Q07960	24.4098	24.5331	24.5493	24.5816	24.5407	24.5628
P56556	26.1286	25.899	25.9686	25.7938	25.9723	25.9193
Q15139	20.2791	20.1976	20.2897	20.1393	20.1893	20.2784
Q8WV93	19.5749	19.668	19.6123	19.4933	19.5666	19.5176
Q08752	25.9764	26.1038	26.1421	26.2094	26.1424	26.1796
Q9H4A3	24.3363	24.3588	24.3589	24.4037	24.3616	24.3516
Q9Y6A4	24.2016	24.2351	24.2378	24.2737	24.2119	24.2215
Q9UGJ1	21.7337	21.6597	21.8387	21.6729	21.7471	21.6985
Q9BTU6	24.2037	24.1389	24.1853	24.1426	24.2035	24.1312
Q9H6P5	15.0507	15.5415	15.3322	14.9871	15.0843	15.326
P13498	25.6598	25.6384	25.5301	25.5383	25.5737	25.5627
Q6P1X5	22.5986	22.5908	22.6823	22.5917	22.5791	22.6051
Q92990	22.305	22.3461	22.449	22.5042	22.5232	22.4773
Q68CQ7	19.727	19.6904	19.715	19.6965	19.6486	19.721
Q8IWW6	21.7361	21.7739	21.8099	21.7889	21.7439	21.8025
P31431	19.5515	19.8357	19.5934	19.6683	19.5466	19.8296
Q53GS7	23.1378	23.1198	23.0689	23.0235	23.035	23.1069
Q9Y3D5	21.5588	21.3256	21.4286	21.2716	21.4792	21.4022
Q96GY3	18.6955	18.8391	18.7779	18.7144	18.6674	18.8005
Q9NWW5	21.6491	21.5842	21.5606	21.3406	21.4184	21.3963
Q9H582	22.8321	22.7376	22.7562	22.7422	22.7233	22.7638
Q6PIU2	25.3398	25.3515	25.2391	25.1867	25.2077	25.2428
P27105	27.0037	26.918	26.943	26.8456	26.9763	26.85
Q9H1K1	24.8833	24.8925	24.8366	24.7767	24.8658	24.8415
Q9Y535	19.1813	19.3622	19.3717	19.3187	19.2671	19.4157
Q9UBV2	24.8093	24.7153	24.7112	24.6244	24.6935	24.6756
Q9NXV2	21.626	21.773	21.6619	21.642	21.5891	21.7742
Q8IVM0	24.172	24.2828	24.2629	24.4588	24.3863	24.3528
P55265	28.5638	28.5227	28.4934	28.4575	28.5047	28.4621
P78316	26.0781	26.0187	25.9767	25.9921	26.0351	26.0033
Q9BTZ2	25.5968	25.4946	25.5163	25.4497	25.5475	25.4497
Q8TEU7	21.6435	21.6971	21.6812	21.7036	21.7089	21.7178
Q6IQ21	18.7185	18.7947	18.7524	18.7408	18.8381	18.759
Q9BQ24	20.6206	20.6808	20.7941	20.6781	20.7584	20.805
Q8NBZ7	22.0051	22.043	22.0138	21.9838	22.0078	21.9857
O95999	21.5233	21.6441	21.6043	21.6837	21.605	21.6784
Q9H6A9	17.4657	17.6469	17.5098	17.5833	17.5265	17.5345
P21589	25.1345	25.016	25.06	24.927	25.0782	24.9449
O95405	18.0979	18.1579	18.1634	18.2161	18.1554	18.1244
Q8WXA3	21.0884	20.9868	21.1097	21.1017	21.1262	20.9983
Q9GZS1	25.4954	25.405	25.3998	25.3843	25.4169	25.3381
P00167	25.1084	25.0206	24.9793	24.9015	25.0187	25.0428
P51570	23.8239	23.9339	23.9529	23.9497	23.9152	23.9198
Q9UKZ1	23.0115	22.9992	23.0309	23.02	23.0572	23.0303
Q9UHQ9	24.8937	24.7002	24.783	24.6642	24.7744	24.7246
Q92541	24.9047	24.7758	24.813	24.9121	24.8079	24.7104
Q15070	25.6699	25.4625	25.5526	25.5263	25.5385	25.5279
Q9NZM5	24.3744	24.3143	24.2569	24.2768	24.2621	24.2967
P49588	28.4493	28.6594	28.6384	28.7237	28.6685	28.6395
P57682	16.2856	16.1213	16.2371	16.3527	16.446	16.4241
P13051	21.5543	21.2683	21.5117	21.4578	21.5007	21.4942
Q96IY1	22.0307	22.228	22.191	22.2834	22.1428	22.2377
O43772	27.086	26.9393	26.9479	26.8075	26.9563	26.8213
P40424	19.2374	19.038	19.1164	19.1816	19.1558	19.2375
O43156	22.225	22.2728	22.3945	22.356	22.3031	22.3275
Q9H920	20.8259	20.8376	20.7727	20.7646	20.6978	20.7257
P51684	19.5654	19.5208	19.4591	19.2878	19.4015	19.3066
Q96PU5	20.6388	20.7308	20.6933	20.6811	20.654	20.6727
P86790	22.7266	22.7736	22.7749	22.8301	22.7559	22.7713
Q96CX2	23.3479	23.4072	23.6533	23.5689	23.575	23.5292
Q9UMN6	22.078	22.0585	22.0402	21.9937	22.0484	21.9805
O43707	28.7406	28.7796	28.8044	28.8649	28.8103	28.8543
Q8WUM4	27.8169	27.908	27.9176	27.9864	27.9508	27.9411
Q8IXL7	15.3272	15.691	15.1819	15.2264	15.387	15.2018
Q13112	23.4337	23.391	23.4443	23.4948	23.4779	23.4659
Q6ZN17	25.4963	25.4959	25.5133	25.4958	25.5123	25.5113
Q9UN37	22.2774	22.4778	22.4877	22.4773	22.3685	22.4638
P42330	19.3443	19.5819	19.4319	19.4446	19.4669	19.379
Q8TC20	20.4701	20.4236	20.2701	20.1902	20.2907	20.293
Q86X27	19.7802	19.825	19.6296	19.6242	19.7281	19.6683
Q96JN0	19.1371	19.1737	19.0447	18.9911	19.1141	19.2533
P16152	24.7247	24.8818	24.9506	25.0126	24.9607	24.9667
Q92545	22.4988	22.4828	22.427	22.2904	22.4137	22.3363
Q14493	22.3491	22.4643	22.4312	22.5351	22.5246	22.4418
Q8TDW0	21.3087	21.144	21.3415	21.429	21.2664	21.2935
Q9Y375	24.5588	24.3958	24.5045	24.4057	24.4911	24.5543
Q9NR71	16.1462	16.6959	16.513	16.3597	16.3583	16.5007
P62306	25.5409	25.7289	25.7164	25.7628	25.6963	25.8015
Q8TDM6	19.3614	19.3199	19.2843	19.2713	19.2746	19.3691
Q9H0U6	21.3242	21.4376	21.2617	21.3283	21.3371	21.255
Q9NQL2	16.89	16.7984	16.8951	17.0141	16.8667	16.9083
O14744	26.1243	26.1962	26.2976	26.2828	26.256	26.2752
P17252	24.3725	24.1585	24.1417	24.1554	24.2563	24.0286
Q4G0I0	17.5781	17.1629	17.2648	17.5035	17.2974	17.3316
Q96EX1	23.84	23.5435	23.6096	23.4794	23.5958	23.7018
Q9H6T0	21.704	21.6086	21.687	21.7042	21.6922	21.7249
Q96CN4	16.6516	16.7701	16.6823	16.8656	16.7716	16.8859
Q9BQA9	21.1841	21.1457	21.1534	21.1893	21.1428	21.2232
Q9UNM6	27.0434	27.1659	27.1432	27.1596	27.1169	27.172
P43897	26.4222	26.3182	26.3415	26.208	26.2937	26.2904
Q8N4J0	21.4008	21.5543	21.4981	21.5708	21.5675	21.4975
O00160	17.3118	17.1132	17.1563	17.2714	17.2112	17.2733
Q96GS6	20.8615	20.7087	20.7873	20.724	20.7002	20.6942
Q14643	22.0671	21.9809	21.8573	21.9591	22.0233	21.7709
P42338	15.2795	15.1861	14.9183	15.2593	15.4294	15.2698
O00541	26.8993	26.8849	26.8288	26.8433	26.9083	26.8627
Q9BW19	23.4787	23.493	23.5197	23.5794	23.5421	23.5516
Q9UBI1	22.5593	22.5138	22.6932	22.6116	22.6819	22.6606
O15344	21.2548	21.1941	21.2896	21.3521	21.3351	21.3331
O75821	26.9713	27.1524	27.1239	27.2739	27.2034	27.1895
Q9UQN3	24.6144	24.6195	24.6931	24.7164	24.6793	24.6445
Q8NEN9	22.0963	22.0572	22.0307	21.9789	22.0438	22.0108
Q75QN2	20.9882	21.1773	20.9749	21.0132	20.9856	21.0602
Q9HC36	24.5935	24.4117	24.4317	24.4504	24.4632	24.3822
Q6QHF9	17.8525	17.9663	17.8688	17.8974	17.9641	17.9203
Q9Y462	19.6149	19.8037	19.7265	19.6809	19.5969	19.6468
P83731	27.8909	27.8955	27.9075	27.9357	27.8824	27.9079
Q9UFN0	23.4131	23.4465	23.3294	23.2796	23.2867	23.3136
Q96LT4	15.962	16.4277	16.1695	16.1146	16.1693	16.2496
Q16594	23.4525	23.3434	23.4219	23.3845	23.3945	23.3583
Q9NR56	22.6214	22.6885	22.6737	22.5941	22.605	22.6944
Q99611	20.0066	20.0254	20.2609	20.2716	20.1834	20.248
Q04656	20.4509	20.4149	20.334	20.4253	20.3042	20.4557
Q15392	28.2802	28.1029	28.1267	27.9656	28.108	28.0223
Q96R06	24.8166	24.8775	24.9331	24.8896	24.8859	24.8813
O96019	26.6753	26.6886	26.6227	26.6257	26.6228	26.6653
Q9H4F8	18.5148	18.5706	18.389	18.4848	18.4418	18.544
Q9UEW8	18.1356	18.2575	18.2897	18.2708	18.1765	18.2483
Q9NQB0	21.6148	21.5467	21.5475	21.5888	21.5916	21.6047
Q86VI4	19.5308	19.5669	19.7002	19.3913	19.657	19.5463
Q659C4	15.1723	15.5608	15.1502	15.3779	15.5266	15.2465
P61218	22.4075	22.7598	22.5895	22.63	22.5682	22.5207
Q8TF65	17.4775	17.3332	17.414	17.3102	17.4882	17.3716
Q99614	25.2325	25.4107	25.4463	25.5411	25.4442	25.4874
P33527	22.5315	22.5044	22.556	22.4965	22.4993	22.5516
Q9Y281	24.5881	24.7389	24.748	24.7151	24.6987	24.7757
Q76L83	20.6772	20.6439	20.594	20.6314	20.7769	20.6483
Q6N043	21.0633	20.972	20.9677	20.8759	20.9458	20.8571
Q8NHM5	20.1302	19.9461	20.1538	20.1295	20.087	19.8804
Q9H974	23.4425	23.4376	23.4701	23.4601	23.4264	23.4316
Q5T9A4	26.9188	26.7692	26.8173	26.6928	26.7755	26.7489
P62851	26.7435	26.6901	26.8545	26.8054	26.7612	26.8116
Q9NZI7	22.013	22.1683	22.1369	22.1648	22.1263	22.1127
Q96EY8	25.8325	25.7139	25.7027	25.6399	25.7276	25.6413
O95630	20.4576	20.462	20.4485	20.4213	20.4134	20.4948
P50851	24.4205	24.4619	24.5097	24.5628	24.4933	24.5039
P33897	20.681	20.7392	20.522	20.6433	20.5162	20.6952
Q9HD23	22.4526	22.3481	22.4116	22.2865	22.4236	22.4122
O95197	22.1853	21.9683	22.1032	22.0492	22.1396	22.0728
O15061	20.7037	21.6965	21.4454	21.5836	21.3624	20.8485
O60568	26.3513	26.3324	26.2582	26.2068	26.2598	26.2185
Q9BZQ6	23.3891	23.313	23.3079	23.2567	23.2982	23.3319
Q8NBI2	20.6091	20.6225	20.5416	20.4546	20.5571	20.4154
Q9Y478	20.8538	21.0651	21.0458	20.985	20.9227	21.0415
P29144	27.016	27.0704	27.0621	27.0827	27.0367	27.0763
P48735	28.4566	28.361	28.3238	28.2847	28.3171	28.3098
Q92667	25.7998	25.7028	25.6878	25.6464	25.726	25.6668
Q9BQC6	24.2081	24.2794	24.1947	24.279	24.2369	24.3
Q9Y6K0	22.6527	22.7028	22.6289	22.572	22.7049	22.5394
Q9UDV7	16.1758	16.2096	16.2639	16.1397	16.045	16.3823
Q92859	18.8065	18.8787	18.9338	19.0093	19.0108	18.9891
Q8N587	17.3055	17.3972	16.9977	17.3492	17.3258	17.2896
P55884	27.8945	27.929	27.9827	28.0206	27.9725	27.988
Q9UPP1	21.9539	21.8054	21.924	22.1139	22.2899	22.1829
Q0ZGT2	20.9459	20.598	20.7903	20.7702	20.8141	20.8818
Q9BWE0	23.0483	23.0799	23.1004	23.0748	23.0794	23.1017
Q9UPQ8	20.7721	20.3766	20.3855	20.3936	20.5966	20.2355
Q8NE00	19.4965	19.5635	19.5289	19.4406	19.4649	19.4346
Q8WUU5	19.9511	19.9475	19.9948	19.7591	19.8312	19.9207
O75891	23.7854	23.246	23.7588	23.6284	23.8165	23.7708
Q9BQT9	18.2224	18.4148	18.0209	18.3129	18.3082	18.4214
Q8N5L8	21.9214	21.8071	21.9214	21.918	21.9287	21.8464
Q9NZJ9	21.6395	21.8132	21.7383	21.7697	21.786	21.8326
Q9UKB3	19.9349	19.8799	20.0013	20.0473	20.0742	20.0299
P10515	27.8268	27.6458	27.6862	27.5604	27.6804	27.6141
Q7Z449	17.0283	16.888	17.0811	17.0912	17.094	16.9368
O43242	26.9543	27.092	27.0553	27.172	27.0485	27.0965
Q5SYE7	18.8429	18.9986	18.6349	18.721	18.7008	18.6997
Q9Y4K4	22.5747	22.5423	22.612	22.6021	22.5691	22.6247
Q7Z5L2	20.1001	19.9217	19.9132	19.8374	19.8236	19.621
Q8N3C0	24.9944	25.0036	25.0884	25.0925	25.0601	25.1073
Q8NEM2	22.9001	22.9205	22.8512	22.8427	22.7996	22.8713
P41229	22.0039	22.1174	22.1464	22.1807	22.1012	22.1701
P46087	27.9238	27.7993	27.8239	27.7376	27.8271	27.7626
Q96S59	22.7331	22.8411	22.8303	22.8936	22.8148	22.8339
O43395	26.239	26.2187	26.2023	26.2523	26.2329	26.2278
Q96RQ1	22.7918	22.7317	22.7797	22.6645	22.7454	22.7497
P19388	24.8864	24.8228	24.7606	24.7516	24.7833	24.8263
P61225	22.0695	22.1084	22.0809	21.9532	21.9574	22.0074
P54289	18.4789	18.6993	18.7456	18.5896	18.6996	18.8723
Q9H009	22.9429	22.7612	23.0368	22.9423	22.9576	22.9716
Q9NZ52	20.3505	20.407	20.4532	20.5276	20.4394	20.5346
Q9Y5Y4	16.9383	17.0729	16.7206	16.8628	16.9016	16.874
P12694	24.8743	24.782	24.7786	24.6661	24.7774	24.7587
Q15583	19.3347	19.0668	19.352	19.3419	19.316	19.351
Q9HCG7	21.9867	22.0011	21.9107	21.8062	21.9038	21.8906
O60684	24.3763	24.5391	24.3944	24.4707	24.4138	24.4273
P05362	26.234	26.6302	26.0619	26.483	26.0856	26.5366
Q9C0F1	19.2184	19.4103	19.2959	19.3757	19.3997	19.3227
P78345	22.9531	23.0354	22.9428	23.0485	22.9967	23.0297
Q8TBM8	23.5489	23.4915	23.3116	23.3493	23.3858	23.3442
Q8WY36	20.2606	20.1191	20.2874	20.4051	20.4589	20.1828
Q6PGN9	20.1333	20.1908	20.2282	20.2541	20.1898	20.1045
P62993	25.1038	25.2138	25.1852	25.2852	25.1975	25.2934
Q92804	25.0903	25.1752	25.2145	25.3303	25.1911	25.3696
Q9NSP4	19.6447	19.6797	19.4969	19.5774	19.5824	19.557
Q96M96	20.0132	20.0872	20.0163	19.9642	20.0084	19.9666
Q16254	17.489	17.0965	17.3328	17.3434	17.3812	17.4308
Q9UHQ7	16.6441	16.4783	16.4411	16.7762	16.5505	16.7098
O75419	21.8814	21.9503	22.0646	22.0465	21.9748	22.0316
P62854	25.8235	25.82	25.8159	25.7715	25.7166	25.7462
Q96CM8	25.1777	25.116	25.0316	24.9265	25.0633	25.0126
Q86SR1	21.3768	21.1478	21.0859	20.9947	21.0692	20.9015
Q9Y6U3	17.1796	17.053	16.9954	16.9306	16.9936	16.903
P51825	19.7712	19.7871	19.6753	19.7239	19.7797	19.6965
Q5T0D9	22.7821	22.6722	22.733	22.6667	22.6914	22.7544
Q9NRR4	21.7132	21.6852	21.7537	21.5936	21.5904	21.5962
Q7L3T8	21.8953	21.8917	21.8934	21.8464	21.9312	21.8529
P61011	25.4491	25.4234	25.5487	25.5371	25.5104	25.502
P58005	17.1079	17.1486	17.0204	16.9831	17.0294	17.1192
Q03188	21.3487	21.4383	21.2844	21.2467	21.2677	21.3076
A8MXV4	22.3816	22.3592	22.3587	22.2772	22.291	22.2985
Q969X6	25.2777	25.3058	25.3056	25.2136	25.262	25.2248
Q96DC9	21.9257	20.1984	21.5234	21.0402	21.5881	21.5945
P31939	27.3627	27.5335	27.5713	27.6083	27.5715	27.5872
Q9NQ55	25.7515	25.7094	25.6993	25.6221	25.6453	25.645
Q96EN8	19.7156	19.5471	19.4268	19.5966	19.5589	19.4215
Q14574	19.2294	19.1213	19.3313	19.2902	19.224	19.1816
Q6PHR2	19.9562	19.9485	19.8887	19.9263	19.9631	19.9168
Q9NVA2	25.2141	25.225	25.2412	25.3352	25.244	25.334
Q96RT7	19.3295	19.2234	19.2632	19.2763	19.331	19.3265
Q05655	22.5602	22.6594	22.6618	22.7076	22.6536	22.6934
Q4L235	15.8046	16.202	15.9324	15.9963	15.9186	16.0321
Q9Y2W2	25.7887	25.7355	25.7678	25.787	25.7819	25.7421
Q9NUU6	21.8363	21.8289	21.7785	21.7797	21.8287	21.7683
Q68EM7	23.1984	23.2699	23.3355	23.3515	23.328	23.3385
Q9NPQ8	23.8348	23.9388	23.9296	23.9473	23.9121	23.9441
Q9UL42	18.2767	18.3362	18.3805	18.4541	18.5522	18.5031
Q9HAU5	22.8079	22.874	22.8277	22.8813	22.8654	22.9115
Q03001	25.0549	25.079	25.0557	25.0857	25.0464	25.0771
P13639	29.7706	29.9597	30.0411	30.1056	30.1047	30.0086
P48380	15.2159	15.2221	15.5889	15.3151	15.3786	15.4083
O95671	20.7276	20.4917	20.3777	20.4833	20.5455	19.9318
Q92485	23.836	23.7721	23.7115	23.6389	23.769	23.6284
Q6NW34	23.6791	23.6077	23.6678	23.6023	23.6276	23.6245
Q32NB8	17.0866	17.2731	17.1766	17.2146	17.0992	17.244
Q8WV41	22.4807	22.6048	22.4005	22.5864	22.5283	22.324
Q9P0W2	20.0237	20.1994	20.0903	20.1419	20.1156	20.1805
O95822	21.6833	21.6711	21.6713	21.5953	21.667	21.6449
O14925	25.4665	25.4442	25.3661	25.4041	25.4273	25.2901
Q9UPN9	24.1139	24.1853	24.2267	24.2921	24.2381	24.2526
Q86TP1	22.4453	22.3161	22.4421	22.3914	22.4597	22.4213
P52701	26.1269	26.234	26.2708	26.3392	26.2696	26.2523
Q9NSC5	20.5403	20.8175	20.6558	20.8215	20.6689	20.7345
Q9NWQ8	20.8365	20.8692	20.7193	20.7082	20.8358	20.8365
Q9BZQ8	18.2647	18.2158	18.2495	18.3932	18.3548	18.3245
Q9NZJ5	21.498	21.5011	21.4232	21.379	21.4585	21.4347
Q92558	20.5853	20.5913	20.5925	20.5778	20.5639	20.6543
P82664	24.5011	24.4208	24.5089	24.4126	24.4784	24.4625
O43709	21.1544	21.187	21.1436	21.1507	21.2365	21.1709
P19338	30.6641	30.7117	30.7722	30.8285	30.7723	30.7726
P09429	28.0016	28.1503	28.2377	28.234	28.2137	28.2437
Q9ULE6	19.5475	19.3721	19.7604	19.6334	19.7803	19.7084
Q4KWH8	21.3321	21.2337	21.2503	21.1661	21.2914	21.2586
Q9HD45	25.8845	25.7389	25.7644	25.6592	25.7535	25.7162
P55809	22.0477	22.0448	22.1595	22.1334	22.1557	22.1368
Q5JTW2	22.3459	22.2878	22.3673	22.3834	22.3498	22.3166
P07686	26.5545	26.4488	26.4585	26.3995	26.428	26.4294
Q5T7W0	15.9191	16.1709	16.1519	16.4478	16.036	16.0252
Q14849	20.7624	20.8212	20.7563	20.9382	20.84	20.7687
Q96MM7	19.3574	19.2683	19.2974	19.5333	19.2085	19.4731
O96028	25.6427	25.5351	25.5113	25.4603	25.475	25.4263
P17544	19.2638	19.2944	19.2025	19.3659	19.2022	19.3002
Q9NVP2	22.7411	22.862	22.9034	22.94	22.8362	22.8966
Q96K19	21.1635	21.0802	20.934	20.8767	20.9927	20.9764
Q96FC7	17.6317	17.8962	17.7184	17.7366	17.7207	17.8552
Q08378	24.4651	24.5556	24.5172	24.621	24.5716	24.5917
Q96DY7	21.3823	21.4232	21.4595	21.3611	21.4624	21.4269
Q5JS54	17.5538	17.4074	17.5407	17.5084	17.3873	17.604
P11117	23.6026	23.6417	23.4717	23.4501	23.509	23.4726
Q53TQ3	17.3313	17.4839	17.3777	17.4308	17.3659	17.6139
P78410	18.3252	18.2722	18.3599	18.4931	18.2527	18.179
P08572	20.5903	20.4442	20.3672	20.4268	20.4418	20.4532
P56381	26.2428	26.0944	26.0333	25.949	26.0658	25.9863
Q6NXT6	22.6509	22.3744	22.4388	22.3133	22.4732	22.3725
O75794	22.9893	23.2142	23.2009	23.2972	23.1996	23.2488
Q9P2B2	23.6961	23.7398	23.6401	23.718	23.6774	23.707
Q9ULF5	22.7393	22.629	22.6275	22.6094	22.5839	22.6271
Q12788	26.1745	26.0803	26.109	26.0483	26.0745	26.0781
O94782	21.2917	21.4092	21.2658	21.3216	21.315	21.3093
Q9NP97	23.9094	24.0289	24.1027	24.0784	24.0081	24.0719
Q8N8A2	17.4705	17.7013	17.5937	17.5308	17.6623	17.5739
Q5R372	20.9138	21.0539	20.9211	21.0786	20.8837	20.9382
P78395	14.5525	14.4346	14.5776	14.6198	14.4823	14.522
Q96RQ3	24.9635	24.91	24.9071	24.8225	24.912	24.836
P48729	24.8752	24.888	24.9321	24.9397	24.9217	24.963
P36542	28.3848	28.2502	28.2291	28.1501	28.2494	28.2091
Q9Y6C9	26.8928	26.8458	26.6892	26.5881	26.684	26.71
Q9H8M7	19.9862	20.0745	20.206	20.2188	20.1471	20.1436
Q9UDT6	20.6609	20.7734	20.6009	20.7938	20.7332	20.8143
Q9BV10	18.6813	18.7332	18.6157	18.4568	18.6089	18.572
Q9NUM4	24.3189	24.4449	24.1685	24.1972	24.2269	24.1806
Q9BYV8	20.4708	20.5437	20.5375	20.5427	20.4564	20.4674
Q14684	26.9587	26.8165	26.8669	26.8031	26.8788	26.8012
Q15154	25.3944	25.5373	25.444	25.6352	25.5085	25.5597
Q96SY0	22.162	22.2272	22.2875	22.2925	22.2921	22.3093
P60903	25.6989	25.6452	25.7375	25.9165	25.8053	25.8215
Q9NQX7	20.8947	20.9694	20.885	20.8664	20.9347	20.9356
O95857	21.3177	21.219	21.2446	21.1548	21.1183	21.2506
Q9HBM1	20.4001	20.6081	20.5915	20.614	20.6338	20.58
Q9H2D1	22.7718	22.7725	22.7844	22.6505	22.6803	22.6505
O75369	29.0873	29.1625	29.1321	29.2596	29.1397	29.235
Q8TEA8	22.9252	22.8087	22.9147	22.9115	23.0016	22.8113
Q16394	19.7773	19.8382	19.8475	19.7136	19.7904	19.7859
Q6UW63	23.6371	23.6525	23.6084	23.5826	23.5538	23.5566
O95487	22.7935	22.6482	22.7539	22.6954	22.779	22.8307
Q9BTM9	17.9455	17.9129	18.0507	17.8069	18.0263	18.2206
Q92793	21.4131	21.4786	21.4018	21.572	21.5464	21.474
Q6NT16	20.8857	21.11	20.8119	20.8786	20.8116	20.8656
Q86T24	20.3041	20.2418	20.328	20.3169	20.3179	20.3718
Q05513	18.7549	18.8536	18.834	18.7008	18.8529	18.7887
Q643R3	19.4684	19.1621	19.2242	19.2186	19.3693	19.2097
Q9UJY5	22.1348	22.2558	22.2245	22.239	22.2101	22.2107
P40939	29.0722	29.0187	28.9166	28.904	28.938	28.9175
Q9NVV4	25.2626	25.2094	25.2107	25.156	25.1935	25.1572
Q76N32	14.5413	14.5907	14.6722	14.8722	14.8186	14.951
Q9H6R3	26.5607	26.4736	26.4517	26.3761	26.4628	26.422
Q9UI10	25.0483	25.0481	25.1707	25.1194	25.1137	25.1239
P17676	22.3852	22.4438	22.2702	22.3285	22.2794	22.3601
Q8NB46	22.979	22.9185	23.04	23.0297	23.0855	22.9166
Q9H082	21.816	21.7931	21.8161	21.8235	21.8	21.6706
Q10713	26.757	26.6958	26.6776	26.5949	26.6796	26.6334
Q8IZN3	19.7011	19.6005	19.4675	19.5463	19.6423	19.6174
Q13029	23.9661	24.1526	24.0374	24.1953	24.0815	24.3076
O75460	19.812	19.7004	19.7386	19.771	19.8471	19.654
P38398	20.2249	20.3165	20.3157	20.3732	20.3197	20.3754
Q8N6L1	23.6737	23.7504	23.6356	23.5525	23.6525	23.567
Q12874	27.1256	27.0067	27.0484	26.9509	27.0075	27.0422
Q92833	19.3052	19.2373	19.0521	19.0048	19.1994	19.1956
Q6PKG0	26.2236	26.3449	26.3471	26.4418	26.3968	26.3995
Q96N21	19.7891	19.5158	19.9341	19.8508	20.004	19.8508
Q9Y4C1	20.4331	20.5545	20.5906	20.4513	20.5248	20.4755
Q96DB5	23.1515	23.0337	23.0518	22.9413	23.0061	23.0061
Q5T3I0	25.3468	25.2659	25.2618	25.2355	25.2679	25.2218
P36897	22.3619	22.327	22.3836	22.3824	22.3632	22.3102
Q9UBB4	25.1953	25.3884	25.4069	25.4529	25.4107	25.4339
Q9Y2R9	26.2113	26.2127	26.1934	26.1211	26.0583	26.0987
Q8NEJ9	23.7343	23.6132	23.6693	23.6759	23.6949	23.6781
Q9H0R3	21.1662	21.1343	21.1905	21.0142	21.1754	21.0852
Q9UJK0	20.979	21.0378	21.051	21.0808	21.0166	21.1139
O95674	21.6869	21.648	21.6238	21.6321	21.7045	21.6506
A6NI28	17.6921	17.789	17.8881	17.6847	17.8298	17.7296
A7MCY6	15.9655	15.7801	15.5354	15.7551	15.7411	15.8097
Q9UBG0	17.9136	17.9429	18.0708	18.0488	18.0914	18.1366
Q92945	27.4395	27.6385	27.5811	27.7543	27.644	27.696
O95273	20.9228	20.8192	20.7062	20.6899	20.6912	20.9158
Q16222	24.5487	24.6105	24.5635	24.6363	24.6035	24.6795
P60900	27.0497	27.0895	27.1206	27.1016	27.0163	27.1673
Q9BUK0	19.6764	19.6944	19.6358	19.781	19.7693	19.868
Q5T1V6	20.6966	20.7789	20.7771	20.796	20.9058	20.8259
Q8WUX2	22.098	22.1184	22.2826	22.2953	22.3303	22.2564
P11717	26.6203	26.5883	26.5277	26.5494	26.5853	26.5287
Q9NUQ3	24.6576	24.7186	24.7124	24.8351	24.7162	24.7483
O75845	24.7908	24.6745	24.6868	24.5448	24.6755	24.5892
Q92530	23.952	23.9532	24.1009	24.0943	24.1076	24.108
O00193	25.0193	25.1829	25.3062	25.444	25.3155	25.314
Q9Y6A1	21.1168	20.9712	20.9759	20.7418	20.9013	20.9367
O43716	21.9651	21.9186	21.9044	21.9445	22.0221	22.0125
P67809	26.3325	26.4256	26.4331	26.5561	26.4707	26.4997
Q96GS4	22.8766	22.8096	22.8816	22.8617	22.8549	22.8703
P02545	29.5964	29.5567	29.5025	29.5029	29.475	29.5234
Q9H8Y8	25.4894	25.5516	25.5337	25.575	25.5136	25.5315
Q96Q45	23.0774	22.9934	23.0492	23.0118	23.0297	22.9677
Q8TB36	22.8907	22.2989	22.5554	22.2506	22.4788	22.0453
P04070	21.6846	21.7083	21.6343	21.6219	21.7055	21.6528
P61221	26.8038	26.883	27.0365	27.0399	26.99	26.9794
Q15365	26.759	26.8733	26.8327	26.8415	26.7811	26.8456
Q4KMQ1	18.7037	18.8351	18.735	18.7289	18.688	18.7922
Q15131	20.6913	20.7946	20.6943	20.6716	20.7088	20.6703
Q9BV81	20.9653	20.9703	20.8553	20.8143	20.8483	20.8848
O14867	19.1641	19.4429	19.1295	19.3394	19.2715	19.1688
Q70E73	20.5526	20.5055	20.4896	20.5708	20.5473	20.477
P49756	27.1428	27.1196	27.0568	27.1154	27.0844	27.1628
Q9NRR5	24.1358	24.1597	24.1541	24.171	24.1106	24.1996
Q8N0U8	20.8098	20.6162	20.6568	20.4718	20.6403	20.5207
P54764	19.0124	18.8721	19.0766	19.0012	19.1405	19.0601
Q9P2G9	17.6998	17.7148	17.7012	17.7651	17.839	17.9287
Q86VD7	20.1503	20.3359	20.1772	20.0697	20.1082	20.1613
P34913	23.7408	23.6492	23.8053	23.685	23.7905	23.7511
Q5JTD0	19.866	19.9298	19.9249	19.955	19.9784	19.9776
Q9BRF8	23.6088	23.8055	23.6869	23.7278	23.7031	23.6487
Q9UHG3	27.1583	27.0675	27.0815	26.9092	27.0438	26.9313
Q9UHK0	21.0039	21.0739	21.0874	21.0685	21.0402	21.0125
Q9BQE5	23.124	23.3811	23.1155	23.2507	23.1024	23.3279
Q6UWZ7	21.3096	21.3618	21.3377	21.3531	21.3822	21.4468
P49247	22.8159	22.912	22.7924	22.8509	22.7813	22.8356
Q12841	17.4841	17.2028	17.4977	17.3509	17.5187	17.3803
O43766	19.8059	19.7366	19.6327	19.5917	19.6781	19.6242
Q9BVV7	23.9878	23.8237	23.8418	23.8684	23.9272	23.8035
Q9NWS8	22.663	22.6772	22.6526	22.5379	22.5833	22.5524
Q9NVH0	22.5083	22.4858	22.4622	22.4824	22.4654	22.4905
O43633	23.01	22.9922	23.0021	23.11	23.0958	23.0388
Q9NRS6	19.5358	19.455	19.5372	19.5196	19.5643	19.2777
Q13685	23.4327	23.5166	23.562	23.5735	23.5155	23.5701
Q5JTV8	25.7626	25.6546	25.6181	25.5962	25.6569	25.5651
P61966	22.6868	22.8202	22.8582	22.7939	22.8489	22.8258
Q13427	24.972	24.9501	24.9339	24.9434	24.9571	24.9759
Q14644	16.811	16.892	17.0296	17.0587	17.0679	16.8781
Q9NUV7	23.6113	23.6249	23.5709	23.4326	23.5248	23.4825
Q9UL40	21.9018	21.903	21.8582	21.8314	21.8896	21.8398
Q9Y316	21.5349	21.7016	21.6351	21.7466	21.6408	21.6814
P23610	22.2442	22.1507	22.2709	22.2977	22.2786	22.2329
Q9Y241	19.2711	19.4481	20.0948	19.2375	19.7148	19.6704
O75147	22.8572	22.9021	22.8838	22.9254	22.8794	22.9593
P12235	25.0432	25.0596	25.1424	25.0225	25.014	25.0169
Q6P3S6	16.8834	17.0685	16.8189	16.828	17.0221	16.8921
P35637	26.9517	27.1213	27.0958	27.1875	27.1125	27.2506
Q9BTF0	17.9435	16.8175	17.6723	17.6025	17.7419	17.3207
O75592	25.1626	25.1562	25.1771	25.175	25.216	25.132
O14521	22.6834	22.3259	22.5111	22.3093	22.5968	22.5333
Q8IU81	23.2588	23.4174	23.3234	23.389	23.3237	23.4451
O94906	27.5595	27.4972	27.4993	27.5255	27.5328	27.4611
Q96RS0	20.8818	20.974	20.9077	20.9707	20.9723	20.9435
O94886	22.7961	22.8044	22.7663	22.5936	22.7075	22.7396
P79522	16.3225	16.241	15.9845	16.4816	16.138	16.2836
Q7L592	22.9036	22.8292	22.8096	22.7272	22.7573	22.7456
Q9Y679	25.2976	25.2322	25.2247	25.2091	25.2657	25.2091
Q8TD22	20.2767	20.1632	20.1203	20.0767	20.0982	20.0778
P07355	29.1619	29.2983	29.0874	29.2531	29.1541	29.2596
Q15025	19.2564	19.2929	19.3683	19.3645	19.3638	19.4607
O75503	23.0084	23.0141	22.9382	22.8911	22.9268	22.9576
P56962	22.0747	22.0024	22.0639	22.0131	22.047	22.0119
Q9UIF9	25.455	25.3968	25.3851	25.325	25.3489	25.374
Q13242	26.7514	26.7403	26.6837	26.7389	26.6985	26.8179
Q969Q6	18.599	18.4578	18.4482	18.4421	18.493	18.5338
Q96CT7	24.6052	24.6246	24.7524	24.6652	24.5969	24.5737
Q9UHE8	20.7646	20.7437	20.5723	20.6092	20.6125	20.5153
Q9UGP5	18.6726	18.6946	18.6435	18.7693	18.7909	18.7133
A6NDB9	20.7139	20.7745	20.5059	20.7004	20.694	20.7637
P48730	22.0793	21.9237	21.9551	22.0108	22.0528	21.978
Q9UPY3	23.3022	23.3231	23.3723	23.3864	23.3653	23.3922
O75665	20.5149	20.1121	20.551	20.3761	20.5298	20.4703
Q13620	25.7598	25.8943	25.8784	25.9097	25.8819	25.8742
Q96T60	22.3959	22.5493	22.5906	22.5685	22.515	22.5817
Q6ZWJ1	22.8613	22.8775	22.9818	23.0184	22.9422	22.9703
O75072	17.8888	18.1302	18.064	17.8238	18.1013	18.0365
Q9NVR0	20.6929	20.8556	20.7639	20.8559	20.7293	20.7386
Q9P0I2	23.132	23.0839	23.182	23.0216	23.0894	23.0134
Q9C004	17.5923	17.6136	17.5515	17.587	17.6272	17.5988
O95870	24.1783	24.1377	24.0861	24.0439	24.0864	24.0136
P51654	28.2289	28.2256	28.1383	28.0431	28.1935	28.0431
Q9P2C4	21.2562	21.2239	21.1573	21.0642	21.1649	21.0394
Q6ICL3	16.0391	16.366	16.2779	16.1064	16.0982	16.1908
Q9BUL9	21.9432	21.9546	21.9277	22.0052	22.0114	21.9605
Q7Z7A4	18.7461	18.9425	18.9654	18.7224	18.7224	18.7336
Q8N5M9	22.8989	22.7562	22.7948	22.7113	22.8099	22.7051
Q8IV50	17.8759	17.7756	17.9261	18.2495	17.9847	17.8987
Q9BYN8	25.073	25.0279	24.9373	24.9412	24.9629	24.9607
Q9Y6H3	16.8461	17.1816	17.0846	16.9407	16.8534	16.6927
P00352	28.9444	29.1025	29.102	29.0813	29.0946	29.0949
O15014	22.3354	22.3347	22.3146	22.386	22.3437	22.3295
Q9BVK6	27.6295	27.716	27.5624	27.5872	27.5752	27.6045
Q8IX12	25.6972	25.946	25.759	25.9282	25.8219	25.9432
Q9Y6V7	24.2178	24.2088	24.2423	24.2041	24.251	24.2576
Q9UK73	20.2224	20.0915	20.2407	20.179	20.1579	20.1987
Q9H9A6	25.7105	25.791	25.799	25.8197	25.8182	25.8197
P27986	19.8285	20.0521	19.959	19.9802	19.969	19.9965
Q8N302	15.8854	16.3024	15.8722	15.9836	15.7357	15.7953
Q9ULC3	23.3816	23.4697	23.3862	23.3478	23.3523	23.4082
P48449	27.0978	27.0055	27.0162	26.8796	27.0024	26.9055
Q13322	20.654	20.7011	20.7928	20.6969	20.7891	20.7311
Q5T0B9	17.273	17.3082	17.5285	17.3803	17.3197	17.1725
P84095	24.31	24.3916	24.255	24.4183	24.3684	24.3245
Q96RL7	21.9727	21.973	21.9325	21.9046	21.9512	21.9387
P50053	17.5662	17.4703	17.512	17.6684	17.5729	17.4579
Q96B45	18.6585	18.7314	18.6808	18.6106	18.6164	18.7416
P82979	26.1731	26.4349	26.3341	26.4508	26.3317	26.3873
Q6ZS17	22.0316	22.1258	22.1803	22.1248	22.0899	22.132
Q5T0N5	21.9598	22.1067	21.8953	22.098	22.0069	22.0152
O75923	19.3674	19.3781	19.3339	19.1909	19.2905	19.381
Q15436	25.6162	25.711	25.7533	25.7198	25.6753	25.7506
Q13472	23.0358	23.0284	23.032	23.0177	23.0103	23.0509
Q12846	24.1843	24.0851	24.042	23.9779	24.096	24.0464
Q9BX70	22.4098	22.3548	22.236	22.3123	22.2931	22.3309
Q9H6S3	20.9631	21.0174	21.0151	21.0742	21.0522	21.0794
Q9NRK6	23.9407	23.7677	23.8274	23.7155	23.7777	23.7848
Q9NWB7	17.9684	17.5009	17.8149	17.7873	17.9001	17.7716
Q9HCY8	18.4358	18.6761	18.2772	19.1402	18.3242	18.4114
Q93062	21.1699	21.4407	21.2515	21.3679	21.2877	21.3717
Q86WR7	21.1126	21.2811	21.1396	21.2704	21.2603	21.1998
P51587	21.8311	21.5867	21.7865	21.7878	21.8308	21.8218
P48681	26.1574	26.4126	26.1664	26.5407	26.213	26.4346
P42356	23.5774	23.6027	23.6431	23.7209	23.6646	23.6205
P57071	20.4099	20.2475	20.2292	20.2558	20.2249	20.2243
Q96NT5	22.2137	22.3117	22.2049	22.1995	22.1743	22.2953
Q8WWH5	22.1658	22.1407	22.1649	22.1452	22.1976	22.1968
O43513	20.7294	20.7402	20.6804	20.6803	20.7343	20.6467
O14893	23.0867	23.1227	23.123	23.0334	23.0784	23.063
O95243	20.991	21.0437	20.842	21.0067	21.0086	21.0626
Q9NUQ2	23.3358	23.2193	23.1623	23.0855	23.1249	23.1179
P62072	22.3135	22.0378	22.1214	21.952	22.1341	22.1502
O43464	22.9024	22.8897	22.887	22.8722	22.9105	22.9056
P51649	25.9707	25.672	25.8077	25.5718	25.7665	25.715
Q5J8M3	22.354	22.2104	22.2724	22.1796	22.2616	22.3034
P80404	25.3287	25.3867	25.285	25.2122	25.2926	25.2307
Q96P63	22.2245	22.2174	22.1811	22.4541	21.9174	22.0382
Q96IK0	17.0982	17.4872	17.5611	17.1211	17.2815	17.3682
P07910	29.0807	29.0646	28.9834	28.9846	28.9653	28.9846
Q9P2M7	26.5954	26.5761	26.5035	26.5693	26.5485	26.5432
Q96ME1	19.1623	19.3263	19.2827	19.2006	19.149	19.2823
Q15843	24.4392	24.5571	24.587	24.6591	24.589	24.6536
O95382	16.4629	16.9576	17.0942	16.8235	16.8913	16.9887
P08236	25.4698	25.3413	25.3948	25.2925	25.3742	25.3118
O95786	16.0648	16.0682	15.9355	16.2023	15.9953	16.0179
P61803	24.3345	24.2302	24.2175	24.0539	24.1317	24.335
Q8IZ21	21.4629	21.5124	21.463	21.4828	21.438	21.5147
P11021	31.8393	31.8393	31.8393	31.8393	31.8393	31.8393
O00400	23.6939	23.6426	23.6559	23.5442	23.6145	23.6343
O95229	22.1931	22.2007	22.1677	22.508	22.3795	22.3047
O75828	18.9056	19.0403	18.8895	18.965	18.8698	18.8381
Q9BRS2	22.5482	22.4931	22.4893	22.5524	22.5557	22.4824
Q8NCG7	23.1672	23.1481	23.1498	23.1557	23.1342	23.1311
Q7L2J0	23.034	22.9783	23.0443	23.0005	22.9895	23.0496
P28289	18.2452	18.3986	18.3673	18.544	18.4082	18.4351
Q5XPI4	20.9512	20.8334	20.9019	20.9458	21.0124	20.9468
Q9Y4P1	22.5374	22.7136	22.6876	22.6391	22.6691	22.6704
Q8NFQ8	24.8652	24.8331	24.7842	24.8276	24.876	24.7854
Q9HAZ2	17.2935	17.3414	17.3156	17.2171	17.1587	17.4274
Q5T447	22.3681	22.4717	22.4776	22.5068	22.4506	22.4606
O43823	24.5918	24.6579	24.5689	24.5798	24.5805	24.6113
P26639	26.4301	26.5696	26.6388	26.7065	26.6371	26.6446
O14880	25.0016	25.131	24.9568	24.9453	25.0073	24.8351
P80723	22.9602	22.8717	23.1192	23.1949	23.0945	23.0407
Q96AD5	19.7198	19.8214	19.7792	19.6694	19.7216	19.7428
Q9UBT7	21.4872	21.6236	21.6674	21.6139	21.6653	21.712
Q9H792	21.5394	21.4057	21.4887	21.5087	21.4675	21.3941
O00425	25.1877	25.2806	25.2199	25.3099	25.3101	25.233
P04406	30.9135	31.0314	31.0308	31.0313	31.0309	31.0313
P42167	27.7577	27.5365	27.6169	27.5421	27.6129	27.4472
Q8N9R8	19.6079	19.5317	19.6544	19.58	19.7201	19.6655
Q2VPK5	21.7584	21.8032	21.9081	21.8295	21.8505	21.907
Q13596	23.8422	23.9731	23.9747	24.0418	23.9567	24.0474
O95639	24.2231	24.0957	24.1082	23.9729	24.015	24.0754
Q13573	26.3242	26.3052	26.2432	26.2493	26.276	26.173
O00194	16.7758	16.7541	16.7111	16.7987	16.5186	16.6894
P11274	23.0212	23.0771	23.143	23.2217	23.187	23.1582
Q9Y5Y5	20.0461	19.9771	19.9726	19.9628	19.9887	19.957
P08962	25.7348	25.7978	25.6498	25.6104	25.6292	25.6431
Q9P013	25.0181	24.7967	24.8724	24.7954	24.8728	24.858
P09488	21.2894	21.5161	21.4307	21.4404	21.4087	21.4302
P49815	20.9872	21.0334	21.1045	21.1729	21.172	21.1427
P63279	25.5845	25.6401	25.7689	25.8328	25.7182	25.6906
Q9BRD0	22.0578	22.0164	22.003	21.9652	21.9794	21.9258
Q99733	24.8794	24.8645	24.9474	24.9106	24.916	24.9716
Q05481	21.7259	21.6548	21.6647	21.638	21.6808	21.6173
Q8IWF6	17.9969	18.4335	18.4401	18.3349	18.2819	18.3114
Q8TB61	23.5557	23.3498	23.37	23.3563	23.466	23.3815
P00414	21.2077	20.8026	21.0235	20.9182	21.1508	20.9199
Q8WU68	18.5903	18.2885	18.6108	18.5156	18.6777	18.6233
O60285	18.4178	18.565	18.5615	18.5204	18.4724	18.5512
Q99805	26.0314	25.9099	25.8893	25.864	25.8644	25.8856
P22695	27.5388	27.4506	27.4669	27.3658	27.4373	27.4504
Q16643	27.4951	27.5422	27.4123	27.563	27.4768	27.5672
Q9BXB5	17.667	18.0966	17.6052	17.713	17.5898	17.5684
Q12905	28.1122	27.9143	28.0704	27.9411	27.9901	27.9572
O00479	22.7203	22.1742	22.4715	22.4258	22.5436	22.1886
O75683	25.5311	25.4394	25.401	25.4144	25.4673	25.4041
P05187	17.8499	18.0901	17.9914	18.0688	17.9074	17.9756
Q9H993	24.6134	24.7708	24.8029	24.8478	24.8337	24.7895
Q15004	20.8215	21.1716	20.9813	21.204	21.0049	21.1523
Q9H1H9	19.593	19.546	19.6643	19.7794	19.773	19.7099
P54725	23.2759	23.403	23.5371	23.5648	23.4563	23.4026
Q96MC6	18.1882	18.1812	18.0396	17.9432	18.0818	18.0917
Q6YP21	23.6417	23.7244	23.7446	23.7658	23.7438	23.7718
Q9BYI3	20.2349	20.1505	20.1699	20.1886	20.178	20.1024
O60841	26.7887	26.9324	26.9141	27.047	26.9575	26.9934
P57735	17.9878	18.0462	17.9222	18.1384	17.9126	18.129
P61981	26.0642	26.1493	26.1883	26.2972	26.223	26.2843
Q9Y3E7	22.5341	22.6509	22.6034	22.7628	22.6529	22.7235
Q9BV79	23.1547	23.018	22.99	22.9166	22.9825	23.0167
Q6EEV6	21.4189	21.2426	21.7152	21.8529	21.693	22.0006
Q8N8R3	19.5138	19.474	19.4251	19.348	19.3495	19.5106
Q8IVS8	20.3358	20.3115	20.3083	20.2294	20.299	20.2437
Q96QF0	17.5069	17.5598	17.8791	17.6828	17.8983	17.6946
O94851	20.5344	19.8719	20.6344	20.0751	20.5114	20.245
Q14166	25.0637	25.1046	25.201	25.18	25.1698	25.1698
Q01804	22.4491	22.5062	22.4615	22.6138	22.6205	22.4997
Q96AY3	26.6343	26.5121	26.5483	26.4909	26.5297	26.4973
P60468	25.2954	25.2162	25.0794	24.9449	24.9939	25.066
Q8IV08	25.4426	25.5165	25.3893	25.3675	25.4307	25.3964
Q9BYG3	25.4314	25.3476	25.3035	25.2346	25.274	25.2784
Q96JK2	21.2187	21.4464	21.2308	21.4004	21.2748	21.3826
P07148	27.2146	27.1177	27.3337	27.1673	27.3146	27.2739
Q9HCC0	26.3052	26.2495	26.1874	26.1467	26.2074	26.1661
P20810	24.5962	24.682	24.6479	24.7818	24.6858	24.6482
Q9Y3A2	25.076	24.9957	25.0359	25.0035	25.0528	24.9883
Q9BTN0	17.882	17.6072	17.643	17.7054	17.8023	17.713
P07195	26.606	26.7375	27.0074	27.1079	27.005	27.0292
Q96RU2	21.381	21.5503	21.4837	21.5799	21.4831	21.5479
P49917	19.0274	19.1939	19.1009	19.171	19.1289	19.0663
O95427	19.0455	19.1227	19.0833	18.9624	19.0165	19.1487
Q92908	19.4535	19.3739	19.4232	19.7598	19.6956	19.613
Q9NWB6	24.9451	24.7837	24.8453	24.8328	24.7686	24.7599
O14628	17.0906	17.1831	17.2159	17.401	17.2784	17.2599
Q00839	31.0307	30.8286	30.8282	30.7116	30.8283	30.8285
Q8N8Q9	22.1402	21.9602	22.0152	21.8698	21.9697	21.8893
P07307	25.7657	25.6769	25.6704	25.5597	25.6355	25.631
P50748	23.1822	23.2984	23.2845	23.31	23.4142	23.3221
Q96EA4	22.7727	22.7651	22.7312	22.7755	23.0496	23.0997
Q9NP80	18.617	18.7073	18.8153	18.6102	18.5864	18.6763
Q9P2E3	17.7218	17.5868	17.5968	17.7849	17.6706	17.7032
Q6NSJ2	18.9236	19.0104	18.8884	18.916	18.8215	18.8609
Q8WW52	26.5624	26.3682	26.3668	26.2578	26.3751	26.3025
P25788	27.5563	27.7326	27.7287	27.7992	27.6865	27.7591
Q3MHD2	24.7288	24.5848	24.5481	24.6808	24.6419	24.4661
P56282	19.4346	19.4304	19.6227	19.4091	19.5258	19.5137
Q9HCN4	21.4204	21.5635	21.5574	21.474	21.5343	21.5064
Q13835	21.0581	20.9101	20.7894	21.2304	20.7431	20.7792
O00566	26.6488	26.491	26.5355	26.4385	26.5378	26.4643
Q96I45	22.6441	22.5092	22.4205	22.2515	22.3709	22.38
P19623	25.3932	25.6084	25.6583	25.6582	25.6225	25.627
Q9NRG9	25.7063	25.7375	25.6466	25.607	25.6548	25.612
Q9BXS5	25.4571	25.55	25.5459	25.5498	25.5413	25.5697
Q13813	30.8281	30.9138	30.8782	30.9137	30.9136	30.9137
P50219	16.4604	16.1876	16.329	16.3713	16.1777	16.1971
Q9UMY4	23.8005	23.9048	23.8927	24.0404	23.9301	23.9704
Q8WVJ2	22.6877	22.8611	22.8979	22.9703	22.9464	22.9647
Q8WUY1	22.5453	22.6054	22.8182	22.8125	22.8348	22.6813
Q8N8R5	19.7701	19.7054	19.7826	19.7654	19.7108	19.7493
P00492	24.1403	24.3092	24.4175	24.3846	24.3999	24.3775
Q14699	15.8885	16.1683	15.724	15.9267	15.8195	15.975
Q9NTI5	26.8254	26.8299	26.8095	26.8298	26.8083	26.8054
P50583	19.0574	18.7919	18.9479	18.8292	18.8923	18.945
Q92499	27.0137	27.1348	27.1257	27.1855	27.1098	27.1692
P48163	25.0792	25.2644	25.2782	25.2544	25.2415	25.232
P53999	26.3616	26.4671	26.514	26.6131	26.5279	26.5561
Q9H063	17.8029	17.9471	17.92	17.8817	17.924	18.0382
Q14966	27.0361	26.9497	26.9108	26.9496	26.9951	26.928
Q9GZT4	20.9544	21.0553	20.9193	20.9723	20.9977	20.949
Q04323	25.199	25.3156	25.3117	25.4305	25.4012	25.3049
Q99873	27.6935	27.7666	27.8172	27.8276	27.776	27.8213
P05981	18.0997	17.9734	17.7647	17.8987	17.8487	17.8305
Q07866	24.3132	24.3235	24.3579	24.4787	24.4356	24.3974
P35754	21.0821	21.2028	21.1915	21.1932	21.1069	21.2025
P20338	24.2787	24.256	24.1902	24.1567	24.1677	24.1478
Q9BRL6	19.5889	19.5936	19.5579	19.6065	19.6121	19.619
Q96BR5	25.1323	25.0647	25.0855	25.0542	25.0834	25.087
Q2LD37	17.3508	17.2857	17.3361	17.3004	17.3566	17.335
Q9NWS6	14.181	14.3148	14.1713	14.1198	13.5453	14.3561
Q92851	16.4888	16.4717	16.5211	16.5492	16.31	16.4478
Q13158	19.3214	19.3671	19.3473	19.123	19.2122	19.2596
O96017	22.9956	23.0998	23.1211	23.1194	23.0485	23.0784
A0A1B0GTU1	21.0244	20.4942	20.9477	20.8087	21.0256	20.9446
P26885	25.6924	25.5152	25.5055	25.4217	25.5339	25.5035
O00471	22.976	23.0579	23.0746	23.1006	23.0596	23.0449
P62861	25.1124	25.0334	25.2375	25.2872	25.2257	25.2738
Q8NAV1	23.3545	23.3043	23.3325	23.3521	23.2012	23.2498
Q8WY22	22.1179	22.0732	22.0738	22.0403	22.0585	22.0738
Q9UNH6	19.2004	19.3061	19.1462	19.1606	19.0922	19.1909
O15111	24.0091	24.0264	24.0936	24.1331	24.1472	24.0784
Q7Z3C6	22.1255	22.1716	22.1418	22.0916	22.1475	22.1852
P33993	27.4688	27.7501	27.6517	27.8022	27.652	27.794
Q16204	24.138	24.1354	24.1955	24.2599	24.2201	24.1451
Q9BUI4	22.5655	22.6173	22.666	22.6794	22.6255	22.7281
Q9UGM6	23.4069	23.4856	23.4065	23.4273	23.4696	23.4768
O95478	25.737	25.544	25.6528	25.4655	25.5752	25.5177
Q96PV6	21.4519	21.4958	21.4112	21.5258	21.4303	21.5109
P16234	20.9258	21.0476	20.8217	20.9243	20.8549	20.8615
Q8IWS0	24.9439	25.0228	24.9604	25.0244	24.9379	25.0375
P55789	21.774	21.8421	21.6692	21.6784	21.6865	21.7419
Q9Y4R8	23.7496	23.8544	23.9595	23.9189	23.8967	23.8984
Q9BXS6	24.4587	24.5257	24.3966	24.5177	24.4649	24.4348
Q9NWK9	23.0845	23.0688	22.9953	23.0572	23.0835	23.0434
Q9NW08	24.7427	24.7855	24.8078	24.8694	24.8151	24.8397
Q9BWD1	26.7118	26.8532	26.9047	26.947	26.9048	26.8983
Q6GMV3	22.372	22.337	22.3561	22.4471	22.4174	22.516
Q969T7	21.2111	21.3732	21.3425	21.4584	21.3645	21.4181
Q9BQI3	17.3433	17.3508	17.6209	17.5345	17.4118	17.3121
Q96LB3	19.0893	19.0661	19.2749	19.1003	19.2254	19.2006
Q8NBR6	16.1807	16.4544	16.3185	16.6081	16.2563	16.3713
Q86X53	16.9804	17.0335	17.3199	17.0566	16.9799	17.0141
Q14571	23.5692	23.5309	23.4756	23.438	23.4787	23.4685
Q9NPJ6	21.9689	21.9646	22.0093	21.7984	21.9407	21.9135
Q86VU5	19.1441	19.1924	19.2767	19.174	19.2484	19.2878
Q9H875	22.665	22.8171	22.741	22.7791	22.728	22.7646
Q15834	18.958	18.7208	18.9239	18.8598	18.8474	18.9135
Q03164	23.3642	23.3261	23.3639	23.3555	23.3799	23.3308
Q9NY47	17.4429	17.5796	17.4742	17.4542	17.3953	17.388
Q8NBJ4	24.8051	24.8064	24.671	24.7184	24.6676	24.7458
Q01484	20.4978	20.3295	20.4306	20.3872	20.4361	20.379
Q6NSJ0	22.4422	22.315	22.2867	22.2701	22.3107	22.2893
Q86VX2	17.6739	17.874	17.6186	17.715	17.6227	17.7345
O00165	23.9223	23.875	23.9375	23.7434	23.8877	23.872
Q27J81	23.5762	23.6464	23.5887	23.6652	23.5712	23.6153
A6NFI3	19.6233	19.8048	19.7819	19.8832	19.9809	19.7195
O95983	24.7789	24.9018	24.7571	24.9208	24.8116	24.8772
Q6PJT7	26.0141	26.0049	25.938	25.9707	25.9908	25.9119
O43293	20.5333	20.6272	20.5826	20.5756	20.5395	20.6433
Q9UL63	22.8944	23.0345	22.9877	23.0449	22.9664	22.9927
P13987	23.39	23.2355	23.1721	23.0104	22.9702	23.2567
Q96D53	20.3712	20.3713	20.4499	20.447	20.3652	20.529
Q9NVJ2	25.9445	25.9317	25.9035	25.9266	25.902	25.9626
Q96HY6	24.5154	24.5907	24.4581	24.5106	24.506	24.4913
Q8NEW0	22.4501	22.2371	22.2675	22.0695	22.1835	22.2754
P45877	22.0854	22.16	22.0608	22.1417	22.0258	22.0671
Q8N5D0	18.4632	18.4944	18.632	18.5409	18.5832	18.6732
Q76I76	16.3696	15.9527	16.231	16.4785	16.3829	16.2938
Q8NI27	27.3859	27.3204	27.2938	27.2466	27.3053	27.2356
Q6ZRY4	20.8988	20.9989	20.9423	20.9808	20.9888	20.9556
Q9H3H1	20.3667	20.2658	20.3587	20.364	20.3668	20.341
Q9H2M9	25.4138	25.4876	25.5102	25.5763	25.544	25.5837
Q32MZ4	24.3085	24.4032	24.4366	24.4925	24.4043	24.447
Q13546	22.6518	22.7698	22.6338	22.8314	22.7121	22.7619
Q13432	18.5229	18.9387	18.7106	18.6432	18.6106	18.6909
Q9BTK6	20.374	20.4814	20.3694	20.4499	20.3114	20.4288
Q6IQ22	21.538	21.5152	21.8075	21.6517	21.4998	21.5708
Q8IYL2	18.0844	18.3437	18.2326	18.4337	18.2253	18.1384
P98182	15.144	15.1937	15.2673	15.2774	15.4538	14.8762
Q96GC9	22.003	22.0818	21.93	21.8978	21.865	21.9751
P24928	27.3295	27.3471	27.3	27.3375	27.3397	27.3176
Q12894	19.2363	19.4237	19.2541	19.3172	19.3801	19.3869
Q9BT67	19.5992	19.5446	19.552	19.5406	19.6587	19.5267
Q86WB0	23.9535	24.0406	23.9236	23.9103	23.9031	23.9831
Q5UIP0	27.2997	27.1751	27.2373	27.1987	27.2616	27.1658
Q8IWV7	22.4623	22.5279	22.4975	22.4665	22.4378	22.4915
Q9BTA9	22.68	22.6876	22.7401	22.7575	22.7313	22.7721
Q13823	26.8137	26.7236	26.7246	26.6956	26.7298	26.7253
Q9UPW5	19.6614	19.7425	19.7143	19.7442	19.6883	19.7253
Q13796	20.1288	20.0615	20.0861	20.1149	20.1566	20.11
P53007	27.5622	27.4198	27.3862	27.2983	27.4218	27.3203
O75317	18.7084	18.3887	18.5589	18.4114	18.5353	18.4329
Q9C0C7	20.147	20.1462	20.2254	20.2082	20.2361	20.2098
Q96AB3	23.2934	23.2832	23.337	23.117	23.2311	23.2204
Q68CZ2	23.4745	23.6372	23.4938	23.618	23.5278	23.5726
Q9NY27	22.8529	22.9302	22.8708	22.9677	22.8459	22.932
O43402	24.8401	24.7267	24.7216	24.6192	24.6998	24.628
Q08AE8	17.5144	17.3895	17.2615	17.3864	17.4902	17.4484
P52306	22.5177	22.7277	22.6374	22.6855	22.5959	22.6538
Q7L9B9	21.7864	21.8384	21.726	21.7398	21.7279	21.7354
Q8NCB2	16.8441	17.1249	16.9586	16.7957	17.1318	16.7067
Q9P000	21.6754	21.6464	21.7106	21.7373	21.6721	21.6517
Q9ULJ3	20.3348	20.5368	20.4663	20.4557	20.3336	20.4035
Q9Y2J4	19.5072	19.5264	19.4146	19.2823	19.3784	19.2615
O95235	24.4221	24.4187	24.4269	24.4635	24.4368	24.4853
O15131	18.0524	18.1287	18.1209	18.2988	18.1152	18.1829
O95166	23.5878	23.9998	23.8675	24.0527	23.8577	23.9851
Q9NPB8	21.6712	21.1788	21.4071	21.3594	21.3302	21.2815
Q9UBF2	23.6628	23.7701	23.8284	23.8827	23.8557	23.8633
O75489	26.1651	26.092	26.1041	26.0549	26.0976	26.0918
P35232	27.6997	27.5161	27.5751	27.4998	27.6041	27.554
Q13409	24.4323	24.5537	24.5103	24.6069	24.4851	24.608
Q6P4R8	22.6894	22.5679	22.6295	22.5611	22.64	22.5661
Q5QJ74	17.8729	17.9308	18.012	17.8773	17.9661	18.0509
Q9UQ90	22.4407	22.268	22.3603	22.3166	22.377	22.3538
Q9UH62	24.4086	24.4275	24.4165	24.4109	24.4203	24.395
Q63HQ0	21.2199	21.3402	21.2248	21.2117	21.2439	21.1674
Q14696	27.5865	27.6143	27.5087	27.5159	27.5246	27.4969
P43307	25.7544	25.7222	25.5973	25.568	25.6195	25.6399
Q5JS37	22.8818	22.926	22.8118	22.786	22.7944	22.7669
Q9H3K2	24.5124	24.3395	24.4243	24.2871	24.3853	24.3304
Q969H6	16.7479	16.9004	16.717	16.8921	17.1439	16.7187
Q14746	24.0792	24.1887	24.1187	24.1909	24.1356	24.1554
A7E2V4	17.7776	17.5815	17.6747	17.6628	17.6488	17.7252
Q13188	20.3227	20.4529	20.5388	20.5984	20.5008	20.5984
Q05D32	23.4759	23.4245	23.4511	23.4309	23.4375	23.4635
O75556	15.979	14.8815	16.1074	16.3636	17.9427	15.4264
O94992	23.6697	23.7915	23.7553	23.8926	23.7888	23.7961
P78337	17.3244	17.4614	17.3858	17.4258	17.4609	17.4802
Q9P2E5	19.691	19.6874	19.6141	19.5599	19.7506	19.6992
P23396	28.6681	28.8108	28.8641	28.9175	28.8796	28.904
O75410	25.491	25.3755	25.3473	25.3278	25.3452	25.3181
P52815	25.8173	25.6467	25.6984	25.5734	25.6722	25.8725
Q92896	27.5417	27.4579	27.401	27.3058	27.4011	27.3442
P78356	21.9493	22.0214	21.9989	21.9768	21.9459	22.0082
Q86WK9	20.2675	20.2552	20.2664	20.1136	20.2722	20.2017
Q8NFH5	24.8995	24.9481	24.844	24.858	24.8602	24.8829
Q5SY16	24.8353	24.8144	24.7902	24.7763	24.8021	24.8048
P49281	20.5555	20.5074	20.4385	20.3768	20.3505	20.4197
Q5RL73	19.4488	19.2771	19.3631	19.381	19.471	19.3614
Q9H9E3	24.6304	24.7442	24.6076	24.7006	24.6471	24.6889
Q86YT6	18.9215	19.0435	19.1034	19.1092	19.0965	19.147
P31040	28.0423	28.0022	27.9135	27.8732	27.88	27.9288
P33316	25.0597	25.1793	25.1334	25.2721	25.1986	25.1867
P49711	25.0676	24.921	24.8566	24.7799	24.8384	24.8338
O00244	24.4263	24.4994	24.5823	24.5807	24.5541	24.5124
O43909	18.7413	18.6447	18.6408	18.6819	18.6647	18.6846
Q92626	18.1608	17.9153	18.1938	18.0903	17.9981	18.0123
Q96T88	25.2388	25.3263	25.2653	25.326	25.2708	25.3057
Q8NE86	24.437	24.3809	24.3654	24.2943	24.3553	24.3288
Q8WY54	19.0977	18.9825	19.1129	19.1657	19.2008	19.2626
Q8N3R9	22.9242	22.8536	22.8728	22.8212	22.8531	22.8691
Q8NCW5	25.1292	25.1253	25.1825	25.1548	25.2035	25.1307
Q96CS4	18.279	18.3782	18.3863	18.4462	18.3095	18.3581
Q9NZJ7	25.6188	25.6149	25.5009	25.4874	25.4998	25.5102
Q14596	20.5571	20.4726	20.4922	20.6823	20.6676	20.6611
Q9Y2Q3	26.2096	26.1714	26.0891	26.0603	26.1355	26.0603
O60907	18.9131	19.1791	18.8801	19.0107	18.9679	19.0128
Q92572	23.5307	23.5694	23.5717	23.5966	23.6219	23.6559
P62081	28.2375	28.3018	28.3443	28.4135	28.3239	28.4176
Q7Z2K6	25.3312	25.1761	25.2462	25.109	25.2376	25.1677
Q92995	22.491	22.539	22.5389	22.5579	22.5319	22.508
O75352	22.2894	22.1903	22.3451	22.0332	22.1904	22.1748
Q6PJP8	17.5716	17.5921	17.4674	17.6431	17.7292	17.6711
Q6IN85	23.0421	23.1494	23.2074	23.288	23.2635	23.2446
Q9BRA0	18.9157	18.6857	18.9775	18.8355	18.7336	18.9771
Q14168	22.5965	22.5617	22.6385	22.6344	22.6444	22.6992
Q96SU4	22.4035	22.5251	22.4917	22.6031	22.5168	22.5881
Q8ND90	19.6601	19.5985	19.7564	19.6664	19.7883	19.771
Q92674	21.8886	21.7324	21.7982	21.7173	21.837	21.7622
Q14687	21.457	21.4895	21.4855	21.6173	21.4966	21.512
O95620	16.1983	16.1372	16.0644	16.1685	15.8849	16.1091
O76003	26.4874	26.5738	26.6238	26.7267	26.635	26.69
Q9BZV2	23.0164	22.6375	22.8105	22.678	22.8982	22.7805
P24385	16.6122	16.7955	16.7926	16.6448	16.5767	16.5839
P00995	24.3303	24.2985	24.1046	24.2566	24.1215	24.3463
Q9Y512	25.8479	25.9084	25.8036	25.7302	25.7876	25.8034
Q9H305	19.0946	18.805	18.8773	18.7199	18.7973	18.7832
O96018	17.6649	18.0284	17.9185	18.0365	17.936	17.9854
P51149	28.0744	27.9631	27.9765	27.8985	27.9375	27.9729
P56270	23.7383	23.7515	23.7423	23.8667	23.8323	23.7827
Q9NUQ8	23.7359	23.9282	23.9061	23.9164	23.8804	23.9138
Q8TC12	26.9572	26.7509	26.8021	26.5901	26.7075	26.7402
Q15528	19.0254	19.1077	18.9881	19.1216	19.0119	19.2354
P67936	24.5906	24.7553	24.5441	24.8022	24.5607	24.7965
Q8IZ40	19.4756	19.5861	19.3414	19.619	19.5152	19.6405
Q9Y5X1	23.0472	23.1705	23.1294	23.1816	23.144	23.1891
Q6VN20	21.44	21.6098	21.4929	21.5522	21.5158	21.5682
Q8WWC4	25.9281	25.7873	25.8105	25.7462	25.824	25.7908
Q99728	19.2531	19.2197	19.2011	19.379	19.3258	19.3839
O00623	19.9107	19.5756	19.7686	19.6118	19.7373	19.7239
Q86X52	18.5385	18.6558	18.6704	18.6041	18.6496	18.6387
Q14141	21.9155	22.0992	22.0316	22.1293	22.0347	22.0695
O15355	25.9374	26.0719	26.1315	26.1817	26.1101	26.1681
Q8TCG2	23.3008	23.3367	23.2213	23.2267	23.2364	23.2588
Q9UPW8	20.8759	21.0645	20.7016	20.9046	20.7439	20.7835
Q9GZZ9	23.6016	23.6752	23.7278	23.6679	23.6492	23.6644
Q14008	27.2269	27.3037	27.3298	27.361	27.337	27.3082
O95568	19.6012	19.7886	19.722	19.852	19.8197	19.781
O60885	24.3125	24.3427	24.3212	24.4348	24.3343	24.437
Q969H8	28.218	28.1941	28.1194	28.046	28.1385	28.0993
Q08945	26.3394	26.4696	26.5376	26.5714	26.4966	26.5925
P60763	17.8926	18.0016	17.9664	17.8948	17.8363	18.0211
Q86Y79	19.0679	19.0758	18.9712	19.0634	19.1446	19.1172
Q9H773	21.935	22.0143	21.8733	22.0176	21.9623	21.9652
Q4J6C6	24.379	24.2591	24.3623	24.2778	24.3361	24.2461
Q9NPI0	20.1514	20.1644	20.0683	20.0062	20.0304	20.0339
Q9BVX2	18.0198	18.0208	17.8212	17.8328	18.0207	17.9697
A1L0T0	25.4195	25.3677	25.3411	25.2753	25.3353	25.326
O15083	18.53	18.3685	18.2018	18.2297	18.3145	18.2073
Q5VWG9	19.5841	19.7764	19.7035	19.7319	19.766	19.7755
Q96L34	18.3553	18.0568	18.335	18.1522	18.2308	18.2281
P51151	22.6264	22.6697	22.6439	22.6436	22.5621	22.6107
Q14207	19.7302	19.6889	20.2188	19.7146	19.3648	19.3701
Q9H9S5	21.2951	21.1856	21.2996	21.1666	21.1779	21.2438
Q6P2D0	20.5587	20.5297	20.6191	20.6504	20.684	20.6422
Q01415	19.6583	19.763	19.7649	19.8231	19.8123	19.7635
Q6NVY1	26.732	26.5321	26.6082	26.5134	26.6157	26.5579
Q9NRF2	19.7796	19.62	19.9506	19.8218	19.8904	19.9263
P54619	24.3921	24.4508	24.5573	24.5588	24.5396	24.5487
O00499	23.1859	23.2094	23.3171	23.2849	23.2578	23.2663
P37108	27.1606	27.2069	27.1621	27.1964	27.2066	27.2317
Q96BY7	21.2293	21.1898	21.3038	21.196	21.2289	21.1979
Q8NBA8	17.8186	18.0311	18.24	17.9621	18.015	18.1019
Q8TEM1	27.316	27.2468	27.255	27.1467	27.2581	27.202
O14530	23.9733	24.0064	24.0571	24.1293	24.0553	24.0427
Q9BU61	23.5201	23.5539	23.4853	23.4242	23.4941	23.4262
Q6IA69	19.6721	19.7589	19.7247	19.7344	19.6639	19.6878
Q15018	23.0507	23.1855	23.0941	23.1448	23.0847	23.1432
P53609	22.6317	22.7959	22.729	22.803	22.7766	22.8326
P50452	17.2072	17.2438	17.072	17.2599	16.8511	16.9637
Q9BZH6	25.1028	24.6563	24.7366	24.7871	24.8712	24.7763
Q96B97	20.8526	20.9117	20.8428	20.9158	20.942	20.8401
O94776	26.7807	26.8798	26.8244	26.9055	26.8492	26.9152
Q8IVS2	24.6653	24.6477	24.6314	24.5917	24.6174	24.6232
Q9NV29	15.7128	15.938	16.0331	15.8385	16.0022	15.8385
Q8IVH4	18.707	18.8549	18.5313	18.556	18.6297	18.7042
Q6IAA8	23.8184	23.8106	23.8025	23.8101	23.84	23.8249
Q68CQ4	24.1915	24.2412	24.2603	24.2716	24.21	24.2298
Q9H3E2	19.4663	19.5425	19.5353	19.5161	19.4048	19.5428
Q96FW1	25.0041	25.2516	25.2075	25.2414	25.1523	25.2632
O00716	19.9989	20.1042	20.0045	20.1486	20.0506	20.1285
Q8TF46	21.6966	21.7451	21.7305	21.7517	21.729	21.6829
P81274	15.379	15.7502	15.2229	15.6126	15.7071	15.8294
Q5W0Z9	22.1377	22.0911	22.0352	22.0198	22.0651	22.0372
Q9BV38	24.7209	24.7097	24.6371	24.6322	24.6228	24.7006
Q9UIA9	25.7936	25.8502	25.9269	25.9193	25.8928	25.8664
Q9UBQ0	23.6646	23.6744	23.7434	23.7819	23.7214	23.8218
Q07666	27.3651	27.2177	27.2499	27.2443	27.2979	27.2966
Q13619	24.602	24.6828	24.7547	24.7676	24.7538	24.6716
P0DJ07	20.6978	20.73	20.7668	20.7115	20.7746	20.8087
Q12968	20.7049	20.7034	20.6263	20.6052	20.5369	20.5589
Q5VYK3	26.6536	26.7066	26.7652	26.7286	26.7017	26.7131
Q969P6	17.2456	17.2416	16.9018	16.8987	17.1402	17.2506
Q9BSR8	23.2646	23.3162	23.2041	23.1524	23.1853	23.2378
Q9BUK6	23.0131	23.104	23.1644	23.1539	23.1683	23.1194
Q9UNL4	20.4799	20.4453	20.2112	20.1476	19.9901	20.0371
P06730	25.9457	26.0144	26.0119	25.9881	25.9869	25.9947
P14678	25.9797	25.9989	25.9472	25.9446	25.9213	25.949
Q9UP52	21.7604	21.7776	21.6592	21.7201	21.6455	21.7398
Q9UJJ7	17.5191	17.3733	17.4767	17.7927	17.4962	17.5798
P62888	26.6709	26.5806	26.6319	26.578	26.5749	26.6198
Q15928	17.1771	16.925	16.9902	16.7749	16.7327	17.0532
P07306	25.3713	25.2926	25.2707	25.1669	25.2346	25.2677
P04818	23.3738	23.5625	23.5977	23.7142	23.6165	23.6013
Q9Y6A5	24.0769	24.1921	24.1746	24.2838	24.1794	24.1909
Q86YV9	21.3977	21.4689	21.3818	21.3878	21.3695	21.38
Q8WY91	20.6369	20.7568	20.5686	21.1839	21.73	21.6628
Q9BTE6	23.8019	23.9299	24.0098	23.9864	23.9254	23.9374
P27361	22.4535	22.664	22.7979	22.7721	22.7656	22.7006
Q99661	24.7946	24.8898	24.8837	24.9593	24.9075	24.9004
Q9NQZ2	23.8223	23.8529	23.8076	23.8045	23.821	23.7936
Q5T1M5	23.4309	23.466	23.4614	23.4757	23.4879	23.4643
P60510	23.9303	23.9928	24.0118	23.9308	23.9368	23.9717
P12277	26.5004	26.6036	26.741	26.7883	26.7142	26.7286
Q9Y2V7	23.8211	23.8688	23.8265	23.872	23.8434	23.8486
P54136	28.3166	28.355	28.3088	28.3609	28.3368	28.3965
Q9NYJ8	20.6576	20.5902	20.6281	20.744	20.6431	20.6127
Q14978	28.6027	28.4421	28.4568	28.4247	28.4642	28.3453
Q9BTL3	21.4063	21.4454	21.4343	21.586	21.5553	21.5871
Q8NBJ5	25.7021	25.6891	25.6635	25.5861	25.6369	25.6287
Q7L1T6	18.1832	18.8333	19.326	17.7166	17.7229	17.8285
Q86Y37	21.2314	21.3267	21.3687	21.4386	21.2993	21.4812
Q9UER7	23.2266	23.3825	23.2909	23.2759	23.2809	23.3055
O75531	23.9981	23.8222	23.8836	23.6818	23.765	23.86
Q8N3P4	19.221	19.3571	19.3436	19.3037	19.3146	19.3853
O60583	17.0628	17.1325	16.9485	17.0654	17.4511	17.5207
Q96EH3	23.2155	23.165	23.2098	23.2234	23.3177	23.2351
P23470	16.8518	17.025	17.1404	17.0233	17.1172	17.0338
P30101	30.7112	30.6255	30.6418	30.5367	30.6246	30.642
O60927	18.6487	18.5718	18.4059	18.594	18.5737	18.6
Q15019	25.9411	26.0471	26.0488	26.0862	25.9927	26.137
Q9UL25	26.1838	26.1271	26.0855	25.9696	26.0393	26.047
P05198	27.1186	27.1856	27.1981	27.2111	27.1622	27.2176
Q8N5G0	21.2545	20.931	21.0447	21.1173	21.1481	21.109
Q8IWB7	25.0522	25.1359	24.8357	25.0187	24.9809	25.0309
O14777	24.067	24.1126	24.1633	24.2433	24.174	24.1615
Q96L58	22.7324	22.6823	22.6579	22.5103	22.5267	22.5793
Q9H7D7	23.7302	23.904	23.8698	23.8915	23.8422	23.9156
P07737	28.1155	28.3717	28.2666	28.3775	28.2746	28.3609
Q9H6U8	22.5945	22.4078	22.5072	22.4268	22.498	22.5153
Q9HB71	26.9859	27.0113	27.1849	27.1442	27.1483	27.1381
Q9NUD5	22.4572	22.5641	22.5341	22.5195	22.4439	22.5057
Q15637	25.8086	25.9815	25.8728	25.9626	25.8594	25.9719
O14802	24.4036	24.456	24.4858	24.5527	24.5131	24.5527
Q86V85	20.287	20.3077	20.3448	20.3128	20.2641	20.261
P41236	21.7804	21.8652	21.9291	21.9675	21.8117	21.964
Q9NRG7	21.5695	21.618	21.6193	21.6855	21.6519	21.6594
P05089	23.8069	23.7373	23.8219	23.7936	23.7461	23.6545
Q8IVL1	21.5614	21.5022	21.4844	21.4852	21.5611	21.5386
P13716	19.4893	19.4418	19.5563	19.4421	19.5561	19.5058
Q96KA5	24.867	24.7764	24.8382	24.7499	24.7915	24.7425
Q9BZ23	19.9636	20.1132	20.2005	20.0959	20.1092	20.0959
P49914	23.1108	23.0059	23.224	23.1465	23.1503	23.1322
Q9UN66	15.8305	16.1346	16.085	15.7004	15.891	15.9783
Q15475	19.9793	20.0936	20.2354	20.3475	20.2657	20.1251
P51153	24.8378	24.8743	24.8019	24.8311	24.7963	24.8486
Q9NZ72	18.4342	18.1958	18.3716	18.4023	18.407	18.2741
Q9BVA0	22.1248	22.1122	22.1248	22.1127	22.0851	22.173
O75909	23.26	23.4815	23.352	23.3715	23.3062	23.3453
Q9Y6K1	22.8892	22.9065	22.8717	22.804	22.8071	22.8781
Q9BT78	26.1313	26.228	26.2909	26.3924	26.3102	26.3219
Q68CP9	24.7918	24.8294	24.7892	24.764	24.7978	24.7559
Q8N0W3	14.7979	14.3323	14.4139	14.4493	14.491	14.6265
P12429	23.0792	23.211	23.0356	23.1961	22.8325	23.26
Q6NUK1	24.5678	24.5982	24.6487	24.7425	24.7137	24.6618
Q99598	24.2815	24.4231	24.451	24.5075	24.4488	24.4797
Q9Y4G8	20.2918	20.4564	20.3417	20.3969	20.4045	20.3744
P24534	27.7489	27.9109	27.928	28.1084	27.9597	28.0394
P61978	29.2077	29.3306	29.2593	29.2907	29.292	29.4049
P42696	25.4726	25.5653	25.4129	25.4785	25.4718	25.4603
P01019	25.9718	25.8858	25.7629	25.7177	25.7562	25.9097
Q9NY65	20.7701	20.9214	21.135	20.7996	20.7496	20.8709
O43298	17.7385	18.0426	18.0839	17.7744	17.7666	17.8397
Q96G25	22.3547	22.3708	22.2757	22.4736	22.4051	22.3352
Q13155	26.7071	26.6916	26.7036	26.71	26.7122	26.7305
Q9ULE0	23.8978	23.61	23.5825	23.6126	23.7001	23.5082
Q8N4Q1	24.0779	24.1283	23.9212	23.8778	23.8651	23.9293
Q8N4L2	17.6236	17.8463	17.8182	17.5105	17.6883	17.7999
P62805	31.5167	31.5168	31.5167	31.5168	31.5167	31.5168
Q6NTF9	21.0486	21.1247	20.9691	20.8885	20.9908	21.0961
O95067	22.7073	22.8553	22.8265	22.9209	22.8606	22.8845
P31942	26.7393	26.8434	26.72	26.7708	26.7313	26.7895
Q9BY41	17.7276	17.892	17.7713	17.9059	17.804	17.9964
Q6P1A2	24.0818	24.0667	23.9938	23.8973	23.948	23.9594
O15372	26.6513	26.6556	26.714	26.7641	26.6966	26.7351
Q9H9A5	23.3061	23.28	23.1367	23.1548	23.117	23.1205
Q00059	27.6799	27.5032	27.595	27.4883	27.5393	27.5066
P55854	19.6176	19.661	19.6712	19.7928	19.7409	19.8002
Q92794	22.951	22.8386	22.852	22.8532	22.821	22.8093
P18846	20.9243	21.1592	21.0704	21.255	21.2886	21.0905
P07919	23.5651	23.3568	23.3317	22.9634	23.0997	23.3296
Q9NPH2	22.6709	22.6715	22.8446	22.8632	22.9016	22.8856
Q9H4I3	24.3402	24.3368	24.2976	24.2156	24.2746	24.3126
Q9NQW6	25.2434	25.3306	25.2527	25.4272	25.2606	25.3435
Q9BTY2	22.5002	22.4939	22.5588	22.4753	22.4692	22.5233
Q9P032	25.2567	25.1987	25.212	25.1631	25.2294	25.156
Q96QT4	16.5603	16.6265	16.5598	16.3552	16.3763	16.4972
Q9H267	21.8412	21.8678	21.9628	21.9734	21.9545	21.9581
Q15678	20.5114	20.2999	20.4349	20.4532	20.4905	20.4006
Q15907	22.7898	23.0454	22.8023	22.7902	22.8028	22.8456
P01040	21.3795	21.1067	21.1814	21.5914	20.8766	21.0979
Q8NFP7	18.3055	18.0819	18.4422	18.2837	18.43	18.3969
Q8WVZ9	18.927	18.9908	18.9444	18.9784	18.9851	18.957
Q8WUA4	25.1833	25.2219	25.1713	25.1715	25.1855	25.191
P63208	24.5619	24.6366	24.7255	24.6999	24.7066	24.7978
Q9BPX6	24.0602	24.0333	23.991	23.9561	23.9584	23.9986
Q13247	27.2238	27.2884	27.2103	27.3718	27.2764	27.4299
Q9BRA2	24.2868	24.5957	24.5212	24.5431	24.4669	24.5246
P62760	24.7777	24.6916	24.7698	24.5994	24.7126	24.7396
O95214	18.1797	18.2182	18.0265	18.2563	17.9933	18.0488
Q14669	25.8777	25.8438	25.8179	25.812	25.8203	25.8048
P0DOY2	19.4029	18.481	18.6884	19.5903	18.91	18.4445
Q9NYK5	26.3764	26.299	26.328	26.2555	26.3169	26.2716
Q01518	27.4369	27.5873	27.6126	27.6341	27.63	27.6224
Q6RW13	22.8334	22.8034	22.7684	22.7296	22.7711	22.7902
P23246	29.4907	29.4496	29.4044	29.344	29.3884	29.3616
Q9H479	20.0543	20.0025	20.2159	20.0852	20.1446	20.1194
Q9BZ29	19.7682	19.6562	19.666	19.6977	19.8034	19.5888
O43776	25.9733	26.0441	26.0645	26.1137	26.0691	26.0524
Q96I99	26.7406	26.595	26.5587	26.5477	26.6064	26.5693
Q9NVM4	22.795	22.434	22.5722	22.5406	22.492	22.4451
Q96AN5	14.6326	14.903	14.7906	14.5909	14.6322	14.4552
Q9H469	17.1568	17.4144	17.3987	17.3316	17.3825	17.3919
P15151	24.5075	24.3644	24.3839	24.4099	24.4716	24.3693
P53396	28.983	29.1545	29.1844	29.2085	29.1455	29.1966
P61626	23.7226	23.4255	23.6171	23.7028	24.6767	23.3344
Q96Q89	23.5738	23.6344	23.5502	23.6163	23.5841	23.5956
Q13501	26.2593	26.2354	26.2192	26.1573	26.1884	26.1625
Q6P4A8	23.3865	23.402	23.2585	23.2739	23.3085	23.2739
O60331	16.1025	16.2923	16.0186	16.1373	16.2737	16.0766
Q24JP5	16.9426	17.108	17.1897	17.0853	16.9899	17.1799
Q8IWF2	21.794	21.8508	21.8425	21.8077	21.7818	21.8249
Q5VU43	21.7795	21.8106	21.8059	21.8684	21.7929	21.88
O43708	21.682	21.715	21.772	21.7867	21.7755	21.8235
Q5TKA1	20.8063	20.9083	20.7962	20.9568	20.9165	20.9534
Q92841	27.6038	27.7845	27.7001	27.8482	27.7409	27.8436
O76075	21.2829	20.6756	20.6292	21.067	20.8039	20.6624
Q9NRY4	23.0022	23.0294	23.0682	23.2077	23.0692	23.1187
O00151	26.8064	27.0996	26.9898	27.1212	26.9664	27.0445
Q9P015	26.1415	26.1106	26.0606	26.0456	26.0948	26.0346
Q96F86	24.5218	24.5545	24.6596	24.6756	24.6668	24.6689
Q9Y5L4	25.478	25.2967	25.2237	25.132	25.1446	25.1728
P06241	19.8782	20.0044	20.0916	19.8804	19.8784	19.9397
O15318	21.2554	21.348	21.401	21.4419	21.4769	21.459
Q9BSK2	20.9322	20.8368	20.8488	20.7811	21.1251	21.0354
Q8NBN7	24.0218	23.8584	23.8442	23.7698	23.8752	23.7523
A5PLN9	19.0315	19.0475	19.0111	18.9698	19.1005	18.8588
Q9UBX3	26.0127	25.9736	25.8991	25.783	25.7992	25.7628
Q8TD30	24.9731	24.8215	24.8259	24.7068	24.7798	24.7019
Q13643	21.9121	22.0172	22.0107	22.105	21.9682	22.0755
P07741	25.9265	26.0405	26.1803	26.2236	26.1455	26.2149
Q6N069	21.7656	21.6991	21.8023	21.801	21.7569	21.8112
O14966	22.1562	22.3074	22.1267	22.1711	22.1364	22.2244
Q9H2V7	21.9965	22.0766	22.0513	21.8672	21.9451	21.9599
P24752	28.0454	27.9657	27.9932	27.9333	27.9933	28.0342
Q14542	21.1973	21.1213	21.0259	20.949	21.0602	21.0685
P41214	24.1486	24.2207	24.2466	24.2588	24.2221	24.242
P13073	27.553	27.4542	27.4797	27.4197	27.4737	27.4883
Q9NZZ3	23.8794	24.143	23.9901	24.1132	23.9666	24.0809
Q07021	26.8184	26.739	26.7573	26.7026	26.7784	26.7968
Q15643	23.7001	23.8576	23.7524	23.8396	23.7897	23.8733
Q8IXM2	20.786	20.9943	20.9034	20.8656	20.7842	20.7587
Q9BRJ2	26.2247	26.1892	26.1246	26.1442	26.1613	26.1242
Q9Y2U9	19.8042	19.765	19.8427	19.8136	19.7448	19.7288
Q9H0F6	20.1796	20.2607	20.4685	20.379	20.2288	20.2828
Q9Y2I1	21.4507	21.5233	21.6262	21.7318	21.5701	21.692
Q9NQ84	24.601	24.4051	24.4608	24.473	24.5336	24.4206
Q9UC06	18.5457	18.7519	18.5326	18.5682	18.5595	18.556
P19784	26.23	26.2036	26.2039	26.1862	26.2286	26.165
P55735	25.316	25.4606	25.3419	25.3573	25.305	25.3638
Q9BPZ7	17.7085	17.8755	17.6252	17.8795	17.6602	17.7605
Q14353	22.1898	22.2785	22.2978	22.2893	22.3058	22.3419
Q16739	18.6545	18.5183	18.5923	18.5235	18.6701	18.5833
Q709C8	23.2749	23.2927	23.2643	23.2646	23.3137	23.2705
Q2PZI1	22.5365	22.4969	22.5018	22.3877	22.4538	22.4026
P17858	24.5159	24.5142	24.6274	24.572	24.5795	24.5553
P28070	25.2168	25.0951	25.3717	25.3293	25.3476	25.2925
O60762	26.3831	26.3041	26.266	26.2112	26.282	26.2221
O43189	20.9978	20.8408	20.7442	20.8031	20.7416	20.7951
P49674	20.9447	20.864	20.971	20.9881	21.2117	21.192
Q8N720	20.6851	20.6377	20.6247	20.6637	20.5742	20.5058
P09417	25.9695	26.0368	26.0391	26.0061	26.0228	25.9827
Q9HBK9	23.9175	23.9607	23.979	24.05	24.0395	24.0687
Q70HW3	21.9455	21.8409	21.9337	21.7787	21.9022	21.7797
Q7Z401	22.351	22.4847	22.3611	22.3956	22.3557	22.4105
Q8ND83	21.2017	21.2646	21.3337	21.3908	21.3285	21.2716
P00395	23.7062	23.5091	23.5187	23.304	23.4589	23.4148
Q9UBC3	21.1676	21.0313	21.1029	21.0661	21.1901	21.1063
A1L020	22.9187	22.857	22.8248	22.7975	22.8819	22.8132
Q14119	21.8086	21.7242	21.6278	21.623	21.7139	21.6437
P01344	23.8079	23.8638	23.5263	23.4569	23.3775	23.6085
Q14139	25.0351	25.0744	25.0708	25.1459	25.0364	25.0911
O95208	22.4195	22.4281	22.3815	22.4071	22.3898	22.4152
Q9UC07	19.3691	18.8491	19.4001	19.1626	19.2037	19.1509
Q2TAL8	22.7589	22.8376	22.8906	22.89	22.8281	22.89
P52594	24.6906	24.7335	24.738	24.7559	24.7623	24.7871
Q9HCU9	22.4543	22.252	22.4987	22.3712	22.4185	22.338
Q8IVL6	21.3841	21.3337	21.2628	21.2676	21.4319	21.2126
Q5TB80	15.2525	15.1104	15.3072	15.1761	15.1275	15.1269
Q9H7B4	20.8388	21.0018	21.0636	21.0654	20.9745	21.0442
Q96B70	14.9472	15.0945	14.8728	14.442	14.6205	14.4493
P18621	27.4029	27.3406	27.5597	27.4345	27.4569	27.4998
Q96PM5	20.1118	20.1095	20.1391	20.1267	20.1377	20.1555
Q9Y4F1	24.5051	24.5833	24.5312	24.6333	24.5914	24.5768
Q8WXA9	23.2695	23.2447	23.2085	23.3308	23.2406	23.2533
Q9ULX9	21.3055	21.1357	21.2771	21.2208	21.3103	21.2544
P07197	23.3365	23.1945	23.4989	23.5888	23.5201	23.489
Q13105	16.8152	17.0851	16.7031	17.0186	16.5349	16.7851
Q8TBF4	22.0453	22.0312	22.0372	21.9082	21.9389	22.0403
Q8TAP6	19.545	19.693	19.6314	19.6738	19.6658	19.6148
Q8WWI5	20.4121	20.5741	20.4409	20.3497	20.4149	20.3587
P21579	19.1027	19.1185	18.9816	18.8685	18.984	18.9763
O14967	26.1908	25.9904	25.9841	25.8523	25.9617	25.9937
O60333	22.3147	22.4576	22.43	22.4814	22.4102	22.4551
P35573	25.1472	25.2296	25.3153	25.3154	25.2989	25.2696
Q96FN9	15.6474	16.1994	15.9968	15.7856	15.9684	16.005
Q9UNK0	22.5723	22.6013	22.5615	22.5871	22.5699	22.5624
Q96J42	19.1656	19.2003	19.1515	19.0897	19.1031	19.103
Q02127	23.8989	23.8322	23.8087	23.8024	23.8047	23.7759
Q96CD2	18.9647	19.1534	19.1342	19.202	19.1427	19.1669
O14772	18.6931	18.9068	18.8744	18.7832	18.8006	18.8905
O15021	17.316	17.5659	17.3954	17.6236	17.4372	17.4748
Q9HAS0	23.1464	23.1762	23.2787	23.2418	23.2218	23.277
Q86UA6	15.4835	15.68	15.6531	15.57	15.4009	15.4609
Q15418	22.3673	22.3989	22.4512	22.5339	22.486	22.5256
P78324	23.2474	23.1365	23.0714	23.0434	23.1312	23.1024
Q96DG6	22.664	22.5859	22.7136	22.7334	22.692	22.5941
P63173	25.9095	25.7404	25.9939	25.9355	26.0132	25.8779
Q92604	23.6196	23.4446	23.4861	23.3279	23.4828	23.4251
Q96S19	18.4607	18.2706	18.6389	18.5671	18.3723	18.5355
Q03426	24.4903	24.6892	24.6984	24.7207	24.6871	24.6491
P23588	27.2815	27.4382	27.4331	27.554	27.4462	27.454
Q8TB22	17.9594	17.9261	17.7028	17.7345	17.7886	17.7275
Q8TEK3	20.9146	20.8546	20.7743	20.7666	20.778	20.7373
Q9Y5J7	24.1349	23.8183	23.9739	23.7785	23.9825	24.1524
O14735	22.7972	22.8696	22.797	22.6881	22.7582	22.7195
Q5BJF2	25.8117	25.5316	25.7008	25.4463	25.6656	25.5263
O00399	21.9402	21.8987	21.8186	21.9495	21.8958	21.8672
Q66GS9	20.3952	20.4866	20.4731	20.611	20.5229	20.5442
P56377	14.7736	14.0987	14.3821	14.5998	14.1204	14.2269
P55210	21.5468	21.8264	21.7778	21.9232	21.7701	21.8698
P41091	28.0389	28.1201	28.1433	28.1333	28.1024	28.1051
Q8NBI5	17.7582	17.815	17.0863	17.4954	17.3359	17.6407
Q96CS3	26.4545	26.383	26.3438	26.3381	26.3709	26.3368
Q4KMP7	22.1139	22.3318	22.3229	22.3842	22.3399	22.3965
Q9NWR8	19.5268	19.6516	19.7091	19.8982	19.6324	19.5475
Q14324	19.5006	19.2754	19.534	19.635	19.4917	19.7359
Q6Y2X3	19.0077	18.9921	18.8858	18.9276	19.0672	18.9474
Q9Y5V3	20.3012	20.3265	20.4154	20.4786	20.4236	20.4718
P32519	19.5543	19.7356	19.6441	19.7084	19.5285	19.6934
Q96E29	22.2299	22.1373	22.1281	22.0846	22.1037	22.0524
Q9P243	16.3624	16.3203	16.1778	16.1749	16.1404	16.3388
Q16706	26.4352	26.3534	26.3881	26.2752	26.3473	26.32
Q9NQY0	19.5026	19.5355	19.578	19.5542	19.6035	19.6647
Q9Y547	22.2369	22.3555	22.4591	22.419	22.4039	22.4541
O43529	15.3327	14.9756	15.1435	15.0654	15.359	15.1761
Q96CP2	20.1174	20.0658	20.1884	20.3215	20.448	20.3988
Q86TW2	17.7346	17.6023	17.5954	17.604	17.5359	17.6492
Q8NFV4	21.972	21.8997	21.9727	21.907	21.8577	21.9046
Q9BRN9	19.4617	19.5838	19.4338	19.4224	19.3759	19.4773
Q86UT6	18.9693	18.9193	18.8755	18.9033	18.922	18.7868
P07814	29.0079	29.0346	29.0184	28.9983	29.0404	29.0645
Q9NP61	25.2827	25.301	25.2572	25.232	25.2515	25.2944
Q13011	28.0219	27.8804	27.8514	27.6715	27.8139	27.7972
Q04864	20.5456	20.6046	20.7705	20.714	20.7098	20.6716
Q96ER9	25.15	25.0888	25.0212	25.0056	25.0621	25.044
Q96EY7	25.646	25.6168	25.6383	25.5325	25.5796	25.5794
Q13404	25.4383	25.626	25.6614	25.7923	25.6977	25.7546
Q9BY49	26.8559	26.6337	26.7461	26.5579	26.7989	26.5803
P00747	22.2948	22.4397	22.1808	22.2526	22.1716	22.2359
P20823	22.3755	22.3357	22.4561	22.4309	22.4305	22.479
Q15185	26.3942	26.5205	26.5011	26.5025	26.426	26.4577
Q99653	25.8136	25.8384	25.6593	25.7401	25.6947	25.7198
O76095	20.3773	20.6097	19.9831	19.942	19.6982	19.8943
O00264	26.442	26.451	26.3821	26.3612	26.3654	26.3593
Q9BWU1	15.1143	15.4464	15.0096	14.9975	14.8326	14.7395
Q13557	24.5285	24.651	24.6222	24.6923	24.6391	24.6192
Q56VL3	21.2783	21.2048	21.2546	21.3492	21.3043	21.2983
Q16762	25.9958	25.9614	25.8838	25.8542	25.9644	25.8905
P43003	20.4236	20.5908	20.5735	20.5874	20.4708	20.5695
O00287	19.2018	19.0747	19.0812	19.0707	19.0791	19.0409
Q9Y289	22.2978	22.3413	22.3157	22.3156	22.3189	22.2817
Q9Y3L5	20.1376	20.1799	20.0432	19.9708	20.0392	20.0167
O15120	24.0661	24.0937	24.0158	23.9663	23.9491	24.0934
P06746	21.1093	21.1269	21.1113	21.0338	20.9715	21.0366
Q6UWP2	20.0981	20.1697	20.1315	20.1958	20.0483	20.0876
Q5SQI0	20.6677	20.8385	20.7388	20.817	20.9121	20.8736
Q9NWM8	23.1	22.8502	22.9628	22.7407	22.883	22.855
P22626	29.8825	29.7994	29.7707	29.7595	29.73	29.7305
Q7KYR7	22.0593	22.0194	21.9386	21.8438	21.8807	21.9423
Q9Y2G8	24.2998	24.1298	24.1674	24.0655	24.1511	24.0943
Q53F19	23.5947	23.6306	23.5669	23.7237	23.6565	23.6982
P40337	19.5696	19.887	19.7664	19.9193	19.8086	19.785
Q9UHD1	25.7458	25.8544	25.8828	25.9375	25.8715	25.9446
P10589	19.647	19.7266	19.6413	19.6045	19.7601	19.7606
Q8NI35	17.0248	16.953	17.0412	17.254	17.0718	16.9678
O94925	26.0087	25.8838	25.9084	25.8215	25.9151	25.8627
P58004	16.8755	17.0983	17.1103	17.2029	16.8895	17.0889
O43752	22.2378	22.2126	22.2466	22.1748	22.2503	22.1721
Q9NZ08	25.8556	25.8803	25.7508	25.76	25.7577	25.8
Q6ZMZ3	21.015	20.7643	20.9485	20.8538	21.0207	20.9502
Q9Y297	16.0959	15.716	15.7284	15.7312	15.7961	15.7671
P00519	20.0414	19.4461	19.8463	19.7568	19.9697	19.8982
O00273	24.646	24.713	24.7313	24.7726	24.6964	24.7943
Q8N0V5	16.9073	17.0816	16.6543	16.7255	16.7925	16.7957
P48444	27.1204	27.2057	27.2033	27.2623	27.1869	27.2133
Q6UB35	26.9921	26.825	26.849	26.8012	26.8713	26.8088
Q9UJG1	20.3458	20.2768	20.4173	20.4083	20.3825	20.3658
Q9Y3Q3	22.019	21.986	21.9774	22.004	21.9383	22.0191
Q8TAP9	16.585	16.7728	16.8644	16.6634	16.7889	16.7778
O60238	20.7657	20.8493	20.6794	20.774	20.6621	20.7486
Q9H0Q0	16.314	16.4425	16.4447	16.3685	16.5155	16.1373
Q562F6	20.9863	20.9818	20.9351	21.0056	20.9445	20.9668
Q86SQ9	20.4606	20.4431	20.3327	20.3921	20.4281	20.3315
O95409	17.539	17.4726	17.5884	17.443	17.6745	17.5435
Q9NZL4	24.2355	24.4163	24.4277	24.447	24.391	24.4012
Q9UBS8	21.4414	21.4508	21.5334	21.5825	21.6324	21.5285
Q9H0I2	15.7765	16.2195	16.2279	16.1001	15.8646	16.2217
Q9Y365	21.3946	21.1679	21.2819	21.3119	21.4143	21.3369
P14923	26.3203	26.239	26.1964	26.2904	26.1127	26.2051
Q6P0Q8	17.55	17.4539	17.5575	17.4147	17.6503	17.55
Q16880	19.6211	19.5595	19.5187	19.5618	19.5165	19.5524
Q92785	23.8891	23.9312	23.683	23.6722	23.6853	23.8024
O43663	24.2053	24.1047	24.2476	24.2072	24.1445	24.1848
P35080	24.4056	24.4645	24.5334	24.6179	24.5444	24.5159
O75197	20.8756	20.858	20.9178	20.7747	20.9071	20.9218
Q96S52	25.5871	25.4545	25.4944	25.3909	25.4813	25.4084
Q92504	24.59	24.2923	24.275	24.1451	24.2917	24.2557
Q6UN15	24.9786	24.8764	24.9858	24.8877	24.9517	24.8787
O75431	25.0822	24.856	24.9276	24.8633	24.9728	24.8944
O60347	16.6549	16.8234	16.8003	16.7403	16.6877	16.8337
Q9Y2D8	19.1667	18.986	19.0461	18.9925	19.102	19.1243
P53611	23.1613	23.3213	23.2876	23.3358	23.1974	23.2545
Q9NV88	23.1538	23.2885	23.1857	23.2721	23.202	23.2839
Q53HC9	20.7769	20.873	20.895	21.0242	20.9269	21.0305
Q14151	27.1736	27.1468	27.0498	27.0574	27.0461	27.0652
Q9Y265	27.2329	27.2319	27.3052	27.2966	27.2861	27.2771
P57740	26.016	26.0035	26.0079	25.9181	25.9843	25.9797
[truncated: 6,976 more rows]
