# Supplementary material for: Cell-type-resolved quantitative proteomics map of interferon response against SARS-CoV-2
Source: iScience. 2021 Apr 20;24(5):102420. doi: 10.1016/j.isci.2021.102420 (PMC8056843; doi:10.1016/j.isci.2021.102420)
Supplement: Table S10. Calu-3 normalized protein abundances: protein list of quantile normalized abundances for Calu2 cells, related to figure 3 [file mmc8.xlsx]

## Sheet: Calu3_norm_file
	R2_Calu3_Mock_U1	R2_Calu3_SARS-CoV-2_T1	R2_Calu3_Mock_U2	R2_Calu3_SARS-CoV-2_T2	R2_Calu3_Mock_U3	R2_Calu3_SARS-CoV-2_T3
Q15149	33.0318	32.2191	33.0318	33.0318	33.0318	33.0318
Q09666	32.2191	31.5569	32.2191	31.7488	32.2191	31.5569
P35579	29.9219	30.7566	29.8195	30.9811	30.1136	30.8969
P21333	30.7566	30.9811	30.5352	31.3145	30.9811	31.3145
O75369	29.9617	30.1459	29.839	30.2058	29.9617	30.1869
Q14204	29.1272	29.649	29.023	29.7289	29.1608	29.7053
Q13813	30.4207	30.2365	30.4207	30.3732	30.4845	30.3732
P78527	30.2365	29.839	30.3337	29.8195	30.2365	29.8764
Q01082	30.3732	30.0806	30.2365	30.1136	30.3732	30.1613
P49327	28.8035	29.7289	28.7363	29.7816	29.023	29.7648
P05783	31.5569	30.8969	31.5133	31.1285	31.5569	31.1285
P15924	29.9087	29.8764	30.0806	29.5754	29.9219	29.5754
P58107	29.649	29.0299	29.683	28.9874	29.7053	29.0606
Q00610	29.0057	29.0476	29.0476	28.9953	29.1272	29.0396
P10809	31.3145	30.8255	31.3145	30.8969	31.3145	30.9811
P46940	28.4123	29.023	28.3275	29.0057	28.4487	28.9874
Q9Y490	27.3865	27.7239	27.3865	27.737	27.4131	27.7269
P04264	29.3171	33.0318	29.7289	30.5352	29.5476	29.839
P35908	20.3202	21.1274	20.3202	22.1915	21.0503	21.7873
P08238	29.0606	29.8195	28.9874	29.8764	29.1846	29.8195
Q9NZM1	30.0806	29.7816	30.1459	29.7648	30.0806	29.7816
P42704	30.2058	29.596	30.1869	29.596	30.1613	29.6254
Q14980	28.3733	28.0729	28.4676	28.0259	28.3487	28.0343
P14625	30.8969	30.4207	30.9811	30.4207	30.8255	30.5352
O43707	29.2113	29.9219	29.0057	29.9617	29.3335	30.0806
O75643	28.7754	28.3733	28.8182	28.404	28.7363	28.4123
P12270	29.023	28.5902	29.072	28.6206	28.944	28.5967
Q6P2Q9	28.6642	28.3608	28.7169	28.3158	28.5967	28.3275
P08727	26.4808	25.947	26.6697	25.953	26.4162	26.0368
P14618	30.1459	31.1285	29.9219	31.5133	30.2903	31.5133
Q7Z406	27.4778	28.1484	27.3975	28.2119	27.5832	28.1915
P11388	30.3337	29.6662	30.3732	29.683	30.3337	29.7289
P07900	28.4169	29.1608	28.3807	29.2113	28.4556	29.1846
Q9P2E9	28.3686	27.9026	28.404	27.7642	28.3304	27.7642
P0DTD1	26.5439	29.072	26.4856	29.0372	26.0997	29.1608
P11142	29.4557	29.7053	29.416	29.7053	29.649	29.683
P0DMV9	30.0447	30.6369	30.0165	30.7107	30.1459	30.7107
P35580	26.2162	26.4715	26.1278	26.4376	26.2113	26.4041
P0DTC9	27.8904	31.7488	27.7197	32.2191	27.04	32.2191
Q92616	27.1608	27.8688	27.1313	27.897	27.272	27.8854
P06733	28.8423	30.0447	28.6937	30.0806	29.0852	30.1136
P38646	30.0165	29.5139	30.0447	29.4706	29.9087	29.5476
P35527	28.4761	31.5133	28.8313	29.6662	28.4385	28.8537
P04406	29.7648	30.5667	29.7053	30.7566	29.8764	30.7566
P35221	28.5566	28.2618	28.5566	28.2618	28.5705	28.2704
P02751	27.0379	26.8208	27.0704	26.7759	26.9541	26.6697
P46013	27.978	27.4778	28.0167	27.4919	27.9125	27.4476
P08670	31.5133	30.4845	31.5569	30.4845	31.5133	30.5667
Q7Z6Z7	26.6475	27.0159	26.6318	26.986	26.6864	26.9415
P06576	29.3675	28.9124	29.3675	28.8687	29.3013	28.9124
P12814	27.6555	28.4892	27.522	28.5967	27.7953	28.5705
P68104	23.5423	23.9895	23.4489	24.0403	23.6723	24.0371
P49792	27.5708	27.2831	27.6375	27.2804	27.5791	27.2747
P02545	31.1285	30.5873	31.1285	30.5667	31.1285	30.6369
P34932	28.8182	29.416	28.6815	29.4557	28.8782	29.4706
Q9UPN3	27.5976	27.4806	27.4986	27.4986	27.6527	27.526
O60437	28.5967	28.4385	28.645	28.3608	28.6113	28.404
Q08211	29.072	28.6937	29.1272	28.6815	29.072	28.7169
Q5T4S7	26.9434	27.313	27.0442	27.44	27.0679	27.4023
P13010	29.416	29.3171	29.3013	29.289	29.3861	29.3171
P11021	30.7107	30.2903	30.7566	30.3337	30.7107	30.3337
P13639	28.2704	29.2701	28.2532	29.3861	28.2813	29.3335
P05023	28.9618	28.6642	28.8687	28.5637	29.0299	28.6113
P52272	29.839	29.3675	29.9617	29.2701	29.8195	29.289
P55072	28.404	28.6367	28.3608	28.6621	28.4224	28.6621
Q5VTE0	16.1915	16.3059	16.0526	16.4275	15.8929	16.7239
Q8WXH0	27.472	27.0271	27.5737	27.0301	27.3728	27.0347
Q86UP2	29.683	29.0606	29.7968	29.0817	29.7289	29.1272
Q71U36	22.1534	23.2686	22.1843	23.3702	22.3279	23.35
P13667	30.2903	29.7968	30.2058	29.7968	30.1869	29.7968
P07355	31.7488	31.3145	31.7488	31.5569	31.7488	31.7488
P07437	25.9805	27.181	25.7817	27.2598	26.0563	27.2391
P18206	28.4822	29.4706	28.4123	29.5476	28.5355	29.5139
P07814	27.9872	28.3686	27.9266	28.4487	28.0528	28.4385
O75533	29.0476	28.5967	29.0852	28.6367	29.0105	28.6367
Q12906	28.944	28.5637	28.9618	28.5566	28.7987	28.6206
P07237	30.9811	30.5352	30.8969	30.5873	30.8969	30.5873
Q14697	29.2262	28.7363	29.2262	28.7363	29.1056	28.7363
Q13085	27.7438	28.304	27.6655	28.3275	27.8112	28.3096
P14866	28.8782	28.523	29.0606	28.4676	29.0057	28.5355
P68371	24.1944	25.3115	23.9969	25.445	24.1366	25.3998
Q9BQE3	24.132	25.0564	24.1155	25.1656	24.3096	25.125
P20700	29.5476	28.9953	29.6254	28.944	29.4706	28.9618
P26599	28.2373	28.0215	28.304	28.0022	28.1807	28.0293
Q9BVA1	23.2038	23.1372	23.2062	23.0943	23.0732	23.0193
P04075	28.6113	29.7648	28.513	29.9219	28.8182	29.9219
Q14974	27.612	27.8308	27.5832	27.8854	27.6404	27.8584
P78371	27.7931	28.6206	27.6721	28.6642	27.8688	28.645
Q9Y4L1	28.8537	28.334	28.787	28.2993	28.6642	28.2908
P42765	28.3958	28.0098	28.4761	27.9649	28.3213	28.0259
P22314	27.7836	28.5176	27.7313	28.5705	27.8996	28.5503
Q13885	23.4346	23.838	23.4438	23.9171	23.4778	23.8574
P27708	26.5748	27.1351	26.5482	27.1331	26.649	27.1313
P16615	28.9953	28.4299	29.0372	28.4169	28.9874	28.4299
Q14839	27.6507	27.1636	27.7057	27.1915	27.6905	27.2256
Q14315	26.1597	26.2756	26.1351	26.1959	26.1073	26.1399
P12956	29.4706	29.3335	29.289	29.3013	29.5139	29.3861
P14923	29.1846	28.7987	29.2113	28.645	29.2113	28.6815
Q13263	28.6621	28.3666	28.5637	28.3194	28.7037	28.3958
P43243	29.0299	28.5785	29.1387	28.5902	29.0396	28.5785
P55060	27.4614	28.1172	27.3963	28.1609	27.4888	28.1547
Q9NYU2	28.4487	28.1321	28.4892	28.1321	28.404	28.1321
Q14573	27.9563	27.6655	28.1609	27.6655	27.9507	27.6627
P00558	28.5176	29.9087	28.4822	30.0447	28.787	30.0447
P0DTC2	26.9341	30.7107	26.8357	30.8255	25.8501	30.8255
P29401	28.3608	29.3861	28.2704	29.3335	28.523	29.416
Q9NR30	29.0852	28.5566	29.0817	28.502	29.0476	28.523
P25705	29.7053	29.289	29.7816	29.1387	29.7648	29.2113
Q7KZF4	27.8255	27.9739	27.7931	27.9899	27.8528	27.978
P00367	26.3611	26.177	26.5149	26.1047	26.3461	26.1173
P49588	27.1466	27.7269	27.1485	27.7679	27.1562	27.7725
Q00839	30.4845	29.9617	30.4845	29.9087	30.4207	29.9617
P31939	26.5927	27.393	26.5935	27.4476	26.65	27.4131
P42166	27.6335	27.2789	27.6944	27.1991	27.6873	27.2045
O60716	27.7725	27.5337	27.838	27.472	27.8637	27.515
P53621	27.7679	28.1263	27.6873	28.1263	27.8009	28.1172
P35606	27.2882	27.6189	27.2804	27.6627	27.3392	27.6375
P22626	30.1136	29.5476	30.1613	29.5139	30.2058	29.596
P46939	26.1921	26.2815	26.1821	26.201	26.1803	26.2113
P48643	28.1547	28.9618	28.1172	29.072	28.304	29.0299
Q14789	26.9921	26.5439	27.0679	26.5624	26.9303	26.5351
P09874	29.0396	28.787	28.9953	28.787	29.0606	28.787
Q15393	28.3096	28.0057	28.3733	27.9739	28.2704	27.9941
P17987	27.6166	28.3275	27.5591	28.3666	27.7313	28.334
Q9P2M7	27.7169	27.2988	27.7107	27.2882	27.6944	27.2426
O15230	26.4611	25.8185	26.5279	25.8339	26.3766	25.8116
P40939	29.3335	28.8782	29.3861	28.8782	29.2701	28.8927
Q9UM54	28.2908	28.513	28.2079	28.523	28.3275	28.502
Q9Y678	26.4915	27.058	26.4162	27.0067	26.5748	26.9736
P53396	27.8801	28.3194	27.8425	28.3304	27.9739	28.3158
P68366	25.0707	26.278	24.9876	26.4063	25.155	26.3554
P04350	19.3261	20.2674	19.4326	20.4347	19.3992	20.6562
P30101	29.6662	29.1272	29.5754	29.1056	29.5754	29.0852
P04843	29.7816	29.1056	29.7648	29.023	29.7816	29.072
Q13200	27.483	27.8725	27.3896	27.9853	27.4919	27.9443
Q04637	27.941	28.404	27.7508	28.3365	27.9941	28.2993
P21796	30.1869	29.6254	30.2903	29.649	30.0447	29.6662
P04844	27.5935	27.1112	27.6281	27.1238	27.5021	27.1636
P04626	29.1608	28.6815	29.1608	28.6937	29.1387	28.6937
P50991	27.3061	28.1807	27.2205	28.1807	27.4476	28.1752
P49321	27.3355	27.4004	27.2882	27.5115	27.2882	27.4614
P51659	29.3013	28.8687	29.2701	28.8423	29.289	28.8782
P19338	30.5352	30.1613	30.5667	30.2365	30.5873	30.2365
Q14152	27.3697	27.4357	27.2339	27.5021	27.4174	27.4778
Q9NU22	26.1124	25.964	26.1047	25.9344	26.0749	25.9552
P49368	27.7269	28.4123	27.6166	28.5176	27.7881	28.5176
Q15029	27.8177	27.5737	27.8766	27.543	27.7777	27.5708
P61978	28.9124	28.7754	28.9359	28.8313	28.8927	28.8423
P49411	29.8764	29.4557	29.9087	29.3675	29.839	29.4557
P15311	28.2046	29.3013	28.0882	29.416	28.3666	29.3675
P06748	30.5667	30.1869	30.6369	30.1459	30.6369	30.2903
P63010	26.0076	26.124	26.0525	26.1417	26.1655	26.1932
P50990	28.1263	28.9359	28.0581	28.97	28.2373	28.9359
Q86VP6	27.2279	27.9266	27.2019	27.941	27.3187	27.9306
P53618	26.6697	27.2205	26.6151	27.2775	26.7547	27.262
P09327	26.9157	26.8432	26.9017	26.854	26.8741	26.8295
Q92598	27.3633	27.8904	27.3392	27.9239	27.4806	27.897
O00410	25.7476	26.1527	25.7245	26.1756	25.7736	26.1477
P25205	27.3204	27.1976	27.2747	27.2094	27.3483	27.2409
P24752	28.1513	27.737	28.2233	27.7269	28.1389	27.7107
Q13576	25.2881	25.4532	25.2196	25.3917	25.1929	25.4029
Q16531	28.0151	27.8425	28.0343	27.8308	28.0098	27.8688
P33176	26.1047	26.6447	26.0342	26.6834	26.1339	26.6204
Q99832	27.9853	28.8182	27.8725	28.8927	28.0882	28.8687
Q16787	28.6367	27.7107	28.5503	27.8059	28.6206	27.7583
P50395	26.7597	27.6257	26.7556	27.7197	26.7729	27.6555
P23246	29.596	28.944	29.5476	28.9124	29.3675	28.97
P49736	26.9465	26.8295	26.9085	26.8128	26.9736	26.8192
Q5JPE7	22.7968	22.4871	22.9386	22.2649	22.7867	22.2799
P26640	27.2256	27.978	27.1331	28.0057	27.3061	28.0151
O60506	27.8584	27.647	27.8112	27.6997	27.7836	27.6604
Q07157	26.5041	26.3583	26.559	26.366	26.4521	26.3712
Q13751	28.2813	27.2675	28.334	27.393	28.3733	27.3827
Q07065	28.8927	28.4761	28.944	28.3958	28.8313	28.4761
Q9BSJ8	28.3807	28.0151	28.4385	28.0098	28.3608	28.0098
P50454	27.7953	27.4252	27.6905	27.3447	27.6507	27.3355
P27816	27.3571	27.9443	27.2094	27.9563	27.44	27.9026
Q16891	28.6937	28.4169	28.7987	28.3878	28.6815	28.3666
Q99798	28.2233	27.9306	28.3158	27.9306	28.2119	27.8996
P11216	27.04	28.2277	26.9577	28.2277	27.2908	28.2532
P27824	30.1613	29.5754	30.1136	29.6254	30.0165	29.649
P04259	22.7666	23.2445	22.5364	23.6488	22.7373	22.7318
P60842	26.4778	26.9719	26.3008	27.0704	26.4759	27.0602
Q14126	27.647	27.2854	27.6627	27.3518	27.7583	27.3896
P55265	27.5179	27.1313	27.6189	27.1286	27.547	27.1092
P07195	28.0293	29.0372	27.9026	29.0476	28.1172	29.0476
Q99959	27.1432	26.8389	27.2598	26.8192	27.2171	26.8615
Q9H0A0	27.7057	27.262	27.8255	27.262	27.6721	27.2675
P08133	26.2311	26.5084	26.1975	26.5965	26.1008	26.4778
Q92945	27.1841	27.0969	27.1351	27.083	27.2391	27.1389
Q02880	27.4004	27.0095	27.5055	27.0047	27.4322	26.9825
P02786	29.0105	28.1915	28.97	28.1564	28.97	28.1807
Q15155	21.8349	21.242	21.8456	21.2273	21.7393	21.2739
O14980	26.8793	27.4476	26.915	27.5281	26.9881	27.5281
Q00341	27.1544	27.1667	26.923	27.1788	27.1389	27.1915
P33991	27.4986	27.3165	27.472	27.3392	27.5281	27.393
P49915	27.0159	27.472	26.9701	27.5055	27.1092	27.4806
P27797	29.7289	29.0817	29.6662	29.0852	29.6254	29.1056
P00338	28.4224	29.683	28.3096	29.839	28.5176	29.9087
Q13435	27.9266	27.543	27.9443	27.522	27.8854	27.5664
P09651	29.2701	28.8537	29.3171	28.8182	29.3171	28.8313
P46060	27.7239	27.7725	27.79	27.822	27.7197	27.8308
Q15233	29.8195	29.1846	29.8764	29.1846	29.7968	29.2701
P42224	26.5935	27.0704	26.5888	27.0472	26.5377	26.9627
Q8WWI1	26.9668	26.692	27.0216	26.6204	26.9375	26.5965
Q12931	28.5637	28.2079	28.5967	28.1513	28.5309	28.1484
P13797	26.6709	26.9085	26.6569	26.8958	26.6253	26.8849
Q01813	26.863	27.8932	26.81	27.9941	26.9261	27.9193
P31948	28.4385	29.0057	28.3213	29.0299	28.4892	29.0105
P60174	28.0167	29.1387	27.8996	29.1608	28.1609	29.1387
P11940	27.393	27.5832	27.2256	27.612	27.3675	27.612
P26038	26.6094	27.8255	26.5725	27.9084	26.8247	27.8932
P21980	26.3298	27.3483	26.3786	27.4438	26.2544	27.3728
Q92841	27.8009	27.6572	27.822	27.6189	27.9084	27.6873
Q9BQG0	27.3034	26.9131	27.4004	26.9303	27.2489	26.955
Q15075	26.6535	26.7519	26.507	26.7519	26.612	26.7473
P33993	27.0301	26.9668	27.0167	26.9434	27.0533	26.9795
P08195	28.2079	27.8177	28.2046	27.8425	28.1585	27.8725
Q14764	27.1211	28.0412	26.9789	28.0729	27.1991	28.0666
P06744	27.3595	28.2532	27.2789	28.2908	27.393	28.2373
Q15365	25.9016	26.3525	25.8846	26.4326	26.0199	26.3906
Q14683	27.5452	27.2256	27.612	27.1544	27.526	27.1753
Q14008	26.72	26.8478	26.6764	26.8849	26.7026	26.8813
O00567	27.9941	27.6527	28.1263	27.6166	27.9899	27.6309
Q9BUF5	24.5398	25.0821	24.5461	25.1202	24.5909	25.0626
Q92621	27.272	27.0472	27.3571	27.0786	27.1888	27.0936
P11586	27.0347	27.9239	26.9773	27.8801	27.083	27.8528
O60610	26.2626	26.7547	26.2436	26.7899	26.3341	26.7651
Q99460	27.5021	27.8009	27.5115	27.8112	27.543	27.7992
Q14247	28.0528	28.3096	28.1752	28.3213	28.1915	28.3194
P04181	26.9736	26.5634	27.0159	26.5084	26.9561	26.5149
P07954	28.1321	27.897	28.1884	27.8688	28.0666	27.8801
Q15084	29.1056	28.5705	29.0105	28.4556	28.9124	28.5566
Q9Y5B9	28.1484	28.0812	28.1321	28.0812	28.1564	28.1121
P09211	27.1976	28.1564	27.1238	28.2233	27.2545	28.2119
Q05639	25.7736	26.9303	25.6681	27.075	25.9417	27.0159
Q92896	27.2908	26.4935	27.3728	26.4636	27.3447	26.4611
Q13753	28.3194	27.0886	28.3365	27.1888	28.3365	27.1562
P20810	27.0047	27.1788	26.8649	27.2475	27.0251	27.1502
P22695	28.3365	27.935	28.3878	27.8177	28.3096	27.9125
P54886	27.526	27.1702	27.6217	27.1155	27.4986	27.1544
P22102	26.1585	26.7473	26.0814	26.767	26.1883	26.7065
Q8N163	27.8725	27.483	27.9306	27.4581	27.8342	27.5021
P55884	26.9898	27.3294	26.8764	27.4004	27.051	27.3975
O43795	27.0704	26.9502	27.1129	26.8432	27.0704	26.854
Q8WUM4	26.6764	27.3571	26.7026	27.3571	26.6791	27.3093
P35222	26.3126	26.0515	26.4063	26.0603	26.4149	26.1209
P68032	18.9642	19.2376	19.25	19.2935	19.1646	19.1844
Q5UIP0	26.2128	25.6422	26.2986	25.6649	26.1173	25.6207
Q16555	25.6233	26.4162	25.5804	26.4703	25.7564	26.4935
Q8IVF2	27.4457	26.6535	27.4252	26.7178	27.3633	26.591
P54136	27.543	28.0167	27.4948	28.0581	27.6281	28.0581
O43143	28.1884	28.0502	28.2618	28.0528	28.2277	28.0502
Q13509	23.829	24.7299	23.9181	24.8738	24.0332	24.7991
P55011	28.0098	27.5935	27.9739	27.4207	28.0167	27.6257
Q9C0C2	25.5211	25.7585	25.4282	25.7541	25.5237	25.7654
O00571	27.6527	27.838	27.5554	27.8342	27.7239	27.8112
P16435	27.2747	26.9601	27.3093	26.9039	27.252	26.923
Q9UQE7	27.4278	27.1129	27.483	27.1092	27.4252	27.1286
Q9H583	26.7268	26.3749	26.8239	26.3822	26.6709	26.3942
Q7KZ85	26.2374	25.9493	26.3093	25.95	26.2187	25.9853
P30153	27.0954	27.5512	27.058	27.6527	27.1432	27.6189
P11047	26.9249	26.0076	27.0533	26.0188	26.8927	25.9774
P33992	27.1092	27.0128	27.1112	27.0271	27.1031	27.0624
P17844	27.9084	27.6627	27.941	27.7057	28.0057	27.6771
Q92900	26.6159	26.4636	26.4935	26.4894	26.6175	26.4703
Q10567	26.0176	26.5521	25.9417	26.5888	26.1351	26.6028
P26641	27.8932	28.7169	27.7953	28.7987	27.9853	28.7754
P55786	27.1915	27.9899	27.181	28.0151	27.2205	27.9899
Q9P2J5	26.2405	26.6475	26.1719	26.6955	26.2903	26.6864
Q9NSE4	27.9443	27.6507	28.0962	27.6309	27.9306	27.6572
P78347	27.6873	27.4067	27.7679	27.3268	27.7107	27.3865
P09525	29.7968	30.3732	29.4557	30.6369	29.596	30.4845
P35241	25.2722	25.8372	25.2339	25.8127	25.3641	25.8385
O43491	27.1788	27.3093	27.0729	27.3776	27.3165	27.3447
Q14676	25.7016	25.265	25.7618	25.2962	25.6935	25.2866
Q14690	27.1403	26.7395	27.2854	26.7729	27.0969	26.7713
Q9NVP1	27.0657	26.6569	27.1841	26.6697	27.0624	26.6569
P62258	27.4207	28.1121	27.3697	28.1752	27.5072	28.1585
P34897	28.7987	28.3958	28.8927	28.334	28.7754	28.3878
P52597	28.3158	28.3807	28.3403	28.3807	28.334	28.4892
P05556	29.5139	28.8313	29.5139	28.8035	29.4557	28.8035
O94832	26.8764	26.72	26.9131	26.692	26.8192	26.6955
Q27J81	26.6983	26.1296	26.7268	26.1585	26.6905	26.2057
Q16851	26.649	27.5281	26.5783	27.3204	26.5871	27.2988
Q9Y520	25.9304	25.7312	25.8293	25.7736	25.9493	25.6983
P07942	27.1389	26.3298	27.2314	26.3066	27.0216	26.2507
P39023	28.2119	28.3213	28.0412	28.3487	28.2618	28.3608
Q02218	27.058	26.7055	27.2444	26.6462	27.0729	26.6745
P36578	28.645	28.7037	28.5785	28.7169	28.7169	28.7037
Q9UHD8	27.5055	27.7931	27.3518	27.7777	27.6257	27.79
P67809	24.9572	24.9046	24.7542	25.0188	25.0072	24.9224
P43304	27.44	27.1544	27.5664	27.0969	27.4686	27.1351
P31040	27.8688	27.3975	27.9649	27.3165	27.8584	27.3595
Q6P2E9	25.7312	26.0962	25.6826	25.9823	25.7992	25.964
P31943	26.8996	26.915	26.9691	26.9384	26.9249	26.9249
O75691	26.2661	25.937	26.3567	25.9567	26.201	25.95
Q02790	26.9213	27.5791	26.8295	27.5832	26.9825	27.5337
P42167	27.0336	26.6336	27.1286	26.6151	26.9017	26.6594
P40227	27.0442	27.7881	26.9479	27.79	27.1313	27.7679
P98160	26.286	25.5821	26.3611	25.5774	26.2405	25.5303
O75083	27.2958	28.0528	27.2675	28.0882	27.3571	28.0729
P49748	28.9359	28.5503	29.0396	28.4224	28.8035	28.4676
Q92499	27.1485	27.1991	27.078	27.1702	27.2426	27.2171
P63244	27.5337	27.8637	27.2831	27.8471	27.6604	27.838
Q03252	28.1172	27.7313	28.2119	27.5935	28.0022	27.6997
Q08J23	26.4312	26.5839	26.3766	26.5041	26.4349	26.4964
Q9H4M9	25.6168	26.0585	25.6003	26.1084	25.5552	26.0928
Q29RF7	26.0781	25.9192	26.1377	25.9178	26.072	25.9585
Q9NZI8	26.7395	26.6159	26.6791	26.628	26.591	26.5801
P31930	28.1807	27.8059	28.3487	27.7836	28.2046	27.7881
P23378	25.5567	25.6616	25.6185	25.5599	25.5821	25.5396
P12277	25.4667	25.5172	25.4782	25.4745	25.4174	25.4189
Q9Y4G6	23.886	23.9153	23.8363	23.8034	23.8444	23.8151
Q92878	27.1155	26.9415	27.1753	26.9017	27.1286	26.9261
P37802	27.2675	27.9853	27.1502	28.0962	27.1403	28.0167
O95573	27.5791	27.2314	27.647	27.1769	27.6189	27.2019
Q8N1F7	27.2804	27.1238	27.3447	27.1211	27.2279	27.1112
Q5JRX3	27.9026	27.5021	28.0022	27.4806	27.8766	27.4986
Q12905	28.0962	27.6404	28.1389	27.6771	28.0343	27.7197
Q63HN8	25.5097	25.8543	25.4468	25.8669	25.4628	25.8496
O95782	26.4115	26.4759	26.5492	26.4731	26.5624	26.5279
P05091	27.4067	27.0067	27.4778	27.0095	27.4207	27.0886
O43390	27.9507	27.6335	28.0666	27.6081	27.941	27.647
P49419	27.3165	27.3728	27.3827	27.2545	27.2675	27.2545
O15031	26.4964	26.1351	26.5041	26.1278	26.4534	26.1527
Q5T5P2	25.739	25.8127	25.6731	25.7223	25.7281	25.7193
Q92973	25.4885	25.9417	25.4932	25.9107	25.5684	25.9216
P17980	26.4999	26.8323	26.4658	26.8357	26.5057	26.8208
O75874	26.1351	26.9479	26.1008	26.8906	26.1707	26.8494
Q15459	27.9739	27.5976	28.0098	27.5791	27.9193	27.5976
P52948	26.9881	26.6905	27.0954	26.7095	26.9601	26.733
Q9Y230	27.4686	27.6375	27.4357	27.6944	27.522	27.6655
P18669	25.7075	26.3282	25.6467	26.4999	25.6853	26.4258
P22234	26.7144	27.4174	26.692	27.4322	26.7368	27.411
Q16643	27.1313	26.81	27.1667	26.8333	27.1238	26.8247
P51610	27.3218	26.9881	27.3218	26.9502	27.2598	26.9719
P04632	25.5477	26.0525	25.3682	25.9846	25.4702	26.0316
P40926	28.787	28.4224	28.8782	28.4123	28.6937	28.4556
O94973	25.615	25.7138	25.7193	25.7407	25.7327	25.7585
P54578	26.5137	27.1608	26.4424	27.185	26.6151	27.1769
O75694	26.0976	25.7632	26.0889	25.7681	25.9344	25.791
P38606	26.8275	26.6709	26.9303	26.6336	26.8519	26.6336
Q15021	25.3832	25.6657	25.3862	25.7039	25.3769	25.6731
O00151	26.1527	26.4349	26.1639	26.4534	26.1462	26.4759
P55196	26.2057	26.366	26.2273	26.3786	26.2507	26.4063
Q1KMD3	27.3963	27.057	27.547	26.9789	27.4581	27.0729
Q9Y3I0	26.8026	26.9795	26.7597	26.9668	26.8389	26.9638
O00468	26.261	25.4481	26.3749	25.4468	26.1856	25.3931
O00116	27.3675	27.0186	27.515	26.9881	27.3865	26.9898
Q12888	25.4424	25.3245	25.4885	25.2722	25.4072	25.2392
O75153	25.391	25.9324	25.3126	25.9704	25.4055	25.9204
P06737	25.7467	26.4576	25.6698	26.5215	25.7654	26.5206
Q9UJZ1	26.8813	26.5137	26.9601	26.4484	26.8432	26.4666
P17301	27.4357	27.075	27.5021	27.0679	27.4614	27.0472
Q14451	27.4919	27.7197	27.4207	27.6721	27.612	27.7169
O95373	25.7353	26.532	25.6778	26.559	25.7838	26.5521
P78344	26.7078	26.7239	26.6356	26.7597	26.7078	26.745
O00159	27.0251	26.8239	27.0786	26.808	27.0159	26.8275
Q96AE4	27.2831	27.2775	27.252	27.2658	27.3975	27.3204
P47897	26.6462	26.9521	26.5993	26.9795	26.6447	26.9843
P07339	28.3403	27.4888	28.3304	27.272	28.2532	27.3061
Q06210	26.5009	27.2598	26.4349	27.3483	26.4731	27.313
P26368	27.3294	27.1389	27.3294	27.1466	27.4023	27.1485
Q9UJS0	26.8413	26.745	26.9261	26.7368	26.7824	26.7224
P00533	26.0603	25.8969	26.1262	25.9269	26.0176	25.9612
O00429	26.0356	26.4172	25.9686	26.4461	25.9961	26.4149
O60701	26.4124	26.7713	26.3881	26.8053	26.518	26.8163
Q13423	27.6944	27.3776	27.8059	27.2908	27.6375	27.3334
Q9UMS4	27.5832	27.1841	27.5906	27.2391	27.515	27.2141
P31946	25.5347	26.381	25.3632	26.507	25.5355	26.5169
Q9UQ80	27.2775	28.1389	27.0602	28.0167	27.4004	27.9507
P45880	29.289	28.8035	29.3335	28.7754	29.2262	28.7987
O95831	27.3827	27.1031	27.4686	26.9719	27.3334	27.0251
P52209	26.5783	27.941	26.5856	27.8009	26.7055	27.7953
P11717	26.7416	26.038	26.8519	26.0146	26.7377	25.9865
Q9HAV4	25.4088	26.1975	25.3546	26.1539	25.6527	26.1639
Q93009	26.9561	26.8275	27.0047	26.81	26.9789	26.8685
P38919	27.6721	27.5388	27.6507	27.5737	27.6335	27.5906
P06756	27.8528	27.5664	27.8904	27.4023	27.822	27.4174
P34931	21.2562	21.3374	21.1382	21.5615	21.173	21.5505
P49448	22.6887	22.5433	22.7558	22.4037	22.6761	22.4168
P18754	27.7992	27.5179	27.9193	27.4948	27.8177	27.5388
Q14195	24.9507	25.4324	24.9318	25.4522	24.9572	25.4213
P04040	27.083	26.9681	27.1544	26.6404	27.0012	26.6141
Q99459	27.3093	26.7651	27.4067	26.7547	27.2444	26.7416
P45974	25.9791	26.4731	25.9853	26.4808	26.0316	26.4553
Q9NY65	18.0741	18.6729	18.0359	18.9825	18.2339	19.0833
P26639	26.1504	26.91	26.1477	26.9561	26.2661	26.915
O60488	27.3483	26.9843	27.4614	26.9773	27.4067	26.9921
P08758	27.181	28.3403	27.0128	28.3686	27.262	28.3365
P13489	25.1859	26.5057	25.1814	26.0691	25.3106	25.9893
Q9BWD1	25.95	26.8649	25.8723	26.955	26.0552	26.9197
Q13428	28.1121	27.6604	28.1121	27.6823	27.978	27.6335
P51991	28.8313	28.4487	28.9124	28.4299	28.8423	28.4169
P05455	28.0259	28.2046	27.897	28.2079	28.0259	28.2233
O00267	26.9328	26.6764	26.9282	26.72	26.9197	26.7249
O94906	27.3334	26.7178	27.3268	26.7239	27.2854	26.7026
O43242	27.7642	27.3355	27.6555	27.3865	27.838	27.3675
O60313	27.3268	26.7899	27.4131	26.8453	27.2256	26.8323
P35998	26.4658	26.8597	26.403	26.863	26.4794	26.8453
Q9NY33	25.4252	26.1803	25.372	26.1719	25.4794	26.1655
P07910	28.4556	27.9563	28.4487	27.9026	28.4123	27.7777
P07384	27.1769	27.4131	27.1769	27.3675	27.1753	27.3483
Q9Y265	27.252	27.4207	27.2545	27.4778	27.3595	27.44
P63104	26.9941	28.0581	26.9384	28.1547	27.0301	28.1263
P19367	28.1979	27.8471	28.2277	27.7313	28.1979	27.8255
O95602	26.6356	26.2332	26.7651	26.2626	26.6318	26.2674
Q2TB90	28.1752	27.6997	28.2813	27.6873	28.1321	27.7239
P28838	26.7759	27.0251	26.8163	27.0128	26.7395	26.9691
P35749	14.0756	15.2299	14.2497	15.1865	15.2039	15.1368
Q14566	27.0679	26.9773	27.0012	26.9681	27.0379	26.9561
Q15046	27.3896	27.8342	27.3355	27.8904	27.5388	27.8425
P62937	28.7169	30.0165	28.6367	30.0165	28.9953	30.0165
O95347	26.0997	26.2405	26.0452	26.278	26.0475	26.2572
P12268	26.4731	27.2444	26.4149	27.2988	26.5041	27.2598
O60264	27.1112	26.7924	27.2775	26.8275	27.1211	26.7924
P11387	29.1387	28.6621	29.1846	28.5785	29.0817	28.5902
Q13838	24.9197	25.2559	24.9949	25.2278	25.0979	25.3057
Q93008	24.3079	24.9984	24.2902	25.0041	24.3869	25
P56192	26.2888	26.5706	26.2362	26.5927	26.4041	26.559
P52701	26.5335	26.5935	26.4746	26.6074	26.5634	26.6175
Q8WUM0	26.366	26.1443	26.4964	26.1504	26.3611	26.1803
Q96PK6	28.2993	27.8528	28.3666	27.8996	28.1884	27.9239
O15020	24.3696	24.3035	24.3403	24.2967	24.3122	24.3049
Q9HCC0	27.4174	26.9983	27.5388	26.9825	27.3827	27.0047
Q96RP9	27.9125	27.3865	28.0057	27.3595	27.9563	27.3571
Q8WYP5	25.7407	25.4575	25.8385	25.4487	25.7169	25.44
P30876	26.4063	26.1539	26.4376	26.0928	26.3712	26.1073
P08240	26.7377	26.559	26.8413	26.4658	26.7011	26.4438
P23526	26.6864	27.3595	26.6535	27.3896	26.745	27.3697
P42285	26.9197	26.4808	26.9719	26.4759	26.9168	26.4658
O96008	27.5281	27.0954	27.5976	27.0936	27.5055	27.1238
P30041	26.3567	27.4986	26.3066	27.5388	26.3282	27.4919
P13804	28.7363	28.3304	28.8423	28.2373	28.6367	28.2813
A6NHR9	26.1377	25.8833	26.1921	25.9294	26.0634	25.9245
Q99714	27.313	26.8996	27.3633	26.8764	27.1841	26.9131
Q13283	26.8192	26.8333	26.7095	26.8577	26.8333	26.8793
Q14160	25.993	25.889	25.9865	25.889	26.0033	25.9598
P28331	26.7697	26.4438	26.9341	26.4041	26.7651	26.4073
P31689	26.4838	26.6462	26.3925	26.5601	26.532	26.5839
Q8TCS8	27.6771	27.3697	27.7269	27.3963	27.647	27.4252
Q9Y446	26.5057	26.3461	26.5084	26.3177	26.5137	26.3583
P14868	26.9541	27.3896	26.8996	27.4278	26.9898	27.4067
Q9UHB6	26.5492	26.3403	26.5107	26.3269	26.5335	26.3611
Q15424	26.8494	26.2287	26.8927	26.3478	26.7597	26.3158
P49257	28.513	28.0666	28.5309	28.0502	28.502	28.0412
Q96QK1	26.4376	26.9561	26.4073	27.0729	26.5206	27.0231
O75390	28.6206	28.3158	28.7037	28.3096	28.5637	28.3487
A5YKK6	25.8795	25.9916	25.7407	25.9791	25.8846	26.0076
P14314	29.0817	28.6113	29.0299	28.6113	28.8687	28.5637
Q5JTH9	26.6074	26.3387	26.7781	26.3498	26.6462	26.342
Q9NTJ3	26.3822	26.4258	26.3942	26.4666	26.366	26.4576
P26358	25.9493	25.7039	25.9178	25.7493	25.964	25.7504
Q01518	26.7556	27.8584	26.649	27.978	26.9577	27.9084
P04083	28.0343	29.2113	27.935	29.3171	28.1484	29.3013
Q96KR1	26.6318	26.1477	26.7249	26.099	26.5965	26.099
O60343	25.3146	25.4174	25.2859	25.4174	25.2824	25.4242
P36776	27.411	27.04	27.5072	27.0336	27.3034	27.0657
P11413	26.8003	27.7777	26.745	27.7931	26.8996	27.8009
O60763	26.2025	26.4894	26.2583	26.5377	26.3066	26.5335
O60841	26.0218	26.337	25.7782	26.4232	26.038	26.3822
P35232	27.8996	27.5591	27.9705	27.4686	27.8425	27.5328
Q13310	25.6345	25.7968	25.44	25.7618	25.671	25.7452
P18583	25.9961	25.4597	26.0857	25.44	26.0283	25.4055
P51114	26.6569	26.5482	26.5624	26.5706	26.6672	26.5634
P00505	29.5754	29.0852	29.649	29.0105	29.683	29.0372
O00231	27.0624	27.411	27.0231	27.4357	27.0657	27.4521
P41250	26.6226	27.0657	26.6656	27.1313	26.6336	27.1031
O60341	25.426	25.0999	25.4867	25.0441	25.4224	25.0588
Q01581	26.016	26.7305	25.9671	26.8478	26.1019	26.7781
P55084	28.1389	27.7057	28.2908	27.7239	28.0502	27.737
Q9BXP5	26.9502	26.7095	26.9843	26.7055	26.9213	26.7095
Q13011	28.523	28.2119	28.6621	28.0215	28.5902	28.1609
P51532	25.8339	25.4337	25.8632	25.4139	25.7694	25.4088
P05388	27.5328	27.7836	27.3595	27.7953	27.5337	27.7836
P16144	26.9601	26.3478	27.057	26.2699	26.9341	26.2684
P50851	24.6908	25.2278	24.561	25.265	24.6642	25.2319
Q08378	25.6755	25.6623	25.6072	25.7319	25.712	25.7319
Q8NE71	25.6721	26.2958	25.5625	26.1358	25.7452	26.0781
Q9BTC0	26.3145	25.9617	26.3525	25.9626	26.2257	25.953
P23921	25.4282	25.4959	25.4324	25.4897	25.4189	25.4763
Q13492	26.7178	26.6175	26.8478	26.6535	26.7797	26.692
P57740	26.0452	25.7541	26.0781	25.7774	26.0218	25.7898
Q8IY81	26.3387	25.9051	26.366	25.8705	26.2986	25.938
O76021	28.5355	28.0962	28.6113	28.1172	28.5503	28.0962
P12830	26.2466	25.9823	26.286	26.0048	26.2699	26.1462
Q99623	28.5902	28.274	28.5902	28.1915	28.5566	28.2046
P41252	25.8776	26.342	25.7698	26.4622	25.9026	26.4461
P06396	25.3984	26.2162	25.4504	26.2382	25.4687	26.2273
Q9UQ35	26.3906	25.948	26.3086	25.9598	26.286	25.9016
P13796	25.6072	26.1417	25.6215	26.1443	25.5986	26.0997
O15355	26.2257	26.7078	26.0976	26.7377	26.3583	26.6983
P09110	25.7183	25.5524	25.8063	25.4373	25.7209	25.4587
O75955	27.0602	26.7026	27.0886	26.6905	27.0602	26.7268
Q9Y3F4	26.7797	27.4686	26.7011	27.547	26.9157	27.5452
Q12769	25.9036	25.7493	26.0091	25.7265	25.9216	25.7209
Q9UHX1	27.2045	27.0336	27.1403	27.0167	27.1331	27.0167
P43686	26.5801	26.8958	26.5521	26.9261	26.6094	26.9168
O43747	26.0908	26.5149	26.0552	26.5107	26.2057	26.4673
O94826	27.8637	27.4919	27.8854	27.5179	27.79	27.4888
O43290	25.8969	25.5567	25.943	25.5201	25.8653	25.5368
Q16181	26.81	27.1915	26.5839	27.2256	26.8813	27.2279
P30084	27.6997	27.2545	27.737	27.2931	27.6655	27.2444
P05198	26.3554	26.9701	26.1883	26.6656	26.4002	26.7078
Q96AG4	28.4892	27.8854	28.5355	27.8528	28.4676	27.8766
P46087	27.3447	26.9921	27.4174	26.9282	27.3268	26.9282
P48163	25.1691	25.5727	25.146	25.513	25.1483	25.472
Q9UBT2	25.9823	26.4424	25.8618	26.4406	26.0525	26.4915
Q86XP3	25.5821	25.5838	25.6114	25.5742	25.6207	25.5774
P17655	25.7654	26.5826	25.6902	26.6791	25.8232	26.5993
P23368	27.0167	26.6983	27.185	26.7011	26.9748	26.7377
P54652	21.9971	22.4487	22.0361	22.5212	22.1296	22.5497
P52292	25.4115	25.648	25.3357	25.6345	25.43	25.6114
Q15366	24.8033	25.0464	24.7153	25.091	24.7668	25.1157
O15371	26.0585	26.1856	25.953	26.1932	26.1315	26.2099
O00425	26.5888	26.5215	26.4438	26.5634	26.4935	26.532
P11498	25.9846	25.6778	26.0368	25.5855	26.013	25.671
P27348	26.2143	27.1092	26.2626	27.1841	26.3954	27.0786
O75165	24.8439	25.0958	24.8146	25.1219	24.839	25.1434
P46777	27.897	28.2704	27.7881	28.1484	27.935	28.0882
P51858	27.051	27.7583	27.0301	27.8637	27.313	27.8177
P09960	26.7055	27.6905	26.6983	27.838	26.8275	27.822
Q6P996	25.4078	25.8143	25.1948	25.8269	25.4236	25.8143
Q92538	24.8936	25.0102	24.8251	24.9981	24.9395	24.9981
Q92817	26.1803	26.1756	26.2025	26.1835	26.2382	26.1612
Q14157	26.0749	25.974	25.9132	26.0889	26.0603	25.9951
P22087	27.9306	27.4278	27.9563	27.4521	27.8932	27.5072
O94925	26.9384	26.3611	27.0336	26.364	26.9328	26.4095
Q05682	25.3682	25.3862	25.3237	25.3824	25.2997	25.3536
Q7Z2W4	25.9245	25.9519	25.889	25.974	25.9036	25.9453
P98164	24.4495	24.4482	24.4633	24.407	24.4307	24.3881
Q9ULV4	27.9899	28.0343	27.9853	27.9705	28.0581	28.0057
P61247	28.9874	28.97	28.5705	29.0396	28.9359	29.0057
P00390	26.3863	27.0533	26.4703	27.1031	26.5847	27.075
P50993	16.5891	17.1068	16.3059	16.9649	16.529	17.0339
P48634	25.2788	25.3769	25.1755	25.2824	25.2621	25.303
P48735	28.0882	27.79	28.2373	27.7508	28.0151	27.7931
P55795	26.0012	25.7527	25.9951	25.739	25.9865	25.8127
O75367	28.5309	28.1585	28.6642	28.1979	28.4822	28.2079
P09622	27.1888	26.8494	27.282	26.8163	27.075	26.8128
O14745	25.947	26.4658	25.8669	26.5492	25.9671	26.5057
Q14103	28.4299	28.3487	28.523	28.304	28.4299	28.2277
P41091	27.0969	27.4581	26.9521	27.4614	27.181	27.4322
Q12789	25.9	25.4794	25.9284	25.4993	25.8484	25.5201
O14617	25.4959	26.2362	25.4055	25.9453	25.5663	25.8402
Q709C8	25.689	25.9062	25.6721	25.9158	25.6755	25.943
Q9Y2X3	26.8295	26.4622	26.8861	26.5009	26.7713	26.5009
O00299	26.7824	27.7992	26.6447	27.9125	26.7864	27.8904
Q12907	28.2277	27.6823	28.2993	27.7169	28.1547	27.7313
Q9UKV3	27.1331	26.7011	27.2391	26.6983	27.1112	26.6672
Q99613	26.7713	26.8192	26.6594	26.8813	26.854	26.8649
Q6DD88	27.5115	27.1155	27.543	27.1667	27.4948	27.1991
P49750	26.0316	26.1868	25.9626	25.5804	25.9617	25.5742
O15144	26.9795	27.2658	27.0657	27.3355	27.058	27.3633
P27694	26.1223	26.2311	26.0033	26.2815	26.2082	26.2544
O60664	25.8935	26.261	25.7931	26.2332	26.0621	26.2449
Q12955	24.8854	25.0455	24.8382	25.0161	24.9081	25.0139
P05187	22.4827	22.5729	22.4871	22.5082	22.4444	22.5353
Q15019	25.2152	25.6467	25.0989	25.6967	25.3445	25.7075
O60271	25.0193	25.6853	24.925	25.7867	24.9719	25.7016
Q9Y277	28.3487	27.8801	28.3686	27.8584	28.3686	27.8637
Q14203	24.8656	25.4078	24.812	25.3057	24.9197	25.301
P08183	24.9876	25.1343	25.0821	25.0935	24.954	25.0721
P67936	24.7153	24.7072	24.7938	24.577	24.881	24.7023
O75534	26.1756	26.7556	25.9791	26.7713	26.3269	26.7519
P29692	26.8053	27.5328	26.5965	27.5328	26.8958	27.5179
O94979	25.6657	26.0857	25.615	26.177	25.6168	26.1351
P98194	26.7239	26.2273	26.8453	26.2273	26.7519	26.2661
Q8TAQ2	26.5965	26.2572	26.6709	26.2449	26.559	26.2699
Q96I99	27.2931	26.9213	27.3483	26.923	27.2045	26.9502
Q96RQ3	26.1639	25.8905	26.2888	25.8599	26.1377	25.9036
Q7LBC6	25.416	25.1742	25.4317	25.1641	25.4078	25.182
P62333	26.9085	27.2045	26.8597	27.2045	26.8649	27.2339
P21281	24.4657	24.4791	24.5747	24.3666	24.5098	24.3947
Q7L014	27.0472	26.9157	27.0095	26.9085	26.9941	26.8861
O75976	25.7265	24.9764	25.7327	25.0432	25.5929	24.9806
Q14151	24.8111	24.4629	24.8226	24.4908	24.7875	24.4419
P23284	30.5873	30.1136	30.5873	30.1613	30.5352	30.1459
Q9UNM6	26.3177	26.7797	26.2958	26.7781	26.3687	26.7729
Q02818	26.7345	26.0269	26.5826	26.0673	26.5084	26.0536
Q8TEX9	24.7139	25.44	24.7502	25.4932	24.7832	25.4538
P24928	26.1787	25.671	26.2756	25.6109	26.169	25.6623
Q9GZR7	26.4172	25.8632	26.4759	25.9	26.3158	25.8705
P46379	25.8447	25.9552	25.7694	25.9284	25.8986	26.0091
Q14137	25.9774	25.7339	26.0316	25.7003	26.041	25.6842
Q9UDY2	25.82	26.3226	25.7551	26.3567	25.9453	26.3863
P12004	26.6594	27.083	26.6641	27.0231	26.7345	27.0012
P20020	25.5783	25.4782	25.6288	25.4628	25.5742	25.4603
P53675	21.166	21.5376	21.405	21.4961	21.678	21.4347
Q5JTZ9	25.7968	25.4348	25.8578	25.3998	25.7645	25.4348
Q13151	28.334	27.9084	28.3194	27.8932	28.2908	27.9705
P61158	26.6336	27.0379	26.7864	27.04	26.7473	27.0301
Q9NTI5	25.9893	25.9846	26.0908	25.947	26.0368	25.947
P35658	26.1986	26.0283	26.2903	26.0316	26.1975	26.0269
O15027	24.4319	24.6283	24.3749	24.6074	24.4248	24.5839
P46063	26.5624	26.7249	26.5706	26.7797	26.6641	26.8026
P31942	27.1351	26.8003	27.2426	26.7305	27.1502	26.7971
P26196	25.9204	26.1173	25.7774	26.1173	25.9805	26.1487
Q96P70	25.1948	25.7817	25.1316	25.8501	25.1894	25.8016
Q9Y2W1	26.6905	26.6697	26.7144	26.2888	26.628	26.3525
Q96I24	26.5554	26.4248	26.5981	26.4149	26.5439	26.4424
Q96HE7	27.4806	27.078	27.4919	27.0657	27.3294	27.057
Q15181	26.8875	27.9507	26.7971	28.0666	26.9638	27.9872
Q9H845	27.6627	27.2908	27.8009	27.2489	27.6555	27.272
Q12959	25.4532	25.4763	25.4794	25.4569	25.4948	25.4424
Q14669	25.1755	24.8749	25.2496	24.8138	25.1306	24.8344
Q9Y2A7	25.6649	25.8447	25.6345	25.8916	25.6967	25.8846
Q16658	24.7186	25.5303	24.7	25.0611	24.7057	25.0102
Q12788	25.6953	25.3196	25.7879	25.3245	25.7003	25.3585
Q9BUJ2	27.282	27.0301	27.3776	27.0322	27.3518	27.0533
Q15691	26.2099	26.8906	26.099	26.9627	26.1959	27.0186
Q8IVT2	26.8861	26.3269	26.9881	26.2958	26.8597	26.3298
P46459	26.8333	26.8764	26.8389	26.8875	26.8026	26.9085
P62701	28.3878	28.5355	28.1547	28.513	28.3958	28.513
P51149	28.7037	28.2908	28.8035	28.2532	28.6621	28.304
P11177	27.3187	27.0347	27.4322	26.9341	27.282	26.9328
O00515	27.8342	27.3963	27.7836	27.4252	27.7725	27.4004
P51572	29.6254	28.8423	29.596	28.8537	29.6662	28.8182
O95793	26.8323	26.7781	26.7345	26.7824	26.7781	26.7178
P30040	27.9649	27.4614	27.8688	27.3827	27.7992	27.4948
P28288	26.9415	26.6356	27.04	26.5993	26.9039	26.6253
Q5JTV8	26.4622	26.0012	26.532	25.9757	26.4202	26.013
O94905	27.2789	26.8247	27.411	26.8247	27.2789	26.8053
Q5JRA6	25.7377	25.2911	25.7353	25.2901	25.7193	25.2722
P49790	26.1339	25.8385	26.2466	25.8185	26.0673	25.7835
P49756	27.1702	26.767	27.2141	26.733	27.1466	26.7556
Q7L576	24.3385	24.6406	24.3391	24.6949	24.3579	24.7057
Q9H2P0	25.8833	25.5752	25.9545	25.5217	25.8814	25.5599
P48147	25.2278	25.9893	25.1894	26.072	25.3383	26.0475
Q99497	27.2339	27.7438	27.2988	27.7583	27.2505	27.6721
Q14240	25.1143	25.8077	24.9482	25.9493	25.2111	25.8501
Q92797	25.7339	25.433	25.7713	25.472	25.7319	25.4687
Q15437	24.5618	24.9572	24.4657	24.8677	24.5362	24.881
P50995	27.0231	27.6771	26.9197	27.6604	27.0442	27.5512
Q9Y4A5	24.5473	24.3456	24.6118	24.2909	24.518	24.3312
Q9NVI7	25.7854	25.4628	25.7514	25.4412	25.7057	25.4915
P29144	25.0432	25.3331	24.9764	25.3984	25.024	25.3862
P54727	25.3977	25.9294	25.2837	26.0552	25.4597	25.9704
Q14651	25.1098	25.8986	25.0199	25.9961	25.1445	25.9757
P39656	27.8308	27.282	27.8528	27.2426	27.7508	27.3187
Q9UGP8	26.2507	25.9237	26.381	25.9192	26.2349	25.937
P10515	26.4534	26.2986	26.5801	26.1787	26.4312	26.2128
Q15293	28.0057	27.526	27.8932	27.515	27.8059	27.4438
P23528	26.9825	28.1547	26.9748	28.1585	27.2314	28.0528
Q8TEQ6	25.3862	25.7898	25.2948	25.8846	25.4041	25.875
Q8N1G4	25.265	26.0576	25.1769	26.1124	25.3417	26.117
O43852	28.274	27.7679	28.1915	27.7992	28.0293	27.6527
P09543	27.0216	26.7345	27.0347	26.7651	26.9479	26.7864
P06753	25.5355	25.8355	25.3963	25.8427	25.6185	25.9671
Q9UHG3	26.7224	26.3977	26.7713	26.3126	26.7224	26.3269
Q96ST3	25.7713	25.3455	25.8116	25.3752	25.7774	25.3923
P62191	26.5847	26.8849	26.5057	26.9577	26.6028	26.9341
Q14444	26.9638	26.7224	26.7239	26.8003	26.9773	26.7395
Q03001	25.1391	25.3579	25.0516	25.3862	25.2012	25.4252
P43490	26.5679	27.6873	26.5634	27.7881	26.7899	27.7508
Q9NUU7	24.0253	24.6393	24.0264	24.7668	24.1305	24.6608
O75146	25.7493	26.1504	25.7398	26.2374	26.0301	26.261
P00387	27.3392	26.9465	27.4521	26.9541	27.2988	26.9577
Q6PKG0	25.7694	26.0328	25.6109	26.0857	25.7898	26.0552
Q5VYK3	25.0354	25.3515	25.0041	25.3791	25.0161	25.391
P61160	26.7095	27.051	26.8247	27.0602	26.9085	27.083
P30154	24.1249	24.2553	24.1354	24.1618	23.9848	24.1349
P21399	25.2012	25.7782	25.1483	25.8447	25.1797	25.7681
Q13724	26.8208	26.4673	26.8958	26.4611	26.7416	26.5235
Q10570	25.7281	25.4139	25.739	25.4072	25.7398	25.4337
P08708	27.2141	27.4023	27.0067	27.4067	27.3355	27.2854
P12236	25.5625	25.2012	25.6275	25.1017	25.5719	25.1574
Q8WWM7	26.0108	26.0603	25.8653	26.0962	25.974	26.0342
Q13501	24.9211	25.343	24.9446	25.3546	24.9955	25.3917
O00629	25.0649	25.4587	24.9658	25.3699	25.0129	25.3977
P31947	26.1559	27.5055	25.9989	27.5337	26.2833	27.5554
Q9UIA9	25.2268	25.8016	25.2162	25.8723	25.2922	25.8814
P0DP25	27.3776	27.6555	27.1466	27.9872	27.2747	27.6404
Q9BQ39	25.6623	25.2427	25.689	25.2466	25.5544	25.2538
Q08945	26.8906	26.8163	26.8382	26.7864	26.871	26.8519
P38159	27.6257	27.1286	27.6404	27.1129	27.6309	27.181
Q32MZ4	24.9618	25.4392	24.7571	25.5783	24.9778	25.5263
Q7L2E3	26.2382	25.8795	26.3298	25.8692	26.2025	25.9107
Q9NYF8	27.7777	27.3675	27.8471	27.3294	27.7642	27.2958
Q15020	26.5993	26.4484	26.6159	26.3925	26.5725	26.4115
P62195	26.201	26.6064	26.201	26.6141	26.2099	26.6356
O43175	25.6681	26.3554	25.5684	26.3712	25.6312	26.3387
P31150	23.7255	24.7533	23.7377	24.8656	23.8159	24.7623
O94874	26.3749	26.1262	26.4484	26.1399	26.403	26.1315
Q08426	26.733	26.3567	26.8333	26.3029	26.6594	26.3045
O00232	25.7645	26.2143	25.687	26.2187	25.7867	26.218
Q92614	24.7899	25.0663	24.4908	25.0416	24.7616	25.1098
P43246	26.1821	26.3436	26.1462	26.3093	26.2311	26.3461
P50570	24.4595	24.8033	24.4124	24.8465	24.5473	24.8398
P61981	25.3023	26.218	25.155	26.2481	25.3958	26.2287
Q9P258	26.0048	26.8053	25.9274	26.8389	26.2721	26.8382
Q8WVM8	25.6853	25.3383	25.7169	25.3146	25.687	25.3245
Q04917	25.712	26.5679	25.6616	26.6318	25.8543	26.6074
Q9BQ52	24.679	24.7093	24.7186	24.6702	24.7198	24.6775
Q9BWF3	22.908	22.7605	22.8201	22.5872	22.9919	22.6495
Q6PIU2	28.1564	27.8766	28.274	27.7725	28.2233	27.8342
Q09161	26.041	25.9686	26.0733	26.0033	26.0356	26.0048
Q7Z434	24.9128	24.5009	24.961	24.516	24.8439	24.4791
P15531	26.2721	27.1466	26.2481	27.313	26.3498	27.2314
Q9UIG0	25.3407	25.0853	25.472	25.0797	25.3617	25.1125
O76094	25.9757	26.4041	25.9026	26.4095	26.0576	26.4326
P61224	25.3923	25.2214	25.4252	25.1929	25.2948	25.1948
Q13439	25.0821	25.182	24.8975	25.1983	24.96	25.1397
P12429	26.3282	27.547	26.2684	27.5708	26.3126	27.5591
Q9Y4W6	27.6572	27.2931	27.7169	27.2747	27.6572	27.2658
P05120	26.6955	27.9649	26.7078	28.1121	26.9384	28.0022
Q9BZE4	27.075	26.7881	27.1608	26.7395	27.0347	26.72
Q99666	19.8627	20.0005	19.8744	19.9322	19.8459	19.8907
O95757	24.4822	24.9824	24.4307	25.0694	24.5443	25.0441
Q8N766	25.4487	25.091	25.5855	25.0754	25.4667	25.0979
O95425	26.0501	25.739	26.0928	25.7654	25.9686	25.7645
O43399	26.1008	26.5041	25.947	26.5206	25.9774	26.4808
Q9UHB9	25.194	25.6731	25.0676	25.6233	25.2383	25.6755
Q8TEM1	26.4703	26.1585	26.5304	26.1921	26.3554	26.1904
P48681	26.0616	25.5874	26.0283	25.5794	26.016	25.518
Q9P0L0	28.0502	27.5708	28.0293	27.5512	27.9239	27.543
P23396	28.2618	28.3878	27.9941	28.4892	28.2079	28.4224
P11169	25.3106	25.3632	25.3106	25.3196	25.2248	25.2496
Q15643	25.2471	25.1397	25.2661	25.1725	25.2673	25.1603
Q02241	25.8063	25.4041	25.7527	25.4392	25.7476	25.4041
P39748	26.4715	26.9748	26.3583	26.9898	26.6064	26.9941
Q9H0D6	25.7421	25.4867	25.8036	25.507	25.6953	25.5625
Q71DI3	25.3641	24.994	25.2722	24.812	25.2746	24.8783
Q9Y6D5	24.239	24.6988	24.0892	24.7634	24.2108	24.7444
P22059	25.5524	26.1047	25.5752	26.169	25.5855	26.124
Q9UBE0	26.2815	26.8413	26.2162	26.8494	26.3942	26.8875
Q460N5	24.3533	24.5371	24.3209	24.5214	24.3312	24.5214
Q99536	25.8254	26.3954	25.7632	26.3766	25.8496	26.4636
P35611	25.5968	25.4827	25.5276	25.4654	25.507	25.4654
P62805	30.6369	30.2058	30.7107	30.1869	30.5667	30.2058
O00541	26.8927	26.4312	26.9541	26.4312	26.9282	26.4622
O60216	25.073	24.7114	25.0958	24.6957	25.0482	24.6425
P09972	23.8082	24.3246	23.6877	24.409	23.7753	24.3385
P48449	26.0536	25.712	26.1358	25.6527	26.0683	25.7421
P48444	26.3712	26.9577	26.278	27.0442	26.4622	26.9681
Q6WKZ4	25.5441	25.0169	25.5712	25.0391	25.6519	24.9719
Q6YN16	26.3954	26.0749	26.4115	26.0301	26.2674	26.0733
Q14254	26.7899	26.4856	26.9213	26.4359	26.7971	26.4276
P62424	28.0666	28.1513	27.9125	28.1884	28.1513	28.1389
P30044	26.5634	26.4838	26.6094	26.4585	26.4576	26.5041
P62136	24.5944	24.6575	24.4422	24.6869	24.6363	24.71
P52789	26.9039	26.6809	26.8793	26.7268	26.9502	26.7697
P18124	28.3275	28.4822	28.1564	28.5309	28.274	28.5309
P62495	25.2962	26.0928	25.2445	26.2099	25.3607	26.1707
Q14966	26.0641	25.5742	26.1559	25.6003	26.0076	25.6003
O00148	23.2773	23.6458	23.171	23.658	23.5793	23.6983
P30048	28.4676	28.0882	28.5176	28.0412	28.4169	28.0812
Q96A33	26.9521	26.5335	27.0969	26.5554	26.9921	26.5304
P30740	25.0979	25.7551	25.0293	25.7949	25.0588	25.7867
Q99873	27.8112	27.612	27.8342	27.6905	27.8471	27.7057
O00203	25.4745	25.8599	25.4545	25.9026	25.5027	25.8599
P00491	24.8005	25.4885	24.7634	25.512	24.8452	25.5027
Q6NUK1	27.7508	27.3633	27.8177	27.3697	27.6771	27.3776
Q13162	27.4581	27.0216	27.5179	27.042	27.3776	27.0322
Q9H2U1	25.7663	25.9545	25.7016	25.948	25.8143	25.9269
Q14498	26.2287	25.95	26.2661	25.9552	26.2287	26.0033
P84077	25.4732	26.0501	25.4434	26.1477	25.5496	26.2082
Q9UNF0	26.745	27.602	26.6475	27.6404	26.8163	27.6217
O43776	26.1612	27.1502	25.9886	27.2019	26.4124	27.1702
P22392	26.6028	27.4948	26.4406	27.526	26.6955	27.4686
P30519	27.0936	26.628	27.1888	26.6159	27.0954	26.6404
Q8TDD1	26.117	25.6072	26.1612	25.6604	26.0962	25.6649
Q92576	25.3917	25.0441	25.4628	25.0721	25.3281	25.0287
O15042	26.5169	26.0475	26.5554	26.0253	26.4808	26.038
P31937	26.072	25.7421	26.124	25.7645	25.948	25.7854
P07737	28.0022	28.9874	27.9899	29.0606	28.0812	29.023
P08559	27.2314	26.854	27.3165	26.7473	27.1544	26.808
Q8TD30	25.7514	25.5237	25.8254	25.4732	25.7527	25.5821
Q68CZ2	23.8632	24.1449	23.8192	24.022	23.8151	23.953
O95202	26.364	26.099	26.4585	26.0515	26.3786	26.0328
Q15436	25.5012	25.7011	25.4115	25.7663	25.5201	25.7223
Q9NQW7	24.7832	25.4456	24.7771	25.4948	24.7965	25.4575
Q9Y285	25.3057	25.7452	25.0884	25.7968	25.3536	25.7879
Q8NI27	26.0188	25.615	26.0683	25.5894	26.0616	25.6233
O14983	18.0143	18.1803	17.9632	18.157	18.1238	18.0576
Q86V81	25.7223	25.5599	25.7504	25.5635	25.7493	25.5874
Q86UE4	26.2082	25.6953	26.2833	25.6935	26.1835	25.6616
Q5SRE5	24.731	24.5869	24.7867	24.5861	24.6897	24.6159
Q15717	27.1636	26.986	27.262	26.8741	27.0886	26.9465
Q15785	25.2621	25.9216	25.129	25.9585	25.314	25.9178
Q13347	26.4349	26.6379	26.3341	26.6569	26.4999	26.628
Q96KP4	25.4504	26.5206	25.4532	26.612	25.5635	26.5706
P54577	26.2436	27.1485	26.1803	27.2171	26.2958	27.1608
P35573	24.523	25.027	24.4753	25.0199	24.5538	25.0354
Q9UMR2	20.6482	21.5179	20.5508	21.5228	20.7814	21.4653
Q9Y6M1	26.3977	26.2507	26.2128	26.3158	26.364	26.3112
Q8NBS9	28.0812	27.6944	28.0259	27.6335	27.9872	27.6507
P40763	24.8518	25.5506	24.8082	25.518	24.9876	25.5211
P14735	25.4948	25.9961	25.4613	25.954	25.4641	25.9304
Q8IWZ3	23.2105	23.1269	23.0015	23.2395	23.2007	23.2191
Q9ULC5	26.1278	25.7713	26.1932	25.7632	26.1262	25.7817
P51148	26.8685	26.3093	26.863	26.286	26.8875	26.3341
Q96GQ7	27.5737	26.9384	27.6335	26.9249	27.5591	26.9541
O60884	26.507	26.7065	26.4172	26.7026	26.4746	26.7368
Q9UBS4	26.8615	26.3786	26.854	26.3906	26.7144	26.4002
Q6WCQ1	25.3312	25.0072	25.4224	25.0152	25.2572	25.0129
Q9Y2U8	26.3525	25.875	26.4553	25.8986	26.3008	25.9062
O60749	25.4324	25.82	25.3958	25.7421	25.4195	25.7439
Q5QJE6	25.44	25.1237	25.4778	25.1113	25.3874	25.073
Q15637	25.9294	25.9036	25.9192	25.8905	25.943	25.8653
P25786	26.2986	26.6672	26.2099	26.7078	26.3436	26.7144
Q9UKX7	25.7774	25.4538	25.7564	25.4641	25.7514	25.4702
O96005	25.7931	25.8705	25.8324	25.4115	25.7541	25.3568
O00499	24.3579	24.9149	24.3199	24.8911	24.4136	24.8886
Q15397	26.5839	26.1921	26.7547	26.1868	26.6141	26.2311
P47895	26.2699	27.7169	26.1539	27.8766	26.3863	27.8059
Q9UIQ6	26.5601	26.1639	26.6253	26.218	26.5009	26.2162
Q9Y6N5	27.5906	27.1753	27.6823	27.1608	27.5737	27.1888
P27695	25.9686	26.5993	25.8096	26.6594	26.1223	26.5927
Q8IZL8	25.0014	24.7215	25.1125	24.7489	24.9893	24.7533
Q13620	25.4763	25.5012	25.5201	25.558	25.4782	25.558
Q9H4A4	24.9703	25.7193	24.912	25.7817	24.9682	25.7979
P62979	26.3881	26.4585	26.2311	26.3844	26.4585	26.4715
Q9HDC9	26.923	26.5783	27.0322	26.5169	26.8906	26.5215
Q9BZ29	24.3861	24.7167	24.3626	24.4814	24.3283	24.4641
Q16777	28.0412	27.7508	28.0215	27.3633	28.0215	27.4278
Q9H9B4	26.9681	26.5888	27.0379	26.5351	26.9843	26.5871
P53992	25.4702	25.8776	25.3383	25.943	25.543	25.9274
P42330	24.2134	25.6367	24.1486	25.5712	24.5833	25.6519
Q06830	28.0215	29.2262	27.8584	29.2262	28.1752	29.2262
Q9BZZ5	26.4666	26.6656	26.4894	26.7065	26.5826	26.7597
Q7Z478	24.7167	24.7867	24.6425	24.8301	24.7244	24.812
P52907	25.9886	26.0908	26.0515	26.1462	26.0585	26.1278
P62917	27.5512	27.6166	27.3675	27.6281	27.6627	27.5832
P08621	26.7924	26.4002	26.8192	26.4073	26.7268	26.4406
Q9UNX4	25.2454	24.8854	25.3146	24.9303	25.2881	24.9589
P62263	26.4326	26.5965	26.342	26.5335	26.4703	26.5137
Q03701	26.3925	25.943	26.4794	25.964	26.3822	25.9626
P62140	23.0625	23.3026	23.0893	23.234	23.1886	23.2928
Q06481	25.472	24.2232	25.5783	24.1041	25.3917	24.0759
Q00325	29.3861	29.0396	29.4706	28.9618	29.416	28.9953
Q9Y4P3	25.9719	25.5642	26.0108	25.6325	25.947	25.613
O95239	24.7433	24.6588	24.6885	24.6437	24.6976	24.679
P09493	26.3478	25.8116	26.292	25.853	26.3478	25.8063
O60814	21.0503	20.6065	20.7233	20.0288	22.0463	20.8061
P08865	26.7011	26.8927	26.4276	26.9736	26.6569	26.9668
P62879	24.7783	24.8281	24.9778	24.7818	25.0229	24.7496
O96019	26.4553	26.5871	26.5137	26.6379	26.4856	26.6094
P78406	25.7003	25.6912	25.7476	25.7564	25.7585	25.7364
Q5T9A4	25.8543	25.512	25.8905	25.4758	25.8669	25.5752
Q9H0U4	26.4359	26.2025	26.5927	26.2057	26.5993	26.2143
Q6PI48	26.3844	26.1209	26.5601	26.1223	26.4135	26.1019
Q9BR76	25.8385	26.292	25.8269	26.2583	25.9324	26.2903
Q9UKM9	29.0372	28.502	29.1056	28.4761	29.0372	28.4487
Q969V3	25.8484	25.9304	25.9062	25.5406	25.7979	25.5712
Q07021	26.628	26.1339	26.5169	26.1707	26.5351	26.1539
Q53EP0	26.1539	25.3682	26.2113	25.4078	26.1047	25.4282
Q14978	27.7881	27.1211	27.7777	27.1432	27.7931	27.1403
Q9Y3Z3	25.6499	26.1612	25.613	26.0781	25.7045	26.1262
Q12797	27.4322	27.0786	27.5328	27.0216	27.3896	27.042
Q9NQC3	28.8687	28.4676	28.8537	28.3733	28.8537	28.3733
O60832	27.057	26.6226	27.1432	26.649	27.0067	26.6379
Q92769	25.9324	25.4517	26.0199	25.5441	25.9846	25.5289
Q13045	25.7504	26.2528	25.558	26.3387	25.8339	26.3498
P61011	25.5335	25.5698	25.4587	25.5303	25.5196	25.5635
P62873	25.4195	25.237	25.6233	25.1797	25.6072	25.1859
P32322	26.9017	26.3341	26.9983	26.3086	26.9465	26.3145
Q9NR09	23.6285	23.7822	23.4377	23.9228	23.4698	23.8551
Q9Y6K5	25.0872	25.5762	25.0072	25.5698	25.1603	25.5552
P35609	23.8484	24.725	23.4173	24.593	23.6488	24.6801
Q96T23	25.6439	25.2175	25.712	25.2392	25.6361	25.1983
P16152	25.3791	26.169	25.3617	26.3112	25.3659	26.286
Q5H9R7	24.1422	24.5045	24.0728	24.4739	24.1888	24.4429
Q5VTR2	25.1587	24.9583	25.0746	24.9824	25.1098	25.0072
P49959	25.2248	25.2063	25.264	25.1483	25.2175	25.1755
Q14684	25.7748	25.4732	25.875	25.4587	25.7598	25.4745
Q8NC51	26.5725	26.923	26.261	26.9691	26.5856	26.8357
Q13586	26.0475	25.6519	26.1399	25.615	25.953	25.5473
P20290	25.1081	25.3752	24.9434	25.4782	25.1539	25.4468
P09661	25.9192	25.5635	25.9324	25.5289	25.8447	25.5413
P05141	28.1609	27.7642	28.0812	27.6507	28.1121	27.6823
P13798	24.3456	25.5148	24.2747	25.3947	24.3881	25.3699
Q9UJU6	25.4814	26.2721	25.4827	26.2405	25.5727	26.2583
Q14258	25.4144	25.8339	25.3245	25.938	25.4337	25.9158
P24534	26.6809	27.522	26.5009	27.5452	26.7697	27.547
P27635	26.9983	27.185	26.7824	27.181	27.078	27.1129
P23588	25.648	26.1904	25.4758	26.2572	25.7364	26.2362
P37837	27.8471	28.8927	27.7642	28.9359	28.0729	28.944
Q15008	26.403	26.6151	26.3461	26.6764	26.4248	26.6159
P54920	25.5201	25.5783	25.5838	25.5968	25.513	25.5727
Q8N257	24.8951	24.0682	24.6752	24.1725	25.0193	23.9592
Q9BVJ6	25.974	25.6036	26.0634	25.5945	25.95	25.6109
Q9UNF1	25.356	25.3832	25.1847	25.3847	25.3546	25.3682
Q16706	26.1868	25.6721	26.3029	25.6581	26.1719	25.645
Q9UNZ2	25.1712	25.8254	25.0432	25.8385	25.2513	25.8515
Q99590	24.3035	24.3193	24.3433	24.3079	24.2855	24.2795
P54819	27.0886	26.6204	27.083	26.591	26.9681	26.5935
Q9Y262	26.5149	26.7759	26.3687	26.7924	26.5215	26.7824
P62820	26.3112	26.0616	26.2332	25.9686	26.3525	26.0301
P50579	25.3196	25.5413	25.2673	25.5874	25.4424	25.6055
Q9HD20	25.6255	25.3998	25.7292	25.3728	25.6114	25.3883
Q7L0Y3	26.6141	26.3687	26.767	26.3525	26.5935	26.3403
P48637	26.0842	26.8685	26.0603	26.915	26.1399	26.8996
Q9UEY8	25.0047	24.9893	25.0361	24.9665	25.0327	24.9824
P55209	24.8073	25.5719	24.7798	25.7364	24.9128	25.6778
Q14139	25.0199	25.0229	25.024	25.0139	25.0497	25.0248
P17174	25.0595	25.6983	25.0635	25.6953	25.073	25.6698
Q8NFC6	23.6498	23.4118	23.654	23.4706	23.6207	23.3667
P49755	28.3666	28.0259	28.4556	27.9193	28.3878	27.9739
Q92734	25.1725	25.5097	25.0595	25.5929	25.1691	25.5719
P22307	27.6309	27.1562	27.6309	27.1389	27.5906	27.1432
Q9UBU9	24.6897	24.7451	24.6382	24.6345	24.6063	24.7114
Q8NI36	26.0962	25.7223	26.1707	25.7698	26.0515	25.7694
P63241	26.4636	27.4457	26.2042	27.6217	26.4424	27.602
Q96T37	24.8911	24.6661	24.8749	24.6714	24.8382	24.8185
Q15067	25.0884	24.593	25.091	24.5777	24.9929	24.572
P17858	24.4098	25.0872	24.4257	25.1027	24.4629	25.0694
Q12874	27.2475	26.7864	27.3061	26.7971	27.185	26.8432
P40925	26.986	28.2813	26.9736	28.3403	27.042	28.274
Q9H6S3	24.6653	25.133	24.6575	25.1755	24.6968	25.1611
Q01995	25.6778	25.689	25.7039	25.6983	25.5289	25.6439
P49189	26.5826	26.8382	26.6955	26.8927	26.5927	26.8478
Q12904	26.124	26.5235	25.9552	26.6028	26.1358	26.5981
Q9NTK5	26.0683	27.0167	25.9704	27.0954	26.0976	27.0067
Q9H223	24.6862	25.0258	24.6908	25.0338	24.6869	25.0464
P27487	27.2489	26.9627	27.313	26.9375	27.1976	26.9748
P27338	27.8059	27.3187	27.9507	27.3218	27.7679	27.3268
Q96TA1	25.0522	25.7618	24.9901	25.8372	25.1397	25.8372
P60228	25.5599	25.7265	25.3917	25.7748	25.5752	25.7541
Q53GQ0	27.2658	27.0231	27.4023	26.9748	27.2931	27.0095
P56537	24.2847	24.7258	24.3655	24.7226	24.4915	24.6885
Q08380	26.8357	26.0108	26.8208	25.9062	26.8323	25.9846
P05387	27.4252	27.3447	26.9157	27.4174	27.0472	27.6166
P19224	26.4461	26.1787	26.4808	26.117	26.4778	26.0976
O95470	27.4131	27.0624	27.4806	27.0379	27.4438	26.9983
P32969	26.8478	26.9638	26.6864	26.9983	26.9066	26.9601
O14974	25.3874	25.5804	25.265	25.6376	25.3824	25.5544
P36873	21.1968	21.5429	21.3625	21.399	21.2685	21.5729
O94776	26.3766	25.8873	26.4312	25.8484	26.3177	25.9026
P47755	25.1966	25.3482	25.2175	25.4354	25.2454	25.4641
Q14166	25.0611	25.853	24.9969	25.8935	25.0884	25.8969
Q86U86	25.1343	24.8624	25.1691	24.8016	25.0663	24.8362
Q9NUQ6	26.2273	26.2583	26.1296	26.3863	26.3298	26.3204
Q9NX02	24.3955	25.1143	24.3835	25.1397	24.5087	25.092
O14497	25.0635	24.7419	25.109	24.7496	25.0416	24.7658
Q9BW27	26.0033	25.7854	26.1904	25.7879	25.9951	25.8232
P61221	25.5727	26.1377	25.5172	26.2287	25.6109	26.1585
Q14739	28.3304	27.9872	28.4169	27.9507	28.3158	27.935
O60306	25.1656	24.8334	25.1672	24.8836	25.092	24.8731
P23381	25.5381	26.2903	25.4522	26.3881	25.5794	26.364
P29966	25.0754	25.1786	24.9816	25.3345	24.9824	25.2411
Q14677	26.342	26.3498	26.1655	26.3611	26.3093	26.3454
Q13177	25.2445	25.8293	25.1725	25.8632	25.1913	25.8447
Q12864	24.7668	25.1284	24.7559	25.2094	24.7502	25.1641
P23229	27.2094	26.4406	27.2279	26.4349	27.1915	26.4521
P15880	28.97	29.0105	28.502	29.1272	28.9618	29.0817
Q96AC1	24.3681	24.4512	24.2812	24.4753	24.2284	24.4053
O14979	27.1286	26.9261	27.2489	26.8413	27.3093	26.8906
P12235	23.9919	23.6925	24.1662	23.6869	24.0027	23.6385
Q15833	25.1397	25.27	25.1434	25.3218	25.1316	25.3407
P07099	26.4276	26.1124	26.4576	26.1209	26.4172	26.1559
Q9ULV0	25.2135	25.2513	25.2997	25.2859	25.1879	25.2339
Q9NVI1	25.853	25.7748	25.82	25.8116	25.9016	25.8543
P47756	26.4794	26.6141	26.5215	26.5871	26.5679	26.6656
P37268	27.6655	26.9282	27.6997	26.9197	27.5554	26.9789
Q6KC79	24.9053	24.6764	24.9806	24.6678	24.8731	24.6444
Q9HC35	25.3699	25.9805	25.2746	26.0563	25.3923	26.0283
Q969Z0	27.5072	26.9898	27.5337	26.8208	27.4521	26.8389
Q9Y295	24.8886	25.3568	24.725	25.399	24.8997	25.3641
P10696	20.3641	20.2363	20.4443	20.4144	20.4144	20.1951
Q9BY44	25.5762	26.0621	25.4195	26.1639	25.6325	26.1358
Q86XL3	25.7551	25.3778	25.8355	25.4282	25.7698	25.4131
A6NDB9	23.7072	23.5268	23.6562	23.5541	23.7022	23.543
Q96RT1	25.0935	24.8452	25.1017	24.9053	25.109	24.8452
Q9Y266	26.5304	27.2882	26.4124	27.3975	26.5706	27.3218
P18031	26.8597	26.4964	26.9795	26.4521	26.91	26.4731
P16104	24.1675	23.3722	23.9228	23.4389	24.2902	23.258
Q99615	25.7879	26.0889	25.7075	26.1904	25.7931	26.1719
P08237	25.0588	25.4667	25.0193	25.543	25.0764	25.5324
O00505	23.6734	24.0052	23.6498	24.0451	23.647	24.0155
O95071	24.6107	24.4641	24.572	24.4111	24.5059	24.4471
Q13464	24.7875	25.1948	24.7357	25.2544	24.7858	25.2278
O60231	24.9651	25.0884	24.8919	24.7798	25.0021	24.8171
Q10471	26.871	26.1731	26.9898	26.2128	26.8208	26.1986
Q8IXB1	26.3008	25.9269	26.3387	25.8776	26.1487	25.8905
P22033	26.1296	25.6109	26.1856	25.5544	26.0733	25.5838
O76031	26.0552	25.445	26.1597	25.4867	26.0269	25.5097
Q9NSD9	26.3461	26.8128	26.2057	26.8239	26.4406	26.8239
P63092	25.8905	25.7774	25.9204	25.7281	25.937	25.8036
P18085	24.9362	25.3699	24.7226	25.3682	24.9303	25.4115
P61106	26.8958	26.5304	26.9328	26.5783	26.8577	26.612
Q96E39	24.5664	24.2527	24.6275	24.1811	24.5131	24.3501
A0FGR8	26.6241	26.2436	26.7224	26.2903	26.5801	26.3086
Q86TG7	24.212	24.3062	24.0821	24.3174	24.1427	24.2747
Q96T76	23.8677	24.2396	23.8444	24.2256	23.9701	24.2686
P12081	24.0332	24.8919	23.9827	24.9109	24.0682	24.8951
O95433	25.7169	26.5748	25.6397	26.6809	25.7817	26.6151
Q16401	24.7694	25.4072	24.7467	25.3632	24.8327	25.372
P10412	23.8444	22.9783	23.5574	23.1157	23.916	23.1966
Q12965	25.2513	25.5217	25.3641	25.6084	25.3298	25.5524
P15170	24.9682	26.0368	24.8836	26.0872	25.1157	26.0525
Q92922	25.6842	25.2679	25.6555	25.3659	25.5838	25.3097
Q86TX2	25.8705	25.5968	25.9245	25.5762	25.8016	25.6016
P33240	25.5719	25.0837	25.5742	25.194	25.4213	25.2268
P16403	23.4997	22.1579	22.8837	22.457	23.0951	22.3968
Q15738	26.692	26.3454	26.7473	26.2082	26.6764	26.2374
Q15758	24.5839	24.5362	24.4839	24.5584	24.6114	24.6231
O15067	23.974	24.5559	23.879	24.5116	23.9574	24.488
Q16822	25.3245	25.1047	25.4213	25.0576	25.2985	25.0564
O75475	26.9131	26.4326	26.9168	26.4715	26.81	26.507
Q99996	23.9758	23.7996	23.9592	23.7996	23.8954	23.739
Q9H307	26.8741	26.364	26.9681	26.337	26.8615	26.3177
O95994	27.6375	27.1331	27.6081	26.9465	27.5708	27.0442
O75150	24.6743	24.4229	24.6114	24.4124	24.6437	24.4038
Q12849	25.6902	25.2803	25.7979	25.2454	25.6842	25.2559
Q02878	28.5503	28.645	28.3958	28.7037	28.513	28.6642
Q9Y305	26.3045	26.117	26.4258	26.0576	26.261	26.0585
Q7L2H7	25.0516	25.5894	24.9303	25.6534	25.2392	25.6036
Q9H3U1	24.4248	24.8572	24.3991	24.9034	24.489	24.8689
Q9H6R4	25.6084	25.1316	25.6534	25.1574	25.5368	25.155
P50416	25.8669	25.5663	25.9493	25.5473	25.8599	25.5929
Q9BS26	26.6447	26.2544	26.7065	26.2986	26.5554	26.2833
P06493	25.125	25.6168	25.0588	25.6731	25.1847	25.6185
Q9BXW7	25.9617	25.7514	26.0563	25.7057	25.9304	25.7476
P16402	24.4429	23.8954	24.2979	23.9818	24.3391	23.9128
P16278	25.264	25.1611	25.314	25.0193	25.1983	25.0853
Q9BXJ9	25.3893	25.8723	25.2454	25.937	25.3883	25.8795
Q8N3C0	23.9303	24.1979	23.838	24.239	23.9198	24.2327
P20618	25.8632	26.3766	25.8599	26.3687	25.9893	26.337
O14950	26.0563	26.9249	25.8372	26.9941	26.1597	26.9375
O43264	25.133	25.1847	25.1656	25.237	25.1833	25.2196
P80723	23.2809	23.2662	23.2488	23.0969	23.1624	23.1269
O75821	25.671	25.8814	25.5552	26.0231	25.6422	25.9567
Q9NZ08	25.7817	25.4613	25.7854	25.4517	25.6778	25.5012
Q12996	26.3583	26.0301	26.4326	26.0634	26.2888	26.072
O95758	24.6836	24.8251	24.6653	24.5655	24.7226	24.5861
Q15648	25.0663	24.6618	25.0139	24.4839	25.0626	24.4937
Q07666	27.1753	26.6253	27.1031	26.6672	27.0186	26.6475
Q96HC4	25.1641	25.7057	25.1268	25.7782	25.1672	25.7598
Q2TAY7	26.7547	26.1019	26.7395	26.1315	26.6745	26.0634
Q562R1	16.2288	16.3112	16.0972	16.2427	16.0044	16.2576
Q7L1Q6	26.2362	26.9736	26.1504	27.0533	26.3204	27.04
Q13409	23.9426	24.4777	23.8632	24.6231	24.0451	24.5798
P30419	24.9764	25.4144	24.7324	25.5211	25.0287	25.5276
P62081	27.838	28.0022	27.5452	27.9443	27.8308	27.941
Q16543	26.2449	26.733	26.2143	26.8793	26.2273	26.7759
Q14692	25.3298	24.9434	25.4144	24.9682	25.2559	24.9816
Q9NYL9	26.2958	26.1719	26.2412	26.2162	26.3145	26.1756
Q9NR31	25.4288	25.4115	25.2123	25.4538	25.3568	25.4978
O14672	26.5981	25.8484	26.6809	25.9051	26.6535	25.8986
P28340	24.4814	24.6625	24.4965	24.6566	24.5165	24.6566
P46977	27.5591	27.1432	27.6257	27.051	27.602	27.051
P38117	28.6815	28.3365	28.7754	28.274	28.5785	28.3304
Q9Y2L1	24.4441	24.7139	24.4463	24.7571	24.5531	24.7826
P42892	25.2586	24.6939	25.303	24.7467	25.2232	24.7523
Q9BTV4	26.6745	26.2412	26.8026	26.2674	26.6226	26.2986
P68431	23.6935	23.7013	23.9869	23.3278	23.9554	23.2021
P62753	26.7971	27.0936	26.6074	27.058	26.8453	27.0379
P13861	25.5406	25.5355	25.433	25.5477	25.5148	25.5855
P23193	24.0112	24.7282	23.9345	24.6653	24.1853	24.731
O95394	24.3543	24.9059	24.2662	24.9893	24.3233	25.0021
Q9H2M9	24.7114	25.0707	24.6444	25.0989	24.7533	25.1081
P35637	26.0733	26.1223	25.95	26.1143	26.1278	26.1835
Q8IWX8	25.9598	25.5937	25.9519	25.6255	25.875	25.6422
O43719	25.7867	25.518	25.7281	25.5496	25.791	25.543
O14646	24.3724	24.1913	24.3642	24.1438	24.3484	24.1979
P30622	24.7559	25.3814	24.6345	25.5097	24.7724	25.507
Q96CS3	26.0673	25.6197	26.1084	25.6519	26.0188	25.6325
P31153	26.9748	27.5906	26.8494	27.602	27.1351	27.6281
P55327	24.7324	25.6003	24.7093	25.6389	24.7419	25.7245
P18858	24.4053	24.5844	24.3558	24.6764	24.4791	24.6304
Q9UKY7	25.2405	26.2382	25.2319	26.3298	25.3245	26.2721
Q9Y2D5	24.0728	24.4111	23.998	24.0662	24.01	23.9934
Q9BYK8	23.1281	23.4092	23.1477	23.321	23.1488	23.2761
Q96FV9	26.1209	25.8402	26.1835	25.8355	26.0872	25.8355
Q8WXF1	26.3341	26.1559	26.3906	26.1262	26.3977	26.1883
Q14534	26.3403	25.303	26.4673	25.2997	26.4073	25.2997
P50213	27.2988	26.9789	27.4278	26.9066	27.411	26.9303
P16989	22.9631	22.8138	22.8004	22.9028	22.9422	22.9044
P20073	25.7782	26.4115	25.6853	26.4673	25.8269	26.3766
O75439	25.6912	25.3824	25.8496	25.3417	25.6902	25.3847
Q14257	25.3455	24.8344	25.1641	24.8919	25.0989	24.8624
Q9H3P7	24.7975	24.9053	24.7072	24.9589	24.8593	24.954
Q9BPX3	24.2836	24.7023	24.2454	24.7705	24.2786	24.685
Q13561	25.0229	25.3917	24.994	25.4481	25.0746	25.4517
Q14847	27.078	28.5309	26.9627	28.5503	27.4278	28.4822
P08243	24.3312	24.8311	24.2929	24.8115	24.3558	24.7705
P67775	23.2462	23.571	23.1032	23.6078	23.2531	23.5925
P55036	25.7949	26.1462	25.7598	26.1803	25.8684	26.1377
P62241	26.7781	26.955	26.6226	26.9328	26.7881	26.9521
P48047	27.935	27.5452	28.0528	27.5072	27.8904	27.522
Q7Z417	25.5915	25.3728	25.5012	25.433	25.5762	25.3893
O43615	26.3436	25.9585	26.4002	25.9519	26.2528	25.9791
Q13547	26.2332	25.5036	26.0842	25.5368	26.3454	25.4613
Q9NP81	25.1735	24.9949	25.2881	24.9458	25.2063	25.0193
O00487	25.3281	25.6361	25.2788	25.7452	25.4018	25.7003
Q3LXA3	24.5455	24.8911	24.5296	24.9171	24.5408	24.9141
P09936	24.6732	24.9589	24.7139	24.8593	24.5584	24.7268
A1L0T0	24.7991	24.6678	24.9203	24.6614	24.8156	24.6836
Q16204	26.2572	26.5107	26.2449	26.6064	26.292	26.5679
Q9NZB2	24.8919	24.9023	24.6897	25.0014	24.7975	24.9665
Q641Q2	19.8472	20.2726	19.819	20.168	19.8976	20.2573
Q08379	25.2496	24.8578	25.3196	24.9128	25.2411	24.8789
Q8WVV4	25.1983	25.2962	25.2572	25.2196	25.2496	25.1814
Q9BY77	25.7057	25.4282	25.7138	25.4337	25.6244	25.4354
P00352	24.5296	24.9876	24.518	24.8518	24.4925	24.8281
Q9H568	24.5777	24.8238	24.5956	24.3148	24.4397	24.3391
P49821	26.591	26.0316	26.733	26.0536	26.5601	26.0889
O75400	26.9375	26.5725	26.9941	26.5482	26.9131	26.5624
P46937	23.7887	23.843	23.797	23.9335	23.7553	23.834
P08754	24.861	24.6743	24.9893	24.6588	24.9371	24.6508
Q92804	25.6376	25.5544	25.5929	25.5684	25.7088	25.6084
Q9H4G0	24.4362	24.8073	24.3902	24.7732	24.5375	24.8053
Q9UGI8	24.5165	25.3023	24.445	25.2679	24.5141	25.2045
Q8WWQ0	25.1176	24.7748	25.1983	24.8456	25.0797	24.8506
O00443	24.47	24.4053	24.5573	24.4307	24.5116	24.4495
P61289	26.4202	26.6641	26.364	26.3583	26.4258	26.366
P12955	24.6032	25.3893	24.6159	25.4224	24.6476	25.4099
Q9NTJ5	26.0091	25.6376	25.9805	25.6721	25.889	25.6853
Q13557	24.2454	24.3558	24.2855	24.3246	24.2594	24.3162
P07686	28.0581	27.5554	28.1807	27.5664	27.9705	27.5935
Q9BTW9	23.5574	24.1601	23.4276	24.2314	23.4464	24.1803
Q16881	24.5098	25.301	24.3803	25.3607	24.6304	25.3482
O94901	25.6367	25.1391	25.7541	25.1373	25.5937	25.1712
O76003	25.6197	26.0814	25.5097	26.1527	25.5642	26.1504
Q9H6T3	24.5956	24.96	24.4709	25.0087	24.6425	24.9854
Q9NQT8	24.7444	25.2383	24.6547	25.27	24.7571	25.2673
O75179	22.1309	22.194	21.9971	22.2468	22.1068	22.2105
O95359	22.527	22.6471	22.4363	22.566	22.5377	22.6383
P50552	25.954	26.7144	25.7057	26.6175	26.0342	26.649
Q92575	24.3824	23.9766	24.3718	24.0264	24.3762	24.0326
Q14568	21.1075	21.0407	20.8915	21.2014	20.6769	21.2389
O14818	26.767	27.2171	26.6672	27.2141	26.8382	27.252
O15294	25.1786	25.0041	25.133	25.0746	25.1176	25.0889
Q06124	24.8997	25.5368	24.8854	25.5413	24.994	25.5226
P05026	28.2532	27.9125	28.1585	27.7438	28.2993	27.8471
Q9Y2Z4	25.9417	25.6499	26.0301	25.7398	25.9107	25.6902
Q9GZL7	26.6379	26.2374	26.7178	26.2756	26.5981	26.292
O75477	26.0691	25.6665	26.1209	25.7156	26.0012	25.6878
P40222	25.3445	25.8427	25.0188	25.9036	25.4348	25.889
Q93050	25.5684	25.1814	25.6255	25.155	25.5172	25.1735
Q13573	26.1399	25.687	26.2082	25.6778	26.1756	25.7551
P01011	27.9705	26.591	27.9239	26.4856	27.9649	26.6064
Q8N392	25.0338	25.7504	24.9266	25.7245	25.0304	25.7698
O75306	25.9585	25.7364	26.1019	25.6422	25.9853	25.6467
Q9P265	23.2178	23.4217	23.1916	23.4423	23.143	23.4061
Q8WYA6	25.9567	25.5794	25.964	25.6244	25.954	25.6657
Q9HCS7	24.1725	24.679	24.2371	24.518	24.1681	24.173
Q96JQ2	26.0368	25.6698	26.117	25.6499	26.124	25.689
Q9BUQ8	25.7439	25.3958	25.7439	25.3883	25.6788	25.3802
Q6IN85	23.834	23.8268	23.8089	23.807	23.7635	23.8691
Q01780	25.6336	25.2901	25.6665	25.264	25.6275	25.2135
P98175	25.4072	24.9682	25.3832	25.0129	25.3699	24.961
O14936	26.038	26.1084	26.1143	26.0997	26.1639	26.1417
P52788	25.3585	26.1399	25.2538	26.1856	25.391	26.1868
Q96CM8	25.9704	25.5552	25.9757	25.5719	25.8096	25.6168
P61019	25.7838	25.4915	25.9016	25.4959	25.7854	25.5036
Q08257	26.8239	26.9541	26.871	26.9638	26.7924	26.9434
Q14165	28.1585	27.6281	28.1979	27.6375	28.0962	27.6944
Q86VM9	25.8723	25.4603	25.8734	25.4885	25.7949	25.4174
O43660	25.6519	25.194	25.6983	25.2123	25.6197	25.2586
Q96A49	25.3357	25.5396	25.237	25.6623	25.2608	25.6336
Q16698	26.9303	26.612	27.042	26.5801	26.915	26.6318
O43396	25.4628	25.8684	25.3585	25.9545	25.5226	25.9719
Q14694	25.7364	25.8653	25.6084	25.9617	25.8063	25.9417
Q9UQB8	25.7292	25.6275	25.6953	25.7193	25.7421	25.6534
O75410	24.8334	24.5461	24.8456	24.4524	24.8082	24.4972
Q9GZY8	24.2867	23.9095	24.4038	23.9619	24.2536	23.9869
Q13616	25.3931	25.7292	25.3893	25.7713	25.4504	25.7931
P02649	24.0432	24.2344	24.0616	24.1264	23.9685	24.0233
P07996	25.0497	25.0649	25.1047	25.1359	24.9618	25.0884
P53634	26.7881	26.2833	26.8685	26.2362	26.7305	26.2466
Q9BVP2	26.1262	25.8036	26.2374	25.7854	26.1417	25.7949
Q9BYT8	26.7305	26.6404	26.8577	26.6864	26.7065	26.6809
Q13617	24.9929	25.4131	24.9011	25.4236	24.9482	25.4224
Q96EY7	25.2196	25.0087	25.4029	25.0102	25.1725	25.0161
P33527	24.5443	24.4422	24.5398	24.3902	24.4965	24.4098
P0DJD0	17.5581	17.1323	17.1771	17.3432	17.3949	17.3375
P62987	23.2531	23.0109	22.9002	23.0146	23.3454	22.8677
P36871	25.512	26.649	25.5211	26.6641	25.7075	26.6834
Q99797	25.6467	25.2608	25.7223	25.2948	25.5506	25.2788
O43237	24.9949	25.558	24.8826	25.5915	25.0318	25.6345
Q9HAW8	23.3729	23.0101	23.4125	22.9253	23.4217	22.9754
P61604	30.8255	30.3337	30.8255	30.2903	30.7566	30.4207
P84085	24.8465	24.8138	24.6764	24.9572	24.5998	24.9651
P30520	24.9097	25.4702	24.8301	25.5347	24.8749	25.4897
Q9BVK6	26.9789	26.5554	27.0472	26.5137	26.9434	26.5107
P28290	25.3659	24.9965	25.4487	25.0304	25.3357	25.0391
P20042	26.1975	26.5601	26.0673	26.5748	26.2374	26.5492
O75131	26.3226	26.4376	26.2572	26.4576	26.2572	26.4162
P30533	26.3158	25.7867	26.2699	25.7476	26.1787	25.7398
Q9BT78	25.6665	25.9671	25.6055	26.0452	25.6581	26.0683
P17812	24.6869	25.2746	24.6333	25.3281	24.7167	25.2985
P28370	23.6325	23.3965	23.6477	23.4001	23.6058	23.4125
P35250	24.967	24.9703	24.9618	24.9275	24.9211	24.9275
Q9NQW6	25.8501	25.4897	25.7183	25.5552	25.9158	25.5196
Q53GS9	24.9859	24.7949	24.9756	24.8073	24.9171	24.8557
Q02809	25.3473	24.5038	25.4078	24.4937	25.301	24.4739
P30837	25.8599	25.5915	25.9269	25.6312	25.8723	25.6389
P26006	26.9282	26.4521	26.9668	26.381	26.9691	26.4359
Q00796	24.6231	25.3298	24.6032	25.3515	24.6885	25.3023
Q96DI7	25.4029	25.0611	25.507	25.0663	25.372	25.0595
Q96HS1	26.5706	26.1932	26.65	26.1655	26.5304	26.2025
P19784	25.943	26.1597	25.9	26.2025	25.9567	26.2349
Q9Y4K1	24.8274	24.818	24.7215	24.8506	24.8311	24.8677
P50502	26.4521	27.2141	26.2349	27.2789	26.4553	27.2094
Q10713	25.9284	25.513	25.9617	25.5012	25.8578	25.5148
Q7Z460	24.3283	24.6063	24.2166	24.6254	24.2662	24.6406
Q15813	23.5136	24.0045	23.5234	23.9806	23.56	23.9171
Q8WVV9	24.6939	24.89	24.6743	24.961	24.7914	24.9371
P62906	28.3213	28.2993	28.1484	28.4385	28.3403	28.3686
Q9NZT2	24.1691	24.5087	24.1227	24.596	24.242	24.5844
P30050	27.6217	27.6309	27.4888	27.7107	27.5664	27.5737
P16401	28.502	27.9941	28.4224	27.935	28.3194	28.1513
Q8N3U4	25.2679	24.8398	25.3281	24.8993	25.2445	24.9395
P53041	25.0564	25.7681	24.9224	25.8873	25.0635	25.8578
P39687	25.9062	26.8577	25.7968	26.8323	26.1585	26.9017
P30566	25.0688	25.9598	24.9589	25.9853	25.1611	25.9493
P43897	26.6404	26.2684	26.7759	26.292	26.6074	26.2958
Q99575	24.9345	24.8699	24.9854	24.8452	24.9529	24.8997
Q13148	25.9269	25.8578	25.937	25.9245	25.9545	25.9617
P29590	26.1477	25.9016	26.2382	25.8618	26.0691	26.0176
Q9UBB4	24.1406	24.9318	24.114	24.8774	24.1789	24.839
Q8IX01	24.6333	24.3887	24.6801	24.2825	24.5895	24.3521
P25787	26.4095	26.7597	26.3844	26.7249	26.4715	26.7305
P51812	24.5082	24.8593	24.4641	24.9149	24.5038	24.8738
Q15269	25.4317	25.0746	25.5381	25.146	25.4282	25.1284
A0MZ66	23.9895	24.4027	23.9885	24.3209	23.9934	24.2226
P26232	22.9794	22.6724	23.0471	22.8147	23.0505	22.7867
Q86X29	25.5263	25.1227	25.5968	25.1434	25.5712	25.1027
Q9ULU4	24.71	24.6444	24.7762	24.5032	24.6817	24.529
Q5T6F2	23.7013	23.8082	23.5124	23.8763	23.6915	23.8846
P07741	24.9081	25.8846	24.8156	25.9132	24.9231	25.9294
Q9P2I0	24.9149	24.7186	24.9929	24.7198	24.8975	24.7783
Q9Y696	24.3968	24.5455	24.3681	24.6283	24.3696	24.5918
Q99569	24.1688	24.0253	24.2605	24.0309	24.2018	24.0204
P16422	27.2426	26.5279	27.2409	26.5935	27.2141	26.5725
Q93077	25.5742	25.3473	25.5496	25.0054	25.5347	25.2152
P51531	22.8887	22.4995	22.9819	22.5205	23.0988	22.4041
Q9UBV2	25.5712	24.9128	25.6312	24.8699	25.5335	24.9059
P36957	27.185	26.8357	27.2958	26.8295	27.1155	26.8003
P11172	25.5929	25.8501	25.5794	25.9719	25.5783	25.9237
Q9Y5M8	27.0786	26.4063	27.1702	26.4248	27.1129	26.4349
P22309	23.8899	23.56	23.8463	23.5234	23.8448	23.6067
P49590	25.2859	25.0248	25.4814	24.9965	25.2803	25.0304
Q8N3D4	23.318	23.3658	23.1898	23.4366	23.2427	23.4706
Q13126	24.8975	26.0781	24.8206	26.1883	25.0441	26.1674
P04062	26.1443	25.6755	26.2544	25.5821	26.1143	25.5804
Q9Y6E0	23.7516	24.0616	23.676	24.0952	23.741	24.1535
Q68E01	24.0651	23.8177	24.1675	23.8218	24.0483	23.8544
Q6PJT7	25.4782	25.0361	25.5441	25.0837	25.4139	25.0958
Q15031	24.8146	24.5398	24.8859	24.5082	24.7748	24.5296
P51665	25.6389	25.9393	25.6336	25.9417	25.6721	25.9519
Q9BZF1	25.5036	25.1574	25.6197	25.2572	25.4827	25.2232
O43252	24.2232	24.6463	24.1601	24.6497	24.2678	24.6752
Q09028	25.7209	25.3883	25.6788	25.4504	25.6555	25.4778
Q96IR7	24.5304	24.4606	24.5538	24.4441	24.6231	24.4798
Q06323	26.3029	27.2279	26.2674	27.3728	26.278	27.2489
P49006	24.5857	24.4692	24.3456	24.529	24.5315	24.6382
Q8IX12	25.9865	25.7467	26.0122	25.7138	25.9704	25.739
Q8N6T3	25.6698	25.7377	25.6935	25.7835	25.6036	25.7632
Q02952	23.8517	23.6108	23.7738	23.7815	23.7822	23.6357
Q5VZK9	24.1803	24.8774	24.0682	24.9756	24.2331	24.9869
P43034	25.1515	25.9344	25.0935	25.9865	25.264	25.9324
P50895	23.6915	23.5579	23.7484	23.4556	23.7028	23.4561
P68400	25.6114	25.6114	25.5937	25.6912	25.5567	25.7057
P25789	25.7992	26.286	25.7467	26.3145	25.8776	26.3226
Q6UB35	25.5324	25.2859	25.6376	25.301	25.4575	25.3064
Q5SSJ5	26.7026	26.3029	26.8128	26.342	26.6656	26.3567
Q9Y5Q9	25.0504	24.6869	25.0688	24.6642	25.0781	24.7406
O14579	24.0326	24.571	23.9379	24.5694	24.2699	24.6025
Q96CW1	27.042	27.0729	27.1991	27.078	27.1769	27.1331
Q02413	23.8881	26.7416	24.0714	24.4463	24.1979	24.2155
P07858	27.0128	26.6074	27.2171	26.6094	27.057	26.5748
P09429	27.0186	28.1884	26.9066	28.2704	27.3218	28.2618
Q15050	25.2175	24.7658	25.2405	24.7502	25.1948	24.7975
Q92917	24.6661	24.5909	24.5371	24.5304	24.6596	24.5687
Q99729	27.9193	27.6081	27.8801	27.5591	27.9266	27.5791
Q13185	26.9691	26.5927	26.8323	26.5725	26.9795	26.7345
P55010	25.6616	26.1835	25.5196	26.2661	25.7377	26.2219
P62714	20.0852	20.6711	20.0671	20.5977	20.2336	20.6053
Q14318	25.0304	24.3769	25.0999	24.2816	25.0188	24.299
Q9BRR6	25.1202	24.9981	25.2559	24.9224	25.1343	24.9554
Q5SW79	24.2477	24.4219	24.0759	24.4692	24.2031	24.4027
O95819	23.3667	23.6053	23.368	23.6528	23.4981	23.5767
Q8TBC4	24.1705	24.7	24.1276	24.7114	24.2114	24.7299
Q9Y6E2	25.5635	26.2187	25.4851	26.2833	25.6397	26.2382
O43592	24.9327	25.1471	24.6939	25.2045	25.0354	25.1672
Q9Y4E1	19.6115	20.4559	19.7246	20.4509	19.8065	20.4674
P84103	28.0729	27.9193	28.0502	27.8255	28.1263	27.9563
Q9NZL4	23.801	24.4709	23.8411	24.5141	24.0371	24.4864
P55263	24.8456	25.6244	24.7928	25.791	24.8886	25.7782
A2RRP1	25.146	24.8496	25.1587	24.8251	25.0935	24.8477
Q15392	27.3975	26.8861	27.393	26.871	27.3963	26.8741
P05362	25.6731	25.6016	25.7377	25.5524	25.7339	25.5441
P30038	26.1084	25.7654	26.169	25.7075	26.099	25.7564
Q9Y383	25.3369	25.6534	25.2962	25.6826	25.4456	25.6499
Q9H2U2	27.1991	26.9375	27.2505	26.9131	27.0936	26.8927
Q9NQR4	25.0391	25.5496	25.0391	25.7011	24.9651	25.615
Q9Y6Y8	24.1349	24.5584	24.111	24.5956	24.1695	24.5584
Q9BXK5	24.8082	24.5059	24.8689	24.5598	24.8334	24.5257
P62834	23.9171	23.7628	23.9619	23.9696	23.8596	23.9316
Q99439	26.0122	26.3906	25.7748	26.4915	26.0048	26.4838
Q12802	23.7205	24.0393	23.5852	24.0326	23.7835	23.9969
P21964	26.4856	26.5351	26.5377	26.5679	26.4636	26.5439
Q92620	24.6283	24.572	24.5944	24.6032	24.6382	24.6005
Q96SI9	24.0942	23.638	24.1294	23.7188	24.0204	23.7229
P51648	25.3162	25.0688	25.4392	25.0229	25.3369	25.0707
P04899	24.5341	24.3835	24.6732	24.4352	24.6005	24.4324
Q6IQ23	24.8115	24.7042	24.8677	24.6508	24.8263	24.7542
P18084	25.2608	24.8456	25.426	24.8439	25.2319	24.8156
O43172	25.9393	25.6649	25.993	25.689	25.8905	25.7088
Q14997	23.5197	23.9481	23.5031	23.8718	23.5525	23.8718
P63208	24.8789	24.8643	24.7616	24.9618	24.853	24.9893
Q14849	25.9274	25.1373	26.0218	25.1176	25.9274	25.133
Q16625	24.6005	24.6297	24.6476	24.5531	24.6653	24.5455
P60660	26.0857	27.0322	25.7835	27.0159	26.177	27.0954
Q93052	23.4813	24.2594	23.4044	24.3222	23.5852	24.2536
Q6P1J9	25.4597	24.9395	25.4654	24.9345	25.3802	24.9632
Q6XQN6	23.9801	25.1755	23.9426	25.2152	24.111	25.2094
Q9NWH9	26.3066	25.8935	26.3977	25.8833	26.2626	25.8684
Q9P0K7	25.3769	25.1894	25.4099	25.2445	25.2911	25.2471
P62826	27.5554	28.2233	27.526	28.2046	27.6166	28.1979
O00469	25.7156	24.9482	25.7003	24.881	25.648	24.9458
A5A3E0	15.0302	14.7138	14.9543	14.7039	15.3573	15.2099
Q92552	26.1193	25.6345	26.2257	25.6755	26.0231	25.6527
Q12756	22.9955	23.4464	23.0114	23.5268	23.164	23.515
O14744	25.0958	25.6288	24.954	25.6853	25.0958	25.6555
Q13206	25.8096	25.43	25.8833	25.4189	25.7265	25.3769
Q07954	23.2509	23.1168	23.1939	23.0291	23.0326	22.8615
Q13895	25.513	25.4224	25.5635	25.416	25.5303	25.4317
Q15003	23.7022	24.1162	23.6398	24.1294	23.7377	24.1334
Q86V48	24.3781	24.3493	24.2284	24.2678	24.295	24.1834
Q01105	26.5215	26.7729	26.3158	26.7697	26.5839	26.8597
O14776	26.4073	26.1315	26.4248	26.1487	26.3086	26.1856
O60684	23.9885	24.2655	24.0189	24.2795	24.0616	24.2544
P42356	23.9095	23.8494	23.9712	23.8544	23.9895	23.9008
O75436	25.0781	25.5381	24.9965	25.7088	25.1081	25.6604
Q8N8S7	24.4839	25.0935	24.3724	25.1847	24.523	25.1483
P29317	25.0169	24.472	25.0287	24.5257	24.9901	24.6032
Q9H488	25.8515	25.6185	25.8814	25.6288	25.7156	25.6275
P61201	25.645	25.9791	25.5821	26.0749	25.6439	26.0199
Q9H089	25.9237	25.5347	25.954	25.5567	25.9237	25.5684
Q9BRK5	27.4438	26.6094	27.44	26.6475	27.2831	26.6641
P60900	26.2528	26.7824	26.2405	26.7144	26.4095	26.7055
Q6ZRV2	24.2508	23.6653	24.3107	23.6372	24.1913	23.676
P35270	25.8916	26.2661	25.9304	26.2684	25.9192	26.2405
P61586	25.2094	25.3607	25.3728	25.2033	25.4517	25.2608
Q69YN4	24.4584	24.2477	24.516	24.2553	24.4556	24.2186
P98088	25.2214	24.2605	25.2513	24.1385	25.2866	24.241
P61026	27.9239	27.515	27.9872	27.4888	27.897	27.5055
P13674	26.4232	25.6581	26.4778	25.6842	26.3029	25.6681
O75717	24.9806	24.9658	24.9275	25.0649	24.8983	25.0688
Q07960	25.0188	25.8515	24.8886	25.9393	24.925	25.9132
Q9GZS3	24.7938	24.7634	24.7042	24.912	24.7593	24.9046
P62316	27.262	26.9941	27.2908	26.9701	27.2475	26.9773
Q99733	24.4027	25.0021	24.392	25.0497	24.5075	25.0014
P35610	26.559	26.0122	26.6462	26.0842	26.4964	26.0962
Q9NYV4	24.4854	24.1668	24.4854	24.1979	24.4606	24.1789
O43432	23.8503	24.1966	23.7761	24.2201	23.9607	24.1988
P08574	26.8163	26.4553	26.9039	26.4438	26.8053	26.4794
O95292	27.8425	27.4438	27.9084	27.4131	27.8255	27.4581
P39019	27.522	27.6217	27.1562	27.647	27.5512	27.6081
P23141	24.5257	24.7324	24.5427	24.6608	24.5956	24.6254
Q96HY7	24.5884	24.3881	24.6618	24.3626	24.563	24.4595
O95747	23.6883	24.379	23.6042	24.5165	23.6745	24.4352
Q14376	24.2096	25.1859	24.2096	25.2788	24.2909	25.2123
P07602	26.518	25.1066	26.6064	25.0361	26.507	25.0807
P62888	26.8849	26.9066	26.7881	26.9601	26.9668	26.9213
Q9ULW0	26.4406	25.5855	26.4731	25.5838	26.4115	25.5968
Q9UHD1	25.1672	26.2042	25.0764	25.5727	25.1027	25.5335
O15372	26.0253	26.1655	25.8795	26.2436	26.0328	26.1731
Q9Y6Q1	24.3233	24.3633	24.3222	24.3062	24.2454	24.2916
Q2NL82	24.9719	25.2922	24.8506	25.2523	25.0432	25.264
Q9Y6B6	23.9316	23.9254	23.8396	23.907	23.8582	23.9854
Q16850	25.7835	24.8161	25.8427	24.7965	25.7748	24.7818
Q13098	24.5427	24.7914	24.427	24.8195	24.6213	24.8138
Q9UMX0	21.8814	22.0594	21.9048	22.1579	22.0111	22.1246
O15270	25.5052	24.9816	25.5727	25.0482	25.4144	25.0522
P35251	24.8578	24.5573	24.8274	24.5481	24.7867	24.518
P82094	24.7762	24.2454	24.8518	24.3456	24.7818	24.2929
P56545	24.6642	24.4803	24.6566	24.4573	24.6508	24.4954
P28070	25.6397	26.0842	25.4732	26.0976	25.615	26.1047
Q9HCD5	24.9011	24.5638	24.9572	24.5443	24.8456	24.577
P51649	25.1814	24.8826	25.2621	24.9046	25.1434	24.925
Q9UKN8	25.3568	25.0588	25.416	25.1138	25.3126	25.1494
Q9Y512	25.9216	25.6878	26.1193	25.7353	25.9284	25.7292
O75122	23.036	23.2705	22.9909	23.3079	23.0471	23.2995
Q9NSK0	23.402	23.9473	23.4001	23.953	23.4438	23.9651
Q9H0L4	23.0659	22.9964	23.1246	23.0407	23.1076	23.1168
Q9Y2R4	25.4641	25.6312	25.5368	24.89	25.4603	24.9149
Q93034	24.445	24.5473	24.4441	24.5839	24.3947	24.6063
O94788	23.879	24.839	23.7984	24.954	23.9651	24.9231
O00139	24.6678	24.8951	24.4915	24.9231	24.6661	24.9529
O15269	26.8649	26.2449	26.9375	26.2311	26.8793	26.2187
Q9NVA2	24.0869	24.6213	23.9651	24.6817	24.2055	24.7282
O95486	26.0872	26.013	26.0962	26.0525	26.1084	26.0691
Q13907	24.812	25.399	24.8327	25.4456	24.8919	25.3369
Q16836	27.4948	27.1769	27.5791	27.1351	27.4457	27.1667
Q8NFQ8	24.8251	24.0516	24.9046	24.1195	24.8111	24.0573
P42345	24.2371	24.3337	24.1957	24.393	24.2825	24.3361
Q9Y618	24.6382	24.2909	24.5839	24.2594	24.5687	24.3199
Q9NXE4	24.5196	24.3049	24.571	24.2686	24.4524	24.2655
O15143	25.6826	26.201	25.8873	26.2466	25.8969	26.2528
Q6NXG1	25.0293	24.8016	25	24.8161	25.0169	24.8382
Q68EM7	23.1952	23.7091	23.1415	23.7932	23.2145	23.6903
Q9UIF9	24.3887	23.8751	24.453	23.7647	24.3512	23.7141
Q5VT52	24.2069	23.994	24.2396	24.0052	24.1928	23.9895
P34896	23.8049	24.4573	23.7784	24.5045	24.4282	24.5737
Q7Z2T5	23.9696	23.6488	24.0851	23.6617	23.9854	23.6771
Q9NW13	25.9853	26.0691	25.9612	25.6555	25.9719	25.6244
P41236	22.2994	23.0505	22.2892	23.1939	22.3741	23.1281
Q9H4L5	23.8475	24.8111	23.8034	24.9023	23.8612	24.8975
Q92520	27.7313	26.5009	27.7438	26.4794	27.7169	26.518
Q13618	24.7605	24.8997	24.7551	24.9955	24.7949	24.9965
O15446	23.6603	23.3667	23.8159	23.3755	23.6498	23.4185
Q9Y5K6	25.5276	26.2466	25.3931	26.3461	25.5894	26.3029
Q04828	21.254	22.0349	20.956	21.8517	21.6757	21.8866
O43395	26.2674	26.0048	26.2815	26.016	26.1731	26.0253
Q8NC56	26.8128	26.3086	26.8741	26.3282	26.6834	26.3786
Q16630	26.5377	26.3844	26.4715	26.4135	26.4838	26.4248
Q9NXF1	24.3666	24.2786	24.4368	24.1903	24.3803	24.2662
O43815	25.027	24.8738	25.0169	24.9949	24.9203	24.9682
P61163	24.3337	24.685	24.3797	24.7975	24.4053	24.7502
P54709	26.0928	25.7931	26.0585	25.687	26.0908	25.7327
Q02252	25.938	25.6788	26.0253	25.7045	25.8402	25.7045
P98082	23.5124	23.3038	23.4925	23.299	23.3729	23.2317
Q53H82	25.2762	25.4468	25.4242	25.4613	25.2837	25.4078
Q9Y4C2	24.0085	24.2351	23.9787	24.2166	23.9628	24.1747
P23786	25.6534	25.4317	25.8185	25.4424	25.6623	25.4814
P68036	23.8177	24.8382	23.759	24.839	23.896	24.8518
Q9NRG9	24.6463	24.3666	24.751	24.4257	24.593	24.4171
Q96TA2	25.4468	24.8836	25.5698	24.9318	25.4654	24.8919
O00161	24.954	24.6275	24.9149	24.7282	24.8826	24.6531
Q8N684	26.2042	26.2674	26.1986	26.0356	26.1674	26.0814
P20339	24.4633	24.3186	24.4544	24.3803	24.4777	24.4282
Q8NEU8	23.3835	23.6116	23.3018	23.7072	23.3865	23.6745
Q96FW1	24.8016	25.5052	24.7949	25.4041	24.8557	25.3832
Q9BSC4	24.9109	24.5341	24.96	24.5857	24.8408	24.593
Q9HB71	26.612	27.5115	26.5351	27.6257	26.7178	27.5115
A3KMH1	24.7533	24.5141	24.8311	24.5455	24.685	24.5956
O75746	23.9341	23.7932	24.0887	23.7609	23.8944	23.7815
Q13123	25.9989	25.3947	25.9961	25.3977	25.9823	25.3791
Q9BTT6	23.7569	23.7215	23.7516	23.6947	23.7509	23.7287
P46100	24.7299	24.4471	24.8053	24.4544	24.7023	24.4147
P49916	24.6476	24.8115	24.6817	24.5375	24.6614	24.5498
Q7Z3K3	23.4788	23.321	23.5414	23.2901	23.4573	23.3237
Q02978	26.4576	26.1959	26.6204	26.2219	26.4915	26.2436
Q03518	24.8185	24.6231	24.8362	24.6063	24.7634	24.617
Q13217	25.4978	25.1187	25.5567	25.1227	25.4532	25.0821
P10253	25.5698	25.3923	25.645	25.314	25.5381	25.3632
Q9Y6D6	23.3493	24.0244	23.2594	24.1427	23.3278	24.1195
P00441	26.1731	27.44	26.1787	27.5554	26.3226	27.483
Q92544	25.4517	25.1359	25.5945	25.1494	25.4814	25.2063
P25325	25.4174	25.4948	25.477	25.4597	25.4487	25.5172
P24539	26.9261	26.4666	26.9249	26.4746	26.8478	26.4894
Q16576	25.3482	25.2538	25.3345	25.2185	25.2901	25.3146
Q8IXI1	24.342	24.1823	24.3869	24.1607	24.2979	24.1714
P28074	25.27	25.7398	25.1786	25.6878	25.3345	25.7039
P80404	23.9701	23.8025	24.1035	23.7908	23.9341	23.7849
Q13740	26.2583	25.6902	26.3112	25.645	26.2684	25.7011
Q16795	26.0146	25.5712	26.1585	25.6197	25.9552	25.6288
Q9H8Y8	26.8247	26.3045	26.91	26.3403	26.8239	26.3436
P60953	27.2545	27.2094	27.0936	27.1403	27.2804	27.1211
Q99567	25.1894	24.9651	25.2185	24.9764	25.1742	24.9955
Q9H078	26.0231	25.5335	26.0691	25.5196	25.9626	25.5945
P36952	25.7564	26.9434	25.6623	27.057	25.9	27.0969
P40616	24.9589	24.8053	24.7258	24.7551	24.8398	24.7914
Q8IY37	24.4709	23.9969	24.5473	24.0001	24.5304	23.9919
Q9BZK7	25.4897	25.2339	25.5289	25.2673	25.4317	25.2922
Q8TDN6	26.3498	25.9757	26.4636	25.9612	26.4232	25.993
P80303	25.2803	24.7771	25.0781	24.7762	25.0564	24.8763
Q6PJG6	23.7984	23.7863	23.801	23.8351	23.8997	23.8618
Q99829	25.433	26.041	25.4174	25.9893	25.5036	26.1008
P22061	24.9482	25.6527	24.9286	25.7377	25.0152	25.6912
Q13308	24.7593	24.8156	24.7965	24.861	24.818	24.8161
Q96PC5	24.5318	24.1632	24.5318	24.1681	24.4257	24.1294
P33121	25.3998	25.2411	25.5719	25.1316	25.4613	25.2427
Q9Y224	25.4224	25.5441	25.1966	25.5625	25.3728	25.687
P28482	25.0102	26.0033	24.9414	25.9951	25.0455	26.0188
P17480	26.5206	26.1278	26.6028	26.1559	26.5279	26.177
Q9BY67	23.8763	23.7908	23.8136	23.7301	23.7996	23.6596
Q99436	25.2523	25.8269	25.1539	25.8578	25.3331	25.8692
Q13330	24.2304	24.0483	24.3385	24.112	24.2166	24.1089
Q8IUE6	23.5462	23.4426	23.8448	23.2254	23.8244	23.2409
Q7Z4S6	22.6076	22.8221	22.5253	22.863	22.5149	22.8459
Q9HAU0	24.3601	24.4307	24.3397	24.4171	24.3861	24.472
O15213	25.2411	24.7875	25.3407	24.8005	25.1704	24.8206
Q9Y3T9	26.3687	25.9886	26.4915	25.9989	26.3749	25.9961
Q6PD62	26.013	25.5986	26.0997	25.6336	25.993	25.6255
Q13867	24.0669	25.1833	24.064	24.7357	24.1503	24.5812
O43837	26.0199	25.8063	26.3145	25.7694	26.1539	25.7514
P47985	22.8692	22.6646	22.9023	22.8168	22.8551	22.7686
P11908	24.112	25.1587	24.0244	25.2922	24.1944	25.2901
O75396	26.177	25.7645	26.2721	25.8063	26.0814	25.8185
Q9Y2W2	25.2866	25.2496	25.2268	25.1814	25.2762	25.1422
Q9Y6Q5	24.8496	25.2111	24.8408	25.2661	24.9149	25.2621
O60568	25.8496	25.3617	25.974	25.3874	25.7968	25.3752
Q8WU90	25.4041	25.7327	25.0797	25.8324	25.4587	25.7663
Q15363	27.1031	26.5856	27.1155	26.6226	27.0271	26.6535
Q9Y2Z0	25.4613	26.0673	25.4569	26.1986	25.5052	26.1821
Q99856	23.8699	23.8517	23.9198	23.8363	23.8268	23.7647
P62491	23.3755	23.0756	23.5548	23.1655	23.4636	23.0969
Q8TBA6	24.4739	24.1089	24.5165	24.1675	24.3769	24.1249
O15231	24.3062	24.2055	24.2031	24.3162	24.2186	24.2648
P20340	25.9519	25.6397	25.9846	25.5263	25.9585	25.5506
Q9BW19	24.4803	24.173	24.4471	24.173	24.4908	24.2477
P07205	21.8637	22.7254	21.8332	22.8576	21.9262	22.8188
Q8NI35	24.1148	23.998	24.1209	23.8944	23.9758	23.9645
Q96HY6	24.5045	24.1618	24.5998	24.212	24.488	24.1725
Q6NUQ4	26.4135	25.7407	26.5235	25.8096	26.3112	25.8096
P16070	27.79	27.3334	27.8637	27.2958	27.9026	27.3294
Q4V328	22.6635	23.1949	22.4837	23.331	22.7151	23.2049
Q96N67	24.1379	24.0909	24.0543	24.0821	24.0253	24.0925
P62314	26.5084	26.072	26.4666	26.0475	26.4063	26.1143
Q07866	23.8618	24.3199	23.7679	24.3762	23.8089	24.365
Q8TAT6	25.1306	25.7183	25.0626	25.6681	25.2162	25.6826
Q9UL25	26.292	26.0976	26.4232	26.0076	26.4276	25.9916
P30086	25.3847	26.4461	25.3097	26.5235	25.3984	26.4999
Q9H2G2	24.111	24.6333	24.05	24.7268	24.1449	24.7226
Q05048	25.1413	25.1176	25.3424	25.1098	25.2278	25.1066
Q9UBQ7	24.1209	24.2705	24.1438	24.3391	24.0318	24.3626
Q13769	25.155	24.9838	25.2471	24.8783	25.1735	24.9258
Q52LJ0	23.797	24.0603	23.7826	24.0961	23.743	24.0961
O00411	23.7849	23.4235	23.8663	23.3965	23.8192	23.4414
Q8WTT2	25.4354	25.1735	25.4978	25.2559	25.3963	25.2248
Q8IZ83	24.236	24.8195	24.1768	24.8294	24.2256	24.8226
P26440	25.1879	24.8506	25.2232	24.9059	25.0853	24.9446
Q07955	27.547	27.3268	27.5708	27.3187	27.5179	27.3963
O95865	24.0039	24.6566	23.972	24.6432	24.1294	24.6702
P17931	26.6672	27.6721	26.7055	27.6572	26.6809	27.6905
Q9NY27	23.4358	23.4727	23.4101	23.515	23.4848	23.4664
O75152	24.5559	24.2464	24.6463	24.2018	24.5196	24.2264
P62280	28.304	28.4556	28.1513	28.4822	28.3807	28.3807
Q15165	24.0851	23.9373	24.0556	23.9299	24.0244	23.9607
Q13242	27.0095	26.6241	27.051	26.5521	27.0128	26.5847
Q86VI3	22.7418	22.7431	22.7743	22.7761	22.7666	22.7914
Q8TC12	26.91	26.3863	27.0271	26.403	26.8685	26.403
Q15154	23.3722	22.8459	23.3936	22.9226	23.3135	22.8766
O95235	24.0743	23.528	24.0124	23.5548	23.9501	23.5462
P50748	23.6779	23.9869	23.6177	24.0783	23.6335	24.064
Q9Y2B0	25.6003	25.2297	25.5406	25.2248	25.433	25.1966
P84243	25.4099	24.6437	25.3699	24.4584	25.399	24.5032
Q0VDF9	23.1747	23.5354	23.1655	23.5354	23.2197	23.5124
P23634	20.7827	20.9677	20.716	20.986	20.7261	20.9462
P01116	22.9349	22.7751	22.8717	22.7621	22.8738	22.7512
Q9UNH7	24.8398	25.2232	24.7975	25.2513	24.8274	25.27
P08581	25.2319	24.2979	25.3369	24.3049	25.3162	24.3062
Q9UL46	25.477	26.3822	25.4763	26.4172	25.6534	26.3977
P30405	26.4002	25.9989	26.4461	26.0585	26.337	26.0616
Q3ZCQ8	25.6935	25.2948	25.8077	25.2471	25.7039	25.2803
Q00059	28.5705	28.1752	28.6206	28.1389	28.4761	28.1564
Q14554	25.4189	25.1725	25.4915	25.1735	25.4099	25.1515
P60891	23.7287	24.6118	23.6344	24.7899	23.6968	24.7153
Q9NX63	26.7368	26.3066	26.7797	26.2528	26.7239	26.2412
Q9UPT8	24.3558	24.1204	24.3633	24.186	24.2767	24.2201
Q99715	24.0564	23.6603	24.0783	23.4672	23.9885	23.5414
O43493	25.0115	23.7879	24.9651	23.9165	24.9075	23.7497
Q8TEW0	24.2655	24.393	24.2767	24.3696	24.3533	24.3968
Q9NUQ9	24.6437	25.3977	24.5443	25.5172	24.7072	25.4373
O95140	24.427	24.0961	24.4777	24.0728	24.4038	24.0651
P43487	25.3515	26.2113	25.3659	26.2721	25.4392	26.1443
P40121	25.5196	26.4534	25.4687	26.5439	25.5874	26.5084
O75489	26.0342	25.613	26.0641	25.5381	25.9294	25.5762
P54687	24.2344	24.1841	24.2715	24.1853	24.156	24.1155
Q8IWJ2	24.4012	24.1148	24.3851	24.1276	24.3456	24.1618
P18621	27.2391	27.3518	26.9825	27.3034	27.2658	27.3034
Q9P2R7	26.7729	26.4135	26.8432	26.3454	26.7249	26.3749
Q14108	27.2019	26.65	27.1389	26.6356	27.1702	26.6241
Q14562	24.3049	24.0564	24.3493	23.9801	24.272	24.0509
Q86TU7	23.9128	24.4368	23.7197	24.3484	23.9153	24.295
Q15642	23.8663	24.4972	23.8275	24.5737	23.9061	24.5038
Q96B97	24.7705	25.7045	24.5861	25.8077	24.8677	25.7407
Q5T2W1	22.9023	22.9332	22.9469	22.9469	22.9147	22.9213
O95816	25.687	25.7439	25.6649	25.7931	25.7835	25.7713
Q6PL18	24.3199	23.7419	24.4098	23.6509	24.3601	23.6372
O75947	27.6905	27.1888	27.6771	27.1753	27.5935	27.1976
Q9UPY3	23.2007	23.4573	23.1687	23.4778	23.2779	23.4766
Q9Y394	25.0361	24.7502	25.1081	24.6801	25.0139	24.6732
Q8N1P7	23.74	24.0409	23.7369	24.0682	23.8034	24.0743
Q9UHN6	24.6425	24.2673	24.6363	24.342	24.577	24.3617
O94851	25.237	24.7244	25.2824	24.7593	25.133	24.7798
Q6NZY4	23.9727	23.667	24.0509	23.6837	23.9416	23.6859
O43684	26.4438	26.3177	26.3498	26.3226	26.4461	26.3687
Q96EE3	25.182	25.0989	25.2063	25.1187	25.2544	25.1113
Q9Y697	25.4412	25.1081	25.5986	25.1284	25.4242	25.1047
Q9H9Y6	25.2824	25.109	25.5217	25.1066	25.416	25.1176
O43278	24.9523	24.5747	25.0497	24.5408	24.9434	24.5371
P11310	25.2033	24.9258	25.2679	24.9081	25.125	24.9327
Q8WWY3	25.7319	25.3847	25.6755	25.4324	25.6376	25.4628
P09104	21.3691	21.8373	21.3064	21.917	21.3361	21.9795
Q86Y56	23.6968	24.0838	23.6372	24.1495	23.7091	24.111
P54725	22.3982	23.0095	22.3653	23.1527	22.5135	23.1557
A0AV96	24.3279	24.3433	24.3024	24.2439	24.3246	24.2594
O60812	23.7738	23.4366	23.6257	23.3548	23.5377	23.502
Q8TCT9	27.0067	26.4703	26.9502	26.3942	26.9627	26.4312
O14880	26.8382	26.4095	26.8875	26.4124	26.9701	26.381
Q5BKZ1	24.9075	24.5944	25.1227	24.6107	25.0361	24.6614
Q9Y5L0	24.0264	24.6254	23.9994	24.7949	24.1486	24.7762
Q9ULA0	23.9473	24.3297	23.974	24.2875	23.9749	24.2579
P32119	25.9026	26.9328	25.7663	26.65	25.8833	26.6764
O15382	26.3086	26.0146	26.3554	26.1193	26.2449	26.0908
P00492	24.4524	25.5263	24.4147	25.6902	24.5679	25.6072
P37198	24.9224	24.731	24.9097	24.7379	24.8185	24.7732
Q9P035	26.854	26.5847	26.8849	26.5057	26.7556	26.5554
Q13443	25.9158	25.2824	26.1124	25.1966	25.9598	25.1445
Q8TDB6	23.2415	23.5633	23.2377	23.5516	23.2554	23.5491
Q99598	24.022	24.561	23.9701	24.5909	24.0603	24.5638
Q13823	25.8873	25.4932	25.9036	25.4978	25.8324	25.5406
P53602	23.8834	24.6321	23.8503	24.6862	23.9263	24.6363
Q7Z5L9	24.6764	23.8663	24.5825	24.0892	24.5108	23.9837
P62829	27.4023	27.2804	27.2658	27.2675	27.3697	27.3165
Q13136	23.0612	23.4842	23.0684	23.4842	23.0805	23.4389
O00566	25.6036	25.1913	25.648	25.1306	25.5698	25.2012
Q969X6	25.6244	25.3424	25.6878	25.3312	25.6604	25.3445
Q9NTZ6	25.1574	25.4099	25.1306	25.4794	25.1786	25.5217
Q8IY17	23.6335	23.4949	23.7022	23.4489	23.6422	23.5041
Q96L91	23.6588	23.3059	23.6723	23.2944	23.6133	23.299
Q13619	23.6344	23.6078	23.5168	23.6498	23.4856	23.668
Q14738	23.1869	23.7369	23.2217	23.7497	23.2721	23.6779
Q96JJ7	25.8372	25.472	25.9393	25.4702	25.8293	25.5052
P04920	24.6497	24.5884	24.6661	24.5108	24.733	24.5833
Q96A65	23.7145	24.1779	23.6968	24.1841	23.7784	24.1811
Q9NUB1	24.1618	24.3579	24.1099	24.1928	24.0071	24.1568
Q8N7H5	24.758	24.4524	24.7724	24.4	24.7114	24.3902
Q15907	22.4006	22.4126	22.4522	22.2206	22.3518	22.3299
Q96SB4	23.4706	23.6477	23.3667	23.6435	23.4589	23.6092
Q13948	21.4761	21.2809	21.5878	21.3281	21.5505	21.3501
Q13247	27.515	27.272	27.4438	27.2409	27.483	27.282
Q86YP4	25.0797	24.6614	25.0837	24.6363	25.0391	24.6524
O00264	26.915	26.6834	27.0186	26.6447	26.8413	26.7011
O94919	23.5894	23.3522	23.6357	23.3623	23.5462	23.4151
Q9Y6C9	26.1932	25.9274	26.3863	25.8795	26.1986	25.8632
Q9HCU5	24.4544	24.3079	24.5098	24.2195	24.5371	24.3138
P62841	25.875	26.0342	25.5524	26.0908	25.9269	26.0452
Q9Y570	24.2279	24.734	24.2264	24.7858	24.1966	24.7559
Q92688	25.4522	26.2219	25.3298	26.3008	25.5524	26.3066
Q12873	22.8995	22.5938	22.9955	22.5353	22.8837	22.6505
P05114	25.543	25.0482	25.4348	25.1157	25.4538	25.0229
Q7Z739	23.2145	23.2054	23.0291	23.3014	23.1675	23.2944
P49711	24.1888	23.8736	24.1966	23.8908	24.2005	23.886
O95786	23.3808	23.8439	23.3098	23.8801	23.3408	23.8582
P10619	26.4149	25.7003	26.4838	25.5663	26.4326	25.5496
Q6NVY1	26.2113	25.8232	26.3204	25.8515	26.1477	25.8339
Q96P48	22.8934	23.2415	22.867	23.2007	22.9341	23.2086
Q9Y6U3	25.5217	25.4851	25.4993	25.5355	25.4867	25.5567
Q12792	25.3617	25.6826	25.3947	25.7312	25.3977	25.7138
Q9Y5X3	24.4187	24.9554	24.3617	24.9529	24.4419	24.9764
P28066	25.6055	25.9158	25.5506	25.9671	25.6336	25.9989
P35268	25.7979	26.016	25.6604	25.8814	25.8873	25.9545
Q15477	23.1402	23.4733	23.0588	23.5693	23.1402	23.5197
Q00688	26.4258	27.0602	26.1339	27.1562	26.5521	27.0679
Q9BQ04	17.934	17.6034	17.9561	17.7527	17.9038	17.9417
Q9H7Z7	25.8036	25.4213	25.8402	25.3814	25.7713	25.4545
Q96I25	25.8116	25.4504	25.8484	25.4575	25.7663	25.4456
Q9C0J8	25.1847	24.7938	25.2111	24.8274	25.1017	24.8439
P52294	23.5491	23.8151	23.5136	23.7826	23.4664	23.7822
Q8IUD2	23.4711	23.676	23.4014	23.668	23.4447	23.638
P61020	23.6528	23.4645	23.6869	23.4496	23.6808	23.4949
Q15042	24.1834	24.5857	24.1366	24.5618	24.2232	24.5825
Q8WVB6	22.5826	22.6071	22.6148	22.5135	22.5327	22.5377
O60449	24.3162	23.9934	24.3947	23.9439	24.3337	23.9416
P11766	25.8734	26.808	25.853	26.9521	25.9612	26.8764
O14976	23.9869	24.295	23.9481	24.236	23.9426	24.1935
P25788	26.7519	27.2505	26.591	27.2279	26.8003	27.2931
Q9NY93	25.7585	24.7616	25.8016	24.8185	25.7467	24.8983
O00592	24.3803	24.2836	24.4803	24.2516	24.4422	24.3844
Q5GLZ8	23.2721	24.0185	23.2509	24.0178	23.6148	24.0662
Q14571	22.9512	23.4061	22.9898	22.9263	22.9674	23.0471
Q9NQ55	25.6527	25.2471	25.6967	25.2162	25.6345	25.2679
Q6PGP7	23.2697	23.6325	23.2254	23.6588	23.3014	23.6562
Q96C86	23.4874	24.6363	23.4706	24.1834	23.6534	24.2396
Q96QR8	25.2997	25.5929	25.0694	25.6467	25.3791	25.648
P51553	25.3752	25.1434	25.4745	25.14	25.44	25.1359
P39880	21.2973	21.0587	21.2936	21.1173	21.2382	21.1198
O43847	24.3881	25.0391	24.3337	25.1786	24.4753	25.1268
Q13404	24.467	25.1138	24.3887	25.1422	24.42	25.1587
Q6L8Q7	23.9456	23.9379	23.9215	23.9238	23.879	23.9749
P49407	23.6297	23.9027	23.6845	23.6297	23.5069	23.5642
P46926	24.1747	24.9507	24.1449	25.024	24.1988	24.9984
P09914	23.8439	24.299	23.834	24.2544	23.8396	24.2344
Q9UI10	23.787	24.3279	23.6703	24.3283	23.834	24.3433
P24844	21.4265	21.5489	21.484	21.7915	21.5692	21.7134
Q05086	22.8004	23.089	22.7512	23.1032	22.7699	23.0612
Q8NE86	26.7473	26.3942	26.8906	26.4115	26.72	26.4124
Q96AQ6	24.393	23.8111	24.4136	23.7679	24.3569	23.7879
O00330	26.0576	25.7949	26.1223	25.7838	26.0108	25.7992
Q9BYX7	13.6068	13.8115	13.8167	13.9261	14.2497	13.8736
P52888	24.6566	25.2881	24.5341	25.3407	24.6194	25.3218
Q9Y5J1	24.3473	24.079	24.3968	23.9316	24.3797	24.0139
Q9UHR4	25.091	25.4424	25.0482	25.4532	25.1494	25.4851
P62249	27.6189	27.5072	27.1636	27.5906	27.7057	27.472
Q96C19	24.7385	25.5276	24.6836	25.613	24.8073	25.5894
Q9UIW2	23.5084	23.4164	23.5998	23.3493	23.5414	23.3438
Q96K76	23.0893	23.6485	23.1022	23.6335	23.12	23.5793
A3KN83	22.956	22.9972	22.875	23.0178	22.9581	23.0081
P20936	24.4219	25.0635	24.3533	25.0999	24.3991	25.0516
Q7Z4W1	26.0269	25.8916	26.1443	25.8653	26.0091	25.82
Q8NBQ5	26.9168	26.5801	26.986	26.5279	26.8849	26.5826
Q9H0S4	24.8053	24.5075	24.8016	24.4972	24.8301	24.4854
Q99805	25.4545	25.1202	25.4456	25.1143	25.4763	25.1227
O00560	22.9246	22.9191	22.9884	22.8837	22.8927	22.9361
Q9BWU0	24.2331	24.1009	24.2226	24.2279	24.2648	24.2142
Q99661	23.4925	23.9181	23.3925	23.5462	23.5531	23.5136
Q7Z2K6	25.372	25.0054	25.4041	25.0821	25.2427	25.077
P40938	25.399	25.2866	25.3977	25.3126	25.4481	25.2911
P26373	26.6204	26.5492	26.3954	26.5856	26.5783	26.6226
Q9HCM4	23.0824	22.863	22.9948	22.7808	23.0564	22.9023
Q9Y365	23.9506	24.206	24.0112	24.2155	23.9345	24.242
Q13155	25.5237	26.0188	25.3814	26.0269	25.6084	26.0603
P63151	23.8335	24.4595	23.8229	24.5687	23.838	24.5304
P99999	27.822	27.2391	27.7583	27.2444	27.737	27.2505
Q9BYD6	26.3093	26.0231	26.4095	25.9916	26.2756	25.9886
P14550	24.5116	25.2319	24.5362	25.1704	24.5455	25.194
Q9UPN6	22.8647	22.6746	22.7878	22.7579	22.7904	22.7645
Q9Y3B3	27.2444	26.7697	27.2475	26.8026	27.2775	26.7899
Q9UGU0	23.807	23.342	23.8494	23.4514	23.7609	23.3818
Q9H9P8	24.6775	24.4441	24.7809	24.3869	24.6531	24.4629
Q9NQ88	22.6463	23.2586	22.6898	23.2884	22.7265	23.1939
P53597	26.4484	26.1008	26.5847	26.1073	26.4376	26.1193
P46782	26.4248	26.4124	26.072	26.4778	26.3881	26.4484
P61619	24.3297	23.7182	24.4012	23.8439	24.206	23.7544
Q8NBX0	25.314	24.9901	25.3607	24.9778	25.2339	25.0318
P51570	23.7707	24.3781	23.7822	24.2432	23.8503	24.2371
P22570	24.5638	24.3209	24.6862	24.3138	24.4482	24.3456
P10768	24.6194	25.3345	24.5108	25.4603	24.582	25.4794
Q96C36	25.3963	24.9969	25.5413	25.0354	25.3893	25.0541
Q8IY67	24.1009	23.879	24.2134	23.9198	24.1227	23.8463
Q02539	25.4778	25.1098	25.5052	25.2383	25.4745	25.1471
Q9P287	23.5442	24.1675	23.4949	24.1779	23.7049	24.1762
O75822	24.3769	24.8975	24.3484	24.9141	24.4229	24.9097
Q9H3P2	23.9787	23.9506	23.9044	23.8663	23.9215	23.9095
O95861	24.582	25.3281	24.5045	25.426	24.5559	25.4288
O75312	23.4589	23.8503	23.4316	23.8411	23.368	23.7955
Q8NHH9	24.3797	24.1427	24.4219	24.1705	24.3209	24.2166
O60825	24.3193	24.7724	24.2579	24.7844	24.3062	24.8251
Q04837	27.7107	27.2958	27.7992	27.2314	27.7269	27.2475
P49454	23.9957	23.6712	24.0573	23.4447	23.9969	23.4505
Q9H9J2	25.953	25.6055	26.013	25.5986	25.9062	25.6215
P13693	25.9552	26.9168	25.9453	27.0347	26.0781	26.9479
Q9UJC3	23.5979	24.2761	23.4447	24.3473	23.6877	24.3533
Q8NFW8	25.7398	25.5196	25.7867	25.4851	25.7632	25.5347
P05204	26.2833	25.6233	26.1527	25.7551	26.1527	25.5915
P53007	27.3728	26.9197	27.4476	26.8615	27.2958	26.9157
Q9BYJ9	24.14	24.14	23.9672	24.2205	24.239	24.2617
P01009	26.5482	25.0293	26.5206	25.0504	26.3844	25.027
O60287	24.2617	23.9341	24.342	23.8954	24.2351	23.896
Q9Y2S7	25.0853	24.6476	25.1879	24.6732	25.0754	24.7186
Q86U38	23.591	23.4744	23.6121	23.4377	23.6663	23.3965
O14929	24.8783	25.0676	24.8477	25.109	24.9554	25.0872
Q96IZ0	24.0838	24.596	24.052	24.7084	24.3193	24.6333
P35613	26.7651	26.0552	26.7416	26.0814	26.692	26.0515
Q8TCJ2	26.6834	26.3712	26.7305	26.1821	26.6241	26.1921
P49721	25.5303	26.0218	25.5335	26.0122	25.5406	26.041
Q969N2	26.4894	26.0536	26.6336	26.0199	26.4673	26.0356
O00303	25.4827	25.5211	25.4424	25.5036	25.472	25.433
Q15428	25.9453	25.5684	25.9774	25.6016	25.9757	25.5663
Q9NQG5	24.5687	24.6968	24.4925	24.7139	24.5918	24.7489
P49591	24.5131	25.0541	24.4556	25.1539	24.6074	25.1237
P30260	24.4455	24.2916	24.4573	24.4038	24.4692	24.3397
Q5T1M5	22.172	22.2606	22.0643	22.2702	22.1468	22.2406
P19447	24.1928	23.8396	24.2795	23.9027	24.1601	23.8954
Q96F07	19.6869	19.9787	19.6954	20.0378	19.7158	20.0505
P22676	25.0541	26.1073	25.0248	26.1597	25.2788	26.201
P01112	18.9914	18.766	18.7746	18.8964	18.6891	18.8345
Q14C86	23.111	23.5761	23.161	23.4766	23.1477	23.4733
Q13084	25.7598	25.2788	25.9158	25.2111	25.7312	25.2544
Q96T58	24.2699	23.8544	24.242	23.8229	24.1607	23.8335
Q96CN7	24.8763	25.2762	24.8783	25.3769	24.9224	25.3455
Q9BTC8	23.171	22.7968	23.273	22.8348	23.1255	22.8067
Q9Y6G9	23.9592	24.617	23.9027	24.6988	23.9712	24.6976
P45973	27.6823	27.1403	27.602	27.2205	27.6217	27.1788
P19623	23.595	24.2216	23.6248	24.3122	23.6925	24.2761
O43148	25.3115	25.2094	25.3312	25.2214	25.3515	25.2661
O00461	25.2746	24.4362	25.3824	24.4633	25.3115	24.4482
Q9UKS6	24.4229	24.2686	24.3781	24.3233	24.3473	24.3261
Q9Y6D9	24.2747	24.0379	24.3283	23.9645	24.2264	23.9501
Q5TFE4	25.0087	26.0641	24.9345	26.2349	25.2185	26.2042
Q9NPQ8	24.8408	25.1983	24.7385	25.2012	24.9583	25.1833
P60981	24.7809	25.3984	24.7705	25.4055	24.9023	25.356
Q7Z7H5	26.5107	26.0683	26.6404	26.0683	26.5482	26.1124
Q15942	24.5895	25.2523	24.6063	25.1672	24.6497	25.1879
P35249	25.6581	25.4569	25.6422	25.5396	25.6657	25.4732
P25398	25.9626	26.4611	25.7088	26.3204	26.0501	26.2815
P30043	23.9501	24.6885	24.0275	24.7093	24.0759	24.6939
P01111	22.1766	22.1542	22.244	22.043	22.162	22.1401
Q9H857	25.3331	24.7928	25.4641	24.7832	25.2586	24.7875
Q9HCK8	23.1237	22.8545	23.1465	22.9023	23.0684	22.8539
O43823	24.7858	24.4864	24.8936	24.5087	24.7809	24.5165
P28072	25.1929	25.7209	25.1735	25.7209	25.3196	25.7312
P78316	24.9969	24.6924	25.1187	24.725	25.0047	24.6862
Q9BVI4	24.7949	24.5443	24.8557	24.5573	24.8005	24.5664
Q15417	25.1219	25.4189	24.9507	25.43	25.1284	25.43
P61353	26.5351	26.5624	26.3478	26.5847	26.5492	26.5482
P61086	24.1075	24.5481	24.1495	24.563	24.1148	24.5243
P57721	21.3767	21.7014	21.5576	21.4637	21.6888	21.6828
P49903	23.4918	23.7145	23.5471	23.6859	23.5471	23.7324
O00754	24.9046	24.4915	24.9327	24.467	24.8783	24.5206
O75844	27.6604	27.2409	27.6604	27.1636	27.6823	27.1841
Q969G3	26.1719	25.3057	26.0146	25.3482	26.1504	25.3331
Q9UJ70	23.529	24.1607	23.5268	24.242	23.6006	24.2055
Q9BTT0	24.3869	25.2985	24.2494	25.3064	24.5861	25.3281
Q9NRR5	22.8201	22.6404	22.7781	22.7242	22.7456	22.7621
O00273	22.6701	22.8766	22.7141	23.0193	22.834	23.0495
Q9Y624	25.5506	25.0781	25.6016	24.994	25.5441	24.9969
P04792	25.3579	25.993	25.2803	25.9886	25.3146	25.8833
Q12824	24.5573	24.0204	24.5038	24.0743	24.4124	24.1457
P10155	25.5838	25.9107	25.5148	25.875	25.5276	25.8916
Q6P179	25.8684	25.5477	25.8776	25.5506	25.7551	25.5642
O43169	26.955	26.4778	26.955	26.4202	26.955	26.4856
Q9HC38	25.0161	25.954	25.092	26.0218	25.1047	25.9192
Q9BPW8	27.0271	26.6028	27.0624	26.6253	26.923	26.6447
Q8IWA0	25.7327	25.356	25.791	25.4195	25.6878	25.4392
Q9NVV4	25.0626	24.7844	25.2135	24.7991	25.0248	24.8115
P78332	23.7082	23.3818	23.6596	23.4628	23.5935	23.3954
A0AVT1	24.6976	25.2123	24.6625	25.3262	24.6752	25.2837
Q14BN4	23.8218	23.5391	23.886	23.591	23.8475	23.5979
P13929	19.9772	20.3388	19.9932	20.4757	20.0831	20.5196
Q9NZJ7	25.8269	25.4412	25.938	25.4242	25.8077	25.426
Q9UG63	24.7634	25.0721	24.5584	25.1343	24.7694	25.0943
P33316	24.685	25.2196	24.6614	25.2866	24.8572	25.2405
P23434	25.8402	25.372	25.9719	25.3115	25.8355	25.3196
Q9BY89	24.1204	23.6734	24.1305	23.6477	24.0707	23.6947
O95163	22.8438	23.4514	22.8692	23.4561	22.9239	23.4253
P23258	23.0159	23.2668	22.9372	23.3173	22.9884	23.3173
Q9BQ67	24.7771	25.2268	24.7282	25.1587	24.8738	25.2033
P49589	24.2902	24.6608	24.206	24.7258	24.2195	24.7
P39060	24.3617	23.655	24.4864	23.6053	24.3008	23.6053
Q8WUF5	23.5192	23.6819	23.4253	23.834	23.4125	23.8268
P54105	23.8192	24.1041	23.7324	24.1486	23.7369	24.1305
Q9Y4E8	22.8914	23.4766	22.8797	23.5168	22.9204	23.499
Q9NW64	25.2673	25.0152	25.3579	24.9838	25.343	25.0188
O75116	23.676	24.3626	23.6195	24.4915	23.7899	24.4606
Q9UK61	24.2909	23.9426	24.2816	23.886	24.2205	23.879
P53582	25.7898	25.9567	25.7364	26.0012	25.8372	25.974
Q9NYH9	24.6487	24.3569	24.7451	24.4098	24.596	24.4307
P36915	24.1681	24.7031	24.1935	24.751	24.14	24.7244
P19525	24.9554	25.3546	24.8138	25.4144	24.9414	25.4018
O60885	24.5267	24.2508	24.5833	24.2527	24.4709	24.2331
Q14202	23.2848	22.7808	23.3717	22.8508	23.297	22.8271
P13073	27.1129	26.4232	27.1976	26.4935	27.0167	26.4376
Q9NR12	24.6159	25.1483	24.4324	25.1833	24.8195	25.237
Q92615	24.8294	24.8677	24.7299	24.9632	24.8161	24.9583
P46108	24.0777	24.3024	23.9512	24.3374	24.0651	24.2605
Q96KG9	23.9044	24.236	23.8475	24.2186	23.8763	24.2568
Q8WX92	24.2142	24.156	24.1607	24.1644	24.1618	24.1779
Q9Y4F1	23.5681	23.5879	23.56	23.5588	23.5767	23.5168
Q9H0H5	24.7928	24.4171	24.8911	24.3947	24.7489	24.3512
Q8NE62	24.4397	24.1662	24.5408	24.1888	24.4098	24.1957
Q07020	27.0729	27.0679	26.9921	27.0624	27.0322	27.058
Q15418	22.9919	23.7064	22.9263	23.8873	23.0907	23.8503
O00154	24.8171	25.4434	24.8763	25.4915	24.9854	25.4236
P62244	26.5871	26.7368	26.4534	26.6745	26.7759	26.6462
P51003	24.4	24.6005	24.365	24.6425	24.5045	24.6547
Q01970	23.2324	23.6166	23.1624	23.6748	23.2049	23.6617
Q13153	22.5046	22.9587	22.6185	23.0669	22.4237	23.0373
O43809	26.2544	26.1707	26.1674	26.1019	26.1904	26.1084
Q04323	23.1058	23.383	23.0907	23.4692	23.1803	23.3865
Q9UKD2	26.0328	25.938	26.0749	25.9274	26.1209	25.9805
Q7Z4H8	23.9373	24.0139	23.9373	23.8448	23.8544	23.907
P55735	24.6667	25.1027	24.6988	24.8398	24.7031	24.8263
P25685	25.5945	26.2057	25.4603	26.1612	25.6499	26.1296
Q8WZA9	22.6974	23.0237	22.6009	23.0223	22.6733	23.0029
Q99986	25.6422	25.5324	25.6244	25.6185	25.613	25.6197
Q92820	26.1674	25.7835	26.2287	25.7585	26.0253	25.7493
Q9UH17	24.1979	24.0581	24.2536	24.0869	24.1762	24.0669
Q96T60	24.242	24.42	24.2728	24.3443	24.2929	24.453
Q99700	24.6137	24.7818	24.5304	24.8238	24.6487	24.7899
Q96J02	22.8155	22.9827	22.8046	23.0422	22.8459	23.0383
P82933	25.5986	25.2661	25.671	25.1712	25.558	25.1847
Q9UHQ9	25.791	25.4252	25.8339	25.4029	25.7681	25.4412
O14787	22.1835	22.5377	22.2206	22.6404	22.225	22.6258
P15927	24.6118	24.9203	24.5141	25.027	24.6908	24.9778
Q99570	23.6925	23.9628	23.7005	23.8177	23.7887	23.7984
Q9P1Y5	22.8049	22.8017	22.7409	22.8824	22.8031	22.9273
Q13555	22.7595	22.9204	22.7959	22.9794	22.6924	22.834
Q9P2N5	24.8477	24.5812	24.8465	24.617	24.7783	24.6183
A6NDG6	24.407	25.1603	24.3279	25.2746	24.4814	25.2572
Q5RKV6	23.4265	23.2427	23.4464	23.24	23.398	23.257
O15173	25.2559	25.0318	25.3883	24.9859	25.2123	24.9703
Q6P4Q7	23.383	23.1916	23.4307	23.1997	23.4884	23.2262
P10321	24.1022	22.8615	24.1067	22.7558	24.099	22.8396
P10586	23.2915	22.4547	23.3985	22.5327	23.2306	22.4476
Q92947	24.4257	24.1379	24.5087	24.1668	24.3724	24.1276
Q8NBJ7	25.3218	25.5945	25.3218	25.0327	25.1814	25.0258
P20645	25.4932	25.2045	25.5036	25.2496	25.4915	25.1656
Q9BX40	23.8535	23.9316	23.7955	23.8821	23.8411	23.8997
Q2M389	22.8797	23.1997	22.7666	23.3026	22.8525	23.3263
Q16762	25.6878	25.3237	25.7992	25.2845	25.6389	25.3607
Q969X5	27.1667	26.9341	27.2931	26.8861	27.0786	26.91
Q14671	22.8241	22.7151	22.6832	22.6495	22.8168	22.6179
O14828	24.5869	24.204	24.5257	24.2069	24.529	24.2304
Q92665	24.9901	24.6775	25.0979	24.734	24.8859	24.725
P19174	22.8271	23.0132	22.8475	23.1076	22.7968	23.07
Q92974	24.2108	24.392	23.9749	24.453	24.1514	24.4411
Q9UJX3	24.5998	24.3718	24.582	24.3601	24.5812	24.3681
P50402	25.1704	25.0115	25.2297	24.7867	25.0999	24.758
Q9UBF2	23.1453	23.7082	23.1206	23.8151	23.1779	23.7863
Q8N201	23.9778	23.7168	24.0651	23.7221	23.9228	23.7098
Q8NCL4	24.3902	23.9238	24.4455	23.9403	24.3222	23.8931
P41743	23.4657	24.0892	23.4265	24.1379	23.5124	24.153
O15228	25.0482	24.8005	25.0464	24.8111	24.9764	24.7694
Q96EK5	24.1188	24.6025	23.9636	24.6531	24.1535	24.6393
P0CG38	18.6519	18.6602	18.7666	18.6492	18.819	18.7666
Q96BP3	24.5009	24.5243	24.5375	24.523	24.516	24.5467
Q99447	23.2409	23.6996	23.2554	23.743	23.2686	23.7082
Q8N5A5	23.0863	22.9302	23.111	22.9191	23.0711	22.9522
P14927	27.7197	27.2747	27.7725	27.1976	27.6997	27.2908
Q13564	23.5168	24.1349	23.4788	24.1535	23.5642	24.1913
Q13596	23.5757	24.0882	23.4907	24.1089	23.515	24.1099
P42695	22.6159	22.4842	22.5931	22.5242	22.5866	22.5364
Q15286	25.0152	24.8061	24.861	24.7938	24.8699	24.7809
Q5M775	23.9685	23.741	23.9165	23.6996	23.9181	23.7022
P42696	24.8263	24.5196	24.9075	24.5059	24.8206	24.4908
Q15386	22.9002	23.4253	22.8677	23.4544	22.9623	23.4711
P36542	27.8854	27.4322	27.978	27.4457	27.8725	27.4207
Q08209	24.0318	24.4739	23.9354	24.5812	24.1171	24.5473
Q9Y4C8	23.9565	23.6745	24.0961	23.4833	23.9538	23.5105
P56945	23.4061	23.8699	23.4078	23.8654	23.4971	23.8821
Q8IYB8	25.3237	25.092	25.4189	25.1047	25.2135	25.1391
Q9Y2K7	23.9827	23.7005	24.0326	23.6285	24.0714	23.6663
O94760	24.6183	25.3369	24.593	25.477	24.7129	25.477
Q6P1M3	24.0349	24.3484	24.0185	24.153	24.1379	24.2069
Q99848	27.5664	27.042	27.6572	27.0886	27.5115	27.0336
P10644	24.7724	25.2586	24.7489	25.2608	24.9318	25.2881
P05165	23.6133	23.4874	23.6617	23.4744	23.499	23.4807
Q4G0N4	24.6949	24.5131	24.7023	24.5473	24.5747	24.5427
Q6Y7W6	23.733	23.9128	23.4752	24.0253	23.7419	24.0349
Q8WVM7	23.4414	23.4454	23.4573	23.6889	23.4489	23.6158
Q9UKK9	23.365	23.8136	23.331	23.9727	23.2901	23.9153
O75879	23.5642	23.2267	23.6663	23.2721	23.5234	23.2616
P52565	25.7541	26.8615	25.7421	26.9479	25.9051	26.8577
Q9H6W3	23.735	23.6297	23.8439	23.6207	23.74	23.6498
Q03164	23.6006	23.3694	23.5925	23.257	23.5761	23.2284
Q96M27	25.5172	25.7088	25.356	25.7598	25.4959	25.7618
Q5T440	23.1094	23.2616	23.1747	23.1363	23.0794	23.1907
P26583	26.2187	26.8793	26.0188	26.9843	26.4438	26.9701
Q8WUY1	27.1562	26.863	27.272	26.7881	27.1636	26.863
Q12830	23.9934	23.7229	24.0371	23.7005	24.0213	23.7197
Q96G03	24.733	25.3106	24.7167	25.3617	24.7826	25.3546
Q9NQ29	23.5048	23.7553	23.3883	23.6596	23.5674	23.733
Q15404	23.6534	24.186	23.502	24.204	23.6509	24.2205
P30085	23.9661	25.024	23.9506	25.0781	24.0743	25.0837
P61964	24.9869	24.9224	25.1833	24.9203	24.9869	24.9303
Q9P253	23.2901	23.6528	23.2761	23.6148	23.2662	23.6285
Q9BW04	24.7502	25.2135	24.5131	25.2837	24.7139	25.3262
Q9NX58	25.129	24.8263	25.182	24.7809	25.194	24.8496
P07947	23.5793	23.6889	23.6859	23.6734	23.6248	23.6798
P18615	24.0213	24.0651	23.9456	23.998	24.0882	23.9712
Q12765	24.0702	25.2572	23.9919	25.3106	24.0903	25.3126
Q8TED0	24.8749	24.7379	24.9109	24.6118	24.8362	24.6137
P08134	22.6739	22.4058	22.7042	22.4853	22.68	22.5327
O95336	24.3493	25.1306	24.3512	25.1611	24.3835	25.1913
O00178	23.5336	23.8931	23.4208	23.9957	23.4325	23.9672
Q9H6F5	25.0807	24.733	25.0721	24.7914	25.1268	24.7724
O95251	23.8718	23.2779	23.8944	23.3818	23.8677	23.384
Q9UKE5	21.0834	21.2491	21.0632	21.2303	21.1495	21.2747
Q9UKV8	24.0603	24.3762	23.8834	24.4368	24.0783	24.4295
Q86W92	23.5633	23.4907	23.5398	23.4346	23.4346	23.3793
Q9HCE1	24.0616	24.0942	24.022	24.118	23.9291	24.1188
Q8N6H7	23.9607	24.3947	23.8751	24.3633	23.9403	24.3148
O60934	24.6393	24.3724	24.6283	24.3352	24.571	24.3707
Q13057	23.5322	23.9345	23.4271	23.9061	23.3985	23.9696
Q9BZE1	25.8846	25.5201	25.9344	25.4687	25.8127	25.5237
P48729	25.6275	25.2033	25.6439	25.2175	25.5915	25.2466
Q9Y312	23.4044	23.6398	23.3818	23.6739	23.4358	23.6784
O94992	24.0393	23.896	23.8763	23.896	23.9766	23.9481
P62995	27.2171	26.9039	27.3187	26.8519	27.1667	26.9066
P10451	25.5289	22.8181	25.4959	22.8271	25.4545	22.8525
P11171	22.7867	22.7677	22.8607	22.801	22.8702	22.8376
Q8TDI0	15.4341	15.3867	15.69	16.0474	15.4284	15.7543
Q9H993	23.5245	24.0821	23.515	24.1162	23.5322	24.1035
P42566	22.6025	22.9898	22.4936	23.0893	22.7207	23.0338
Q14527	24.8281	24.4753	24.7748	24.5559	24.8171	24.5761
P18074	23.6207	23.4522	23.6207	23.4276	23.6357	23.4868
P46778	26.8519	26.8453	26.5679	26.8996	26.8494	26.871
Q9H0B6	22.4332	22.6974	22.267	22.7273	22.3262	22.6998
Q13438	25.2985	24.4012	25.4139	24.3861	25.3218	24.4136
Q9UBX3	26.1019	25.791	26.3282	25.7292	26.1612	25.7527
Q8NBJ5	26.337	25.9951	26.4202	25.9805	26.342	26.0108
Q66K74	23.12	23.6148	22.9976	23.6357	23.1563	23.6435
Q9NXV6	23.384	23.164	23.3598	23.1584	23.3522	23.161
Q9NYY8	24.8983	24.5694	25.0014	24.6005	24.9011	24.6074
Q9Y3B8	24.6444	24.9719	24.734	24.96	24.731	25.0087
Q96D46	24.8311	25.4236	24.7844	25.4213	24.89	25.4532
O60784	22.6814	22.7047	22.5415	22.7118	22.7254	22.6761
Q9NRZ9	24.6752	24.2134	24.6667	24.272	24.679	24.3008
P61758	24.5375	25.3097	24.4429	25.3162	24.5737	25.265
Q7KZI7	22.9485	22.8525	22.8779	22.908	22.9441	22.9246
P82675	25.2901	24.8465	25.3847	24.7771	25.2094	24.7748
P35269	24.1789	24.3955	24.0985	24.4419	24.2553	24.392
P85037	24.6025	24.5375	24.5909	24.4429	24.5857	24.4803
Q16629	26.6064	26.4149	26.6175	26.261	26.7095	26.4202
Q96RL1	23.6996	23.3087	23.7188	23.3151	23.6734	23.298
Q5SZK8	22.9696	22.8168	23.0081	22.7645	22.9019	22.7751
P56182	25.8578	25.3802	25.948	25.3923	25.82	25.3728
P40937	24.3633	24.2494	24.379	24.3024	24.3297	24.2836
Q13451	25.092	25.2185	25.0564	25.3023	25.0821	25.2859
Q9Y606	25.0746	25.0694	25.1066	25.0258	24.9658	25.0432
Q7Z4V5	24.8061	24.6976	24.731	24.7031	24.7523	24.6949
O43824	23.6633	23.3902	23.7497	23.4813	23.6739	23.5093
P23919	25.9916	26.2257	26.0356	26.2412	25.9393	26.2332
Q8IWA4	23.2933	22.9884	23.3711	22.94	23.2452	22.8963
Q8NCA5	23.3609	23.4561	23.2974	23.4727	23.3849	23.4981
P62899	26.3204	26.4794	26.0328	26.4162	26.2583	26.3844
P31483	23.5998	23.6133	23.591	23.6573	23.6528	23.6485
O15164	23.0223	22.7761	23.0669	22.8093	22.9976	22.7708
P61006	24.7451	24.3797	24.733	24.3824	24.7299	24.4229
[truncated: 6,753 more rows]
