# Supplementary material for: Cell-type-resolved quantitative proteomics map of interferon response against SARS-CoV-2
Source: iScience. 2021 Apr 20;24(5):102420. doi: 10.1016/j.isci.2021.102420 (PMC8056843; doi:10.1016/j.isci.2021.102420)
Supplement: Table S11. Caco2 normalized protein abundances: protein list of quantile normalized abundances for Caco3 cells, related to figure 3 [file mmc9.xlsx]

## Sheet: Caco2_norm_file
	R2_Caco2_Mock_U1	R2_Caco2_SARS-CoV-2_T1	R2_Caco2_Mock_U2	R2_Caco2_SARS-CoV-2_T2	R2_Caco2_Mock_U3	R2_Caco2_SARS-CoV-2_T3
Q15149	30.4347	30.5929	30.716	30.7527	30.7647	30.6442
Q09666	32.3695	32.3695	32.3695	32.3695	32.3695	32.3695
P35579	31.2603	31.2603	31.2603	31.2603	31.2603	31.2603
P21333	30.9388	30.9854	30.9854	30.9854	30.9388	30.9854
O75369	31.0563	31.0563	31.0563	31.0563	31.0563	31.0563
Q14204	30.139	30.1512	30.139	30.1512	30.1188	30.1512
Q13813	30.1188	30.139	30.1512	30.139	30.1512	30.1188
P78527	30.2556	30.2556	30.3037	30.3277	30.2741	30.2556
Q01082	29.8563	29.8881	29.8772	29.9405	29.8881	29.8989
P49327	30.6442	30.6442	30.5929	30.6442	30.5929	30.5929
P05783	31.927	31.927	31.927	31.927	31.927	31.927
P15924	30.3852	30.4003	30.3852	30.3531	30.3531	30.4003
P58107	27.9347	27.9935	28.0488	28.0994	28.0896	28.0289
Q00610	29.8644	29.8223	29.8563	29.8772	29.8563	29.8223
P10809	30.7647	30.6862	30.7527	30.6862	30.716	30.716
P46940	29.481	29.481	29.4883	29.4722	29.4883	29.4883
Q9Y490	29.1681	29.1282	29.1814	29.1328	29.1975	29.1328
P04264	30.3037	30.8099	29.1975	30.2556	30.5232	30.9388
P35908	20.871	22.0322	20.5877	21.1396	21.8797	22.3631
P08238	30.1815	30.1815	30.2317	30.1188	30.1815	30.139
Q9NZM1	28.9817	29.0112	29.0619	29.0619	29.014	29.1399
P42704	29.8772	29.8563	29.8881	29.8989	29.8772	29.8881
Q14980	28.7044	28.7256	28.7365	28.7476	28.7318	28.7044
P14625	29.8033	29.7731	29.8644	29.8644	29.8223	29.9526
O43707	29.3935	29.337	29.4437	29.3239	29.3935	29.356
O75643	28.9239	28.9191	28.9602	28.9787	28.9688	28.9787
P12270	28.8852	28.8784	28.9027	28.9602	28.9239	28.9027
Q6P2Q9	28.7581	28.7365	28.7823	28.7133	28.7662	28.7214
P08727	22.7418	22.7145	22.9814	22.8868	22.8341	22.9337
P14618	30.9854	30.9388	30.9388	30.9388	30.9854	30.8099
Q7Z406	27.4511	27.3804	27.5037	27.3903	27.4511	27.3281
P11388	28.1463	28.1183	28.2853	28.2817	28.3277	28.206
P07900	29.9204	29.8772	29.9405	29.8563	29.8989	29.7847
Q9P2E9	29.8989	29.9405	29.8989	29.9326	29.8644	29.9326
P0DTD1	26.8375	27.7941	26.8228	27.8807	26.8521	27.9016
P11142	30.716	30.7527	30.6442	30.7647	30.6442	30.7527
P0DMV9	28.6185	28.6539	28.7662	28.8784	28.7476	28.7771
P35580	27.6726	27.643	27.6804	27.6477	27.7121	27.546
P0DTC9	28.2583	30.4347	28.2954	30.4585	28.3071	30.4585
Q92616	28.5069	28.5184	28.5184	28.5401	28.5286	28.5027
P06733	30.8099	30.716	30.8099	30.716	30.7527	30.7647
P38646	29.7403	29.7847	29.7847	29.7731	29.7731	29.7165
P35527	29.2709	29.8989	28.345	29.5753	29.4292	29.9204
P04406	31.749	31.749	31.749	31.749	31.749	31.749
P35221	28.8008	28.792	28.8325	28.7662	28.8008	28.7476
P02751	29.5753	29.566	29.5753	29.5866	29.5866	29.5866
P46013	28.5863	28.6059	28.6307	28.6136	28.6252	28.5326
P08670	27.4859	27.631	27.7941	27.8642	27.8231	27.7677
Q7Z6Z7	27.1331	27.0727	27.1116	27.1613	27.1846	27.0905
P06576	29.0619	29.1033	29.1184	29.1814	29.1282	29.1282
P12814	28.7214	28.7044	28.7581	28.6877	28.7581	28.6995
P68104	24.7789	24.7177	24.6231	24.4958	24.692	24.4541
P49792	27.6179	27.7115	27.6636	27.7346	27.6774	27.7391
P02545	29.5483	29.5753	29.6603	29.6603	29.6603	29.6
P34932	30.0747	30.0747	30.1188	30.2317	30.0747	30.1815
Q9UPN3	27.1583	27.1985	27.1985	27.2216	27.2231	27.1613
O60437	28.4476	28.5027	28.4927	28.5027	28.5027	28.4927
Q08211	28.812	28.8325	28.8008	28.8506	28.812	28.8852
Q5T4S7	27.7617	27.7854	27.7655	27.7655	27.7941	27.7431
P13010	29.566	29.5193	29.566	29.5483	29.5753	29.532
P11021	30.2317	30.2741	30.2556	30.3037	30.2556	30.2741
P13639	30.4585	30.3852	30.4347	30.3623	30.4003	30.3531
P05023	28.6428	28.6877	28.6789	28.6475	28.6539	28.6589
P52272	29.8409	29.8033	29.8409	29.8881	29.8409	29.8644
P55072	29.4722	29.3935	29.4722	29.3815	29.4437	29.3715
Q5VTE0	16.9358	16.8233	16.8262	16.9198	16.932	17.011
Q8WXH0	26.6352	26.6111	26.6886	26.6551	26.6985	26.5718
Q86UP2	28.4023	28.4927	28.5069	28.5655	28.5184	28.4876
Q71U36	24.9108	24.613	24.9315	24.6981	24.6898	24.8206
P13667	29.1033	29.1814	29.1764	29.2036	29.1399	29.1814
P07355	30.6862	30.5232	30.6862	30.5929	30.6862	30.5232
P07437	27.7431	27.6873	27.6901	27.5899	27.654	27.6375
P18206	29.2036	29.1681	29.1908	29.2139	29.2468	29.2036
P07814	29.0112	29.0048	29.0183	28.9873	29.026	28.9688
O75533	29.0048	29.0183	29.0486	29.0183	29.0048	29.0112
Q12906	28.9252	28.9504	28.9467	28.9357	28.8904	28.8506
P07237	30.3531	30.3531	30.4003	30.4347	30.3277	30.3852
Q14697	28.7823	28.8008	28.792	28.8008	28.7771	28.812
Q13085	27.7732	27.7655	27.7893	27.8181	27.7752	27.7973
P14866	28.5888	28.6638	28.6576	28.7214	28.6589	28.7133
P68371	26.8748	26.6647	26.8891	26.4826	26.7933	26.5681
Q9BQE3	25.8181	25.6754	25.7744	25.6368	25.7118	25.6647
P20700	29.2139	29.2564	29.2468	29.2468	29.2036	29.2709
P26599	28.2311	28.2888	28.2583	28.2781	28.246	28.2781
Q9BVA1	25.6647	25.6133	25.749	25.5885	25.6916	25.6449
P04075	29.7731	29.6603	29.8223	29.6931	29.8033	29.6603
Q14974	29.0534	29.026	29.034	29.0112	29.0486	29.034
P78371	29.2626	29.1908	29.2626	29.1681	29.2348	29.1764
Q9Y4L1	28.6877	28.7214	28.7157	28.6951	28.6576	28.7157
P42765	28.5828	28.7581	28.6228	28.7365	28.6475	28.6697
P22314	28.4419	28.3905	28.4876	28.3497	28.4316	28.3334
Q13885	25.5849	25.6334	25.6511	25.6669	25.6077	25.6735
P27708	27.8231	27.787	27.8181	27.7549	27.7973	27.7788
P16615	27.853	27.8455	27.8826	27.8776	27.8455	27.9279
Q14839	27.6697	27.7529	27.7431	27.7325	27.7391	27.7458
Q14315	28.0176	28.0346	27.9995	28.0237	28.042	28.0237
P12956	29.6	29.5866	29.6231	29.6	29.566	29.5483
P14923	28.4568	28.361	28.4679	28.3371	28.4743	28.41
Q13263	28.6697	28.6428	28.6638	28.7157	28.7133	28.6789
P43243	28.8506	28.8639	28.8904	28.8904	28.8852	28.8639
P55060	29.5193	29.4722	29.5193	29.4437	29.5008	29.481
Q9NYU2	28.0289	28.0289	28.0346	28.0761	28.0513	28.0661
Q14573	26.484	26.5843	26.6209	26.7243	26.6685	26.7243
P00558	29.9405	29.8409	29.9526	29.8223	29.9526	29.8033
P0DTC2	27.1607	28.3334	27.1963	28.5888	27.2307	28.6228
P29401	29.6603	29.5008	29.6	29.5193	29.6231	29.566
Q9NR30	28.9688	28.9873	28.9688	28.9943	28.9504	29.014
P25705	29.4292	29.4437	29.4292	29.5008	29.4188	29.4437
Q7KZF4	28.5926	28.5888	28.6136	28.6387	28.6059	28.6345
P00367	28.9943	29.0534	28.9239	29.0423	28.9602	29.026
P49588	29.1399	29.0378	29.1033	28.9817	29.0849	28.9817
Q00839	30.5232	30.4585	30.4585	30.4003	30.4347	30.3623
P31939	28.5655	28.5326	28.5863	28.5286	28.549	28.5753
P42166	26.9264	26.9973	27.0135	27.0155	26.961	27.0581
O60716	27.8727	27.9347	27.8588	27.98	27.9079	27.9347
P53621	29.2468	29.2468	29.3111	29.2348	29.2709	29.2348
P35606	28.9998	28.9817	28.9873	29.034	29.034	28.9998
P22626	29.7847	29.7403	29.7731	29.8409	29.7847	29.8563
P46939	27.4176	27.4654	27.4326	27.443	27.4256	27.4176
P48643	29.9326	29.8644	29.9326	29.7847	29.9204	29.7731
Q14789	26.9525	26.9853	27.0055	26.9779	27.0155	26.9104
P09874	29.1908	29.1399	29.2036	29.1541	29.1764	29.1541
Q15393	28.4375	28.4876	28.4344	28.4978	28.4476	28.5128
P17987	29.0756	29.0423	29.0756	29.0486	28.9998	29.1184
Q9P2M7	28.4628	28.5384	28.4476	28.549	28.4679	28.516
O15230	27.1305	27.2135	27.1268	27.2231	27.1871	27.1917
P40939	28.5531	28.5753	28.5655	28.5863	28.5128	28.5711
Q9UM54	28.1325	28.0488	28.1785	28.0712	28.1759	28.0377
Q9Y678	28.4188	28.4138	28.4138	28.3698	28.4068	28.345
P53396	29.0378	28.9787	28.9998	29.026	29.0534	29.0183
P68366	26.3997	26.3233	26.4492	26.2693	26.3997	26.3271
P04350	22.1019	21.5802	21.8004	21.0937	21.8213	20.9845
P30101	29.9931	29.9931	29.9602	29.9602	29.9405	30.0186
P04843	29.3815	29.4292	29.3815	29.4883	29.3815	29.4722
Q13200	28.2641	28.206	28.2888	28.1759	28.2552	28.1805
Q04637	28.7662	28.812	28.7771	28.8325	28.792	28.8209
P21796	29.4437	29.5483	29.532	29.6345	29.532	29.6231
P04844	27.5384	27.5196	27.5576	27.5498	27.5037	27.5715
P04626	26.3437	26.4169	26.6146	26.6118	26.6647	26.5702
P50991	28.9467	28.8904	28.9091	28.9297	28.9027	28.9504
P49321	27.8908	27.9016	27.9605	27.9483	27.9103	27.898
P51659	28.1183	28.1856	28.1242	28.246	28.1941	28.1904
P19338	30.2741	30.3277	30.3623	30.3852	30.3623	30.3277
Q14152	28.3008	28.3071	28.3371	28.291	28.291	28.2734
Q9NU22	26.2571	26.2939	26.2587	26.2826	26.2826	26.2544
P49368	29.1725	29.1541	29.1541	29.1033	29.1681	29.0849
Q15029	27.9079	27.8826	27.9415	27.9251	27.9347	27.944
P61978	29.1975	29.2139	29.2348	29.2709	29.2626	29.1725
P49411	28.5184	28.5655	28.5888	28.5753	28.5602	28.6307
P15311	29.356	29.2709	29.2709	29.337	29.3715	29.2626
P06748	30.4003	30.3623	30.3531	30.5232	30.3852	30.4347
P63010	26.7097	26.5968	26.673	26.5783	26.6392	26.5547
P50990	29.8223	29.7165	29.8033	29.7165	29.7403	29.6931
Q86VP6	28.345	28.3165	28.3497	28.3794	28.345	28.3905
P53618	28.6136	28.6252	28.6539	28.6428	28.6185	28.6428
P09327	29.2922	29.3008	29.2922	29.2626	29.3008	29.2564
Q92598	28.5753	28.6015	28.6059	28.6228	28.5846	28.6252
O00410	27.8181	27.7732	27.7572	27.7572	27.7694	27.7655
P25205	28.1702	28.1785	28.1856	28.2009	28.1663	28.2009
P24752	28.7133	28.6576	28.6995	28.6638	28.6995	28.6835
Q13576	27.3281	27.3514	27.3422	27.3612	27.3612	27.3514
Q16531	28.5286	28.4068	28.5401	28.41	28.5069	28.4068
P33176	27.3514	27.3844	27.3244	27.3681	27.3903	27.3422
Q99832	29.6345	29.532	29.6345	29.481	29.6345	29.5008
Q16787	25.7645	25.9166	26.0672	26.0432	26.0977	26.1007
P50395	28.9787	28.9252	28.9252	28.9191	28.9252	28.9873
P23246	29.2348	29.2348	29.2564	29.1764	29.2139	29.1908
P49736	27.8746	27.8181	27.8455	27.853	27.853	27.8231
Q5JPE7	22.2662	22.434	22.3578	22.4201	22.2488	22.4483
P26640	27.5773	27.535	27.6028	27.6336	27.5651	27.6336
O60506	27.816	27.7752	27.8113	27.7305	27.7854	27.7171
Q07157	27.8642	27.944	27.9016	27.9216	27.8642	27.9002
Q13751	26.0173	26.1536	26.2275	26.2939	26.2939	26.3135
Q07065	27.7549	27.8488	27.816	27.9079	27.8181	27.9147
Q9BSJ8	27.3681	27.4564	27.4256	27.5165	27.4142	27.4607
P50454	29.6231	29.6	29.5866	29.532	29.5483	29.5193
P27816	28.3371	28.3698	28.3698	28.4476	28.3734	28.4476
Q16891	28.246	28.3497	28.3277	28.425	28.3008	28.3961
Q99798	27.7501	27.8231	27.7954	27.8727	27.8305	27.8181
P11216	27.2188	27.1717	27.2454	27.2076	27.1963	27.2485
P27824	28.9297	29.0486	29.0048	29.0756	29.0183	29.0756
P04259	23.4116	23.735	22.6211	22.1861	23.1716	23.0642
P60842	28.0044	27.9767	27.9903	27.9315	27.9903	27.8873
Q14126	26.7716	26.7956	26.8113	26.8546	26.8707	26.8348
P55265	27.4564	27.6774	27.4511	27.6774	27.5086	27.6028
P07195	30.5929	30.3037	30.5232	30.1815	30.4585	30.2317
Q99959	27.9279	28.042	27.898	28.0474	27.9377	28.0474
Q9H0A0	27.6113	27.7025	27.6572	27.7121	27.6179	27.7143
P08133	28.8436	28.7823	28.8506	28.7581	28.8639	28.7662
Q92945	27.8208	27.8275	27.8702	27.9103	27.8746	27.8807
Q02880	27.0135	27.0226	27.0507	27.0715	27.0803	27.0005
P02786	28.9357	28.9239	28.9297	28.9688	28.9817	28.9191
Q15155	21.2018	21.2096	21.2112	21.057	21.1448	21.1112
O14980	28.4316	28.4344	28.425	28.4743	28.4188	28.5446
Q00341	28.1663	28.1702	28.1805	28.1587	28.1965	28.1242
P33991	28.5027	28.5069	28.516	28.4679	28.4978	28.4568
P49915	27.7752	27.7501	27.7827	27.7431	27.7954	27.7076
P27797	29.3239	29.3715	29.337	29.3935	29.3239	29.3239
P00338	30.0186	29.9602	30.0747	29.9204	30.0186	29.9602
Q13435	28.1495	28.1367	28.1367	28.1702	28.1535	28.1702
P09651	29.1282	29.1764	29.1681	29.2564	29.1033	29.2922
P46060	28.0941	28.1941	28.1759	28.206	28.1587	28.1759
Q15233	29.4883	29.4883	29.5483	29.4188	29.5193	29.4292
P42224	28.516	29.1184	28.5602	29.1399	28.4927	29.0423
Q8WWI1	27.2988	27.4038	27.322	27.3844	27.3363	27.4361
Q12931	27.7346	27.7305	27.7501	27.7483	27.7732	27.7529
P13797	29.0183	28.9467	29.0112	28.9091	29.0112	28.9252
Q01813	28.2423	28.1965	28.2347	28.1904	28.2311	28.2347
P31948	29.9526	29.9526	29.9204	30.0186	29.9931	29.8772
P60174	30.3623	30.1188	30.2741	30.0747	30.2317	30.0747
P11940	28.3193	28.2954	28.2817	28.3008	28.3165	28.2691
P26038	25.0584	24.8973	25.184	25.2953	25.2782	25.1128
P21980	28.4876	28.5128	28.5128	28.4568	28.4876	28.4188
Q92841	28.0914	28.1535	28.0994	28.1805	28.1183	28.1856
Q9BQG0	26.7609	26.8326	26.8125	26.8534	26.7998	26.8386
Q15075	28.0605	28.1048	28.0833	28.0488	28.0661	27.98
P33993	28.0346	28.0044	27.9852	28.0605	28.0044	28.0971
P08195	29.1328	29.1975	29.1328	29.1725	29.1541	29.1681
Q14764	26.1623	26.094	26.2341	26.239	26.2457	26.1921
P06744	28.5401	28.5286	28.5384	28.5128	28.5753	28.4743
Q15365	27.3175	27.2581	27.3175	27.1871	27.2603	27.2231
Q14683	27.8671	27.898	27.8776	27.9664	27.9002	27.9251
Q14008	27.7325	27.7617	27.7305	27.7115	27.7501	27.6817
O00567	27.6346	27.7076	27.6477	27.6607	27.6526	27.6774
Q9BUF5	27.2061	27.1539	27.2188	27.1268	27.181	27.1116
Q92621	27.3036	27.3336	27.2988	27.282	27.2897	27.2897
P11586	28.7318	28.6589	28.7133	28.6345	28.7214	28.6539
O60610	27.3612	27.3711	27.3395	27.3453	27.3549	27.3587
Q99460	28.3794	28.3961	28.3853	28.3853	28.361	28.425
Q14247	29.1541	29.1328	29.1725	29.1908	29.1725	29.2139
P04181	28.3905	28.291	28.3734	28.1965	28.3193	28.1941
P07954	28.0474	28.0474	28.0513	28.0781	28.0605	28.0914
Q15084	27.9171	27.9512	27.98	27.9935	27.98	28.0545
Q9Y5B9	28.6789	28.6345	28.6877	28.6576	28.6638	28.6877
P09211	29.532	29.3815	29.5008	29.3111	29.481	29.3111
Q05639	24.5013	24.4432	24.6472	24.6041	24.5717	24.5171
Q92896	28.1856	28.2691	28.2009	28.224	28.2009	28.2077
Q13753	25.3116	25.5449	25.6133	25.7096	25.6754	25.5975
P20810	27.9725	28.0605	27.9103	28.1495	28.0377	27.9935
P22695	27.348	27.3969	27.4293	27.4829	27.3969	27.499
P54886	28.1965	28.2781	28.2077	28.2853	28.1805	28.2954
P22102	27.7483	27.7254	27.6848	27.7412	27.7458	27.7115
Q8N163	27.7572	27.8208	27.7752	27.8671	27.808	27.8588
P55884	28.0833	28.0661	28.0661	28.0661	28.0914	28.0833
O43795	27.9569	28.0214	27.9147	28.042	27.9921	28.0346
Q8WUM4	28.2954	28.2506	28.313	28.2347	28.2888	28.2552
P35222	27.443	27.4786	27.4274	27.476	27.4414	27.5131
P68032	19.0178	19.0149	18.8855	19.0286	18.8354	19.2409
Q5UIP0	25.9193	25.94	25.9542	25.9108	25.9213	25.88
Q16555	26.9218	26.8562	26.8874	26.7956	26.8581	26.8244
Q8IVF2	24.902	24.9965	25.1815	25.0725	25.1307	25.0131
P54136	28.9504	28.9357	28.9787	28.9252	28.9297	28.9091
O43143	28.1136	28.1587	28.0914	28.2077	28.1495	28.1495
Q13509	25.0818	25.0215	25.0409	25.1424	24.9834	25.2287
P55011	26.5783	26.6324	26.676	26.6637	26.659	26.673
Q9C0C2	26.1197	26.1368	26.1246	26.117	26.1049	26.1102
O00571	28.3961	28.4628	28.3961	28.4419	28.3794	28.4316
P16435	27.808	27.9415	27.787	27.9852	27.8208	27.9569
Q9UQE7	27.98	27.9664	27.9935	27.9393	27.9767	27.9377
Q9H583	26.6618	26.6571	26.6794	26.6886	26.6256	26.719
Q7KZ85	26.75	26.7177	26.7789	26.6903	26.7622	26.659
P30153	28.2853	28.2475	28.3008	28.2552	28.2954	28.2641
P11047	27.0155	27.1182	27.0565	27.1583	27.0536	27.1736
P33992	28.0214	28.0648	28.0214	28.0513	28.0176	28.1048
P17844	28.1941	28.2641	28.1965	28.2888	28.2208	28.2853
Q92900	27.5449	27.5144	27.5513	27.5144	27.5513	27.5037
Q10567	27.2339	27.1948	27.2076	27.2158	27.1948	27.1647
P26641	29.7165	29.6931	29.7403	29.7403	29.7165	29.7403
P55786	28.2781	28.2132	28.2552	28.2311	28.2734	28.2583
Q9P2J5	26.9664	26.961	26.9664	27.0055	26.9853	26.9818
Q9NSE4	27.6526	27.7151	27.7151	27.7191	27.6607	27.7346
P78347	28.425	28.4568	28.4375	28.4188	28.3961	28.4344
P09525	27.5636	27.4142	27.8342	27.7677	27.816	27.7305
P35241	27.9921	27.8746	27.8727	27.8873	27.9852	27.8776
O43491	26.6985	26.8219	26.7573	26.8113	26.7528	26.7716
Q14676	25.6884	25.69	25.6808	25.7108	25.7167	25.6925
Q14690	27.1268	27.1736	27.1517	27.181	27.1376	27.1607
Q9NVP1	26.8962	26.9416	26.9133	26.9299	26.8787	26.8787
P62258	29.5008	29.4188	29.481	29.4292	29.4722	29.4188
P34897	27.9002	27.853	27.9377	27.9569	27.9279	27.9415
P52597	28.9191	29.0756	29.0534	29.1184	28.9943	29.0486
P05556	27.5196	27.5995	27.643	27.6346	27.631	27.6572
O94832	28.3698	28.3794	28.3567	28.313	28.3334	28.291
Q27J81	25.0394	25.0973	25.1553	25.126	25.1523	25.0622
Q16851	29.014	28.9602	28.9943	28.9467	28.9787	28.9602
Q9Y520	26.4109	26.4986	26.4017	26.5531	26.496	26.4632
P07942	27.1017	27.2404	27.107	27.2603	27.1666	27.181
P39023	28.9027	28.9027	28.8852	28.9504	28.9191	28.9357
Q02218	26.3546	26.4229	26.4264	26.4264	26.398	26.4371
P36578	29.1764	29.1725	29.2139	29.1975	29.1328	29.2468
Q9UHD8	27.9767	27.9852	27.9725	28.0346	27.9725	28.0044
P67809	25.4136	25.4136	25.4048	25.3931	25.4019	25.3931
P43304	27.0838	27.1259	27.0892	27.1736	27.068	27.2158
P31040	27.7923	27.7893	27.7923	27.7923	27.7431	27.8379
Q6P2E9	26.6098	26.6132	26.6493	26.6685	26.6111	26.6777
P31943	27.2254	27.2603	27.2677	27.3015	27.1917	27.3395
O75691	25.8296	25.851	25.851	25.8329	25.8385	25.8065
Q02790	28.6951	28.6185	28.6697	28.5384	28.6789	28.5286
P42167	26.6076	26.634	26.659	26.5843	26.5428	26.5411
P40227	28.5326	28.4743	28.5326	28.4375	28.4628	28.4628
P98160	25.9409	26.0405	25.9166	26.094	26.0109	26.0173
O75083	29.026	29.014	29.014	29.0048	29.0378	29.0048
P49748	26.659	26.7734	26.8581	26.9176	26.873	26.9218
Q92499	28.0712	28.0712	28.042	28.1048	28.0994	28.0648
P63244	28.7771	28.7157	28.7044	28.6995	28.6877	28.7581
Q03252	27.5165	27.5245	27.5398	27.5245	27.5531	27.5361
Q08J23	26.9701	26.9994	27.0005	26.9577	26.9818	26.9853
Q9H4M9	27.643	27.6336	27.6774	27.6572	27.6804	27.6495
Q29RF7	26.5681	26.6016	26.5653	26.634	26.5812	26.6551
Q9NZI8	29.6931	29.6345	29.7165	29.566	29.6931	29.5753
P31930	27.4223	27.468	27.4829	27.527	27.4361	27.527
P23378	27.6129	27.6982	27.6495	27.6673	27.6495	27.6945
P12277	28.4138	28.4375	28.4023	28.3961	28.3853	28.3497
Q9Y4G6	25.4036	25.3634	25.3603	25.3038	25.3526	25.2515
Q92878	27.8379	27.8642	27.8379	27.9377	27.8379	27.9483
P37802	29.1814	29.0849	29.1399	29.014	29.1814	29.0378
O95573	27.654	27.6495	27.6697	27.6817	27.6477	27.7121
Q8N1F7	27.6237	27.6804	27.6162	27.6901	27.6346	27.6673
Q5JRX3	27.004	27.0581	27.106	27.0727	27.107	27.0762
Q12905	28.0896	28.0761	28.0474	28.0941	28.1082	28.0761
Q63HN8	25.9086	26.2094	25.9072	26.2206	25.9244	26.0833
O95782	26.9471	26.9818	26.9686	27.0279	26.9701	27.0218
P05091	26.7667	26.8521	26.8375	26.8891	26.7956	26.8228
O43390	27.9935	28.0176	28.0176	28.0214	27.9995	28.0176
P49419	28.2817	28.3008	28.3193	28.3165	28.2781	28.3371
O15031	26.5888	26.6313	26.6098	26.6536	26.6313	26.6445
Q5T5P2	27.1788	27.2485	27.1788	27.2485	27.2	27.2135
Q92973	27.068	27.0622	27.0915	27.1192	27.0715	27.2061
P17980	27.5995	27.569	27.6375	27.5837	27.6113	27.5333
O75874	28.2077	28.2009	28.1495	28.1941	28.2132	28.1663
Q15459	27.6873	27.7549	27.7254	27.7893	27.7412	27.7549
P52948	27.1116	27.1517	27.1613	27.1376	27.1607	27.068
Q9Y230	27.5086	27.4511	27.5361	27.4396	27.4882	27.468
P18669	28.0095	27.9995	28.0941	27.898	28.0833	27.8488
P22234	28.6059	28.5401	28.6015	28.5326	28.5384	28.6387
Q16643	27.0946	27.0803	27.0865	27.1396	27.1268	27.1846
P51610	27.2231	27.2158	27.2307	27.2188	27.226	27.1963
P04632	26.0511	25.8885	25.9634	25.9244	25.9344	26.0405
P40926	28.6015	28.6387	28.6387	28.5926	28.6387	28.5655
O94973	26.2816	26.2609	26.3094	26.3021	26.2919	26.3194
P54578	27.9315	27.9393	27.9483	27.9171	27.9569	27.9216
O75694	26.1002	26.0867	26.0967	26.0931	26.0776	26.117
P38606	27.6162	27.5037	27.5995	27.4859	27.6336	27.4712
Q15021	26.7982	26.7162	26.7943	26.7212	26.8228	26.7177
O00151	28.6995	28.6835	28.7318	28.7044	28.7044	28.7256
P55196	26.6665	26.6874	26.6813	26.719	26.673	26.7143
Q1KMD3	27.2659	27.2677	27.3094	27.2943	27.239	27.3311
Q9Y3I0	27.8455	27.8113	27.853	27.808	27.8422	27.7694
O00468	25.7653	25.9675	25.8058	25.9756	25.8329	25.9508
O00116	27.1002	27.189	27.1155	27.2165	27.106	27.1717
Q12888	26.0365	26.0473	26.0432	26.0278	26.0214	25.9859
O75153	27.0915	27.0905	27.1086	27.1116	27.1017	27.1155
P06737	27.3587	27.348	27.3587	27.326	27.3804	27.322
Q9UJZ1	26.7509	26.7649	26.7687	26.7434	26.695	26.7702
P17301	25.7348	25.8414	25.8557	25.9228	25.8721	25.9133
Q14451	25.8673	25.9133	25.9897	26.1715	26.1083	26.0672
O95373	27.107	27.068	27.0968	27.0946	27.0968	27.1268
P78344	27.787	27.7923	27.7854	27.7941	27.7893	27.853
O00159	27.181	27.1666	27.1948	27.2307	27.189	27.2254
Q96AE4	27.4654	27.443	27.4721	27.4721	27.4829	27.4786
P47897	27.6901	27.7143	27.7191	27.6945	27.7191	27.6804
P07339	27.7143	27.6572	27.7285	27.5956	27.7076	27.6284
Q06210	28.3165	28.2311	28.2691	28.1663	28.2641	28.1463
P26368	27.4607	27.4812	27.4038	27.5531	27.5051	27.4533
Q9UJS0	28.1535	28.1663	28.1401	28.1325	28.1242	28.1535
P00533	27.0637	26.8787	27.0946	26.846	27.0946	26.7956
O00429	27.5837	27.5773	27.5606	27.5636	27.5398	27.6129
O60701	27.7954	27.816	27.8231	27.7752	27.787	27.7732
Q13423	26.9041	26.9642	26.9405	26.9757	26.9597	26.9453
Q9UMS4	27.499	27.4721	27.527	27.499	27.4849	27.4641
P31946	27.4028	27.3061	27.4176	27.1717	27.2855	27.1948
Q9UQ80	28.2475	28.2817	28.3334	28.2423	28.2817	28.1785
P45880	28.361	28.4476	28.4188	28.4876	28.3905	28.5401
O95831	26.7782	26.8397	26.8176	26.8687	26.788	26.8962
P52209	28.3567	28.3853	28.361	28.4023	28.3698	28.4138
P11717	26.7864	26.8687	26.8095	26.8962	26.8534	26.8669
Q9HAV4	26.6111	26.5702	26.5531	26.6146	26.5581	26.634
Q93009	26.4229	26.4632	26.4797	26.4899	26.4349	26.5119
P38919	27.9605	27.9483	27.944	27.9279	27.9664	27.9171
P06756	26.5287	26.5367	26.6016	26.6076	26.6098	26.5812
P34931	22.2077	22.2488	22.2113	21.99	22.1398	21.874
P49448	20.8046	20.8742	21.0102	20.9756	20.9286	20.9599
P18754	26.6266	26.7143	26.6985	26.7338	26.6266	26.7598
Q14195	27.4641	27.4462	27.4223	27.3514	27.443	27.3563
P04040	26.6713	26.6742	26.6844	26.6713	26.6777	26.6685
Q99459	26.9597	27.0181	27.0484	27.0518	27.0055	27.0097
P45974	27.4953	27.4326	27.5051	27.4202	27.4786	27.4326
Q9NY65	19.7611	19.506	19.5493	19.3783	19.7575	19.3892
P26639	28.2691	28.2583	28.2506	28.2641	28.2347	28.3008
O60488	26.9494	26.9494	26.9597	26.9264	26.9686	26.9367
P08758	28.6345	28.549	28.5828	28.5531	28.6835	28.6136
P13489	27.3563	27.3395	27.3654	27.3094	27.3514	27.348
Q9BWD1	28.1759	28.1325	28.1941	28.0648	28.1904	28.1082
Q13428	28.2506	28.3277	28.2781	28.361	28.313	28.313
P51991	28.8784	28.7771	28.8639	28.7771	28.8325	28.792
P05455	28.6589	28.6951	28.6835	28.6835	28.6697	28.6576
O00267	27.3734	27.3961	27.4088	27.3768	27.3961	27.3681
O94906	27.3961	27.3681	27.3281	27.4274	27.4812	27.3336
O43242	27.9016	27.8776	27.8642	27.9147	27.9216	27.8208
O60313	26.395	26.4371	26.4409	26.4216	26.4308	26.3997
P35998	27.5012	27.4223	27.4849	27.348	27.4607	27.4088
Q9NY33	27.4533	27.3244	27.4489	27.3161	27.4176	27.2961
P07910	28.3497	28.1904	28.3071	28.1183	28.2475	28.2311
P07384	27.5051	27.4859	27.4654	27.546	27.5165	27.535
Q9Y265	27.2367	27.1963	27.226	27.1948	27.2135	27.2076
P63104	28.7476	28.7318	28.7476	28.6789	28.7365	28.6475
P19367	27.1985	27.2	27.2165	27.2659	27.3395	27.203
O95602	25.9751	26.0521	26.0173	26.1197	26.1257	26.0301
Q2TB90	25.7608	25.8682	26.0075	26.0061	25.9956	25.9516
P28838	28.0488	28.3371	28.0605	28.345	28.0488	28.2506
P35749	15.8051	15.7287	15.7055	15.5131	15.5074	15.8916
Q14566	27.982	27.982	27.9921	28.0044	27.9605	28.0488
Q15046	28.5384	28.5846	28.5286	28.6015	28.516	28.6185
P62937	30.3277	30.2317	30.3277	30.2741	30.3037	30.3037
O95347	27.1871	27.1788	27.189	27.1846	27.1985	27.1583
P12268	28.0648	28.0941	28.0971	28.0971	28.0545	28.1183
O60264	27.0518	27.1613	27.0905	27.2254	27.0622	27.2188
P11387	28.8209	28.8436	28.8436	28.792	28.8575	28.7823
Q13838	25.3242	25.3772	25.2803	25.4077	25.3659	25.3701
Q93008	25.5221	25.4851	25.5139	25.3788	25.4937	25.381
P56192	27.3711	27.3654	27.3514	27.4028	27.3734	27.387
P52701	27.2698	27.2988	27.2581	27.3363	27.2756	27.3161
Q8WUM0	26.4816	26.5002	26.5182	26.5163	26.4583	26.5531
Q96PK6	28.0545	28.1082	28.1136	28.1082	28.0761	27.9903
O15020	24.8254	24.8072	24.8609	24.7009	24.8143	24.6413
Q9HCC0	27.0218	27.0775	27.0661	27.0775	27.0838	27.0457
Q96RP9	26.9453	27.004	26.9941	27.0226	27.0005	27.0055
Q8WYP5	25.6916	25.7407	25.7081	25.7828	25.7144	25.7711
P30876	26.7323	26.6946	26.7223	26.6985	26.7509	26.6713
P08240	26.8766	26.9155	26.8805	26.9392	26.8962	26.9554
P23526	28.9091	28.8575	28.9191	28.7823	28.9091	28.8436
P42285	27.1396	27.0968	27.1647	27.1017	27.1331	27.0803
O96008	27.123	27.1607	27.1305	27.1331	27.1346	27.0968
P30041	29.1184	29.034	29.1282	28.9998	29.0619	29.0534
P13804	27.7025	27.802	27.7549	27.8488	27.7655	27.802
A6NHR9	26.5934	26.6551	26.5726	26.7063	26.6287	26.6432
Q99714	26.6794	26.6637	26.7323	26.6514	26.7097	26.6245
Q13283	27.4326	27.4058	27.4462	27.4038	27.4489	27.4414
Q14160	25.5182	25.549	25.5727	25.5953	25.5727	25.5427
P28331	26.5367	26.5635	26.5795	26.6445	26.5604	26.6979
P31689	27.7171	27.7483	27.6607	27.6848	27.643	27.7501
Q8TCS8	27.387	27.6179	27.4396	27.6113	27.4028	27.6072
Q9Y446	26.5566	26.6057	26.5428	26.6209	26.6464	26.5621
P14868	28.2132	28.2423	28.2423	28.2691	28.1856	28.3277
Q9UHB6	27.5037	27.5086	27.4786	27.493	27.4953	27.4654
Q15424	27.1647	27.2279	27.1666	27.1666	27.2216	27.0518
P49257	26.6874	26.7476	26.7917	26.8313	26.8073	26.8219
Q96QK1	27.6336	27.6375	27.6072	27.6526	27.6284	27.6346
O75390	27.7941	27.8012	27.8305	27.7954	27.7983	27.7983
A5YKK6	26.4715	26.4705	26.4857	26.4705	26.4715	26.4971
P14314	28.5711	28.5602	28.5711	28.516	28.5711	28.4978
Q5JTH9	26.8176	26.8228	26.7888	26.8326	26.7982	26.8417
Q9NTJ3	27.4414	27.4396	27.4564	27.4414	27.4721	27.3961
P26358	26.8326	26.7434	26.864	26.7649	26.8687	26.7454
Q01518	28.2208	28.2077	28.206	28.2132	28.2583	28.1325
P04083	28.6475	28.3734	28.6475	28.3734	28.6428	28.3853
Q96KR1	26.4632	26.4816	26.5091	26.4632	26.5022	26.4526
O60343	27.5108	27.5636	27.499	27.6072	27.5245	27.5773
P36776	27.0775	27.107	27.1376	27.0378	27.0865	27.0243
P11413	27.9251	27.8702	27.9569	27.8208	27.9315	27.8671
O60763	26.9299	27.0032	26.9994	27.0791	26.9664	27.0392
O60841	26.7759	26.873	26.8386	26.864	26.8433	26.7844
P35232	27.8873	27.9079	27.9171	27.9347	27.8488	28.0214
Q13310	26.2982	26.25	26.2292	26.3094	26.3149	26.3149
P18583	25.7968	25.853	25.8303	25.8365	25.7919	25.8378
P51114	26.4899	26.4526	26.4632	26.4913	26.5002	26.4514
P00505	28.4068	28.4978	28.4628	28.5711	28.4568	28.5602
O00231	28.0781	28.0545	28.0761	28.0833	28.0971	28.0712
P41250	27.5144	27.4882	27.5108	27.4712	27.527	27.4812
O60341	25.6754	25.6484	25.684	25.6077	25.6511	25.6142
Q01581	27.6945	27.7346	27.7025	27.6697	27.6673	27.7254
P55084	27.4849	27.5361	27.5449	27.5773	27.546	27.5196
Q9BXP5	27.4361	27.4414	27.4533	27.3734	27.4396	27.3363
Q13011	25.7483	25.8436	26.0992	26.1137	26.1384	26.1269
P51532	26.0574	26.0641	26.0416	26.0047	26.0173	26.0031
P05388	28.291	28.2208	28.2641	28.1856	28.224	28.2132
P16144	26.5022	26.2876	26.5367	26.3437	26.5512	26.2826
P50851	25.9054	25.8761	25.9006	25.8303	25.878	25.8597
Q08378	25.3684	25.4003	25.396	25.4494	25.4329	25.4175
Q8NE71	26.7243	26.7864	26.695	26.8852	26.7422	26.8805
Q9BTC0	26.0118	26.0396	26.0301	26.0283	26.0301	26.0075
P23921	27.5361	27.4849	27.5384	27.4895	27.5333	27.5108
Q13492	27.7677	27.7694	27.7694	27.7151	27.7549	27.6873
P57740	26.1877	26.1989	26.2078	26.1888	26.1888	26.2109
Q8IY81	26.5203	26.5257	26.5041	26.5428	26.5472	26.4606
O76021	27.7076	27.7391	27.7121	27.7285	27.7529	27.7025
P12830	26.8805	26.8891	26.909	26.8669	26.8891	26.8534
Q99623	28.6252	28.7133	28.5753	28.7256	28.6307	28.7365
P41252	26.7543	26.7048	26.7782	26.6647	26.7272	26.6742
P06396	26.3086	26.2531	26.3271	26.2275	26.3086	26.2834
Q9UQ35	25.8243	26.0318	25.8613	25.9956	25.9839	25.896
P13796	27.4202	27.4361	27.3961	27.4176	27.4088	27.4462
O15355	26.9911	27.0565	27.0299	27.0762	27.0299	27.0032
P09110	26.117	26.1307	26.1284	26.0845	26.082	26.107
O75955	26.3914	26.4452	26.4109	26.5493	26.4883	26.5002
Q9Y3F4	28.6307	28.5711	28.6345	28.5846	28.5926	28.5863
Q12769	26.1368	26.1246	26.1325	26.1477	26.1745	26.1698
Q9UHX1	27.3336	27.322	27.3563	27.2855	27.3311	27.2603
P43686	27.527	27.5012	27.5715	27.5012	27.5433	27.5051
O43747	27.2961	27.2943	27.2216	27.3549	27.2961	27.3711
O94826	27.8776	27.9216	27.8908	27.8702	27.8826	27.787
O43290	25.9108	25.9072	25.9188	25.9045	25.9027	25.9722
Q16181	27.5606	27.5384	27.5498	27.5433	27.5606	27.4829
P30084	28.4978	28.5446	28.4978	28.6307	28.5401	28.549
P05198	27.226	27.1442	27.181	27.1539	27.1517	27.2756
Q96AG4	28.5602	28.516	28.549	28.4344	28.5446	28.5069
P46087	27.4895	27.5513	27.4859	27.5513	27.476	27.4953
P48163	27.8826	27.7285	27.7677	27.7143	27.8727	27.7191
Q9UBT2	26.8025	26.8095	26.7864	26.8047	26.7716	26.8012
Q86XP3	26.3149	26.3172	26.3293	26.3149	26.3246	26.3827
P17655	26.5795	26.5547	26.5823	26.5702	26.5702	26.5768
P23368	25.5809	25.6016	25.5634	25.7608	25.6925	25.6791
P54652	23.0179	23.0059	22.9988	22.8418	22.9558	22.809
P52292	26.8244	26.7272	26.7759	26.7323	26.7768	26.7864
Q15366	26.0061	25.9376	26.0021	25.8243	25.9607	25.8112
O15371	26.9416	26.9024	26.925	26.9104	26.9155	26.934
O00425	27.3422	27.3175	27.3453	27.2756	27.3015	27.3132
P11498	25.9244	25.9532	25.9017	25.9409	25.9193	25.9491
P27348	27.8488	27.8342	27.8746	27.8455	27.8275	27.8342
O75165	25.4816	25.5254	25.4739	25.5173	25.4902	25.5121
P46777	28.7157	28.6697	28.7214	28.6059	28.6951	28.6059
P51858	28.3734	28.41	28.4068	28.4068	28.41	28.3071
P09960	27.282	27.239	27.3015	27.239	27.3094	27.2165
Q6P996	26.5163	26.4492	26.4606	26.3827	26.4452	26.398
Q92538	26.1888	26.1745	26.1745	26.1232	26.2153	26.1002
Q92817	24.6821	24.6556	24.7789	24.8235	24.865	24.7375
Q14157	26.5843	26.5692	26.6266	26.5604	26.595	26.4883
P22087	27.5498	27.5131	27.5773	27.4293	27.5131	27.443
O94925	25.5929	25.5599	25.6176	25.549	25.6095	25.5837
Q05682	28.224	28.246	28.2311	28.2208	28.2506	28.246
Q7Z2W4	25.9722	26.1974	25.9556	26.1787	26.0021	26.1384
P98164	26.0271	25.8088	25.999	25.7852	25.9859	25.8129
Q9ULV4	27.7827	27.7973	27.7983	27.7732	27.802	27.8012
P61247	29.9602	29.9326	30.0186	29.8033	29.9602	29.8409
P00390	26.925	26.9196	26.9104	26.9701	26.9757	26.9994
P50993	17.3639	17.3336	17.4925	17.5541	17.2917	17.7634
P48634	25.2374	25.2287	25.2531	25.2117	25.2415	25.184
P48735	26.8546	26.8669	26.8817	26.9367	26.9104	26.8852
P55795	25.6155	25.5743	25.6392	25.5449	25.6224	25.5411
O75367	27.898	27.8727	27.9216	27.8422	27.8807	27.9103
P09622	27.4882	27.5051	27.4812	27.4654	27.4293	27.5012
O14745	28.0994	28.0914	28.1082	27.9903	28.0941	27.9512
Q14103	28.41	28.4679	28.4743	28.4628	28.425	28.4419
P41091	27.9377	27.9377	27.9347	27.944	27.9512	27.9605
Q12789	25.7026	25.73	25.732	25.73	25.7437	25.69
O14617	26.6118	26.6685	26.6352	26.6287	26.6352	26.8095
Q709C8	25.7811	25.7602	25.8008	25.778	25.7956	25.7483
Q9Y2X3	26.5379	26.5681	26.5581	26.5692	26.5396	26.5444
O00299	27.8702	27.7983	27.8422	27.7788	27.8908	27.7151
Q12907	27.6673	27.7121	27.7391	27.6636	27.7151	27.6726
Q9UKV3	27.1259	27.1846	27.1192	27.1985	27.1613	27.0915
Q99613	27.6072	27.6346	27.6526	27.654	27.6072	27.6477
Q6DD88	27.0791	27.1086	27.0775	27.0838	27.0565	27.107
P49750	25.7525	25.7968	25.7371	25.8843	25.8479	25.7571
O15144	27.8807	27.8422	27.8873	27.8012	27.8588	27.808
P27694	27.5513	27.4829	27.5131	27.5051	27.5361	27.4564
O60664	27.2158	27.1647	27.1002	27.2626	27.282	27.2307
Q12955	25.5778	25.5501	25.6077	25.5975	25.6277	25.4867
P05187	25.3772	24.9268	25.3788	24.8337	25.3318	24.8523
Q15019	26.0183	25.9971	26.0109	25.9583	25.9646	25.9826
O60271	26.4971	26.5163	26.5379	26.5182	26.5146	26.4986
Q9Y277	27.3363	27.4088	27.3036	27.5398	27.5144	27.3549
Q14203	26.0278	26.0118	26.0226	25.9859	26.0031	25.9634
P08183	26.8488	26.9392	26.8488	26.8817	26.8488	26.8817
P67936	26.719	26.5823	26.6618	26.4732	26.634	26.5218
O75534	27.5651	27.4641	27.5333	27.4607	27.5012	27.4511
P29692	27.7973	27.8305	27.7973	27.9002	27.7788	27.9315
O94979	27.322	27.3422	27.3549	27.3061	27.3175	27.2793
P98194	25.2367	25.2738	25.3285	25.3116	25.4077	25.3826
Q8TAQ2	26.094	26.1846	26.1384	26.1974	26.1715	26.1888
Q96I99	26.7048	26.6777	26.7212	26.7097	26.7177	26.7082
Q96RQ3	25.2715	25.2246	25.3211	25.2342	25.3087	25.2329
Q7LBC6	25.9839	25.9421	25.9927	25.9945	25.9971	25.9331
P62333	28.042	28.0237	28.0648	28.0377	28.0214	28.0605
P21281	25.0557	25.0252	25.0753	25.0075	25.0524	25.0785
Q7L014	27.3311	27.3903	27.348	27.3336	27.3768	27.2677
O75976	26.2919	26.2789	26.2457	26.1952	26.2816	26.1952
Q14151	25.0199	25.1212	25.0701	25.1109	25.0401	25.0933
P23284	29.5866	29.6231	29.6931	29.6231	29.6	29.6345
Q9UNM6	27.4489	27.3612	27.4361	27.3175	27.3654	27.3654
Q02818	25.3398	25.3582	25.3759	25.5008	25.4081	25.3285
Q8TEX9	26.1597	26.116	26.1269	26.1388	26.1226	26.1617
P24928	26.2631	26.2587	26.2609	26.2356	26.2652	26.2078
Q9GZR7	25.5953	25.6853	25.6484	25.7763	25.6853	25.701
P46379	26.4326	26.4251	26.4119	26.4789	26.4492	26.4826
Q14137	25.3011	25.3886	25.2953	25.4836	25.3366	25.457
Q9UDY2	25.7285	25.7483	25.7828	25.8103	25.7828	25.7795
P12004	28.2552	28.224	28.246	28.2506	28.2077	28.2817
P20020	25.4913	25.5139	25.4829	25.5482	25.5238	25.5173
P53675	22.5444	22.548	22.4723	22.6185	22.4806	22.8212
Q5JTZ9	24.8449	24.8895	24.8596	24.9965	24.9691	24.8885
Q13151	28.1048	28.0781	28.0545	27.9605	28.0781	27.9921
P61158	27.7151	27.6945	27.6982	27.6726	27.6945	27.6848
Q9NTI5	26.4926	26.5218	26.4868	26.5547	26.4705	26.5635
P35658	26.3727	26.4119	26.3843	26.5119	26.4868	26.5367
O15027	25.1065	25.1206	25.1323	25.1784	25.1109	25.1857
P46063	27.5956	27.6284	27.5899	27.5995	27.5956	27.6113
P31942	26.8852	26.9686	26.9453	27.026	26.9218	27.0892
P26196	27.026	27.0135	27.0155	26.9941	27.0199	27.0135
Q96P70	26.7734	26.7573	26.7649	26.7303	26.7864	26.7293
Q9Y2W1	26.408	26.408	26.3533	26.398	26.4157	26.4157
Q96I24	26.9686	26.9963	26.9853	27.0457	26.9642	27.0637
Q96HE7	26.4773	26.5054	26.5146	26.4986	26.4913	26.5041
Q15181	29.0486	28.9688	29.0849	28.8852	29.0423	28.8575
Q9H845	26.6405	26.7622	26.7609	26.8155	26.712	26.8433
Q12959	26.6813	26.7243	26.6571	26.7287	26.6927	26.6874
Q14669	24.4252	24.4883	24.4438	24.503	24.4595	24.4924
Q9Y2A7	26.7476	26.7509	26.7667	26.7658	26.8113	26.7434
Q16658	27.239	27.1487	27.1736	27.17	27.2254	27.2454
Q12788	25.4019	25.4081	25.3862	25.4329	25.4199	25.38
Q9BUJ2	26.7528	26.8433	26.8047	26.8386	26.8192	26.8521
Q15691	28.4344	28.313	28.4316	28.3071	28.4344	28.3567
Q8IVT2	25.3275	25.4175	25.4158	25.4877	25.457	25.4978
P46459	26.6551	26.6493	26.6946	26.6493	26.6493	26.6665
P62701	29.337	29.3239	29.356	29.3008	29.3111	29.3815
P51149	27.9852	28.0095	28.0377	27.9415	27.9935	27.9664
P11177	27.5245	27.5226	27.5636	27.5131	27.5226	27.4849
O00515	26.7917	26.9525	26.8604	26.9291	26.8604	26.9392
P51572	27.9995	28.0971	28.0712	28.1242	28.1048	28.1401
O95793	27.5531	27.5899	27.5531	27.5384	27.6129	27.4223
P30040	27.2076	27.2626	27.2279	27.2279	27.2158	27.2339
P28288	27.0226	27.0536	27.0337	27.0892	27.0243	27.1002
Q5JTV8	25.5685	25.6303	25.5778	25.6571	25.6484	25.5905
O94905	25.6142	25.6699	25.7385	25.7081	25.701	25.6571
Q5JRA6	25.3161	25.4318	25.2763	25.5254	25.4502	25.3275
P49790	25.8908	25.9794	25.927	25.9927	25.9542	26.0061
P49756	26.8891	26.9453	26.9299	26.9405	26.9416	26.9264
Q7L576	25.769	25.7909	25.7931	25.7968	25.7664	25.8653
Q9H2P0	26.1821	26.2851	26.1715	26.3271	26.2237	26.3246
P48147	26.4382	26.3413	26.3997	26.34	26.3827	26.3659
Q99497	28.4743	28.4188	28.41	28.4316	28.4419	28.3794
Q14240	25.9166	25.8058	25.8682	25.7308	25.8636	25.6781
Q92797	25.6571	25.6769	25.6791	25.7399	25.6384	25.7562
Q15437	25.94	25.9108	25.9376	25.8692	25.9508	25.8725
P50995	27.0378	27.0218	27.0392	27.0915	27.0892	27.106
Q9Y4A5	24.6843	24.6477	24.692	24.6523	24.6785	24.6599
Q9NVI7	25.1145	25.1553	25.1604	25.1446	25.0777	25.1696
P29144	26.846	26.864	26.8417	26.7982	26.8669	26.7622
P54727	27.6636	27.527	27.654	27.4058	27.6028	27.4882
Q14651	25.6229	25.5339	25.6542	25.4597	25.6205	25.4386
P39656	27.7191	27.7412	27.6945	27.7076	27.6901	27.7752
Q9UGP8	26.0202	26.082	26.0641	26.0992	26.05	26.1049
P10515	27.493	27.5651	27.4882	27.4564	27.4533	27.4489
Q15293	27.3654	27.4028	27.3844	27.4511	27.3563	27.4038
P23528	28.8639	28.7662	28.8049	28.7318	28.8049	28.8008
Q8TEQ6	26.3021	26.3437	26.3355	26.3426	26.3233	26.3703
Q8N1G4	26.4097	26.3768	26.4357	26.3293	26.4371	26.2982
O43852	27.0536	27.1002	27.1396	27.1442	27.0581	27.1192
P09543	26.909	27.1346	26.9416	27.0135	26.9041	26.9577
P06753	26.673	26.6352	26.5621	26.6111	26.6536	26.6098
Q9UHG3	27.0032	26.9757	26.934	27.004	26.934	27.0715
Q96ST3	25.6062	25.6277	25.6277	25.666	25.6582	25.6334
P62191	27.3061	27.282	27.3196	27.2961	27.2454	27.3094
Q14444	27.802	27.6477	27.7788	27.569	27.7254	27.6179
Q03001	25.4558	25.3589	25.4597	25.3169	25.4109	25.3582
P43490	26.7063	26.7933	26.7293	26.8125	26.7063	26.8192
Q9NUU7	25.8622	25.7828	25.8653	25.704	25.8088	25.7763
O75146	25.2986	25.2803	25.2692	25.3133	25.2907	25.2593
P00387	26.5444	26.6098	26.6111	26.6432	26.5621	26.6571
Q6PKG0	26.7702	26.8012	26.7933	26.7998	26.7609	26.8155
Q5VYK3	26.0396	25.999	26.0606	26.0138	26.0432	25.981
P61160	27.8422	27.7458	27.7412	27.7529	27.8342	27.7412
P30154	26.0318	25.9657	26.0451	25.9794	26.0396	25.9409
P21399	26.9963	26.8766	26.9554	26.8787	27.0135	26.8281
Q13724	26.3282	26.3533	26.3601	26.3504	26.3533	26.3233
Q10570	25.6421	25.673	25.5885	25.69	25.6687	25.6687
P08708	28.4679	28.425	28.4419	28.3567	28.4138	28.3734
P12236	25.7987	25.8036	25.7133	25.8267	25.705	25.9027
Q8WWM7	26.8192	26.8604	26.8359	26.8562	26.7917	26.8488
Q13501	25.0157	25.0965	25.0245	25.0796	24.9945	25.122
O00629	25.1845	25.1299	25.2144	25.2032	25.1359	25.1784
P31947	26.8125	26.7609	26.8219	26.8375	26.7734	26.9011
Q9UIA9	26.25	26.2237	26.2193	26.2135	26.2761	26.2062
P0DP25	28.7365	28.6789	28.9357	28.6589	28.5655	28.5184
Q9BQ39	25.7888	25.8163	25.8181	25.8436	25.7653	25.8181
Q08945	27.4293	27.4256	27.4202	27.4142	27.4058	27.4396
P38159	27.2677	27.3453	27.2659	27.3711	27.2988	27.3844
Q32MZ4	24.7943	24.8425	24.8629	24.9175	24.8707	24.8337
Q7L2E3	26.3293	26.2834	26.3172	26.2816	26.3111	26.2851
Q9NYF8	27.6817	27.7325	27.7076	27.7458	27.7325	27.7483
Q15020	26.5257	26.5531	26.5604	26.5934	26.5547	26.6209
P62195	27.2279	27.2307	27.2404	27.2563	27.2106	27.2659
O43175	27.7983	27.6901	27.7483	27.6129	27.7285	27.6526
P31150	25.0215	25.0075	25.0232	25.0031	25.0266	25.0401
O94874	26.4756	26.5355	26.4558	26.5566	26.5163	26.531
Q08426	26.4034	26.3881	26.4097	26.3768	26.3914	26.3969
O00232	26.8787	26.788	26.8397	26.7716	26.8294	26.7609
Q92614	24.7066	24.6681	24.6959	24.6581	24.6727	24.5986
P43246	26.9024	26.8977	26.9155	26.961	26.8852	26.987
P50570	25.5105	25.4719	25.4097	25.5334	25.5501	25.4597
P61981	26.9973	26.9911	26.9176	26.9686	27.0032	26.9176
Q9P258	27.2793	27.2165	27.2106	27.2339	27.2677	27.2216
Q8WVM8	25.9734	25.9607	25.9299	25.9213	25.9376	25.9283
Q04917	26.695	26.6979	26.6665	26.7917	26.7649	26.7768
Q9BQ52	25.5121	25.4662	25.5182	25.5176	25.5352	25.549
Q9BWF3	23.946	23.8888	23.7885	23.8693	23.9503	23.9047
Q6PIU2	25.2531	25.3038	25.4913	25.5029	25.381	25.5263
Q09161	26.6445	26.6844	26.5866	26.7759	26.6844	26.6963
Q7Z434	24.9858	25.0224	25.064	25.014	25.0031	24.9739
P15531	27.3969	27.2897	27.4142	27.2988	27.3711	27.3903
Q9UIG0	25.7828	25.8065	25.7399	25.8385	25.7968	25.7987
O76094	27.0565	27.0838	27.0791	27.1305	27.0762	27.1346
P61224	25.5139	25.6935	25.6095	25.6558	25.5121	25.6511
Q13439	25.5411	25.6062	25.6647	25.5758	25.6133	25.5205
P12429	28.792	28.6995	28.7256	28.6539	28.7157	28.7318
Q9Y4W6	27.17	27.1917	27.1871	27.203	27.17	27.2106
P05120	25.6224	25.1951	25.6925	25.3772	25.7509	25.4077
Q9BZE4	26.9577	27.0378	26.9973	27.0565	26.9994	27.0727
Q99666	20.6875	20.6841	20.6983	20.6337	20.7003	20.5679
O95757	24.9581	24.9776	24.9891	24.9992	24.9669	24.9561
Q8N766	25.124	25.1328	25.114	25.1323	25.0997	25.1722
O95425	25.4829	25.4698	25.4893	25.4942	25.5427	25.4808
O43399	27.0968	27.0055	27.0622	26.909	27.0279	26.9416
Q9UHB9	26.1974	26.1698	26.1502	26.1246	26.1681	26.0962
Q8TEM1	26.0801	26.1149	26.1368	26.1767	26.1197	26.2045
P48681	24.452	24.4905	24.5976	24.5321	24.6307	24.4409
Q9P0L0	27.2756	27.2961	27.2793	27.226	27.2404	27.2
P23396	29.2564	29.2036	29.3008	29.0849	29.1908	29.1033
P11169	28.6228	28.6228	28.6252	28.5602	28.6345	28.5888
Q15643	25.2177	25.266	25.2082	25.2853	25.2556	25.2738
Q02241	25.7871	25.769	25.7348	25.8036	25.8267	25.7664
P39748	27.9103	27.9251	27.9279	27.9512	27.944	27.982
Q9H0D6	26.6927	26.7035	26.7177	26.6946	26.6903	26.712
Q71DI3	25.8682	25.704	25.9027	25.9763	25.6358	25.9734
Q9Y6D5	25.5532	25.5114	25.5387	25.5001	25.4851	25.4788
P22059	26.8669	26.9011	26.9024	26.8831	26.8831	26.8176
Q9UBE0	27.2626	27.2518	27.2603	27.2367	27.2581	27.239
Q460N5	25.666	26.3246	25.6358	26.3355	25.684	26.1597
Q99536	26.5091	26.5566	26.5355	26.5341	26.5218	26.5604
P35611	26.7364	26.7293	26.7598	26.6777	26.676	26.702
P62805	30.7527	30.7647	30.7647	30.8099	30.8099	30.6862
O00541	26.5411	26.5718	26.5472	26.6042	26.5531	26.5888
O60216	25.3473	25.3181	25.347	25.3201	25.3412	25.2461
P09972	24.8927	24.8026	24.8863	24.6631	24.8937	24.6746
P48449	26.1284	26.0707	26.1149	26.0694	26.0992	26.1025
P48444	28.5846	28.5828	28.5846	28.5828	28.5531	28.5828
Q6WKZ4	24.6959	24.796	24.6944	24.874	24.7724	24.7752
Q6YN16	27.0622	27.0661	27.0536	26.9853	27.0337	26.9941
Q14254	26.0992	26.1299	26.1102	26.243	26.1368	26.2193
P62424	28.8904	28.8852	28.8784	28.812	28.8784	28.8325
P30044	27.2581	27.106	27.2626	27.0865	27.1539	27.1259
P62136	25.4494	25.5154	25.4788	25.5139	25.4913	25.5758
P52789	26.0886	26.1527	26.073	26.2217	26.1354	26.1974
P18124	29.0423	28.9943	29.0378	28.9027	28.9873	28.9297
P62495	26.8652	26.7816	26.846	26.7543	26.8375	26.7035
Q14966	25.7571	25.7888	25.7664	25.7909	25.7763	25.749
O00148	24.6346	24.7515	24.4397	24.876	24.8471	24.6523
P30048	28.206	28.1759	28.224	28.1136	28.1785	28.0896
Q96A33	26.8874	26.9941	26.9011	26.9973	26.9176	26.9471
P30740	26.7789	26.8125	26.7658	26.7734	26.7902	26.788
Q99873	27.944	27.9605	27.982	27.9016	27.9483	27.9079
O00203	26.7293	26.7917	26.75	26.7687	26.7393	26.7734
P00491	25.6935	25.6468	25.6916	25.6791	25.6434	25.732
Q6NUK1	26.531	26.5989	26.6256	26.6352	26.6324	26.6405
Q13162	26.8313	26.8831	26.8766	26.8244	26.8219	26.864
Q9H2U1	26.1025	26.1354	26.116	26.1002	26.1212	26.082
Q14498	26.7143	26.6927	26.7097	26.7009	26.6979	26.7393
P84077	26.9011	26.9299	26.8852	26.9416	26.8748	27.0199
Q9UNF0	27.7458	27.6697	27.7143	27.6179	27.7025	27.5899
O43776	27.0865	27.0279	27.026	27.0346	27.1155	27.0166
P22392	27.7254	27.6113	27.6336	27.643	27.6817	27.6982
P30519	25.3634	25.4375	25.5008	25.507	25.4625	25.4937
Q8TDD1	25.7509	25.7895	25.7987	25.7888	25.7683	25.78
Q92576	25.4795	25.5323	25.4795	25.5205	25.5057	25.4527
O15042	26.7223	26.7702	26.7528	26.8359	26.7143	26.8562
P31937	24.7486	24.7125	24.8072	24.7515	24.7857	24.7599
P07737	29.3715	29.3111	29.4188	29.356	29.356	29.3935
P08559	27.4142	27.4293	27.4414	27.3804	27.4038	27.3804
Q8TD30	26.6637	26.7303	26.6445	26.6813	26.6182	26.6813
Q68CZ2	25.2415	25.2715	25.249	25.2648	25.2468	25.2311
O95202	26.1767	26.2341	26.1617	26.2789	26.1952	26.2418
Q15436	26.595	26.6903	26.5917	26.7598	26.6946	26.6946
Q9NQW7	26.5702	26.531	26.5635	26.5068	26.5444	26.4938
Q9Y285	26.2753	26.2898	26.2789	26.2982	26.3067	26.3282
Q8NI27	25.9188	25.9344	25.8479	26.0031	25.8908	25.9646
O14983	18.1907	18.0144	18.1076	18.2888	18.2459	18.361
Q86V81	26.0283	26.0962	26.05	26.0746	26.0707	26.0384
Q86UE4	25.721	25.7987	25.7728	25.8761	25.8139	25.8329
Q5SRE5	25.029	24.978	25.0394	25.0068	25.014	25.0232
Q15717	27.0346	27.0865	27.0803	27.1002	27.0637	27.1539
Q15785	27.1192	27.0507	27.1017	26.9494	27.0507	26.9642
Q13347	27.4786	27.4489	27.443	27.4489	27.4895	27.4721
Q96KP4	26.3111	26.2027	26.3305	26.207	26.2925	26.2308
P54577	27.3768	27.3281	27.3711	27.3563	27.3681	27.3453
P35573	26.0109	25.9688	26.0118	25.9481	26.0157	25.9657
Q9UMR2	22.8044	22.7194	22.7408	22.7484	22.5809	23.0489
Q9Y6M1	26.5968	26.5726	26.5843	26.5888	26.6042	26.5428
Q8NBS9	27.5715	27.5715	27.569	27.5333	27.535	27.569
P40763	25.6621	25.6791	25.6571	25.7244	25.666	25.684
P14735	27.3132	27.3161	27.3161	27.2897	27.3061	27.2855
Q8IWZ3	23.8982	23.8713	23.8396	23.9106	23.9544	23.8073
Q9ULC5	26.3533	26.3601	26.3741	26.2863	26.3517	26.2816
P51148	26.033	26.0202	26.0473	26.0618	26.0138	26.0118
Q96GQ7	27.5398	27.5498	27.5956	27.535	27.5773	27.5144
O60884	26.7422	26.7658	26.7393	26.7364	26.6963	26.7272
Q9UBS4	26.0405	26.0574	26.0096	26.0574	26.0283	26.0867
Q6WCQ1	24.93	24.9553	24.978	24.9466	24.978	24.8951
Q9Y2U8	25.4117	25.3897	25.4774	25.3603	25.4393	25.3692
O60749	27.1846	27.2106	27.1917	27.1917	27.2279	27.1666
Q5QJE6	25.1764	25.188	25.2032	25.1984	25.1797	25.1826
Q15637	26.1745	26.2135	26.1659	26.248	26.1536	26.2967
P25786	27.0457	27.0484	27.068	27.0581	27.0791	27.0155
Q9UKX7	25.78	25.8258	25.7683	25.7862	25.7744	25.7931
O96005	25.6484	25.705	25.5849	25.6243	25.6699	25.7225
O00499	26.9176	27.0097	26.9494	27.0181	26.925	27.0536
Q15397	26.2621	26.3293	26.2652	26.3533	26.2789	26.3546
P47895	24.8856	24.6444	24.9992	24.9641	24.9494	24.8175
Q9UIQ6	25.4318	25.4893	25.4355	25.5105	25.4487	25.5019
Q9Y6N5	25.15	25.2842	25.3634	25.414	25.3403	25.3897
P27695	27.2165	27.2188	27.239	27.1647	27.1717	27.189
Q8IZL8	25.0965	25.1359	25.134	25.2361	25.1867	25.2255
Q13620	26.1536	26.1952	26.1388	26.2169	26.207	26.1821
Q9H4A4	26.0776	26.0556	26.0962	26.0384	26.0886	26.0914
P62979	27.326	27.3015	27.2756	27.387	27.322	27.5384
Q9HDC9	27.4721	27.4533	27.4641	27.5226	27.493	27.5245
Q9BZ29	26.4349	26.3659	26.4094	26.3517	26.4397	26.4119
Q16777	28.3277	28.1463	28.1904	28.2583	28.2423	28.4023
Q9H9B4	26.702	26.7097	26.6536	26.8281	26.7287	26.8113
P53992	26.7338	26.7223	26.712	26.6979	26.7789	26.6794
P42330	24.2443	24.1884	24.2821	24.263	24.2246	24.2933
Q06830	29.4188	29.2626	29.3715	29.1282	29.2922	29.1975
Q9BZZ5	26.9757	27.0166	26.9757	27.0536	26.9554	27.0775
Q7Z478	25.9072	25.8692	25.8928	25.8673	25.9166	25.7862
P52907	26.3033	26.3165	26.2667	26.3194	26.3355	26.2652
P62917	28.3853	28.3193	28.3165	28.3334	28.3497	28.3698
P08621	26.7287	26.8375	26.7982	26.8095	26.7476	26.7649
Q9UNX4	24.9695	24.9747	24.9776	25.0459	25.0157	25.0565
P62263	27.4088	27.4712	27.476	27.4849	27.4462	27.5513
Q03701	26.5428	26.5653	26.5444	26.5444	26.5355	26.4899
P62140	23.5392	23.4998	23.4827	23.603	23.5845	23.7319
Q06481	26.9155	26.7364	26.9525	26.7143	26.9196	26.6618
Q00325	28.8325	28.8506	28.8209	28.8436	28.8209	28.9467
Q9Y4P3	26.2356	26.2863	26.2851	26.2925	26.2716	26.239
O95239	25.2964	25.1984	25.2756	25.1604	25.2625	25.1797
P09493	26.3827	26.3426	26.3914	26.4816	26.484	26.4715
O60814	20.1524	20.8375	20.4658	20.683	20.8236	20.3938
P08865	27.6572	27.5606	27.6129	27.5037	27.5899	27.5433
P62879	25.042	25.1424	25.0796	25.2131	25.0313	25.2997
O96019	26.8155	26.8874	26.8562	26.9041	26.8359	26.8831
P78406	26.5917	26.5795	26.6118	26.6098	26.5823	26.6146
Q5T9A4	25.604	25.6176	25.6049	25.6155	25.6062	25.6434
Q9H0U4	26.2939	26.362	26.2554	26.5054	26.3897	26.4995
Q6PI48	25.9516	25.981	25.9688	26.0075	25.9927	25.9542
Q9BR76	27.5433	27.4895	27.546	27.4223	27.5196	27.5449
Q9UKM9	28.549	28.5531	28.5027	28.6697	28.5888	28.5846
Q969V3	25.3846	25.4097	25.3944	25.3473	25.3912	25.3788
Q07021	26.1617	26.2109	26.2206	26.1299	26.117	26.073
Q53EP0	24.7375	24.7772	24.8199	24.7789	24.8154	24.7112
Q14978	27.9393	27.98	27.8275	28.0896	28.0237	27.9393
Q9Y3Z3	26.8047	27.3094	26.8348	27.3587	26.8047	27.2698
Q12797	26.6514	26.6514	26.6685	26.6794	26.7009	26.676
Q9NQC3	27.203	27.2698	27.2563	27.3311	27.2061	27.4058
O60832	26.7403	26.8155	26.7338	26.9024	26.8417	26.7223
Q92769	26.3562	26.4109	26.3546	26.4097	26.4526	26.4251
Q13045	26.0618	25.9956	26.0347	26.0004	26.0746	25.9751
P61011	26.0962	26.0893	26.0556	26.0877	26.0877	26.0977
P62873	24.9691	24.9542	25.0277	24.9126	24.9244	24.9691
P32322	26.4471	26.4899	26.4986	26.5218	26.4826	26.5968
Q9NR09	24.199	24.1608	24.2036	24.1418	24.1755	24.1755
Q9Y6K5	26.2418	26.909	26.2886	26.9196	26.239	26.8326
P35609	24.0267	23.967	24.0582	24.2246	23.9008	24.2875
Q96T23	26.0556	26.1399	26.0585	26.2014	26.0652	26.2153
P16152	26.4705	26.4514	26.4789	26.4397	26.4568	26.4045
Q5H9R7	25.7909	25.7562	25.7888	25.7271	25.7711	25.7271
Q5VTR2	25.4719	25.4468	25.5105	25.4158	25.4719	25.4364
P49959	26.2826	26.2886	26.2571	26.3546	26.3033	26.3492
Q14684	25.7744	25.8425	25.8036	25.7956	25.7618	25.8153
Q8NC51	27.3903	27.3587	27.3903	27.3281	27.3196	27.3244
Q13586	25.3306	25.3211	25.3886	25.3256	25.3564	25.2756
P20290	26.5635	26.4278	26.531	26.4654	26.5411	26.4349
P09661	25.8732	25.8725	25.8709	25.927	25.8414	25.9927
P05141	27.2485	27.2076	27.203	27.0507	27.1487	27.1086
P13798	26.1083	26.0618	26.0977	26.0451	26.0893	26.0707
Q9UJU6	26.4264	26.4546	26.4452	26.4756	26.4857	26.4492
Q14258	26.4986	26.7403	26.5411	26.6963	26.4938	26.6464
P24534	28.8049	28.8209	28.812	28.8049	28.7823	28.8049
P27635	27.9664	27.9147	27.9079	27.9921	27.9147	27.9725
P23588	27.4396	27.476	27.4028	27.4812	27.4654	27.493
P37837	28.9873	28.9297	28.9504	28.8639	28.9357	28.9239
Q15008	27.3244	27.3036	27.2961	27.3244	27.3161	27.2988
P54920	25.9376	26.0021	25.9532	25.9188	25.9108	25.9583
Q8N257	25.2942	25.3788	24.7472	26.1025	25.6825	25.6935
Q9BVJ6	25.7467	25.7744	25.78	25.7919	25.7571	25.7828
Q9UNF1	26.676	26.4677	26.6464	26.4157	26.6432	26.362
Q16706	25.8653	25.878	25.8732	25.946	25.8819	25.9045
Q9UNZ2	26.7943	26.7063	26.7272	26.7622	26.8326	26.7667
Q99590	25.6049	25.6358	25.5929	25.5685	25.604	25.5401
P54819	25.5525	25.5182	25.6112	25.559	25.5482	25.5557
Q9Y262	27.535	27.6028	27.5651	27.631	27.5498	27.6237
P62820	26.5002	26.4583	26.408	26.4526	26.395	26.5396
P50579	26.1388	26.1438	26.072	26.1149	26.1007	26.1452
Q9HD20	25.2895	25.2997	25.3087	25.2927	25.2862	25.2964
Q7L0Y3	26.6313	26.6266	26.6551	26.595	26.5795	26.6256
P48637	27.6495	27.6072	27.6179	27.6284	27.6697	27.654
Q9UEY8	26.2027	26.2621	26.2251	26.241	26.2062	26.25
P55209	26.2554	26.2544	26.2716	26.25	26.2554	26.2876
Q14139	26.1527	26.1257	26.1299	26.1527	26.1804	26.1149
P17174	26.8359	26.7844	26.8244	26.7816	26.8125	26.8652
Q8NFC6	23.9714	24.0454	23.9453	24.0232	23.9829	23.929
P49755	27.2404	27.2659	27.3311	27.3036	27.2943	27.3036
Q92734	26.443	26.4568	26.4732	26.3463	26.4732	26.1989
P22307	26.8562	26.925	26.8687	26.987	26.9299	26.909
Q9UBU9	25.2575	25.2082	25.2446	25.1826	25.1845	25.2057
Q8NI36	25.7999	25.8385	25.7653	25.8868	25.8709	25.8077
P63241	27.7412	27.6817	27.7617	27.5449	27.6848	27.4859
Q96T37	24.8337	24.7857	24.8019	24.902	24.8523	24.8304
Q15067	24.6451	24.6219	24.6334	24.6821	24.6662	24.6152
P17858	25.7683	25.7096	25.7167	25.6935	25.739	25.7026
Q12874	26.9392	26.9577	27.0226	26.9133	26.9494	26.925
P40925	29.0849	28.9998	29.0423	29.0534	29.1184	29.0619
Q9H6S3	25.9344	25.9027	25.9108	25.8725	25.9017	25.9201
Q01995	28.7256	28.6475	28.6951	28.5446	28.7256	28.6951
P49189	26.8534	26.8386	26.873	26.7943	26.846	26.7573
Q12904	27.2943	27.2756	27.3132	27.1788	27.2659	27.1871
Q9NTK5	28.0971	28.0513	28.1325	27.982	28.1136	28.042
Q9H223	26.2251	26.3517	26.1787	26.3688	26.2094	26.3741
P27487	27.4462	27.5398	27.4607	27.4953	27.4202	27.476
P27338	25.3318	25.4642	25.5963	25.5599	25.6044	25.6049
Q96TA1	26.3741	26.1681	26.362	26.1502	26.3314	26.1804
P60228	26.5218	26.5132	26.5257	26.4715	26.5287	26.4789
Q53GQ0	26.8433	26.9664	26.8707	27.0005	26.8562	27.0484
P56537	25.4468	25.5001	25.4117	25.4851	25.3982	25.4877
Q08380	25.2246	25.6224	25.3766	25.6925	25.3692	25.6263
P05387	28.313	28.1242	28.3794	28.1463	28.0289	28.1136
P19224	26.1226	26.2153	26.1257	26.2094	26.1246	26.3094
O95470	27.1539	27.1775	27.1607	27.2454	27.1736	27.1985
P32969	27.6804	27.6673	27.6673	27.7171	27.6873	27.6607
O14974	25.6582	25.7263	25.7188	25.721	25.6744	25.6384
P36873	21.3855	21.5243	21.3767	21.8186	21.2831	22.1282
O94776	26.0707	26.0845	26.1197	26.0511	26.0801	26.0845
P47755	25.802	25.7721	25.8205	25.7483	25.7999	25.7509
Q14166	25.7294	25.7437	25.7026	25.7583	25.7728	25.7419
Q86U86	25.6925	25.7118	25.701	25.6449	25.6956	25.6243
Q9NUQ6	26.2716	26.4045	26.34	26.4229	26.3094	26.3562
Q9NX02	25.589	25.589	25.589	25.5905	25.571	25.5512
O14497	25.2556	25.2942	25.2415	25.3095	25.2842	25.2715
Q9BW27	26.239	26.3305	26.3165	26.3382	26.2863	26.3628
P61221	27.1736	27.1116	27.1775	27.0299	27.1192	27.0661
Q14739	28.2347	28.2347	28.2208	28.3193	28.2853	28.2888
O60306	25.5205	25.5411	25.5339	25.5302	25.549	25.4893
P23381	26.4797	26.4732	26.5022	26.4471	26.5257	26.4216
P29966	26.3135	26.4308	26.3382	26.3997	26.248	26.408
Q14677	26.8294	26.7888	26.8433	26.7902	26.8281	26.7687
Q13177	27.0392	27.0199	27.0457	26.9453	26.9973	26.9525
Q12864	27.4274	27.5449	27.493	27.4882	27.4859	27.5531
P23229	25.7763	25.6571	25.853	25.7509	25.8868	25.7108
P15880	30.1512	30.0186	30.1815	29.9931	30.139	29.9931
Q96AC1	26.173	26.1388	26.1519	26.1623	26.2135	26.1659
O14979	27.468	27.5531	27.3804	27.6237	27.5636	27.5398
P12235	23.735	23.6371	23.6605	23.5352	23.6576	23.5472
Q15833	25.853	25.8835	25.8673	25.8709	25.8835	25.8479
P07099	26.4397	26.4349	26.4251	26.4357	26.4169	26.4546
Q9ULV0	24.8219	24.8356	24.8661	24.8821	24.8619	24.8187
Q9NVI1	25.8414	25.7683	25.8385	25.7711	25.8597	25.7683
P47756	26.9642	26.8931	26.9291	26.8604	26.9471	26.9041
P37268	26.5182	26.5444	26.5968	26.5718	26.5692	26.5581
Q6KC79	25.1944	25.249	25.2219	25.2451	25.223	25.2167
Q9HC35	26.8219	26.8417	26.8326	26.7782	26.8176	26.7528
Q969Z0	26.7009	26.6794	26.7243	26.702	26.7303	26.6927
Q9Y295	26.0384	25.9556	26.0004	25.8819	25.9763	25.8972
P10696	21.5397	21.1246	21.5341	21.1944	21.5417	21.2362
Q9BY44	26.7162	26.719	26.7048	26.6844	26.6874	26.7509
Q86XL3	24.8072	24.8927	24.806	25.0056	24.9144	24.9004
A6NDB9	24.6413	24.6752	24.6052	24.5849	24.5585	24.5656
Q96RT1	25.1029	25.1368	25.0933	25.1611	25.1611	25.1206
Q9Y266	27.6375	27.6607	27.6726	27.6495	27.6375	27.5576
P18031	26.5989	26.673	26.5692	26.7393	26.702	26.7048
P16104	25.2763	25.3944	24.7403	25.5323	25.7225	25.3087
Q99615	26.5726	26.5934	26.634	26.5726	26.5566	26.5163
P08237	26.6777	26.6432	26.6742	26.5917	26.6618	26.5783
O00505	25.4749	25.381	25.4851	25.2556	25.3634	25.3116
O95071	24.8863	24.8481	24.8904	24.8533	24.8748	24.8414
Q13464	25.7244	25.749	25.7583	25.7653	25.7503	25.6972
O60231	25.0401	25.0557	24.9747	25.1206	25.124	25.0843
Q10471	25.6384	25.6558	25.7509	25.7537	25.6972	25.7728
Q8IXB1	25.1045	25.1159	25.1045	25.1764	25.1463	25.1523
P22033	24.9611	24.902	25.0119	24.9803	25.0438	24.9553
O76031	26.107	26.1049	26.1413	26.0776	26.0931	26.0931
Q9NSD9	27.4038	27.3549	27.3734	27.3196	27.3336	27.3768
P63092	25.8365	25.8205	25.8725	25.8065	25.853	25.8732
P18085	26.1257	26.117	26.0652	26.1007	26.1102	26.2135
P61106	27.0055	26.9597	26.9642	26.8488	26.9264	26.7917
Q96E39	23.4959	23.6792	23.52	23.7232	23.5261	23.774
A0FGR8	25.8613	25.9409	25.9133	25.8319	25.9228	25.7744
Q86TG7	26.0652	25.8077	26.0061	25.7571	26.0511	25.7348
Q96T76	25.3701	25.3403	25.3701	25.3011	25.2895	25.3181
P12081	25.9491	25.9213	25.9826	25.8885	25.9188	25.8557
O95433	27.1346	27.0791	27.1331	27.0637	27.1116	27.1017
Q16401	26.4526	26.3688	26.4278	26.3413	26.4326	26.3768
P10412	23.8677	24.3392	23.2288	24.2272	24.4812	23.6964
Q12965	25.0335	25.0753	25.1611	25.1212	25.1255	25.0631
P15170	26.1942	26.2062	26.1862	26.0867	26.1617	26.1527
Q92922	25.8575	25.8613	25.8455	25.8682	25.8622	25.7978
Q86TX2	25.9756	25.9319	25.9646	25.851	25.9263	25.8163
P33240	25.2032	25.2032	25.1784	25.1287	25.2082	25.0926
P16403	23.9732	23.9555	23.4232	23.8189	24.4438	23.1949
Q15738	26.1399	26.2169	26.1232	26.2418	26.2027	26.2217
Q15758	24.8596	24.9126	24.8885	24.8559	24.8293	24.8637
O15067	25.3944	25.2825	25.3181	25.2756	25.3389	25.2602
Q16822	25.3826	25.4437	25.4252	25.5099	25.4158	25.4502
O75475	26.7035	26.6445	26.7422	26.5379	26.7048	26.5068
Q99996	24.6275	24.5925	24.5832	24.581	24.5998	24.5067
Q9H307	26.7902	26.8581	26.7844	26.925	26.8386	26.846
O95994	26.7816	26.7422	26.7063	26.7177	26.7573	26.7789
O75150	24.8206	24.8904	24.857	24.9033	24.9256	24.8143
Q12849	25.2997	25.3116	25.3116	25.3181	25.2964	25.3886
Q02878	29.3111	29.356	29.3935	29.3715	29.337	29.3008
Q9Y305	25.7862	25.8319	25.7841	25.8058	25.8258	25.8682
Q7L2H7	26.3479	26.3194	26.3067	26.2571	26.3426	26.3067
Q9H3U1	25.4739	25.3669	25.4877	25.3242	25.4494	25.347
Q9H6R4	25.4355	25.4601	25.4329	25.457	25.396	25.4902
P50416	24.5232	24.5321	24.5656	24.6396	24.6052	24.6062
Q9BS26	27.0279	27.0392	27.0581	27.0097	27.0166	27.0226
P06493	27.3549	27.2216	27.3612	27.1963	27.3422	27.2563
Q9BXW7	25.4341	25.5099	25.4494	25.5238	25.4267	25.4963
P16402	24.5531	24.8283	24.3376	24.9695	25.1002	24.7603
P16278	25.8224	25.8484	25.8153	25.8088	25.7931	25.853
Q9BXJ9	26.7622	26.8176	26.7734	26.7864	26.7543	26.7943
Q8N3C0	24.8548	24.8523	24.873	24.7974	24.858	24.7609
P20618	26.7393	26.7287	26.7434	26.7609	26.7212	26.7558
O14950	27.1917	27.1871	27.282	27.1517	27.2076	27.123
O43264	26.0226	26.0271	26.0511	25.9675	26.0235	25.9481
P80723	26.3355	26.1025	26.3881	26.4773	26.1399	26.1438
O75821	26.7434	26.7528	26.7998	26.6742	26.7454	26.5843
Q9NZ08	25.718	25.8181	25.7144	25.8224	25.6884	25.8484
Q12996	26.4558	26.4409	26.4349	26.443	26.4034	26.4452
O95758	25.2791	25.2103	25.1826	25.2157	25.2593	25.2046
Q15648	24.8318	24.873	24.8588	24.892	24.9056	24.8449
Q07666	26.6057	26.5581	26.5396	26.4938	26.6146	26.4192
Q96HC4	26.5866	26.5812	26.6076	26.5635	26.5888	26.5459
Q2TAY7	27.0299	27.0005	26.9818	26.8766	27.0181	26.8748
Q562R1	16.4915	16.0296	16.2053	15.9603	16.1867	15.9603
Q7L1Q6	28.0761	28.0896	28.0896	28.1367	28.0648	28.224
Q13409	24.9183	24.9103	24.9611	24.8405	24.876	24.874
P30419	26.0977	26.0416	26.1002	25.9751	26.0384	25.9666
P62081	28.6638	28.6136	28.6428	28.4927	28.5828	28.5926
Q16543	27.1613	27.1583	27.17	27.1775	27.1788	27.1487
Q14692	25.1368	25.1922	25.1797	25.2167	25.1696	25.2017
Q9NYL9	26.5472	26.4826	26.5218	26.5132	26.4995	26.5132
Q9NR31	26.2834	26.1787	26.2094	26.0977	26.2251	26.1307
O14672	25.8077	25.7645	25.8071	25.749	25.851	25.6956
P28340	25.3169	25.3275	25.3133	25.3285	25.2763	25.3526
P46977	28.0513	28.0833	28.0044	28.1401	28.0095	28.2208
P38117	27.7893	27.7788	27.8208	27.7617	27.7827	27.7923
Q9Y2L1	25.6871	25.6392	25.6634	25.6392	25.6229	25.6368
P42892	25.8267	25.9885	25.8077	25.9657	25.8455	25.9344
Q9BTV4	25.5694	25.7244	25.6406	25.705	25.6542	25.6542
P68431	24.1059	24.0292	24.1279	23.8513	23.8995	23.7685
P62753	27.7854	27.7572	27.6873	27.7694	27.7923	27.7893
P13861	26.0347	26.0256	25.9763	26.0173	26.0085	25.9607
P23193	25.6468	25.5975	25.5758	25.6303	25.5778	25.7066
O95394	26.6844	26.6146	26.6647	26.5581	26.6551	26.496
Q9H2M9	25.7795	25.8329	25.802	25.8129	25.7458	25.8205
P35637	26.6042	26.5041	26.6057	26.4119	26.5718	26.5146
Q8IWX8	26.4546	26.4606	26.4034	26.4606	26.4558	26.4705
O43719	25.2255	25.2057	25.2265	25.2842	25.2648	25.1885
O14646	24.4774	24.512	24.4685	24.5409	24.5184	24.4823
P30622	25.7371	25.7294	25.7711	25.7167	25.7583	25.6205
Q96CS3	25.3788	25.3659	25.3992	25.3732	25.3886	25.396
P31153	27.2454	27.2061	27.2	27.2581	27.2188	27.2367
P55327	26.1502	26.0672	26.0845	26.05	26.0585	26.1787
P18858	25.3759	25.3306	25.3912	25.3366	25.3539	25.3318
Q9UKY7	27.2106	27.2254	27.2254	27.2	27.2165	27.1775
Q9Y2D5	25.8378	25.88	25.878	25.9133	25.8692	25.9108
Q9BYK8	23.8827	24.692	23.8917	24.6907	23.7405	24.5381
Q96FV9	26.072	26.1232	26.094	26.173	26.1325	26.1368
Q8WXF1	26.8386	26.8359	26.8192	26.8294	26.8348	26.8977
Q14534	25.5727	25.6077	25.5312	25.6484	25.6176	25.6016
P50213	26.4278	26.5022	26.4715	26.5743	26.5203	26.595
P16989	23.5792	23.5017	23.5597	23.4349	23.4872	23.4494
P20073	27.0803	26.987	27.0637	26.9664	27.0727	27.0337
O75439	25.7188	25.745	25.7562	25.7525	25.7197	25.7999
Q14257	24.4735	24.4114	24.5287	24.3277	24.4787	24.2454
Q9H3P7	25.6744	25.6825	25.6582	25.6224	25.6334	25.5953
Q9BPX3	25.8709	25.7852	25.8398	25.6808	25.7795	25.7285
Q13561	26.1354	26.1269	26.1527	26.1083	26.116	26.1354
Q14847	28.1242	27.9921	28.0781	27.9725	28.0712	28.0513
P08243	26.4216	26.2742	26.3606	26.2457	26.3606	26.3355
P67775	24.699	24.649	24.6782	24.4914	24.5724	24.5976
P55036	26.8817	26.8294	26.8931	26.8228	26.8817	26.8581
P62241	27.6848	27.7171	27.7346	27.7501	27.6636	27.8305
P48047	27.7285	27.7954	27.7732	27.7827	27.7572	27.8275
Q7Z417	26.1269	26.1575	26.1212	26.1921	26.1942	26.1767
O43615	26.4913	26.5146	26.4583	26.5002	26.4654	26.4773
Q13547	25.5366	25.4739	25.38	25.5472	25.6421	25.4081
Q9NP81	24.9196	24.9739	24.9561	24.9956	24.9498	24.9834
O00487	26.3628	26.2693	26.3768	26.2531	26.3271	26.3086
Q3LXA3	25.7721	25.6511	25.7407	25.6384	25.7467	25.6524
P09936	28.5128	28.4419	28.5531	28.3905	28.5326	28.4375
A1L0T0	25.0086	25.0926	25.0319	25.1359	25.0068	25.1029
Q16204	27.4058	27.4202	27.4058	27.4786	27.4223	27.4274
Q9NZB2	24.5101	24.5023	24.5599	24.4454	24.5365	24.3719
Q641Q2	21.1651	21.0448	21.2002	21.072	21.0858	20.9902
Q08379	25.3221	25.2862	25.3242	25.2895	25.3333	25.2842
Q8WVV4	25.4987	25.5685	25.4749	25.5352	25.5743	25.5162
Q9BY77	25.7081	25.7618	25.7381	25.802	25.733	25.7602
P00352	26.6132	26.5768	26.6287	26.5681	26.5968	26.6042
Q9H568	26.4826	26.5341	26.4705	26.5367	26.4606	26.6132
P49821	26.1452	26.1137	26.1767	26.0676	26.1527	26.072
O75400	26.8012	26.8263	26.8313	26.8219	26.7943	26.8375
P46937	25.6095	25.3973	25.6719	25.4963	25.5694	25.5296
P08754	24.7436	24.7864	24.7599	24.8414	24.7019	24.8707
Q92804	25.8163	25.6687	25.7285	25.6735	25.8153	25.6916
Q9H4G0	25.1611	25.242	25.1307	25.2415	25.1553	25.2707
Q9UGI8	25.9447	25.9054	25.9356	25.8993	25.9144	25.9144
Q8WWQ0	24.508	24.4924	24.5171	24.4729	24.5861	24.3888
O00443	24.8678	24.9486	24.8877	24.9361	24.874	24.8777
P61289	26.4169	26.4094	26.4568	26.4349	26.4192	26.5257
P12955	26.4492	26.4715	26.4229	26.5257	26.4471	26.484
Q9NTJ5	26.2135	26.2292	26.155	26.1226	26.233	26.0574
Q13557	24.9881	25.1002	25.0601	25.0683	25.0335	25.0763
P07686	27.189	27.226	27.2897	27.2061	27.2518	27.1788
Q9BTW9	24.5765	24.4798	24.5849	24.5023	24.5356	24.453
Q16881	24.7651	24.7148	24.7446	24.8052	24.7599	24.8122
O94901	24.7004	24.7204	24.7752	24.7772	24.7934	24.9079
O76003	27.7305	27.6726	27.7458	27.5606	27.6982	27.5226
Q9H6T3	26.2193	26.241	26.2169	26.1862	26.2275	26.1745
Q9NQT8	24.319	24.359	24.374	24.4131	24.3732	24.3818
O75179	22.9962	22.9257	22.9653	22.8529	22.9114	22.871
O95359	23.8702	23.773	23.8837	23.7904	23.8484	23.7677
P50552	26.0759	25.9734	26.0618	26.072	26.0606	26.05
Q92575	24.3568	24.3652	24.3525	24.2821	24.3667	24.2709
Q14568	21.3269	21.4022	21.4394	21.3639	21.4268	21.4635
O14818	27.7655	27.654	27.802	27.6375	27.7115	27.6697
O15294	25.8993	25.7978	25.8721	25.7664	25.88	25.7653
Q06124	25.5557	25.5176	25.5345	25.5317	25.5667	25.5323
P05026	27.4256	27.4607	27.387	27.5651	27.4641	27.5086
Q9Y2Z4	26.34	26.3914	26.2742	26.4409	26.3628	26.3897
Q9GZL7	26.2886	26.2982	26.243	26.362	26.2693	26.2939
O75477	25.4309	25.4355	25.4527	25.4364	25.4468	25.4097
P40222	25.9675	26.033	26.0214	26.0672	25.9675	26.0047
Q93050	24.9343	24.9427	24.9695	25.0266	24.9454	25.0075
Q13573	26.4857	26.4423	26.496	26.4514	26.5153	26.4756
P01011	23.9073	24.2624	24.4952	24.439	24.4103	24.3798
Q8N392	25.3231	25.2763	25.2942	25.2265	25.2942	25.239
O75306	25.7427	25.7371	25.7608	25.7407	25.7294	25.7399
Q9P265	24.3351	24.2867	24.3084	24.2798	24.3033	24.23
Q8WYA6	26.4251	26.4264	26.4514	26.4326	26.4514	26.4382
Q9HCS7	24.5874	24.5965	24.5669	24.6357	24.5902	24.594
Q96JQ2	23.8606	23.9618	23.9159	23.8569	23.7904	23.777
Q9BUQ8	26.3413	26.3355	26.3246	26.2886	26.3165	26.2356
Q6IN85	24.3285	24.3316	24.3507	24.2376	24.3316	24.2317
Q01780	26.116	26.1519	26.1025	26.1745	26.1877	26.1388
P98175	25.3333	25.3065	25.2986	25.3507	25.343	25.3201
O14936	26.6287	26.7338	26.595	26.7768	26.6405	26.7658
P52788	26.6493	26.5743	26.5888	26.5512	26.6245	26.5726
Q96CM8	25.5837	25.5312	25.6334	25.4614	25.5849	25.445
P61019	26.2153	26.207	26.1989	26.1641	26.2169	26.243
Q08257	26.241	26.1197	26.2816	26.0759	26.2667	26.0606
Q14165	26.5743	26.659	26.6963	26.673	26.6665	26.6493
Q86VM9	25.778	25.8597	25.7909	25.9072	25.8071	25.8928
O43660	25.5317	25.5238	25.4867	25.4355	25.5162	25.4375
Q96A49	25.9356	25.9859	25.981	25.9447	25.9356	25.8692
Q16698	25.8761	25.896	25.9201	25.9376	25.8885	25.9897
O43396	25.9646	25.9426	25.9914	25.9144	25.9722	25.9054
Q14694	26.5341	26.5604	26.5153	26.6245	26.5379	26.6076
Q9UQB8	26.2217	26.155	26.25	26.1659	26.2967	26.0886
O75410	24.3888	24.4625	24.4349	24.4858	24.4384	24.3933
Q9GZY8	24.9669	25.0899	25.0301	25.1797	25.042	25.1567
Q13616	26.5718	26.6042	26.5783	26.6256	26.5917	26.6647
P02649	27.0418	27.0946	27.0243	27.123	27.0915	27.0838
P07996	25.5238	25.6384	25.4808	25.5634	25.5182	25.559
P53634	25.1579	25.2311	25.2625	25.2461	25.2446	25.3297
Q9BVP2	26.1137	26.1477	26.1477	26.1575	26.094	26.1413
Q9BYT8	26.4423	26.5091	26.4741	26.5459	26.5091	26.5355
Q13617	26.0845	26.0606	26.082	26.0473	26.0473	26.0109
Q96EY7	25.4808	25.4867	25.4987	25.4719	25.4708	25.4625
P33527	24.0367	24.0582	24.0261	24.0481	24.0245	24.0276
P0DJD0	17.8273	17.8261	17.6588	17.4954	17.831	17.5966
P62987	24.0747	24.0442	23.8768	24.0404	24.0604	23.9877
P36871	26.5396	26.5119	26.5493	26.5653	26.5768	26.5934
Q99797	25.5915	25.6263	25.5809	25.673	25.7108	25.6621
O43237	25.981	25.946	25.9675	25.9508	25.94	25.9971
Q9HAW8	20.9969	20.9837	21.1699	21.0808	21.0827	21.1358
P61604	29.8881	29.9204	29.9931	29.9526	29.9326	29.9405
P84085	25.5576	25.5456	25.5221	25.4437	25.4808	25.4642
P30520	26.634	26.5472	26.5934	26.4583	26.5635	26.4732
Q9BVK6	26.0214	25.9583	26.0676	25.9542	26.0061	26.0202
P28290	24.1299	24.2217	24.2083	24.2709	24.2067	24.2089
P20042	27.106	27.0892	27.1259	27.1346	27.1182	27.1396
O75131	27.1775	27.1331	27.1539	27.1155	27.1305	27.1687
P30533	27.4829	27.5108	27.4712	27.5576	27.4712	27.6162
Q9BT78	26.8581	26.7687	26.8534	26.7454	26.8397	26.695
P17812	25.9859	26.0031	25.9244	26.0405	25.9666	26.0396
P28370	24.9449	24.923	24.9196	24.9701	24.9343	24.9776
P35250	25.4686	25.4267	25.5176	25.3846	25.4686	25.3653
Q9NQW6	25.3669	25.3539	25.3846	25.4289	25.4515	25.3639
Q53GS9	24.8956	24.8713	24.9033	24.8481	24.8798	24.8693
Q02809	24.8588	24.8293	24.8637	24.8782	24.813	24.8992
P30837	26.2898	26.3492	26.2876	26.3606	26.3601	26.2898
P26006	24.751	24.8777	24.9498	25.0515	25.0409	24.9244
Q00796	26.8281	26.8025	26.788	26.7272	26.8012	26.7097
Q96DI7	25.3087	25.3318	25.3526	25.3126	25.3242	25.3333
Q96HS1	25.9885	26.0511	26.0365	26.0801	26.0256	26.0652
P19784	26.864	26.8748	26.8155	26.873	26.8805	26.8294
Q9Y4K1	24.7521	24.5955	24.7924	24.6122	24.7777	24.5998
P50502	27.9512	27.9569	27.9767	27.8746	27.9251	27.8702
Q10713	25.9508	25.9086	25.9583	25.9193	25.9054	26.0004
Q7Z460	24.7333	24.7298	24.751	24.6785	24.7004	24.7553
Q15813	25.0329	25.0313	24.9739	25.1086	25.0652	25.0301
Q8WVV9	25.5472	25.5052	25.4937	25.4788	25.5366	25.5438
P62906	29.034	29.0619	29.026	29.0378	29.0756	28.9943
Q9NZT2	25.3366	25.6871	25.3714	25.732	25.347	25.6224
P30050	28.2009	28.2853	28.2475	28.3277	28.1702	28.3165
P16401	28.6387	28.4316	28.5926	28.2475	28.6015	28.3193
Q8N3U4	25.4502	25.4252	25.4614	25.3659	25.3931	25.4109
P53041	26.5132	26.4789	26.4883	26.4423	26.5119	26.4308
P39687	26.7658	26.702	26.7558	26.8025	26.7323	26.9196
P30566	26.5153	26.4797	26.4756	26.4971	26.5068	26.5091
P43897	26.3233	26.3546	26.3504	26.3793	26.3437	26.3606
Q99575	24.6981	24.7472	24.7083	24.686	24.7148	24.6782
Q13148	26.4583	26.4741	26.4471	26.4109	26.3659	26.4097
P29590	24.9561	25.5438	25.0652	25.5727	25.0329	25.4117
Q9UBB4	25.343	25.2279	25.3221	25.1567	25.2715	25.1588
Q8IX01	24.6638	24.5849	24.6413	24.5902	24.6256	24.5287
P25787	27.0581	27.0346	27.0218	27.0166	27.0392	27.0299
P51812	25.8065	25.7871	25.8103	25.7285	25.7645	25.7294
Q15269	25.1225	25.1389	25.1287	25.2144	25.134	25.1381
A0MZ66	26.3067	26.3827	26.2631	26.4308	26.3768	26.3165
P26232	23.2471	23.1532	23.2015	23.0607	23.0847	23.1389
Q86X29	25.0355	25.1483	25.0973	25.1951	25.0843	25.1543
Q9ULU4	24.8973	24.8748	24.8514	24.8707	24.8588	24.8821
Q5T6F2	25.1002	25.0565	25.0763	24.9343	25.064	24.96
P07741	26.7212	26.595	26.6777	26.5411	26.6076	26.5566
Q9P2I0	24.9656	24.9871	24.9965	24.9333	24.9524	24.9159
Q9Y696	26.2062	26.1212	26.1821	26.1049	26.1698	26.1232
Q99569	24.24	24.2635	24.2607	24.3618	24.2781	24.3334
P16422	27.1376	27.1192	27.1583	27.0484	27.1396	27.0565
Q93077	25.6449	25.4494	25.4386	25.3897	25.5758	25.6289
P51531	23.2615	23.0715	23.1587	23.0657	23.2504	23.0112
Q9UBV2	24.9333	24.9336	24.9785	24.923	24.96	24.9196
P36957	25.9744	26.0047	26.0694	26.0893	26.0451	26.0451
P11172	27.0005	26.9405	27.0032	26.934	27.026	26.8874
Q9Y5M8	26.8417	26.9176	26.8787	26.8977	26.8766	26.9155
P22309	22.4644	22.51	22.5335	22.5638	22.5457	22.5069
P49590	24.8456	24.8559	24.9227	24.8927	24.8414	24.9871
Q8N3D4	23.2391	23.2271	23.2575	23.2042	23.2457	23.1432
Q13126	25.5501	25.4109	25.5029	25.3701	25.4816	25.4019
P04062	26.0075	26.0157	26.0384	26.0096	26.0347	26.0038
Q9Y6E0	25.5512	25.5121	25.5411	25.4405	25.4795	25.4393
Q68E01	24.4495	24.4511	24.4708	24.4444	24.4349	24.4729
Q6PJT7	25.4077	25.4214	25.4214	25.4375	25.4097	25.4487
Q15031	24.8707	24.9361	24.8356	25.0103	24.9108	25.0119
P51665	26.5604	26.4971	26.5163	26.5203	26.531	26.5341
Q9BZF1	25.1174	25.1145	25.1128	25.0933	25.1389	25.1097
O43252	25.5057	25.5611	25.5193	25.5263	25.5052	25.5387
Q09028	25.4893	25.5366	25.5205	25.4774	25.4642	25.4749
Q96IR7	25.1857	25.1708	25.2046	25.0997	25.1274	25.1463
Q06323	27.8113	27.9002	27.8671	27.8588	27.7346	27.7827
P49006	24.8841	24.928	24.9466	25.0886	24.7403	25.1145
Q8IX12	26.5146	26.5182	26.5203	26.5287	26.5132	26.5472
Q8N6T3	26.7649	26.7082	26.7035	26.6927	26.7558	26.6313
Q02952	24.581	24.4371	24.6062	24.4536	24.6205	24.3055
Q5VZK9	24.4599	24.4463	24.4588	24.5101	24.4582	24.4463
P43034	27.1948	27.123	27.2061	27.068	27.1687	27.1182
P50895	25.4527	25.3526	25.4437	25.3944	25.414	25.4318
P68400	26.2341	26.2206	26.248	26.2062	26.1989	26.2275
P25789	26.712	26.6536	26.7009	26.659	26.6209	26.6903
Q6UB35	25.4048	25.4386	25.4199	25.4019	25.3862	25.4199
Q5SSJ5	26.9554	27.026	26.9911	27.0218	26.9941	27.0418
Q9Y5Q9	24.9723	24.9611	24.9494	24.9397	24.9419	24.9825
O14579	25.9421	25.7763	25.8414	25.8613	25.8008	25.9885
Q96CW1	27.5131	27.546	27.5196	27.5715	27.5384	27.5651
Q02413	24.5737	24.7898	24.2129	24.6084	24.7579	24.907
P07858	26.2237	26.3323	26.2217	26.3033	26.2876	26.3688
P09429	28.9602	28.9091	28.9817	28.8575	28.9467	28.8904
Q15050	24.6681	24.7924	24.6477	24.8019	24.7651	24.7563
Q92917	24.9785	24.9244	24.9825	24.9079	24.9881	24.8713
Q99729	27.7529	27.6848	27.6237	27.6873	27.7483	27.643
Q13185	27.0715	26.9367	27.0279	26.8012	27.0518	26.8546
P55010	27.0337	27.0155	27.0518	27.0661	27.0418	27.0622
P62714	20.9434	20.9721	20.9448	20.8585	20.7968	21.0769
Q14318	24.9126	24.892	24.9333	24.9192	24.8973	24.9701
Q9BRR6	24.2432	24.3136	24.2944	24.3136	24.2624	24.3369
Q5SW79	23.7417	23.7405	23.6972	23.7623	23.7518	23.7182
O95819	24.6076	24.609	24.5216	24.6482	24.584	24.5634
Q8TBC4	25.1287	25.042	25.1206	25.0584	25.0832	25.0665
Q9Y6E2	26.398	26.3727	26.3727	26.4251	26.3727	26.4558
O43592	25.8835	25.8819	25.7811	25.9646	25.8673	25.9356
Q9Y4E1	20.3234	20.2213	20.2659	20.2912	20.1427	20.347
P84103	28.1587	28.1805	28.1663	28.1535	28.1401	28.1965
Q9NZL4	25.2468	25.2446	25.2057	25.2311	25.2884	25.2803
P55263	26.7768	26.6182	26.6979	26.5396	26.7434	26.5493
A2RRP1	25.0499	25.0335	25.029	24.9871	25.0103	24.9669
Q15392	26.6146	26.6813	26.6392	26.6571	26.6057	26.6324
P05362	24.704	24.7096	24.686	24.7452	24.6631	24.751
P30038	25.5401	25.5278	25.5685	25.5915	25.5826	25.5778
Q9Y383	26.0867	26.1452	26.1354	26.1399	26.0867	26.1284
Q9H2U2	26.5493	26.5396	26.6132	26.4995	26.5477	26.4926
Q9NQR4	26.4017	26.3897	26.4326	26.395	26.408	26.3843
Q9Y6Y8	25.9263	25.9897	25.9144	25.8908	25.9583	25.8036
Q9BXK5	24.6631	24.6834	24.6581	24.7154	24.6334	24.7009
P62834	24.3566	24.2961	24.4176	24.1455	24.3136	24.0749
Q99439	27.569	27.5576	27.5165	27.5108	27.5837	27.5165
Q12802	24.0187	24.0223	24.0404	23.9949	24.0076	23.9609
P21964	26.5653	26.4857	26.5702	26.4452	26.5367	26.4471
Q92620	24.9159	24.9183	24.9454	24.9227	24.9315	24.902
Q96SI9	24.1646	24.1578	24.1667	24.1705	24.1931	24.1145
P51648	25.6347	25.6634	25.604	25.5963	25.589	25.6277
P04899	23.8388	23.9106	23.9198	23.9488	23.8513	23.978
Q6IQ23	24.2607	24.3502	24.2653	24.3763	24.2653	24.316
P18084	24.8414	24.8206	24.9103	24.8548	24.8396	24.8748
O43172	25.7664	25.8139	25.8112	25.8205	25.7888	25.8414
Q14997	24.6102	24.5679	24.6183	24.5415	24.581	24.5832
P63208	26.3601	26.2045	26.2531	26.2753	26.2193	26.4326
Q14849	24.0726	24.107	24.1884	24.0915	24.1705	24.0915
Q16625	25.3349	25.4749	25.3732	25.5057	25.3116	25.5038
P60660	27.7115	27.6129	27.6817	27.8231	27.5576	27.9767
Q93052	24.7461	24.7363	24.7028	24.7167	24.7635	24.7142
Q6P1J9	25.701	25.6925	25.704	25.6916	25.7066	25.6769
Q6XQN6	23.9919	23.9187	24.0076	23.9654	23.9955	23.9707
Q9NWH9	25.927	26.0138	25.9344	26.1325	25.981	26.0641
Q9P0K7	24.8671	24.879	24.9175	24.8904	24.902	24.8219
P62826	28.8575	28.8049	28.8575	28.8209	28.8436	28.8784
O00469	25.1389	24.8992	25.122	24.904	25.1076	24.9419
A5A3E0	14.8764	14.8671	14.7153	14.5185	14.906	14.6329
Q92552	25.9027	25.9006	25.9045	25.8622	25.896	25.8071
Q12756	22.9731	22.9769	22.9459	23.0189	23.0069	22.9889
O14744	26.3969	26.3314	26.398	26.2876	26.3562	26.2863
Q13206	26.2693	26.3271	26.2898	26.2898	26.2571	26.3293
Q07954	24.2806	24.2174	24.2867	24.1533	24.2933	24.0533
Q13895	25.6392	25.7133	25.6347	25.7721	25.6769	25.73
Q15003	25.3539	25.2791	25.3582	25.2625	25.2975	25.3389
Q86V48	24.5171	24.5506	24.5134	24.4832	24.5092	24.4511
Q01105	28.0377	27.9315	28.0095	27.8113	27.982	27.8113
O14776	26.5459	26.6076	26.5989	26.5989	26.5681	26.6118
O60684	24.0922	24.0521	24.0333	24.2668	24.1616	24.1705
P42356	24.3951	24.3515	24.4187	24.4599	24.4569	24.4384
O75436	26.1698	26.1284	26.1452	26.0967	26.1787	26.0556
Q8N8S7	25.88	25.9356	25.9213	25.9166	25.8725	25.878
P29317	23.8351	23.9919	23.8606	23.9938	23.9356	23.9772
Q9H488	25.7381	25.7571	25.7308	25.7197	25.732	25.7371
P61201	26.934	26.9133	26.8652	26.8874	26.9577	26.7782
Q9H089	25.0438	25.1905	25.0622	25.2884	25.2046	25.1737
Q9BRK5	25.4375	25.5162	25.5438	25.5512	25.5334	25.5081
P60900	27.1086	27.0762	27.0762	27.0032	27.1086	27.0181
Q6ZRV2	24.0716	24.0448	24.1381	24.1279	24.1303	24.0091
P35270	26.1007	26.1002	26.1575	26.082	26.1149	26.0759
P61586	25.8868	25.8721	25.8575	25.8653	25.8303	25.94
Q69YN4	24.5506	24.5428	24.5451	24.5832	24.503	24.5955
P98088	23.2158	23.3074	23.2215	23.2568	23.2842	23.2888
P61026	27.4712	27.493	27.468	27.468	27.468	27.4895
P13674	26.2925	26.3843	26.3437	26.3897	26.3382	26.3382
O75717	25.396	25.414	25.3897	25.3634	25.38	25.3412
Q07960	26.2967	26.2251	26.2834	26.2631	26.2587	26.2925
Q9GZS3	25.5826	25.4942	25.5743	25.3766	25.5208	25.414
P62316	27.3015	27.3196	27.326	27.3961	27.3036	27.3734
Q99733	26.1438	26.1659	26.117	26.1368	26.1232	26.2027
P35610	24.7304	24.7651	24.8523	24.8304	24.8456	24.9256
Q9NYV4	24.0538	24.1333	24.0726	24.0448	24.0324	24.0798
O43432	24.7392	24.7708	24.7772	24.8072	24.7703	24.7832
P08574	26.0085	25.9945	26.0085	25.9331	25.9634	25.9188
O95292	27.9147	27.9903	27.9393	28.0176	27.9415	28.0781
P39019	28.6539	28.5926	28.6185	28.5184	28.6136	28.5531
P23141	26.8397	26.8488	26.8281	26.788	26.7816	26.7888
Q96HY7	25.1932	25.0665	25.1483	25.0601	25.1029	25.0472
O95747	25.134	25.0232	25.1588	25.0557	25.1065	25.0375
Q14376	25.6634	25.5694	25.6368	25.5296	25.6289	25.5501
P07602	27.1182	26.6985	27.0378	26.7558	27.0218	26.7287
P62888	27.546	27.5433	27.5144	27.5196	27.499	27.5606
Q9ULW0	26.155	26.0694	26.1698	26.073	26.173	26.0618
Q9UHD1	27.2855	27.2339	27.2855	27.0199	27.2367	26.9701
O15372	27.0727	27.0637	27.0715	27.0243	27.0226	27.026
Q9Y6Q1	26.7687	26.4913	26.7162	26.4883	26.7162	26.5153
Q2NL82	26.1232	26.0931	26.1083	26.0707	26.0967	26.0318
Q9Y6B6	24.1538	24.0706	24.1128	24.0878	24.0319	24.1608
Q16850	25.9213	26.0235	25.9481	26.0157	25.9491	26.0676
Q13098	25.7895	25.7381	25.6871	25.8258	25.8296	25.7525
Q9UMX0	22.1082	22.1246	22.0938	22.1471	22.0706	22.2401
O15270	25.0652	25.061	25.0874	25.0659	25.0665	25.0499
P35251	25.4597	25.4836	25.4558	25.4386	25.4927	25.3772
P82094	24.6256	24.6692	24.6645	24.7028	24.6581	24.6638
P56545	25.0843	24.9992	25.0565	24.9524	25.0601	24.9858
P28070	26.6209	26.4868	26.5477	26.3172	26.5653	26.3727
Q9HCD5	25.122	25.1463	25.1299	25.1483	25.1061	25.1984
P51649	25.5648	25.5953	25.5532	25.5208	25.5099	25.5221
Q9UKN8	25.4199	25.3612	25.4036	25.3318	25.3582	25.3759
Q9Y512	25.5934	25.6647	25.6294	25.6687	25.5905	25.6825
O75122	23.9971	24.0597	23.9877	24.0706	24.0367	24.0253
Q9NSK0	24.671	24.6152	24.6562	24.6346	24.6424	24.6752
Q9H0L4	23.9862	23.9177	23.9673	23.8817	23.9714	23.9142
Q9Y2R4	25.1604	25.2625	25.1567	25.2177	25.1764	25.3256
Q93034	25.9542	25.9188	25.9705	25.8636	25.9201	25.8636
O94788	22.7954	22.7076	22.7931	22.8971	22.8139	22.861
O00139	25.5352	25.5057	25.5287	25.4808	25.4597	25.5667
O15269	25.9763	26.0075	25.9722	26.0301	26.0574	25.999
Q9NVA2	24.9033	24.876	24.8678	24.7924	24.8678	24.7436
O95486	26.4868	26.5493	26.5287	26.5812	26.5182	26.5379
Q13907	27.0181	26.9041	27.0097	26.8192	27.004	26.9133
Q16836	26.6979	26.7393	26.7509	26.7888	26.7035	26.7933
Q8NFQ8	24.5986	24.594	24.6388	24.5976	24.5832	24.5573
P42345	24.9268	24.9079	24.8895	24.9103	24.9803	24.8493
Q9Y618	24.1909	24.1952	24.2289	24.152	24.2017	24.1299
Q9NXE4	24.4935	24.4729	24.5462	24.5254	24.4729	24.5274
O15143	26.7956	26.8047	26.8012	26.8931	26.7223	26.9757
Q6NXG1	25.347	25.3051	25.3201	25.2942	25.3444	25.3148
Q68EM7	25.249	25.1932	25.223	25.061	25.2207	25.0753
Q9UIF9	24.2036	24.23	24.1502	24.2522	24.2944	24.1931
Q5VT52	24.3334	24.3705	24.3652	24.3559	24.3429	24.3748
P34896	25.6853	25.6434	25.7118	25.6062	25.6669	25.5963
Q7Z2T5	24.2987	24.316	24.3285	24.3228	24.2821	24.3277
Q9NW13	25.8484	25.9283	25.7795	25.7931	25.8398	25.7308
P41236	24.3901	24.4676	24.4812	24.5197	24.4425	24.508
Q9H4L5	24.2591	24.203	24.2361	24.23	24.2138	24.2159
Q92520	26.082	26.1325	26.2062	26.1681	26.2014	26.1862
Q13618	25.3982	25.3826	25.4405	25.3669	25.3992	25.3714
O15446	23.2196	23.441	23.3405	23.4606	23.2814	23.5017
Q9Y5K6	26.7598	26.7789	26.8025	26.75	26.7782	26.7543
Q04828	22.8006	22.7906	22.0812	22.874	23.1357	22.555
O43395	26.0676	26.0214	26.0521	25.9734	26.0271	26.0096
Q8NC56	25.2907	25.352	25.381	25.4418	25.4418	25.4214
Q16630	26.6963	26.6665	26.7287	26.6057	26.6794	26.6057
Q9NXF1	24.4693	24.453	24.4271	24.4846	24.47	24.5428
O43815	25.1463	25.124	25.1845	25.0891	25.1097	25.0529
P61163	25.7503	25.7144	25.739	25.6749	25.7427	25.6062
P54709	26.7454	26.7982	26.8073	26.8417	26.7702	26.961
Q02252	26.4157	26.4558	26.4526	26.3843	26.4119	26.3504
P98082	24.6645	24.637	24.6834	24.5462	24.5669	24.5497
Q53H82	26.4741	26.496	26.484	26.5472	26.443	26.5692
Q9Y4C2	25.8725	25.927	25.88	25.8835	25.8761	25.8398
P23786	25.0178	25.0409	25.0524	25.1274	25.0557	25.223
P68036	25.749	25.6406	25.745	25.5345	25.7399	25.571
Q9NRG9	24.4905	24.47	24.512	24.4973	24.4676	24.5216
Q96TA2	25.2707	25.2401	25.2782	25.2057	25.2613	25.266
O00161	25.8972	25.8378	25.8636	25.8721	25.8613	25.8243
Q8N684	26.4883	26.5477	26.4926	26.5768	26.4926	26.5743
P20339	24.7777	24.7066	24.7521	24.7004	24.7772	24.6388
Q8NEU8	24.1817	24.1426	24.2118	24.0749	24.143	24.059
Q96FW1	26.5621	26.4397	26.5512	26.4382	26.4741	26.5022
Q9BSC4	24.7371	24.7028	24.7533	24.7324	24.7052	24.7392
Q9HB71	28.1367	28.1136	28.1587	27.9767	28.1325	28.0095
A3KMH1	24.4802	24.5451	24.5328	24.5861	24.5274	24.5134
O75746	23.4841	23.4178	23.4907	23.4087	23.4896	23.4357
Q13123	26.3426	26.2826	26.3323	26.233	26.3172	26.2587
Q9BTT6	24.8385	24.8456	24.7974	24.7298	24.7423	24.7324
P46100	24.2976	24.3638	24.368	24.3485	24.3334	24.3618
P49916	25.3133	25.2895	25.2842	25.2351	25.3011	25.2549
Q7Z3K3	23.8533	23.8785	23.8693	23.8848	23.8569	23.8932
Q02978	25.9201	25.9542	25.9228	26.0109	25.9756	26.0183
Q03518	23.2625	23.826	23.3498	23.951	23.3324	23.7796
Q13217	25.733	25.7608	25.7263	25.7562	25.7081	25.7437
P10253	24.3065	24.452	24.3798	24.4693	24.4084	24.4665
Q9Y6D6	24.0481	24.0429	24.0546	24.0292	24.0218	23.9867
P00441	28.1805	28.0377	28.1048	28.0289	28.1463	28.0941
Q92544	25.5667	25.6524	25.6224	25.6347	25.5648	25.5885
P25325	25.8557	25.8339	25.8267	25.78	25.8484	25.7956
P24539	26.7303	26.6886	26.7143	26.6182	26.6445	26.6514
Q16576	25.7271	25.5634	25.6434	25.5121	25.5975	25.5482
Q8IXI1	24.3089	24.2765	24.3965	24.1952	24.3392	24.1251
P28074	26.4192	26.3504	26.395	26.3135	26.3293	26.4278
P80404	24.692	24.7436	24.6752	24.7333	24.6231	24.8161
Q13740	24.2522	24.2151	24.3334	24.2107	24.3118	24.1585
Q16795	25.8071	25.8303	25.8436	25.8008	25.8077	25.8296
Q9H8Y8	26.6432	26.6405	26.6514	26.6405	26.6813	26.6287
P60953	27.6982	27.6162	27.6346	27.4361	27.5449	27.5636
Q99567	25.3412	25.3759	25.2907	25.3982	25.3759	25.3992
Q9H078	26.1846	26.1413	26.1952	26.155	26.2206	26.1399
P36952	24.512	24.4204	24.5724	24.6334	24.5628	24.7052
P40616	25.2825	25.064	25.2167	25.1145	25.1579	25.1045
Q8IY37	24.3136	24.3917	24.2591	24.4648	24.3965	24.4324
Q9BZK7	24.9992	25.0763	25.0773	25.0992	25.0188	25.0259
Q8TDN6	26.0641	26.0676	26.0183	26.0641	26.0183	26.0893
P80303	25.3074	25.2207	25.3275	25.1255	25.1752	25.0874
Q6PJG6	24.2961	24.2773	24.269	24.2806	24.355	24.2421
Q99829	26.8263	26.6963	26.7702	26.712	26.7888	26.8125
P22061	26.9779	26.846	26.9264	26.7667	26.9392	26.7338
Q13308	26.0157	25.9756	26.033	26.0214	26.0618	25.9705
Q96PC5	24.1952	24.2129	24.1975	24.1538	24.1551	24.0973
P33121	25.5176	25.5915	25.5114	25.5778	25.4987	25.6468
Q9Y224	26.6256	26.5917	26.5768	26.676	26.6132	26.6637
P28482	26.5823	26.4756	26.5341	26.4492	26.5054	26.4583
P17480	26.3094	26.3067	26.2939	26.3703	26.2886	26.4017
Q9BY67	26.1212	26.1007	25.9859	26.2292	26.2217	26.1226
Q99436	26.3768	26.2457	26.3479	26.0365	26.2753	26.1137
Q13330	23.9538	23.9765	23.993	24.0049	23.9609	24.0319
Q8IUE6	24.1317	24.1944	24.1161	24.3502	24.1211	24.6444
Q7Z4S6	23.9159	23.8848	23.8306	23.8859	23.8648	23.8523
Q9HAU0	24.7579	24.8111	24.7651	24.8603	24.8111	24.8328
O15213	24.7541	24.8143	24.7744	24.7635	24.7789	24.7789
Q9Y3T9	26.3881	26.4926	26.3827	26.5621	26.4357	26.4816
Q6PD62	26.3897	26.3969	26.4157	26.4169	26.4264	26.4397
Q13867	25.7385	25.7026	25.6449	25.7348	25.7026	25.7811
O43837	25.6791	25.7537	25.733	25.6825	25.73	25.6558
P47985	22.7634	22.7829	22.8246	22.861	22.8044	22.8616
P11908	25.1076	25.0811	25.0843	25.1381	25.0428	25.1764
O75396	25.8928	25.9634	25.9283	26.0118	25.9807	25.9421
Q9Y2W2	25.8843	25.9144	25.8843	25.8378	25.8653	25.8575
Q9Y6Q5	25.3862	25.3639	25.4175	25.352	25.3826	25.4036
O60568	24.6041	24.6183	24.6456	24.6638	24.6621	24.6041
Q8WU90	26.5812	26.5866	26.5743	26.5968	26.5783	26.5182
Q15363	26.2531	26.2925	26.2109	26.2716	26.3021	26.2292
Q9Y2Z0	27.1517	27.1376	27.1717	27.1687	27.1259	27.17
Q99856	25.9914	25.9666	25.9491	25.9705	25.9657	25.9244
P62491	22.9283	22.9315	22.9731	22.9506	22.904	23.0857
Q8TBA6	24.1667	24.2205	24.2001	24.2001	24.1809	24.1406
O15231	23.9259	23.7714	24.0346	23.7812	23.9126	23.725
P20340	26.0746	26.0801	26.0318	26.0318	26.0365	26.0801
Q9BW19	24.1145	24.1211	24.1291	24.0569	24.0973	24.0604
P07205	22.8271	22.7067	22.845	22.4292	22.7794	22.2932
Q8NI35	23.6332	23.6094	23.6414	23.5307	23.7272	23.3994
Q96HY6	24.5403	24.6843	24.558	24.7472	24.6472	24.6645
Q6NUQ4	25.9319	25.9491	25.9734	25.9006	25.9885	25.9072
P16070	25.1998	25.3684	25.4927	25.4913	25.4739	25.4698
Q4V328	23.2175	23.2203	23.2189	23.2575	23.293	23.1671
Q96N67	24.3084	24.318	24.3074	24.3901	24.3369	24.3989
P62314	26.2761	26.1942	26.2308	26.2761	26.2078	26.2716
Q07866	24.9256	24.9858	24.9589	24.9542	24.9561	24.9291
Q8TAT6	26.0256	26.0283	26.0489	26.0183	25.9897	26.0226
Q9UL25	25.6176	25.6449	25.6155	25.6754	25.6571	25.7197
P30086	27.2135	27.181	27.2231	27.189	27.2339	27.226
Q9H2G2	25.6016	25.5525	25.599	25.5411	25.6303	25.4708
Q05048	25.9283	25.9744	25.946	25.9952	25.8928	26.0214
Q9UBQ7	25.5482	25.4364	25.549	25.4214	25.4978	25.4252
Q13769	25.0763	25.0622	25.0266	25.0472	25.0944	25.0313
Q52LJ0	25.0375	25.0694	25.0557	25.0524	25.0708	25.0199
O00411	23.9562	24.0629	23.9585	24.0927	23.9949	24.102
Q8WTT2	25.4642	25.5401	25.457	25.6044	25.5323	25.5809
Q8IZ83	25.851	25.802	25.8065	25.739	25.8036	25.7618
P26440	25.6263	25.6044	25.6205	25.5525	25.599	25.5208
Q07955	27.7788	27.8671	27.8488	28.0095	27.8671	27.8826
O95865	25.242	25.15	25.188	25.1029	25.1922	25.2131
P17931	26.873	26.8192	26.8831	26.8348	26.8874	26.8604
Q9NY27	24.0022	24.0253	24.0384	23.9463	23.9834	23.8569
O75152	24.3376	24.3277	24.3901	24.3944	24.3055	24.3975
P62280	29.3008	29.2922	29.3239	29.2922	29.2564	29.337
Q15165	24.3411	24.3228	24.3791	24.3334	24.3198	24.2854
Q13242	26.4514	26.484	26.4913	26.4278	26.4216	26.4568
Q86VI3	22.9814	22.9025	22.9283	22.9315	22.9361	22.9008
Q8TC12	25.5162	25.666	25.7066	25.7066	25.6808	25.7133
Q15154	22.938	22.9522	22.9596	22.9795	22.9538	22.9411
O95235	24.5134	24.2645	24.5339	24.199	24.452	24.199
P50748	24.796	24.7498	24.7847	24.7599	24.8241	24.7703
Q9Y2B0	24.9625	25.0131	24.9939	25.0652	25.0394	24.9723
P84243	25.559	25.38	25.3973	25.6176	25.4214	25.6317
Q0VDF9	24.5692	24.5717	24.5737	24.609	24.5381	24.6396
P23634	21.9397	21.8693	21.9349	21.811	21.8768	21.8568
P01116	23.8569	23.8073	23.8432	23.6499	23.7796	23.7003
Q9UNH7	26.3214	26.3382	26.3314	26.3492	26.3305	26.3172
P08581	24.2067	24.0694	24.2635	24.0159	24.2289	24.0333
Q9UL46	27.1487	27.2231	27.1687	27.2518	27.1442	27.282
P30405	26.1049	26.1862	26.1438	26.1212	26.1767	26.0347
Q3ZCQ8	25.4188	25.4597	25.4309	25.4318	25.424	25.4686
Q00059	28.5446	28.5863	28.5446	28.6185	28.5863	28.5384
Q14554	25.6303	25.701	25.6781	25.6542	25.6449	25.6582
P60891	24.4048	24.2913	24.4648	24.3285	24.3215	24.4114
Q9NX63	26.2014	26.2571	26.1804	26.2621	26.2341	26.2571
Q9UPT8	24.3791	24.4735	24.4306	24.4511	24.3989	24.4027
Q99715	23.0895	23.0945	23.1633	23.0412	23.1949	22.99
O43493	25.6972	25.7271	25.6699	25.7437	25.8058	25.5791
Q8TEW0	24.8175	24.8693	24.7777	24.8385	24.8254	24.8199
Q9NUQ9	25.2477	25.2415	25.1225	25.3973	25.352	25.2927
O95140	24.6388	24.6523	24.6142	24.6477	24.6275	24.6109
P43487	27.3196	27.3563	27.3363	27.3395	27.326	27.3175
P40121	24.3515	24.2083	24.3823	24.3848	24.4599	24.3033
O75489	25.5634	25.5648	25.5611	25.5929	25.5176	25.5826
P54687	26.8521	26.7998	26.8521	26.6618	26.8244	26.7009
Q8IWJ2	24.7533	24.7694	24.7857	24.7533	24.7587	24.7352
P18621	28.0237	27.8908	27.9664	27.8379	27.9393	27.8455
Q9P2R7	26.7844	26.7943	26.7543	26.7844	26.7658	26.8025
Q14108	26.4045	26.4157	26.4045	26.4568	26.4816	26.395
Q14562	24.3989	24.3699	24.4409	24.4176	24.4048	24.4212
Q86TU7	25.3211	25.2451	25.2477	25.2682	25.2707	25.3221
Q15642	25.2103	25.2468	25.2367	25.266	25.2564	25.2103
Q96B97	24.8904	24.8841	24.9361	24.9486	24.8904	24.9192
Q5T2W1	24.7609	24.8	24.6967	24.7148	24.7304	24.6166
O95816	26.1641	26.107	26.0914	26.1384	26.1502	26.0585
Q6PL18	23.9177	23.9117	23.9421	23.9562	23.953	23.9472
O75947	27.476	27.4274	27.4953	27.4641	27.3453	27.4202
Q9UPY3	24.344	24.3103	24.2896	24.3933	24.3026	24.359
Q9Y394	24.81	24.9333	24.8	25.0313	24.8693	24.9361
Q8N1P7	24.857	24.8951	24.8973	24.9144	24.8533	24.8856
Q9UHN6	23.6891	23.7594	23.7677	23.7835	23.7483	23.7756
O94851	24.858	24.8596	24.8671	24.7579	24.8637	24.7245
Q6NZY4	23.707	23.7307	23.6964	23.7386	23.6605	23.7417
O43684	26.9367	26.9779	26.9218	26.9218	26.9024	26.9779
Q96EE3	25.4851	25.4937	25.4188	25.4867	25.5254	25.5254
Q9Y697	25.7108	25.7728	25.7503	25.7467	25.745	25.7608
Q9H9Y6	24.7148	24.7974	24.7452	24.9056	24.8084	24.8609
O43278	26.5692	26.6245	26.6182	26.5866	26.5866	26.5917
P11310	25.1984	25.2017	25.1975	25.1708	25.2246	25.1307
Q8WWY3	25.5193	25.4829	25.5557	25.4749	25.5339	25.4739
P09104	22.552	22.4757	22.5529	22.427	22.4713	22.4218
Q86Y56	24.7154	24.6024	24.6621	24.5965	24.6638	24.6456
P54725	23.614	23.5381	23.5748	23.5094	23.5533	23.4267
A0AV96	24.2821	24.2185	24.2976	24.1727	24.23	24.1852
O60812	23.706	23.614	23.7209	23.7287	23.5632	23.8415
Q8TCT9	26.8348	26.75	26.719	26.6313	26.7364	26.6886
O14880	26.6946	26.7543	26.6245	26.9597	26.8095	26.9494
Q5BKZ1	24.9757	25.0193	24.9803	25.0701	25.0056	25.0796
Q9Y5L0	25.5052	25.4808	25.5238	25.4267	25.4698	25.4289
Q9ULA0	25.0152	25.1867	24.9712	25.381	25.1857	25.1611
P32119	28.1082	27.8807	28.0237	27.7391	28.0474	27.7617
O15382	26.3172	26.2919	26.3897	26.2251	26.3214	26.241
P00492	26.05	26.0173	26.0574	26.0606	26.0202	26.0746
P37198	25.0068	24.9397	25.0056	24.948	24.93	25.0093
Q9P035	26.1575	26.2308	26.1641	26.1846	26.1438	26.2531
Q13443	24.5392	24.6621	24.5895	24.7177	24.6981	24.7019
Q8TDB6	24.4536	25.2342	24.5013	25.207	24.4432	25.1191
Q99598	25.1206	25.0584	25.1065	25.0843	25.1299	25.0409
Q13823	25.9017	25.9331	25.8972	25.8732	25.8732	25.9006
P53602	25.7308	25.7348	25.7096	25.7795	25.7244	25.8088
Q7Z5L9	25.2207	25.3087	25.2862	25.249	25.2756	25.1287
P62829	27.9415	27.8873	27.9251	27.7854	27.8702	27.8908
Q13136	24.6456	24.6765	24.6599	24.6249	24.6285	24.6621
O00566	25.4614	25.4487	25.4468	25.4558	25.4309	25.5278
Q969X6	25.5449	25.599	25.559	25.6468	25.5576	25.6808
Q9NTZ6	25.8425	25.8908	25.896	25.853	25.8378	25.8224
Q8IY17	23.7556	23.7319	23.687	23.7685	23.7016	23.7874
Q96L91	23.5607	23.5407	23.5775	23.507	23.5839	23.5254
Q13619	24.8603	24.837	24.8396	24.7864	24.8493	24.7694
Q14738	24.203	24.1705	24.1922	24.1867	24.1344	24.2683
Q96JJ7	23.8741	23.9949	24.0253	24.0582	24.0481	24.0481
P04920	24.8143	24.8161	24.8241	24.9135	24.8199	24.8984
Q96A65	24.5226	24.5232	24.5381	24.5328	24.464	24.5585
Q9NUB1	26.4094	26.1921	26.4169	26.1877	26.3793	26.173
Q8N7H5	25.0119	25.0652	25.0542	25.0448	25.0014	25.0511
Q15907	22.8159	22.8522	22.8928	23.0599	22.8184	23.2316
Q96SB4	23.993	23.9689	24.0363	23.9279	23.9198	23.9187
Q13948	21.7831	21.8008	21.8476	21.8503	21.7863	21.9154
Q13247	27.8305	27.808	27.8012	27.816	27.8113	27.7941
Q86YP4	25.3095	25.2782	25.2825	25.2477	25.3095	25.2895
O00264	26.0606	26.2014	26.1597	26.2554	26.107	26.2761
O94919	23.266	23.3523	23.3074	23.4185	23.2345	23.4303
Q9Y6C9	26.4371	26.4654	26.4371	26.5146	26.3504	26.6111
Q9HCU5	24.3638	24.3334	24.3559	24.3429	24.3625	24.3834
P62841	27.0166	26.9218	26.9471	26.9011	26.9911	26.9299
Q9Y570	26.4654	26.4017	26.4216	26.3601	26.4278	26.3601
Q92688	26.9994	26.9264	26.9577	26.7082	26.9405	26.6985
Q12873	22.7112	22.7505	22.7685	22.7418	22.6689	22.8629
P05114	25.7437	25.8129	25.6972	25.8455	25.7608	25.718
Q7Z739	24.23	24.1128	24.2151	24.0223	24.1585	23.9538
P49711	24.2395	24.2875	24.24	24.2083	24.2645	24.1371
O95786	24.7363	25.6289	24.7515	25.6133	24.6674	25.5008
P10619	26.4409	26.5379	26.4382	26.5795	26.4632	26.6266
Q6NVY1	26.0893	26.0992	26.0833	26.0202	26.0489	25.9675
Q96P48	24.6183	24.5976	24.5746	24.5679	24.5737	24.5226
Q9Y6U3	24.1175	24.1371	24.2213	24.2408	24.2008	24.1952
Q12792	26.9941	27.0457	26.9779	26.9911	26.9133	27.0279
Q9Y5X3	26.4995	26.4382	26.4677	26.3727	26.4409	26.4169
P28066	26.1681	26.1502	26.173	26.107	26.0962	26.1477
P35268	26.6245	26.6209	26.6042	26.6392	26.6118	26.7212
Q15477	24.1983	24.1412	24.1654	24.1191	24.1852	24.0832
Q00688	28.1904	28.2734	28.1463	28.4138	28.3371	28.2475
Q9BQ04	18.9516	18.9363	19.109	19.0149	18.8881	19.1037
Q9H7Z7	25.1826	25.114	25.1885	25.0832	25.1784	25.0997
Q96I25	26.073	26.1384	26.1137	26.1257	26.1388	26.0489
Q9C0J8	25.2057	25.1672	25.207	25.1922	25.2057	25.1905
P52294	24.8798	24.8304	24.837	24.8007	24.8514	24.8026
Q8IUD2	24.5551	24.5724	24.5274	24.5497	24.556	24.6878
P61020	23.9264	23.9001	23.8197	23.9416	23.8713	24.0367
Q15042	25.2435	25.2564	25.2311	25.2575	25.2255	25.3038
Q8WVB6	22.6015	22.6123	22.6612	22.6638	22.6322	22.6843
O60449	23.7562	23.7961	23.811	23.8533	23.8189	23.823
P11766	27.9216	27.8379	27.9315	27.7983	27.9171	27.7854
O14976	24.904	24.8396	24.8777	24.8514	24.8885	24.81
P25788	27.5899	27.5837	27.5837	27.6028	27.5715	27.5995
Q9NY93	25.3897	25.2953	25.4019	25.242	25.3639	25.2682
O00592	27.2603	27.2563	27.2135	27.2106	27.1775	27.2279
Q5GLZ8	24.1268	24.0973	24.1043	24.0333	24.0429	24.0673
Q14571	24.2903	24.2896	24.3026	24.2896	24.2836	24.2889
Q9NQ55	25.3603	25.4036	25.3589	25.4978	25.4375	25.5339
Q6PGP7	24.5254	24.4324	24.4715	24.4145	24.4495	24.4693
Q96C86	25.2549	25.2682	25.2575	25.2613	25.2279	25.2246
Q96QR8	24.7052	24.7272	24.6981	24.7752	24.6821	24.813
P51553	24.9056	24.9108	24.907	24.8798	24.9192	24.8273
P39880	21.2248	21.3344	21.3356	21.3154	21.2493	21.3505
O43847	25.7618	25.732	25.7721	25.6884	25.7721	25.6294
Q13404	26.8707	26.7598	26.8263	26.6324	26.8155	26.6844
Q6L8Q7	24.3848	24.3411	24.3944	24.3834	24.3228	24.4476
P49407	26.0031	25.9952	26.0283	25.9344	26.0278	25.8885
P46926	26.1102	26.073	26.107	26.0347	26.1002	25.9794
P09914	24.3026	26.5287	24.344	26.531	24.2739	26.2693
Q9UI10	24.8199	24.7195	24.8026	24.6674	24.8007	24.686
P24844	23.2445	23.292	23.3535	23.3009	23.3056	23.3275
Q05086	24.2645	24.2386	24.204	24.24	24.2107	24.2129
Q8NE86	25.7458	25.7931	25.7862	25.7602	25.7308	25.7871
Q96AQ6	24.1876	24.1845	24.1876	24.1437	24.1922	24.0521
O00330	26.7082	26.7454	26.7082	26.6874	26.7338	26.7063
Q9BYX7	12.1153	12.2137	12.6663	13.9545	13.5695	13.9019
P52888	25.8885	25.8622	25.8819	25.8414	25.9072	25.8425
Q9Y5J1	24.2765	24.2607	24.2584	24.1975	24.1538	24.2067
Q9UHR4	25.5312	25.6317	25.5401	25.6744	25.5599	25.673
P62249	28.6576	28.7476	28.4568	28.9239	28.8506	28.6015
Q96C19	25.4978	25.4953	25.4942	25.5544	25.4749	25.5345
Q9UIW2	23.8785	23.8768	23.9008	23.8677	23.9206	23.8492
Q96K76	24.6472	24.6357	24.6285	24.6556	24.6556	24.6581
A3KN83	23.4652	23.3978	23.4216	23.3623	23.3856	23.4127
P20936	24.4745	24.3867	24.4978	24.4048	24.439	24.3784
Q7Z4W1	27.1963	27.0418	27.2158	27.0337	27.2626	26.9664
Q8NBQ5	25.5975	25.7419	25.7483	25.7871	25.7263	25.7852
Q9H0S4	25.9133	25.8557	25.8378	25.8339	25.8557	25.9086
Q99805	25.8636	25.8993	25.7968	25.9491	25.8972	26.233
O00560	23.8917	23.6657	23.9047	23.7756	23.7891	23.7562
Q9BWU0	25.0708	25.0701	25.1076	25.0245	25.061	25.0014
Q99661	23.9047	23.831	23.8888	23.7891	23.9081	23.809
Q7Z2K6	25.4158	25.3992	25.3684	25.3826	25.4117	25.3398
P40938	25.9927	25.9646	25.9971	25.9263	26.0226	25.8761
P26373	27.3453	27.2793	27.2485	27.2404	27.3244	27.3061
Q9HCM4	24.3625	24.361	24.3103	24.2854	24.2773	24.3238
Q9Y365	26.7177	26.6618	26.6713	26.6665	26.6571	26.7303
Q13155	26.7558	26.7667	26.7364	26.7573	26.7403	26.8359
P63151	25.1424	25.0785	25.0665	25.0631	25.1045	25.0394
P99999	26.5531	26.5068	26.5718	26.4094	26.4986	26.3881
Q9BYD6	25.9657	26.0347	25.9945	26.0556	25.9283	26.0992
P14550	25.9331	25.7999	25.8622	25.718	25.8843	25.7263
Q9UPN6	23.4104	23.4652	23.3856	23.4469	23.4023	23.425
Q9Y3B3	26.3305	26.395	26.3628	26.4045	26.3479	26.3305
Q9UGU0	23.3848	23.4943	23.425	23.5452	23.5273	23.374
Q9H9P8	24.4625	24.4212	24.4787	24.4541	24.4093	24.439
Q9NQ88	24.5608	24.5512	24.6346	24.5692	24.6024	24.6981
P53597	26.2742	26.3021	26.3135	26.2919	26.2834	26.3033
P46782	27.2	27.2855	27.2518	27.322	27.3281	27.2943
P61619	23.8396	23.9834	23.9286	24.0985	23.9785	23.9996
Q8NBX0	24.6933	24.764	24.7333	24.692	24.6444	24.671
P51570	25.5339	25.5873	25.5334	25.571	25.5611	25.5532
P22570	24.3944	24.3975	24.4476	24.3369	24.3888	24.2773
P10768	25.9426	25.8673	25.9263	25.7895	25.8993	25.7909
Q96C36	25.4109	25.4816	25.4642	25.5038	25.4341	25.5312
Q8IY67	24.1596	24.1922	24.2053	24.2067	24.1967	24.2635
Q02539	22.724	22.7354	22.9628	23.1312	23.0642	23.0665
Q9P287	25.2446	25.1857	25.2593	25.1944	25.2311	25.2157
O75822	26.5512	26.5888	26.5681	26.5355	26.4546	26.5477
Q9H3P2	24.4229	24.3667	24.4595	24.2889	24.4065	24.2376
O95861	25.9299	25.8868	25.9421	25.7999	25.927	25.8008
O75312	25.6769	25.5934	25.6016	25.5339	25.5809	25.5449
Q8NHH9	24.4798	24.5861	24.5101	24.5724	24.5146	24.5849
O60825	25.1867	25.1065	25.1696	25.064	25.188	25.064
Q04837	27.0507	27.1268	27.0838	27.0803	26.9963	27.1517
P49454	24.2078	24.1717	24.1944	24.1675	24.2348	24.1502
Q9H9J2	25.8036	25.7919	25.8258	25.7458	25.78	25.778
P13693	28.3071	28.2552	28.2734	28.1785	28.2691	28.2423
Q9UJC3	24.6898	24.6472	24.6692	24.5381	24.6381	24.5608
Q8NFW8	26.2667	26.3111	26.2982	26.3282	26.2292	26.34
P05204	26.3194	26.4995	26.1974	26.5823	26.4971	26.3314
P53007	26.6742	26.7716	26.6874	26.8521	26.7667	26.7816
Q9BYJ9	24.928	25.0103	24.8449	25.0361	25.0086	24.9212
P01009	25.9144	26.0652	25.9756	26.0226	25.9826	25.9319
O60287	24.107	24.1876	24.0936	24.1884	24.1784	24.0947
Q9Y2S7	25.5345	25.6095	25.5576	25.6699	25.5456	25.666
Q86U38	23.9609	24.0569	23.9028	24.1161	24.0454	24.1043
O14929	25.7144	25.6621	25.7197	25.6334	25.6634	25.6392
Q96IZ0	24.7703	24.7744	24.8235	24.7832	24.8629	24.7934
P35613	27.0484	26.8852	26.987	26.7933	26.9779	26.8073
Q8TCJ2	25.9556	26.0183	25.9086	26.0521	25.999	26.0278
P49721	26.248	26.2554	26.2967	26.2153	26.25	26.2667
Q969N2	26.0967	26.0977	26.0886	26.1354	26.1284	26.116
O00303	26.2275	26.2716	26.239	26.3086	26.2356	26.3517
Q15428	25.7728	25.8398	25.8088	25.8479	25.8103	25.802
Q9NQG5	25.8436	25.78	25.8243	25.7385	25.7811	25.7583
P49591	26.3688	26.2761	26.3282	26.2308	26.3282	26.1846
P30260	24.8637	24.8337	24.9004	24.8293	24.9466	24.7847
Q5T1M5	23.2439	23.2637	23.1739	23.2522	23.2584	23.2271
P19447	23.9938	24.0936	24.0694	24.0738	24.0037	24.0716
Q96F07	19.9816	19.9043	19.9503	19.9477	19.8317	19.9866
P22676	25.7931	25.5221	25.7999	25.6421	25.802	25.5873
P01112	19.3864	19.2516	19.3917	18.9089	19.3096	18.6792
Q14C86	24.5274	24.5075	24.5489	24.5216	24.5287	24.5023
Q13084	25.2361	25.223	25.2602	25.1553	25.2461	25.1159
Q96T58	24.1761	24.1975	24.1705	24.2036	24.1761	24.0955
Q96CN7	26.1921	26.1888	26.2544	26.116	26.2609	26.1257
Q9BTC8	23.4127	23.3956	23.3994	23.3748	23.4204	23.3563
Q9Y6G9	25.4671	25.4795	25.4708	25.5221	25.4788	25.4953
P45973	26.7272	26.7009	26.7816	26.6464	26.7293	26.6536
P19623	25.3714	25.3349	25.3065	25.3412	25.3148	25.3684
O43148	25.4081	25.3982	25.4109	25.3389	25.3714	25.343
O00461	24.3652	24.3376	24.4145	24.4018	24.3525	24.3823
Q9UKS6	25.2738	25.2144	25.266	25.1045	25.2342	25.0886
Q9Y6D9	24.0303	24.1027	24.1001	24.0664	24.1128	24.0538
Q5TFE4	26.3504	26.3562	26.3463	26.3741	26.3492	26.3111
Q9NPQ8	26.2292	26.1617	26.2014	25.999	26.1846	26.0521
P60981	27.0905	26.9701	27.0727	26.8652	27.0484	26.9597
Q7Z7H5	25.1951	25.2707	25.2895	25.2791	25.2351	25.2782
Q15942	25.8329	25.9045	25.8365	25.9666	25.8163	26.094
P35249	26.1989	26.239	26.2418	26.2341	26.2742	26.2014
P25398	27.0892	27.0337	27.0418	26.8707	27.0378	26.9291
P30043	25.0899	25.122	25.1061	25.1159	25.0886	25.1867
P01111	22.5237	22.5769	22.6236	22.7006	22.4893	22.7751
Q9H857	24.4958	24.3999	24.5409	24.4432	24.4745	24.4495
Q9HCK8	23.5179	23.5038	23.5336	23.4907	23.5191	23.4967
O43823	24.8154	24.858	24.8798	24.8265	24.8072	24.8603
P28072	26.3165	26.2667	26.2761	26.3165	26.2898	26.4229
P78316	25.061	25.1128	25.061	25.1065	25.1169	25.1065
Q9BVI4	24.8007	24.8449	24.8493	24.8937	24.8206	24.9486
Q15417	26.8095	26.7558	26.7768	26.7223	26.7243	26.7759
P61353	27.1717	27.1687	27.1346	27.107	27.0775	27.1305
P61086	26.0021	25.9193	25.9409	25.9027	25.9006	25.9447
P57721	22.3564	22.4292	22.3675	22.3982	22.2797	22.4139
P49903	24.2266	24.1817	24.223	24.1931	24.2142	24.2289
O00754	23.8432	23.8614	23.8859	23.9008	23.9059	23.8693
O75844	26.2169	26.2652	26.2693	26.2667	26.3323	26.2742
Q969G3	25.2667	25.3473	25.2667	25.4393	25.3944	25.3486
Q9UJ70	25.2265	25.0448	25.2279	24.9159	25.1604	24.8973
Q9BTT0	24.7423	24.5874	24.7304	24.6681	24.6782	24.7073
Q9NRR5	23.0327	23.0112	22.9821	23.0945	23.0159	23.0715
O00273	23.8082	23.823	23.845	23.8141	23.7822	23.8061
Q9Y624	25.8597	25.8732	25.8597	25.8112	25.8181	25.8613
P04792	26.3606	26.1804	26.3793	26.1698	26.2982	26.1681
Q12824	24.3705	24.3568	24.3784	24.2836	24.3878	24.2246
P10155	26.0694	26.0278	26.0801	25.9634	26.0416	25.9299
Q6P179	24.6013	24.671	24.632	24.7486	24.5986	24.7533
O43169	26.961	27.0518	26.9041	26.9963	26.909	27.1376
Q9HC38	26.8604	26.8244	26.8977	26.8397	26.8977	26.8047
Q9BPW8	25.8112	25.8112	25.8868	25.7978	25.8224	25.7537
Q8IWA0	25.6133	25.6112	25.5826	25.604	25.5885	25.5576
Q9NVV4	24.5409	24.5902	24.6076	24.6959	24.6249	24.6502
P78332	24.0067	24.0664	23.9785	23.9772	24.0159	23.8747
A0AVT1	25.8153	25.7795	25.7895	25.7225	25.7895	25.705
Q14BN4	23.6972	23.7562	23.7149	23.7751	23.725	23.7655
P13929	21.0404	21.1707	21.0162	21.1915	21.1668	21.4401
Q9NZJ7	25.0511	25.1061	25.1368	25.1867	25.1145	25.207
Q9UG63	25.6808	25.733	25.69	25.7744	25.6735	25.769
P33316	26.3314	26.3149	26.3233	26.408	26.4097	26.3463
P23434	24.7736	24.7919	24.858	24.7352	24.7752	24.767
Q9BY89	23.1949	23.2754	23.3137	23.2822	23.2625	23.2391
O95163	24.4295	24.3244	24.439	24.2987	24.3969	24.327
P23258	24.2474	24.1967	24.2522	24.1344	24.203	24.1675
Q9BQ67	25.4902	25.5173	25.5263	25.4698	25.4593	25.5238
P49589	25.4252	25.3564	25.4318	25.3065	25.4136	25.3231
P39060	24.3074	24.2348	24.3065	24.2159	24.3065	24.2798
Q8WUF5	23.9008	23.8197	23.9142	23.845	23.8832	23.8648
P54105	24.9747	24.907	24.9581	24.9712	24.923	25.0252
Q9Y4E8	23.9356	23.933	23.9662	23.9585	23.8859	24.0022
Q9NW64	25.7602	25.8243	25.769	25.7987	25.8065	25.7721
O75116	25.1588	25.1826	25.1764	25.166	25.1944	25.1359
Q9UK61	24.6113	24.6174	24.613	24.6285	24.6109	24.5823
P53582	26.3492	26.3628	26.2925	26.3562	26.3703	26.2886
Q9NYH9	24.6219	24.6166	24.5998	24.6188	24.5976	24.609
P36915	25.3659	25.3412	25.3982	25.2763	25.3473	25.2862
P19525	26.0235	26.2193	26.0038	26.1804	25.946	26.1536
O60885	24.7403	24.7541	24.7991	24.7563	24.7563	24.7515
Q14202	23.4056	23.3985	23.4065	23.3815	23.3994	23.3623
P13073	27.0199	27.1017	27.0346	27.106	27.0661	27.0507
Q9NR12	24.374	24.2567	24.3732	24.2683	24.3618	24.3392
Q92615	25.4386	25.4329	25.4502	25.4515	25.4318	25.4662
P46108	25.5001	25.559	25.5512	25.5312	25.4942	25.5352
Q96KG9	25.4963	25.5263	25.5057	25.5182	25.4877	25.5154
Q8WX92	24.6188	24.5573	24.6424	24.5365	24.5886	24.5013
Q9Y4F1	25.3256	25.4199	25.2682	25.3589	25.3161	25.4188
Q9H0H5	24.9386	24.8707	24.9419	24.9561	24.9408	25.0361
Q8NE62	23.7594	23.7506	23.7638	23.829	23.7885	23.8207
Q07020	27.8588	27.9103	27.8807	27.8908	27.8776	27.8746
Q15418	23.9949	24.0947	23.9996	24.0374	24.0267	23.9885
O00154	25.9228	25.9201	25.8835	25.9688	25.9331	26.0473
P62244	27.6477	27.6636	27.5433	27.8342	27.7143	27.8727
P51003	25.2082	25.1567	25.1867	25.114	25.2177	25.0428
Q01970	24.1344	24.1538	24.1633	24.1101	24.1224	24.0582
Q13153	23.9421	24.0922	23.9867	23.9974	24.0204	23.9829
O43809	26.5041	26.4216	26.5068	26.3233	26.4094	26.4094
Q04323	24.7352	24.8254	24.813	24.8356	24.8161	24.7635
Q9UKD2	26.2045	26.233	26.1681	26.1821	26.1921	26.2789
Q7Z4H8	25.1553	25.1784	25.1672	25.2549	25.1588	25.2953
P55735	25.704	25.7225	25.6558	25.6972	25.6263	25.7427
P25685	26.2587	26.2217	26.2621	26.2609	26.2045	26.3437
Q8WZA9	23.6731	23.6701	23.6799	23.6779	23.7003	23.6831
Q99986	25.5873	25.5809	25.6289	25.5837	25.5873	25.589
Q92820	25.4788	25.4927	25.4662	25.5019	25.5387	25.4593
Q9UH17	25.5905	25.7066	25.5837	25.7133	25.5837	25.7167
Q96T60	24.609	24.5608	24.594	24.4588	24.5634	24.4599
Q99700	24.5348	24.5462	24.5794	24.584	24.5541	24.6024
Q96J02	23.8189	23.8061	23.8415	23.9223	23.845	24.0081
P82933	25.5544	25.5317	25.5427	25.5052	25.5345	25.5099
Q9UHQ9	25.2219	25.2046	25.242	25.2287	25.219	25.2265
O14787	23.5008	23.4882	23.54	23.4984	23.5101	23.5238
P15927	26.2863	26.2418	26.2863	26.1413	26.2621	26.1942
Q99570	23.9624	23.9624	23.9307	23.929	23.9472	23.9862
Q9P1Y5	23.6402	23.5931	23.6019	23.6152	23.5887	23.6043
Q13555	23.5407	23.5431	23.5978	23.5296	23.5352	23.5025
Q9P2N5	24.9834	25.0178	25.0259	25.0401	24.9757	25.0725
A6NDG6	25.9607	25.9516	25.8885	26.033	26.0694	25.8835
Q5RKV6	24.0461	24.0878	24.0391	24.0965	23.9996	24.1426
O15173	24.7563	24.9004	24.8548	24.8992	24.8019	24.9333
Q6P4Q7	23.3177	23.3287	23.2463	23.3453	23.3033	23.3074
P10321	23.1768	23.4162	23.2111	23.2871	23.1328	23.3093
P10586	23.4137	23.2769	23.4606	23.2584	23.4162	23.2486
Q92947	24.5321	24.5339	24.556	24.5274	24.6482	24.4958
Q8NBJ7	24.9891	25.0472	25.0886	25.0899	25.0701	25.1399
P20645	25.5611	25.604	25.5905	25.5826	25.5634	25.5334
Q9BX40	24.8111	24.7777	24.7872	24.7943	24.8337	24.7125
Q2M389	23.7817	23.7542	23.7276	23.774	23.7386	23.7461
Q16762	24.8885	24.9656	24.9376	25.0224	24.9589	25.0193
Q969X5	26.3517	26.4192	26.3969	26.4558	26.362	26.4677
Q14671	23.0665	23.0039	23.036	23.0097	23.0809	23.0069
O14828	24.3277	24.3249	24.2961	24.2546	24.3351	24.2443
Q92665	25.0193	25.0542	25.0472	25.0319	25.0093	25.0188
P19174	24.0521	24.0726	24.0454	24.0546	24.0521	24.0067
Q92974	24.4541	24.4145	24.47	24.4271	24.5023	24.3532
Q9UJX3	24.9739	24.9712	24.9553	24.9589	24.9825	24.93
P50402	24.7661	24.8493	24.8304	24.907	24.8436	24.8425
Q9UBF2	23.9375	23.9453	23.9596	23.9421	23.9375	23.946
Q8N201	24.152	24.1694	24.1727	24.1608	24.1492	24.1633
Q8NCL4	25.7167	25.7711	25.7427	25.7144	25.704	25.7081
P41743	24.4708	24.4271	24.4802	24.3989	24.3575	24.424
O15228	25.5758	25.5472	25.5317	25.4097	25.5791	25.3589
Q96EK5	26.2544	26.0886	26.2237	25.9897	26.2109	26.0365
P0CG38	18.6072	18.5331	18.4903	18.4122	18.5062	18.4076
Q96BP3	25.4601	25.4289	25.4418	25.3862	25.5081	25.3242
Q99447	24.9454	24.8856	24.9336	24.873	24.9126	24.8895
Q8N5A5	23.6809	23.7149	23.7854	23.7974	23.6744	23.8146
P14927	26.6536	26.712	26.702	26.7162	26.6713	26.7162
Q13564	24.5746	24.5365	24.5955	24.4924	24.5428	24.5055
Q13596	24.8748	24.8265	24.8992	24.858	24.8265	24.892
P42695	23.3856	23.3612	23.4388	23.3361	23.433	23.2708
Q15286	24.9776	24.8637	24.928	24.7651	24.9361	24.8235
Q5M775	24.3784	24.4039	24.355	24.3566	24.3699	24.3249
P42696	25.3486	25.3931	25.3826	25.4048	25.3684	25.4405
Q15386	23.5845	23.5597	23.5533	23.6459	23.5918	23.6657
P36542	27.7391	27.7827	27.7171	27.7973	27.7617	27.8422
Q08209	24.9227	24.948	24.876	24.9757	24.9701	24.8841
Q9Y4C8	23.479	23.5225	23.5191	23.5212	23.5017	23.5597
P56945	24.6166	24.6142	24.5902	24.7083	24.6721	24.6249
Q8IYB8	25.2682	25.3376	25.3366	25.3221	25.2927	25.3169
Q9Y2K7	24.2546	24.3011	24.2773	24.316	24.2806	24.2668
O94760	25.9945	25.9508	25.9839	25.9201	26.0556	25.8258
Q6P1M3	24.4858	24.5226	24.4463	24.6472	24.5746	24.5717
Q99848	27.2563	27.3132	27.2943	27.2677	27.2485	27.2581
P10644	25.73	25.5885	25.718	25.5809	25.6871	25.6699
P05165	24.2454	24.2595	24.2263	24.2361	24.2317	24.2118
Q4G0N4	25.3582	25.3701	25.3306	25.3074	25.3065	25.2207
Q6Y7W6	24.2017	24.2053	24.1741	24.1694	24.1837	24.1578
Q8WVM7	23.8146	23.8569	23.8557	23.8173	23.8492	23.8046
Q9UKK9	24.7805	24.6898	24.7363	24.4065	24.7472	24.3198
O75879	23.6224	23.6459	23.5665	23.7817	23.682	23.6792
P52565	27.6607	27.5956	27.631	27.5361	27.6162	27.631
Q9H6W3	23.5281	23.5737	23.5792	23.6025	23.5421	23.6204
Q03164	23.8832	23.9198	23.8729	23.9453	23.9286	23.9081
Q96M27	26.3463	26.3135	26.3194	26.2851	26.3135	26.2753
Q5T440	23.4896	23.5101	23.5008	23.5336	23.4702	23.5642
P26583	28.3334	28.4023	28.291	28.5069	28.4375	28.4679
Q8WUY1	25.239	25.2593	25.414	25.3639	25.3306	25.3211
Q12830	24.3834	24.3888	24.3763	24.4463	24.4409	24.374
Q96G03	25.7562	25.7583	25.7437	25.701	25.769	25.704
Q9NQ29	24.5497	24.508	24.5608	24.452	24.4858	24.4432
Q15404	24.865	24.7817	24.8414	24.7019	24.8	24.7498
P30085	25.0492	24.9561	24.9641	24.9691	25.0193	25.0524
P61964	25.1061	25.1174	25.1169	25.1737	25.1086	25.2575
Q9P253	24.8026	24.8235	24.8283	24.8026	24.8052	24.796
Q9BW04	23.8183	23.9279	23.8926	24.0533	24.0849	23.9323
Q9NX58	25.207	25.2667	25.1328	25.239	25.1206	25.1708
P07947	24.5	24.4858	24.4914	24.3818	24.4204	24.4137
P18615	24.1894	24.1983	24.2348	24.1983	24.2129	24.1901
Q12765	26.0489	26.0038	26.0707	25.9299	26.0318	25.9744
Q8TED0	24.8019	24.8548	24.8293	24.8523	24.8385	24.8254
P08134	22.5638	22.5303	22.572	22.7054	22.5769	22.6506
O95336	25.7118	25.6205	25.6769	25.5648	25.5963	25.6155
O00178	24.4924	24.5617	24.5365	24.5656	24.4958	24.5628
Q9H6F5	25.0277	25.1737	25.0086	25.2017	25.0865	25.1553
O95251	24.2836	24.1809	24.1817	24.2205	24.2522	24.2266
Q9UKE5	22.1229	22.2034	22.1188	22.2732	22.1637	22.3277
Q9UKV8	24.6202	24.5254	24.6174	24.4167	24.5955	24.3878
Q86W92	25.0232	25.0068	25.0375	24.9891	24.9992	25.0157
Q9HCE1	25.3507	25.2435	25.3169	25.2593	25.3169	25.2435
Q8N6H7	25.4329	25.3692	25.4393	25.7381	25.6791	25.6303
O60934	24.7195	24.7789	24.7142	24.6797	24.7195	24.6556
Q13057	24.3469	24.2668	24.3699	24.2961	24.3103	24.2961
Q9BZE1	25.3201	25.3333	25.352	25.3684	25.3201	25.3912
P48729	25.705	25.718	25.7458	25.6582	25.749	25.6406
Q9Y312	24.7864	24.7112	24.7541	24.751	24.764	24.8318
O94992	24.8052	24.6782	24.7553	24.7073	24.7204	24.692
P62995	26.9853	27.0299	27.0199	27.0968	27.0346	27.0865
P10451	22.5937	22.7033	22.644	22.6977	22.7006	22.7048
P11171	23.3584	23.3874	23.3563	23.3901	23.3584	23.3642
Q8TDI0	16.0589	16.1321	16.0569	16.1006	16.1427	16.252
Q9H993	25.9826	25.9244	25.9516	25.8928	25.9481	25.8673
P42566	23.9151	23.6809	23.205	23.3405	23.2309	23.1508
Q14527	25.3038	25.2461	25.2927	25.1543	25.2667	25.166
P18074	23.823	23.7844	23.793	23.8469	23.7945	23.8283
P46778	27.6284	27.5333	27.5245	27.5086	27.569	27.4256
Q9H0B6	23.1781	23.2391	23.1949	23.2271	23.1399	23.2677
Q13438	24.9589	24.96	24.9757	24.8951	24.9449	24.858
Q9UBX3	25.0529	25.2692	25.2177	25.3582	25.2451	25.3539
Q8NBJ5	25.6358	25.6542	25.6853	25.6781	25.6155	25.6669
Q66K74	24.1867	24.136	24.199	24.0037	24.1418	24.0011
Q9NXV6	23.2708	23.3189	23.2842	23.3199	23.2822	23.2704
Q9NYY8	24.8609	24.7934	24.8436	24.9004	24.8405	24.8007
Q9Y3B8	26.5477	26.4097	26.5119	26.3305	26.4677	26.4423
Q96D46	25.9956	25.9826	26.0202	25.9885	25.9705	25.9763
O60784	23.0301	23.1063	23.1201	23.1518	23.0945	23.0127
Q9NRZ9	25.7919	25.7197	25.8296	25.6956	25.7987	25.6749
P61758	25.8103	25.8103	25.8163	25.8071	25.7871	25.8908
Q7KZI7	23.5127	23.5904	23.5025	23.706	23.5993	23.6475
P82675	25.1017	25.0438	25.0659	25.0199	25.0542	25.0438
P35269	25.0301	25.0659	25.0355	25.0511	24.9776	25.0329
P85037	24.4973	24.6674	24.5573	24.7375	24.5497	24.7521
Q16629	26.5768	26.6287	26.4899	26.7702	26.6016	26.8313
Q96RL1	24.1381	24.1391	24.1616	24.1145	24.1426	24.0927
Q5SZK8	24.136	23.7817	24.1538	23.7796	24.102	23.7812
P56182	25.8455	25.8575	25.8339	25.8484	25.8339	25.8436
P40937	24.9486	24.9135	24.96	24.9291	24.9397	24.928
Q13451	25.946	26.0226	25.9657	25.9744	25.9734	25.8868
Q9Y606	24.5146	24.5274	24.5765	24.5134	24.5512	24.4871
Q7Z4V5	25.2884	25.3389	25.3148	25.3306	25.3181	25.2692
O43824	23.7363	23.774	23.7685	23.6799	23.7101	23.6779
P23919	26.6903	26.695	26.6903	26.7035	26.6742	26.873
Q8IWA4	23.1743	23.1598	23.1804	23.1109	23.1874	23.1009
Q8NCA5	23.9896	23.9443	23.9732	23.8166	23.9295	23.8432
P62899	27.1666	27.1396	27.1487	27.1487	27.0457	27.2626
P31483	24.0533	24.0204	24.0637	24.0604	24.0673	24.0191
O15164	23.5136	23.4759	23.5568	23.5324	23.5296	23.4922
P61006	25.2287	25.2255	25.1922	25.223	25.249	25.2177
[truncated: 6,769 more rows]
